# Supplementary material for: Transcriptomes reveal the genetic mechanisms underlying ionic regulatory adaptations to salt in the crab-eating frog
Source: Sci Rep. 2015 Dec 1;5:17551. doi: 10.1038/srep17551 (PMC4664912; doi:10.1038/srep17551)
Supplement: Supplementary Dataset 1 [file srep17551-s1.xls]

## Sheet: Dataset 1
Dataset 1. The summary of transcriptome sequencing and assembly for three frog species
Species	Tissue	Raw Reads	Clean Reads	Total Contigs	N50	N90
F. cancrivora	Brain	56755946(5675594600bp )	53544960(499524105bp)	188565	1197bp	298bp
	Kidney	64391188(6439118800bp )	60785392(5638691501bp)
	Ventral-Skin	42387776(4238777600bp)	39204498(3494750670bp)
F. cancrivora	Brain	64270502(6427050200bp)	57215170(5131897295bp)	153845	1089bp	295bp
	Kidney	59094678(5909467800bp)	55056910(5043653982bp)
	Ventral-Skin	56979216(5697921600bp)	52824052(4841744020bp)
F. limnocharis	Brain	97153772(9715377200bp)	83701794(7203847576bp)	180476	1171bp	278bp
	Kidney	80039792(8003979200bp)	69167074(5968457105bp)
	Ventral-Skin	74356506(7435650600bp)	64396628(5606967135bp)
F. limnocharis	Brain	65604990(6560499000bp)	58214796(5117253259bp)	176081	955bp	270bp
	Kidney	59265236(5926523600bp)	52204910(4643970422bp)
	Ventral-Skin	63927792(6392779200bp)	54708728(4604268880bp)
H. rugulosus	Brain	58340598(5834059800bp)	54452562(498259857bp)	213730	1689bp	333bp
	Kidney	58770310(5877031000bp)	55245482(4976303036bp)
	Ventral-Skin	81085068(8108506800bp)	75458354(6698344873bp)
