# Supplementary material for: Transcriptomes reveal the genetic mechanisms underlying ionic regulatory adaptations to salt in the crab-eating frog
Source: Sci Rep. 2015 Dec 1;5:17551. doi: 10.1038/srep17551 (PMC4664912; doi:10.1038/srep17551)
Supplement: Supplementary Dataset 2 [file srep17551-s2.xls]

## Sheet: Dataset 2
Dataset 2. The annoated transcripts in F. cancrivora based on N. parkeri genome
N. parkeri Gene Id	De Novo transcript Id
Npar_R000004	comp189595_c2_seq3
Npar_R000006	comp188823_c1_seq1 comp188823_c1_seq2 comp188823_c1_seq3
Npar_R000010	comp164147_c0_seq1
Npar_R000015	comp74674_c0_seq1
Npar_R000031	comp182069_c0_seq3
Npar_R000034	comp187854_c2_seq2
Npar_R000037	comp188096_c3_seq1
Npar_R000040	comp188487_c1_seq1 comp188487_c1_seq2
Npar_R000045	comp193169_c3_seq4
Npar_R000046	comp188555_c1_seq1
Npar_R000047	comp185697_c0_seq2 comp185697_c0_seq4 comp185697_c0_seq5 comp185697_c0_seq6 comp185697_c0_seq9 comp185697_c0_seq12
Npar_R000051	comp192879_c0_seq1 comp192879_c0_seq3 comp192879_c0_seq9
Npar_R000053	comp185396_c0_seq1 comp185396_c0_seq2 comp185396_c0_seq3 comp185396_c0_seq5
Npar_R000058	comp185629_c0_seq7
Npar_R000062	comp180428_c0_seq1 comp180428_c1_seq1 comp180428_c1_seq3
Npar_R000071	comp175674_c0_seq1
Npar_R000073	comp180382_c1_seq1
Npar_R000075	comp172067_c0_seq1 comp172067_c1_seq1 comp172067_c1_seq2
Npar_R000076	comp194034_c0_seq1
Npar_R000077	comp194134_c0_seq1
Npar_R000078	comp178714_c0_seq1 comp178714_c0_seq2
Npar_R000079	comp183827_c6_seq3 comp183827_c6_seq4 comp183827_c6_seq6 comp183827_c6_seq8
Npar_R000080	comp187611_c0_seq1 comp187611_c0_seq2 comp187611_c1_seq2 comp187611_c1_seq5 comp187611_c4_seq1 comp187611_c5_seq1
Npar_R000081	comp192295_c0_seq1 comp192295_c0_seq2 comp192295_c0_seq3 comp192295_c0_seq4 comp192295_c0_seq5 comp192295_c0_seq6
Npar_R000082	comp187703_c2_seq5
Npar_R000083	comp174583_c1_seq1 comp186774_c0_seq1 comp186774_c1_seq1 comp186774_c1_seq2 comp186774_c1_seq3 comp186774_c1_seq4
Npar_R000084	comp191377_c0_seq2 comp191377_c1_seq7 comp192236_c14_seq1 comp192236_c14_seq2 comp192236_c14_seq3 comp192236_c14_seq4 comp192236_c14_seq5 comp192236_c14_seq6 comp192236_c14_seq7 comp192236_c14_seq8
Npar_R000085	comp105381_c0_seq1 comp135227_c0_seq1 comp135227_c1_seq1 comp195471_c0_seq1
Npar_R000086	comp168844_c0_seq1 comp168844_c0_seq2 comp168844_c1_seq1
Npar_R000087	comp189174_c12_seq1
Npar_R000089	comp142619_c0_seq1 comp142619_c0_seq2 comp186502_c2_seq1 comp186502_c2_seq2
Npar_R000090	comp149805_c0_seq1 comp149805_c2_seq1
Npar_R000092	comp188632_c2_seq2 comp188632_c2_seq3 comp188632_c2_seq4 comp188632_c2_seq5
Npar_R000093	comp187157_c0_seq1 comp187157_c0_seq2 comp187157_c1_seq1
Npar_R000094	comp181757_c0_seq2
Npar_R000095	comp187527_c4_seq1
Npar_R000096	comp190952_c5_seq6 comp191700_c0_seq1 comp191700_c0_seq2 comp191700_c1_seq1 comp191700_c1_seq3 comp191700_c1_seq4 comp191700_c1_seq5 comp191700_c1_seq6 comp191700_c1_seq7 comp191700_c1_seq8
Npar_R000097	comp192097_c2_seq1 comp192097_c2_seq2 comp192097_c2_seq5 comp192097_c2_seq6 comp192097_c2_seq8 comp192097_c2_seq9 comp192097_c2_seq12 comp192097_c2_seq14 comp192097_c2_seq15 comp192097_c2_seq16
Npar_R000098	comp67505_c0_seq1 comp125214_c0_seq1 comp159784_c0_seq1
Npar_R000099	comp74511_c0_seq1
Npar_R000100	comp191229_c2_seq1 comp191229_c2_seq2 comp191229_c2_seq3 comp191229_c2_seq4 comp191229_c2_seq5
Npar_R000101	comp181165_c0_seq1
Npar_R000103	comp170152_c0_seq1 comp170152_c0_seq4
Npar_R000104	comp189562_c3_seq1
Npar_R000105	comp176092_c0_seq1 comp176092_c0_seq2
Npar_R000106	comp185569_c0_seq1 comp185569_c0_seq2 comp185569_c0_seq3 comp191230_c0_seq1 comp191230_c0_seq3 comp191230_c0_seq6 comp191230_c0_seq7 comp191230_c0_seq8 comp191230_c0_seq10 comp191230_c0_seq11 comp191230_c0_seq12
Npar_R000107	comp190732_c14_seq1 comp190732_c14_seq2
Npar_R000108	comp193650_c0_seq1
Npar_R000112	comp191162_c1_seq14 comp191444_c9_seq1
Npar_R000113	comp192086_c3_seq4 comp192086_c3_seq8 comp192086_c7_seq1 comp192086_c7_seq2
Npar_R000115	comp186304_c2_seq1
Npar_R000116	comp190989_c3_seq2 comp190989_c3_seq4 comp190989_c3_seq5
Npar_R000117	comp188304_c0_seq2
Npar_R000118	comp192771_c0_seq1 comp192771_c0_seq2 comp192771_c0_seq3 comp192771_c0_seq5 comp192771_c0_seq6 comp192771_c0_seq9 comp192771_c0_seq10
Npar_R000120	comp142474_c0_seq1
Npar_R000122	comp189646_c0_seq1 comp189646_c0_seq3 comp189646_c0_seq4 comp189646_c0_seq5 comp189646_c0_seq6 comp191064_c2_seq1 comp191064_c2_seq2 comp191064_c2_seq3 comp191064_c2_seq4 comp191064_c2_seq5 comp191064_c2_seq6 comp191064_c2_seq7 comp191064_c2_seq8 comp191506_c6_seq2
Npar_R000123	comp188652_c4_seq1
Npar_R000124	comp193479_c3_seq1
Npar_R000125	comp187598_c0_seq7
Npar_R000126	comp191801_c1_seq5 comp191801_c1_seq12 comp191801_c1_seq16 comp191801_c1_seq19
Npar_R000127	comp186531_c1_seq1 comp186531_c1_seq3 comp189457_c1_seq1 comp189457_c1_seq2 comp189457_c1_seq4 comp189457_c1_seq6
Npar_R000130	comp149294_c0_seq1 comp149294_c1_seq1 comp149294_c2_seq1 comp193104_c12_seq4 comp199972_c0_seq1
Npar_R000131	comp174900_c1_seq1
Npar_R000133	comp70807_c0_seq1 comp195991_c0_seq1
Npar_R000134	comp158954_c0_seq1 comp172017_c0_seq1 comp172017_c1_seq1 comp172017_c3_seq1 comp208846_c0_seq1
Npar_R000137	comp3442_c0_seq1 comp85008_c0_seq1 comp98006_c0_seq1
Npar_R000138	comp192221_c14_seq1 comp192221_c14_seq2 comp192221_c14_seq3 comp192221_c14_seq4 comp192221_c14_seq6
Npar_R000139	comp189532_c0_seq1 comp189532_c0_seq2 comp189532_c0_seq3 comp189532_c0_seq4
Npar_R000140	comp192582_c5_seq1 comp192582_c5_seq2 comp192582_c5_seq3 comp193318_c0_seq2 comp193318_c0_seq3 comp193318_c0_seq4 comp193318_c0_seq5 comp193318_c0_seq6
Npar_R000141	comp102209_c0_seq1
Npar_R000142	comp65559_c0_seq1 comp187074_c0_seq1 comp187074_c0_seq2 comp187074_c0_seq3 comp187074_c0_seq4 comp187074_c0_seq5 comp187074_c0_seq6 comp187074_c0_seq7 comp187074_c0_seq8
Npar_R000143	comp122446_c0_seq1 comp152007_c0_seq1 comp201400_c0_seq1 comp210916_c0_seq1
Npar_R000144	comp67867_c0_seq1 comp182220_c1_seq1
Npar_R000145	comp136263_c0_seq1 comp136263_c0_seq2
Npar_R000146	comp189810_c1_seq2
Npar_R000147	comp191826_c2_seq1 comp191826_c2_seq2 comp191826_c2_seq4
Npar_R000148	comp182748_c0_seq1 comp182748_c0_seq2 comp182748_c0_seq3
Npar_R000150	comp191055_c0_seq1 comp191055_c0_seq2 comp191055_c0_seq4
Npar_R000151	comp183641_c2_seq1
Npar_R000152	comp124518_c0_seq1 comp143847_c0_seq1
Npar_R000153	comp167964_c0_seq1 comp167964_c0_seq2 comp167964_c0_seq3
Npar_R000154	comp196537_c0_seq1
Npar_R000155	comp192598_c3_seq1
Npar_R000156	comp173209_c0_seq1 comp173209_c1_seq1
Npar_R000157	comp141073_c1_seq1 comp177722_c0_seq1 comp177722_c0_seq2 comp177722_c0_seq3 comp177722_c1_seq1 comp177722_c2_seq1
Npar_R000160	comp126120_c0_seq1
Npar_R000161	comp67424_c0_seq1
Npar_R000162	comp178295_c1_seq1 comp200355_c0_seq1 comp214563_c0_seq1
Npar_R000163	comp185603_c0_seq1 comp185603_c0_seq2 comp185603_c0_seq3 comp185603_c0_seq4
Npar_R000164	comp72218_c0_seq1 comp158980_c0_seq2 comp184201_c1_seq2 comp184201_c1_seq3 comp193079_c3_seq8
Npar_R000165	comp191494_c0_seq1 comp191494_c0_seq2 comp191494_c0_seq3 comp191494_c0_seq4 comp191494_c0_seq5
Npar_R000167	comp159796_c0_seq1 comp159796_c0_seq2
Npar_R000172	comp117737_c0_seq1
Npar_R000173	comp139811_c0_seq1 comp139811_c1_seq1 comp165502_c0_seq1 comp176280_c0_seq1 comp176280_c1_seq1 comp189648_c0_seq2 comp189648_c0_seq3 comp189648_c0_seq4 comp189648_c0_seq5 comp189648_c0_seq6 comp189648_c0_seq7 comp199353_c0_seq1
Npar_R000174	comp189648_c0_seq1
Npar_R000175	comp191616_c0_seq9
Npar_R000176	comp187132_c0_seq1 comp187132_c0_seq2 comp187132_c0_seq3
Npar_R000178	comp192775_c1_seq1 comp192775_c1_seq2 comp192775_c1_seq4
Npar_R000182	comp177386_c0_seq1 comp177386_c0_seq2 comp177386_c0_seq3 comp177386_c0_seq4 comp177386_c0_seq5 comp177386_c0_seq6 comp177386_c0_seq7 comp177386_c0_seq8
Npar_R000183	comp183089_c0_seq1 comp183089_c0_seq2 comp183089_c0_seq3
Npar_R000184	comp110777_c0_seq1 comp110777_c0_seq2 comp135997_c0_seq1 comp149087_c0_seq1 comp149087_c1_seq1 comp149087_c2_seq1 comp177198_c1_seq2 comp185025_c3_seq1 comp185178_c18_seq1 comp188042_c0_seq1 comp188174_c10_seq8 comp188505_c0_seq1 comp191411_c10_seq6 comp191411_c10_seq26 comp192328_c4_seq3
Npar_R000185	comp74201_c0_seq1
Npar_R000186	comp169096_c0_seq1 comp169096_c0_seq2
Npar_R000189	comp97180_c0_seq1
Npar_R000190	comp189337_c5_seq1
Npar_R000191	comp162466_c0_seq1 comp172336_c0_seq1
Npar_R000192	comp184100_c3_seq1 comp184100_c3_seq2
Npar_R000193	comp189020_c0_seq1 comp189020_c0_seq2 comp189020_c0_seq3 comp189020_c0_seq4 comp189020_c0_seq5 comp189020_c0_seq6 comp189020_c0_seq7 comp189020_c0_seq8
Npar_R000194	comp192227_c8_seq1 comp192227_c8_seq2 comp192227_c8_seq3
Npar_R000198	comp179415_c0_seq1 comp179415_c0_seq2 comp179415_c1_seq1 comp179415_c2_seq1 comp190535_c4_seq1 comp209647_c0_seq1 comp217965_c0_seq1
Npar_R000199	comp173371_c0_seq1 comp173371_c1_seq1 comp173371_c1_seq2
Npar_R000200	comp172342_c1_seq1 comp175481_c0_seq1 comp175481_c0_seq2 comp192514_c0_seq1 comp192514_c0_seq3 comp192514_c0_seq7 comp204724_c0_seq1
Npar_R000201	comp187350_c1_seq1 comp187350_c1_seq2 comp187350_c1_seq4
Npar_R000202	comp134744_c0_seq1 comp167256_c0_seq1 comp168961_c0_seq1 comp168961_c1_seq1 comp179527_c0_seq1 comp179527_c0_seq2
Npar_R000203	comp140050_c0_seq1 comp140050_c1_seq1 comp166503_c0_seq1 comp166503_c1_seq1 comp166503_c2_seq1 comp166503_c2_seq2 comp189864_c0_seq1 comp189864_c0_seq2 comp189864_c1_seq1 comp189864_c2_seq1 comp189864_c3_seq1 comp189864_c3_seq2 comp198074_c0_seq1
Npar_R000204	comp96068_c0_seq1 comp176771_c0_seq1 comp193447_c2_seq1 comp218187_c0_seq1
Npar_R000205	comp177556_c0_seq1 comp177556_c1_seq1
Npar_R000206	comp134496_c1_seq1 comp149183_c0_seq1
Npar_R000207	comp144436_c0_seq1 comp192879_c0_seq6
Npar_R000208	comp192190_c4_seq1 comp192190_c8_seq1
Npar_R000209	comp161410_c0_seq1 comp164470_c0_seq1
Npar_R000210	comp137352_c0_seq1 comp183586_c0_seq1 comp183586_c1_seq1 comp183586_c1_seq2 comp189313_c2_seq1 comp189313_c2_seq2 comp189313_c2_seq3 comp189313_c2_seq5
Npar_R000211	comp183202_c0_seq1 comp183202_c1_seq1 comp183202_c1_seq2
Npar_R000212	comp32454_c0_seq1 comp218511_c0_seq1
Npar_R000213	comp190275_c4_seq1 comp190275_c4_seq2 comp190275_c4_seq3
Npar_R000214	comp186828_c1_seq1 comp186828_c1_seq2
Npar_R000215	comp137148_c0_seq1 comp137148_c0_seq2 comp187984_c1_seq1 comp187984_c1_seq2 comp187984_c1_seq3 comp187984_c1_seq4
Npar_R000216	comp81645_c0_seq1
Npar_R000217	comp63688_c0_seq1 comp114446_c0_seq1
Npar_R000219	comp149103_c0_seq1 comp167012_c0_seq1 comp167012_c1_seq1
Npar_R000220	comp188458_c0_seq4 comp188458_c0_seq5
Npar_R000221	comp142746_c0_seq1
Npar_R000222	comp190473_c8_seq1
Npar_R000223	comp175094_c0_seq1 comp175094_c0_seq2 comp191331_c1_seq5 comp191331_c1_seq21 comp201486_c0_seq1 comp217179_c0_seq1
Npar_R000224	comp173498_c0_seq1 comp173498_c0_seq2 comp173498_c1_seq1 comp173498_c1_seq2 comp191331_c1_seq14
Npar_R000225	comp189113_c0_seq1 comp189113_c0_seq3 comp189113_c0_seq4 comp189113_c2_seq1 comp189113_c2_seq2
Npar_R000226	comp175403_c0_seq1
Npar_R000227	comp191457_c2_seq6 comp191457_c2_seq16 comp191457_c4_seq1
Npar_R000228	comp121784_c0_seq1 comp123004_c0_seq1 comp123004_c1_seq1 comp141077_c0_seq1 comp150496_c0_seq1 comp189949_c4_seq2 comp189949_c4_seq3 comp189949_c4_seq4 comp189949_c4_seq5 comp189949_c4_seq6 comp189949_c4_seq8 comp189949_c5_seq1 comp189949_c5_seq2 comp202385_c0_seq1 comp205199_c0_seq1 comp208722_c0_seq1 comp209644_c0_seq1 comp218501_c0_seq1
Npar_R000230	comp191345_c0_seq1
Npar_R000231	comp136047_c0_seq1 comp136047_c0_seq2 comp193306_c4_seq1 comp193306_c4_seq4 comp193306_c4_seq5 comp193306_c4_seq7 comp193306_c4_seq9 comp193306_c4_seq11
Npar_R000232	comp188949_c0_seq2 comp191736_c3_seq5 comp191736_c3_seq7 comp192281_c12_seq5
Npar_R000233	comp175908_c0_seq1 comp175908_c1_seq1 comp193573_c6_seq1
Npar_R000235	comp190968_c11_seq1
Npar_R000236	comp190796_c4_seq2 comp190796_c4_seq3
Npar_R000237	comp87857_c0_seq1 comp96584_c0_seq1 comp126354_c0_seq1 comp159436_c0_seq1 comp190986_c0_seq1 comp190986_c0_seq2 comp190986_c1_seq3 comp190986_c1_seq4 comp190986_c4_seq1 comp208947_c0_seq1
Npar_R000238	comp183806_c0_seq1
Npar_R000239	comp183307_c0_seq1 comp183307_c0_seq2 comp183307_c0_seq3 comp183307_c0_seq4
Npar_R000241	comp177212_c0_seq1 comp177212_c0_seq2
Npar_R000242	comp169632_c1_seq1 comp169632_c1_seq2
Npar_R000243	comp106314_c0_seq1
Npar_R000244	comp189468_c3_seq1
Npar_R000245	comp184118_c0_seq1 comp184118_c0_seq2 comp184118_c0_seq3 comp184118_c0_seq4
Npar_R000247	comp181444_c1_seq1 comp181444_c1_seq2
Npar_R000248	comp186378_c0_seq1 comp186378_c0_seq2 comp186378_c1_seq1 comp186378_c1_seq2
Npar_R000252	comp189178_c1_seq2 comp189178_c1_seq5
Npar_R000253	comp110005_c0_seq1
Npar_R000254	comp179935_c0_seq1 comp179935_c0_seq2 comp179935_c0_seq3 comp179935_c0_seq4 comp190131_c0_seq1
Npar_R000255	comp185353_c0_seq1 comp185353_c0_seq4 comp185353_c0_seq5 comp185353_c0_seq6 comp185353_c0_seq7 comp185353_c0_seq9 comp185353_c0_seq10
Npar_R000256	comp192526_c2_seq1 comp192526_c2_seq2 comp192526_c2_seq3 comp192526_c2_seq4 comp192526_c2_seq5 comp192526_c2_seq8 comp192526_c2_seq9 comp192526_c2_seq10 comp192526_c2_seq12 comp192526_c2_seq15
Npar_R000257	comp191686_c4_seq3 comp191686_c4_seq8 comp191686_c4_seq12 comp191686_c4_seq14 comp191686_c4_seq15
Npar_R000258	comp191686_c1_seq1
Npar_R000259	comp191202_c0_seq1 comp191202_c0_seq2 comp191202_c2_seq1 comp191202_c2_seq2 comp191202_c3_seq1 comp191202_c5_seq1
Npar_R000260	comp97925_c0_seq1 comp166353_c0_seq1 comp189266_c1_seq1 comp189266_c5_seq1 comp189266_c5_seq3 comp189266_c5_seq4 comp189266_c5_seq5 comp189266_c5_seq6 comp189266_c5_seq7 comp211663_c0_seq1
Npar_R000261	comp192545_c9_seq1 comp192545_c9_seq4 comp192545_c9_seq5 comp192545_c9_seq8 comp192545_c9_seq9 comp192545_c9_seq11
Npar_R000262	comp182918_c1_seq1 comp182918_c1_seq2 comp182918_c1_seq3 comp182918_c1_seq4
Npar_R000263	comp71591_c0_seq1 comp156613_c0_seq1 comp179498_c0_seq1 comp192906_c0_seq2 comp192906_c0_seq6 comp193050_c0_seq1 comp193050_c0_seq4 comp193050_c0_seq5 comp193050_c0_seq7 comp193050_c0_seq9 comp193050_c0_seq10 comp193050_c0_seq11
Npar_R000264	comp182918_c0_seq1
Npar_R000265	comp193593_c0_seq2 comp193593_c0_seq10
Npar_R000267	comp185323_c2_seq1 comp185323_c2_seq2 comp185323_c2_seq3
Npar_R000268	comp136141_c0_seq2 comp189110_c0_seq1 comp189110_c0_seq2 comp189110_c0_seq3 comp189469_c2_seq1 comp189469_c2_seq2 comp189469_c2_seq3 comp189469_c2_seq4 comp189469_c2_seq5 comp189469_c2_seq8 comp189469_c2_seq9 comp189469_c2_seq10 comp189469_c2_seq11 comp189469_c2_seq12 comp189469_c2_seq13 comp189469_c2_seq14 comp189469_c2_seq15 comp189469_c2_seq16 comp189469_c2_seq17 comp189469_c2_seq18 comp189469…
Npar_R000269	comp194318_c0_seq1
Npar_R000270	comp181537_c0_seq2
Npar_R000271	comp187608_c0_seq1 comp187608_c0_seq2 comp187608_c0_seq4
Npar_R000272	comp185904_c0_seq1 comp185904_c0_seq3 comp185904_c0_seq4 comp190064_c1_seq2 comp190064_c1_seq5
Npar_R000273	comp193702_c0_seq1
Npar_R000275	comp190733_c1_seq1
Npar_R000276	comp192149_c2_seq3
Npar_R000277	comp191215_c3_seq1 comp191215_c3_seq2 comp191215_c3_seq3 comp191215_c3_seq5 comp191215_c3_seq7 comp191215_c3_seq10
Npar_R000279	comp189785_c9_seq1
Npar_R000280	comp188882_c13_seq1
Npar_R000281	comp186347_c0_seq1 comp186347_c0_seq2 comp186347_c0_seq3 comp186347_c0_seq4 comp186347_c0_seq5 comp186347_c0_seq7 comp186347_c0_seq8 comp186347_c0_seq9 comp186347_c0_seq10 comp186347_c0_seq11 comp186347_c0_seq12
Npar_R000282	comp194270_c0_seq1
Npar_R000283	comp193756_c0_seq1
Npar_R000286	comp190255_c0_seq1 comp190255_c0_seq2 comp190255_c1_seq2
Npar_R000289	comp180105_c0_seq1 comp180105_c0_seq2 comp180105_c1_seq1 comp180105_c1_seq2
Npar_R000290	comp191489_c6_seq3 comp191489_c6_seq28 comp191489_c6_seq35 comp191489_c6_seq36 comp191489_c6_seq38 comp191489_c6_seq52
Npar_R000291	comp190664_c4_seq2 comp190664_c4_seq4 comp190664_c4_seq5 comp190664_c4_seq8 comp190664_c4_seq10
Npar_R000292	comp189011_c1_seq1 comp189011_c1_seq2
Npar_R000293	comp190664_c4_seq9
Npar_R000294	comp152659_c0_seq1
Npar_R000295	comp213964_c0_seq1
Npar_R000296	comp146711_c0_seq1 comp219210_c0_seq1
Npar_R000297	comp155239_c0_seq1 comp175561_c0_seq1 comp175561_c0_seq2 comp175561_c0_seq3
Npar_R000299	comp191308_c0_seq1
Npar_R000300	comp194230_c0_seq1
Npar_R000302	comp181505_c0_seq1
Npar_R000303	comp193418_c6_seq1 comp193418_c6_seq2 comp193418_c6_seq3 comp193418_c6_seq4 comp193418_c6_seq5 comp193418_c6_seq6 comp193418_c6_seq7 comp209325_c0_seq1
Npar_R000305	comp193102_c1_seq1 comp193102_c1_seq2
Npar_R000307	comp215972_c0_seq1
Npar_R000308	comp135590_c0_seq1 comp135590_c0_seq3 comp135590_c0_seq4 comp178791_c0_seq1 comp189452_c0_seq1 comp189452_c0_seq2 comp189452_c0_seq3 comp189452_c0_seq4 comp189452_c0_seq5 comp189452_c0_seq6 comp189452_c0_seq7 comp189452_c0_seq8 comp192395_c3_seq7
Npar_R000310	comp187398_c0_seq1 comp187398_c0_seq3
Npar_R000312	comp190427_c0_seq1 comp190427_c0_seq2 comp190427_c0_seq3 comp190427_c0_seq4
Npar_R000313	comp113119_c0_seq1
Npar_R000314	comp186967_c2_seq1
Npar_R000315	comp168987_c0_seq1 comp168987_c0_seq2 comp168987_c0_seq3 comp168987_c0_seq4
Npar_R000316	comp145215_c0_seq1 comp145215_c0_seq2 comp164509_c0_seq1 comp164509_c1_seq1 comp164509_c2_seq1
Npar_R000318	comp187405_c0_seq1 comp187405_c0_seq2 comp187405_c0_seq3 comp187405_c0_seq4
Npar_R000319	comp186242_c0_seq3 comp188239_c0_seq1
Npar_R000321	comp189796_c3_seq1 comp189796_c3_seq2 comp189796_c3_seq3 comp189796_c5_seq1
Npar_R000322	comp187881_c1_seq1
Npar_R000323	comp175835_c1_seq1
Npar_R000324	comp189551_c2_seq1
Npar_R000325	comp193372_c6_seq7 comp193372_c6_seq8 comp193372_c6_seq10
Npar_R000326	comp177351_c0_seq1
Npar_R000327	comp183218_c0_seq1 comp183218_c0_seq2 comp183218_c0_seq3 comp191957_c1_seq3 comp191957_c1_seq4 comp191957_c1_seq7
Npar_R000328	comp65835_c0_seq1
Npar_R000329	comp190809_c2_seq1 comp190809_c2_seq2 comp190809_c2_seq3 comp190809_c2_seq5 comp190809_c2_seq6 comp190809_c2_seq7
Npar_R000330	comp190328_c7_seq1 comp190328_c7_seq2
Npar_R000332	comp192826_c5_seq7 comp192826_c5_seq10 comp192826_c5_seq28 comp192826_c5_seq37
Npar_R000333	comp190522_c7_seq1 comp190522_c7_seq2 comp190522_c7_seq3 comp190522_c7_seq4 comp190522_c7_seq5
Npar_R000337	comp162220_c0_seq1 comp162220_c1_seq1 comp167168_c0_seq1 comp167168_c1_seq1 comp184931_c0_seq1 comp184931_c0_seq4 comp184931_c0_seq6 comp184931_c0_seq9 comp184931_c1_seq1 comp184931_c1_seq2 comp191422_c7_seq1 comp191422_c12_seq1
Npar_R000338	comp178813_c0_seq1 comp178813_c0_seq2
Npar_R000339	comp66105_c0_seq1 comp136932_c0_seq1 comp136932_c1_seq1 comp161417_c0_seq1 comp168850_c0_seq1 comp170016_c0_seq1 comp170016_c1_seq1 comp175662_c0_seq1
Npar_R000341	comp144706_c0_seq1 comp144706_c1_seq1
Npar_R000342	comp185898_c1_seq1
Npar_R000343	comp190078_c10_seq1 comp190078_c10_seq2
Npar_R000344	comp23103_c0_seq1 comp203996_c0_seq1
Npar_R000345	comp74749_c0_seq1 comp74749_c0_seq2 comp184975_c0_seq1 comp184975_c0_seq2 comp184975_c0_seq3 comp184975_c0_seq4 comp184975_c0_seq5
Npar_R000346	comp175965_c0_seq1 comp187240_c0_seq1 comp187240_c0_seq2 comp187240_c0_seq3 comp187240_c0_seq4 comp187240_c0_seq6 comp187240_c0_seq7 comp187240_c0_seq8 comp213617_c0_seq1
Npar_R000347	comp118202_c0_seq1
Npar_R000348	comp139769_c0_seq1 comp181443_c1_seq1 comp181443_c1_seq2
Npar_R000350	comp185710_c0_seq1 comp185710_c0_seq3 comp185710_c0_seq4
Npar_R000351	comp190332_c6_seq1 comp190332_c6_seq2 comp190332_c6_seq3 comp190332_c6_seq4
Npar_R000352	comp193169_c8_seq1 comp193169_c8_seq2 comp193169_c8_seq4
Npar_R000353	comp189611_c6_seq1 comp189611_c6_seq3
Npar_R000355	comp75275_c0_seq1 comp122961_c0_seq1 comp187932_c0_seq1
Npar_R000356	comp184225_c0_seq2 comp184225_c1_seq2 comp187302_c0_seq2 comp187302_c0_seq4
Npar_R000357	comp184225_c0_seq1 comp184225_c1_seq1
Npar_R000359	comp187762_c2_seq1 comp187762_c2_seq4
Npar_R000360	comp135119_c0_seq1 comp158917_c0_seq1
Npar_R000361	comp185487_c0_seq1
Npar_R000364	comp191859_c4_seq3 comp191859_c4_seq7
Npar_R000365	comp191859_c10_seq1 comp191859_c10_seq2 comp191859_c10_seq4 comp191859_c10_seq5
Npar_R000366	comp180761_c0_seq1 comp180761_c0_seq2
Npar_R000367	comp193157_c10_seq1
Npar_R000368	comp186163_c0_seq1 comp186163_c0_seq2 comp186163_c0_seq3 comp186163_c0_seq4
Npar_R000369	comp191873_c1_seq1
Npar_R000370	comp183453_c0_seq1 comp183453_c0_seq2 comp183453_c1_seq1
Npar_R000371	comp192078_c2_seq2 comp192078_c2_seq6
Npar_R000372	comp173889_c0_seq1 comp173889_c1_seq1 comp173889_c1_seq2
Npar_R000373	comp191948_c2_seq3 comp192929_c0_seq1
Npar_R000374	comp181354_c0_seq1
Npar_R000375	comp119005_c0_seq1 comp187179_c0_seq1 comp187179_c0_seq2 comp187179_c0_seq3 comp187179_c1_seq1 comp187179_c2_seq1 comp187179_c3_seq1 comp191948_c1_seq1
Npar_R000376	comp190733_c8_seq4 comp190733_c8_seq5 comp190733_c8_seq6 comp190733_c8_seq8
Npar_R000377	comp179836_c0_seq1 comp187348_c0_seq1 comp187348_c1_seq1 comp187348_c1_seq2 comp188329_c0_seq2 comp193471_c0_seq1 comp193530_c0_seq1 comp193530_c0_seq5 comp193530_c0_seq6 comp193530_c0_seq8 comp193597_c2_seq1
Npar_R000378	comp187253_c0_seq1 comp187253_c0_seq2
Npar_R000379	comp177686_c0_seq1 comp177686_c0_seq2
Npar_R000380	comp180758_c0_seq2 comp180758_c0_seq3 comp185293_c0_seq1 comp185293_c0_seq2 comp191237_c0_seq1 comp191237_c0_seq2
Npar_R000381	comp161195_c0_seq1 comp161195_c1_seq1 comp161195_c3_seq1
Npar_R000382	comp171582_c0_seq1
Npar_R000383	comp120722_c0_seq1 comp169153_c2_seq1 comp183151_c0_seq1 comp183151_c1_seq1 comp183151_c1_seq2
Npar_R000388	comp185163_c0_seq1
Npar_R000389	comp168739_c0_seq1
Npar_R000390	comp186701_c0_seq1 comp186701_c0_seq2 comp186701_c0_seq3 comp186701_c0_seq4
Npar_R000393	comp186782_c0_seq1 comp186782_c0_seq2 comp186782_c0_seq3 comp186782_c0_seq4 comp186782_c0_seq5 comp186782_c0_seq6
Npar_R000394	comp167708_c0_seq2 comp167708_c0_seq3 comp167708_c0_seq4
Npar_R000397	comp190422_c1_seq1 comp190422_c1_seq3 comp190422_c1_seq4
Npar_R000398	comp194203_c0_seq1
Npar_R000399	comp96766_c0_seq1 comp197316_c0_seq1
Npar_R000400	comp189757_c4_seq1 comp189757_c4_seq4 comp189757_c4_seq7 comp189757_c4_seq10 comp189757_c7_seq1
Npar_R000401	comp192310_c2_seq1
Npar_R000402	comp192310_c0_seq2 comp192310_c1_seq1
Npar_R000403	comp193372_c1_seq2 comp193372_c1_seq3 comp193372_c1_seq4
Npar_R000404	comp191461_c1_seq4 comp191461_c1_seq6
Npar_R000405	comp216898_c0_seq1
Npar_R000406	comp185630_c0_seq1 comp185630_c0_seq2 comp185630_c0_seq3
Npar_R000407	comp188962_c0_seq1 comp188962_c0_seq2 comp188962_c0_seq3 comp188962_c0_seq4
Npar_R000408	comp191724_c2_seq1 comp191724_c2_seq2 comp191724_c2_seq3 comp191724_c2_seq4 comp191724_c2_seq5 comp191724_c2_seq6 comp191724_c2_seq7 comp191724_c5_seq1
Npar_R000409	comp109422_c0_seq1
Npar_R000410	comp171322_c0_seq1 comp171322_c0_seq2
Npar_R000411	comp147253_c0_seq1
Npar_R000414	comp193438_c1_seq1 comp193438_c13_seq1 comp193438_c13_seq2
Npar_R000415	comp178182_c0_seq1 comp178182_c0_seq2 comp178182_c0_seq3
Npar_R000418	comp213136_c0_seq1
Npar_R000419	comp192280_c6_seq1 comp194084_c0_seq1
Npar_R000421	comp142716_c1_seq1 comp178974_c0_seq1
Npar_R000422	comp183159_c0_seq1 comp183159_c0_seq2 comp183159_c0_seq3 comp183159_c0_seq4 comp183159_c0_seq5
Npar_R000423	comp186757_c0_seq1 comp186757_c0_seq2 comp186757_c0_seq3 comp186757_c0_seq4 comp186757_c0_seq5 comp186757_c0_seq6
Npar_R000425	comp192622_c0_seq1
Npar_R000427	comp115650_c0_seq1 comp116236_c0_seq1 comp120437_c0_seq1 comp151057_c0_seq1 comp209420_c0_seq1 comp211672_c0_seq1
Npar_R000428	comp162746_c0_seq1
Npar_R000433	comp136176_c0_seq1 comp174034_c0_seq1 comp182544_c0_seq2 comp182544_c0_seq3 comp190274_c3_seq2 comp190274_c3_seq3 comp190274_c3_seq5 comp190274_c7_seq1 comp190946_c2_seq3 comp192329_c5_seq6
Npar_R000434	comp190705_c0_seq1 comp190705_c0_seq2 comp190705_c0_seq3 comp190705_c0_seq4 comp190705_c0_seq5
Npar_R000435	comp138359_c0_seq1 comp195466_c0_seq1 comp206265_c0_seq1
Npar_R000436	comp145001_c0_seq1 comp145001_c0_seq2
Npar_R000437	comp193358_c2_seq1 comp193358_c2_seq5 comp193358_c2_seq6 comp193358_c2_seq13 comp193358_c2_seq21 comp193358_c2_seq23 comp193358_c2_seq24 comp193358_c2_seq25
Npar_R000438	comp192895_c3_seq4 comp192895_c3_seq5
Npar_R000439	comp189820_c0_seq1 comp189820_c1_seq1 comp189820_c1_seq2 comp189820_c1_seq3 comp189820_c1_seq4
Npar_R000441	comp152174_c1_seq1
Npar_R000442	comp158140_c0_seq1 comp158140_c1_seq1 comp178788_c0_seq1 comp215049_c0_seq1 comp216491_c0_seq1
Npar_R000446	comp168473_c0_seq1
Npar_R000447	comp190443_c1_seq1 comp190443_c1_seq3 comp190443_c1_seq8 comp190443_c1_seq9
Npar_R000448	comp177870_c0_seq1 comp177870_c0_seq2
Npar_R000449	comp164474_c2_seq1 comp186330_c0_seq1 comp186330_c1_seq1 comp186330_c1_seq2
Npar_R000451	comp185129_c2_seq1
Npar_R000452	comp189393_c0_seq3
Npar_R000454	comp192592_c1_seq2 comp192592_c1_seq3 comp192592_c1_seq11 comp192592_c1_seq13
Npar_R000455	comp192592_c1_seq4
Npar_R000456	comp183530_c0_seq1 comp183530_c0_seq2 comp183530_c0_seq3 comp183530_c0_seq4 comp183530_c0_seq5 comp183530_c0_seq6
Npar_R000457	comp191902_c1_seq2
Npar_R000458	comp138874_c0_seq1 comp139400_c0_seq1 comp140936_c0_seq1 comp161110_c0_seq1 comp188330_c0_seq1
Npar_R000459	comp94576_c0_seq1
Npar_R000460	comp142304_c0_seq1
Npar_R000461	comp84036_c0_seq1 comp208448_c0_seq1
Npar_R000462	comp215958_c0_seq1
Npar_R000463	comp193038_c16_seq1 comp193038_c16_seq3 comp193038_c16_seq4 comp193038_c16_seq6
Npar_R000464	comp190751_c9_seq1
Npar_R000465	comp179903_c1_seq1 comp179903_c1_seq2 comp179903_c1_seq3 comp179903_c2_seq1
Npar_R000466	comp115852_c0_seq1 comp128759_c0_seq1 comp187365_c0_seq4 comp187365_c0_seq6 comp190729_c0_seq2 comp190729_c0_seq4 comp190729_c0_seq5
Npar_R000467	comp177303_c0_seq1 comp177303_c0_seq2 comp177303_c1_seq1 comp177303_c2_seq1 comp177303_c2_seq2 comp180451_c0_seq1 comp180451_c0_seq2 comp180451_c0_seq3 comp180451_c1_seq1
Npar_R000468	comp139145_c0_seq1 comp189773_c10_seq1 comp189773_c10_seq2 comp196774_c0_seq1
Npar_R000469	comp168738_c1_seq1 comp168738_c1_seq2 comp186074_c0_seq1 comp186074_c0_seq2
Npar_R000470	comp138895_c0_seq1 comp138895_c1_seq1 comp161714_c0_seq1 comp174208_c0_seq1 comp174208_c0_seq2 comp174208_c1_seq1
Npar_R000471	comp74678_c0_seq1
Npar_R000472	comp183113_c1_seq1 comp183113_c1_seq2 comp183113_c1_seq3 comp183113_c1_seq4 comp183113_c1_seq5
Npar_R000473	comp190737_c1_seq1
Npar_R000474	comp187416_c0_seq1 comp187416_c0_seq2
Npar_R000475	comp43899_c0_seq1 comp143540_c1_seq1 comp200002_c0_seq1 comp206062_c0_seq1
Npar_R000476	comp193810_c0_seq1
Npar_R000477	comp188096_c6_seq1 comp188096_c6_seq3
Npar_R000478	comp192083_c0_seq1 comp192083_c0_seq2
Npar_R000479	comp190248_c0_seq3
Npar_R000480	comp183784_c0_seq1
Npar_R000481	comp181277_c0_seq1 comp181277_c0_seq2
Npar_R000482	comp188863_c0_seq1 comp188863_c0_seq2 comp188863_c0_seq3
Npar_R000483	comp188854_c0_seq2
Npar_R000484	comp188854_c0_seq1
Npar_R000485	comp156465_c0_seq1 comp156465_c0_seq2 comp187344_c0_seq1 comp187344_c0_seq2 comp187344_c0_seq3 comp187344_c0_seq4 comp187344_c2_seq1 comp193094_c2_seq3
Npar_R000486	comp186629_c2_seq1 comp186629_c2_seq2 comp186629_c2_seq3 comp186629_c2_seq4 comp186629_c2_seq5 comp186629_c2_seq6 comp186629_c4_seq1 comp186629_c4_seq2
Npar_R000487	comp178001_c2_seq1 comp178001_c2_seq2 comp191029_c2_seq2
Npar_R000488	comp120596_c0_seq1 comp174679_c0_seq1 comp174679_c1_seq1 comp174679_c3_seq1 comp174679_c4_seq1 comp174679_c5_seq1 comp204816_c0_seq1 comp210697_c0_seq1 comp210900_c0_seq1 comp216635_c0_seq1
Npar_R000489	comp128733_c0_seq1 comp176486_c0_seq1 comp176486_c0_seq2
Npar_R000490	comp183838_c0_seq1
Npar_R000491	comp190987_c0_seq1 comp190987_c0_seq2 comp190987_c0_seq3 comp190987_c0_seq4 comp190987_c0_seq5 comp190987_c0_seq6
Npar_R000492	comp192580_c0_seq1 comp192580_c3_seq1 comp192580_c3_seq2
Npar_R000493	comp188065_c0_seq3 comp192580_c8_seq1 comp192580_c10_seq1 comp192580_c10_seq2 comp192580_c10_seq3 comp192580_c10_seq4 comp192580_c10_seq5
Npar_R000494	comp189818_c0_seq1 comp189818_c1_seq1 comp189818_c1_seq2 comp189818_c2_seq1 comp189818_c2_seq2 comp189818_c2_seq3 comp192428_c2_seq2 comp192428_c2_seq8 comp192428_c2_seq11 comp192428_c2_seq16
Npar_R000495	comp169987_c1_seq1 comp169987_c1_seq2 comp169987_c1_seq3
Npar_R000496	comp187606_c0_seq1 comp187606_c1_seq1 comp187606_c1_seq2
Npar_R000497	comp191109_c1_seq1 comp191109_c1_seq2 comp191109_c1_seq4 comp191109_c1_seq5
Npar_R000498	comp152170_c0_seq1 comp168392_c0_seq1 comp168392_c0_seq2
Npar_R000500	comp114553_c0_seq1
Npar_R000501	comp191818_c4_seq2 comp191818_c4_seq3 comp191818_c4_seq4 comp191818_c4_seq5 comp191818_c4_seq6 comp191818_c4_seq7 comp191818_c4_seq8
Npar_R000502	comp70027_c1_seq1 comp191818_c1_seq1 comp191818_c4_seq9 comp191818_c5_seq1
Npar_R000503	comp118938_c0_seq1 comp193476_c8_seq4 comp193476_c8_seq8 comp193476_c8_seq9 comp200622_c0_seq1
Npar_R000504	comp147837_c0_seq1 comp169015_c0_seq1 comp208766_c0_seq1
Npar_R000505	comp190765_c4_seq9
Npar_R000506	comp191622_c3_seq1 comp191622_c3_seq3
Npar_R000508	comp192205_c6_seq1 comp192205_c6_seq2 comp192205_c6_seq4 comp192205_c6_seq6
Npar_R000509	comp80934_c1_seq1
Npar_R000510	comp177154_c0_seq1 comp177154_c0_seq2 comp177154_c0_seq3 comp177154_c1_seq1 comp177154_c2_seq1 comp177154_c2_seq2 comp190043_c0_seq1 comp190043_c0_seq2 comp190043_c0_seq3 comp190043_c0_seq4
Npar_R000512	comp193035_c2_seq8 comp193035_c2_seq9
Npar_R000513	comp190866_c1_seq1 comp190866_c1_seq3 comp190866_c1_seq6 comp190866_c1_seq11
Npar_R000514	comp171188_c0_seq1
Npar_R000516	comp193888_c0_seq1
Npar_R000517	comp140279_c0_seq1 comp140279_c0_seq2 comp140279_c0_seq3 comp186470_c5_seq1 comp186470_c5_seq2
Npar_R000519	comp120518_c0_seq1 comp171355_c0_seq1 comp192824_c4_seq1
Npar_R000520	comp172509_c0_seq1 comp172509_c0_seq2 comp172509_c0_seq3 comp172509_c0_seq4
Npar_R000521	comp175597_c2_seq1 comp175597_c2_seq2
Npar_R000522	comp191309_c0_seq4 comp191309_c0_seq5 comp191309_c0_seq6
Npar_R000523	comp178489_c0_seq1 comp190733_c7_seq1
Npar_R000525	comp152513_c0_seq1 comp180186_c0_seq1 comp192362_c0_seq1 comp193447_c0_seq5 comp193447_c5_seq1
Npar_R000528	comp189062_c0_seq4
Npar_R000529	comp142065_c0_seq1
Npar_R000531	comp176813_c0_seq1 comp176813_c1_seq1 comp176813_c1_seq2 comp176813_c1_seq3
Npar_R000532	comp179964_c0_seq1 comp179964_c0_seq2
Npar_R000533	comp183519_c0_seq2 comp183519_c0_seq3
Npar_R000536	comp65499_c0_seq1 comp70683_c0_seq1 comp82283_c0_seq1 comp162142_c0_seq1 comp162142_c0_seq2 comp174594_c1_seq1
Npar_R000537	comp142154_c0_seq1 comp142154_c0_seq2 comp142154_c0_seq3
Npar_R000540	comp189122_c0_seq1 comp189122_c1_seq1 comp189122_c2_seq1 comp189122_c2_seq3
Npar_R000541	comp190526_c0_seq1 comp190526_c0_seq2
Npar_R000542	comp194353_c0_seq1
Npar_R000543	comp139686_c1_seq1 comp139686_c1_seq2
Npar_R000544	comp139686_c0_seq1 comp192845_c4_seq1
Npar_R000545	comp73315_c0_seq1 comp178554_c0_seq1 comp195430_c0_seq1
Npar_R000546	comp180903_c0_seq1 comp180903_c0_seq2 comp180903_c0_seq3 comp189450_c0_seq1 comp189450_c3_seq1 comp189450_c3_seq2 comp189450_c3_seq3 comp189450_c3_seq4 comp189450_c3_seq5
Npar_R000547	comp143209_c0_seq1 comp143209_c0_seq2 comp143209_c0_seq3 comp173943_c0_seq1 comp173943_c0_seq2 comp173943_c0_seq3 comp173943_c1_seq1
Npar_R000548	comp66456_c0_seq1 comp69202_c0_seq1 comp142814_c1_seq1 comp176164_c0_seq1 comp176164_c0_seq2 comp176164_c0_seq3
Npar_R000549	comp193206_c0_seq5 comp193206_c0_seq22
Npar_R000550	comp171709_c0_seq1 comp171709_c0_seq2 comp171709_c0_seq3
Npar_R000551	comp191241_c9_seq1 comp191241_c9_seq2
Npar_R000552	comp190848_c10_seq1 comp190848_c10_seq2
Npar_R000553	comp193080_c0_seq6 comp193080_c0_seq8 comp193080_c0_seq9 comp200309_c0_seq1
Npar_R000554	comp161980_c0_seq1 comp193538_c5_seq1 comp193538_c5_seq2 comp193538_c5_seq3 comp193538_c5_seq4 comp210717_c0_seq1
Npar_R000555	comp190485_c0_seq1 comp190485_c0_seq2 comp190485_c0_seq3 comp190485_c0_seq4
Npar_R000556	comp75048_c0_seq1 comp180907_c0_seq1
Npar_R000557	comp190809_c3_seq1
Npar_R000559	comp188354_c0_seq1 comp188354_c0_seq2 comp188354_c1_seq1 comp193480_c0_seq9
Npar_R000560	comp190534_c4_seq7 comp190534_c4_seq8 comp190534_c4_seq9
Npar_R000561	comp75190_c0_seq1
Npar_R000562	comp192556_c1_seq1 comp192556_c1_seq2 comp192556_c1_seq3 comp192556_c1_seq4 comp192556_c1_seq5 comp192556_c1_seq6
Npar_R000563	comp186316_c0_seq1
Npar_R000564	comp140839_c0_seq1 comp185636_c0_seq6 comp185636_c1_seq1 comp185636_c1_seq2 comp185636_c1_seq3 comp216422_c0_seq1
Npar_R000565	comp143186_c0_seq1 comp144337_c0_seq1
Npar_R000569	comp193539_c1_seq2 comp193539_c1_seq9
Npar_R000572	comp88572_c0_seq1 comp118120_c0_seq1 comp185309_c1_seq1 comp187178_c5_seq1
Npar_R000574	comp174809_c2_seq1 comp181684_c1_seq2 comp187178_c2_seq1 comp193158_c1_seq1 comp209967_c0_seq1
Npar_R000576	comp186345_c3_seq2
Npar_R000577	comp194141_c0_seq1
Npar_R000578	comp191805_c0_seq1 comp191805_c0_seq2 comp191805_c0_seq3 comp191805_c0_seq4 comp191805_c0_seq5 comp191805_c0_seq6 comp191805_c0_seq7 comp191805_c0_seq8 comp191805_c0_seq9 comp191805_c0_seq11 comp191805_c0_seq12 comp191805_c0_seq13 comp191805_c0_seq14 comp191805_c0_seq15 comp191805_c0_seq16 comp191805_c0_seq17 comp191805_c0_seq18 comp191805_c0_seq19
Npar_R000579	comp141612_c0_seq1
Npar_R000580	comp185461_c0_seq1 comp185461_c0_seq4
Npar_R000582	comp170339_c0_seq1 comp170339_c0_seq2 comp192730_c1_seq1 comp192730_c1_seq3 comp192730_c1_seq4 comp192730_c1_seq5 comp192730_c1_seq6
Npar_R000583	comp214149_c0_seq1
Npar_R000587	comp192561_c0_seq2 comp192561_c0_seq3 comp192561_c0_seq4 comp192561_c0_seq6 comp192561_c0_seq7 comp192561_c0_seq8 comp192561_c3_seq3 comp192561_c3_seq5
Npar_R000590	comp148546_c0_seq1 comp149633_c0_seq1 comp149633_c1_seq1 comp199430_c0_seq1
Npar_R000592	comp189630_c3_seq1 comp189630_c3_seq2
Npar_R000593	comp136989_c0_seq1 comp197450_c0_seq1
Npar_R000594	comp160494_c1_seq1 comp175890_c1_seq1
Npar_R000595	comp184684_c0_seq1
Npar_R000596	comp168892_c0_seq1
Npar_R000597	comp145117_c0_seq1 comp145117_c0_seq2 comp145117_c0_seq3
Npar_R000598	comp142289_c0_seq1 comp142289_c1_seq1
Npar_R000599	comp196009_c0_seq1 comp217440_c0_seq1
Npar_R000604	comp173369_c0_seq1 comp173369_c1_seq1
Npar_R000606	comp188002_c0_seq1 comp188002_c0_seq2 comp188002_c0_seq3 comp188002_c0_seq4 comp188002_c0_seq6 comp188002_c1_seq1
Npar_R000607	comp185982_c0_seq1 comp185982_c0_seq2 comp185982_c0_seq3 comp185982_c0_seq5 comp185982_c0_seq6
Npar_R000608	comp105916_c0_seq1
Npar_R000610	comp191485_c1_seq4 comp191485_c1_seq5 comp191485_c1_seq7 comp191485_c1_seq9 comp191485_c1_seq10 comp191485_c1_seq14 comp191485_c1_seq16 comp191485_c1_seq17 comp191485_c1_seq19 comp191485_c1_seq22 comp191485_c1_seq29 comp191485_c1_seq30
Npar_R000614	comp77514_c0_seq1 comp161900_c1_seq1
Npar_R000615	comp189592_c0_seq6 comp189592_c0_seq8 comp189592_c0_seq11
Npar_R000616	comp192277_c2_seq1 comp192277_c4_seq1 comp192277_c4_seq3 comp192277_c4_seq4 comp192277_c4_seq6
Npar_R000617	comp128349_c0_seq1 comp202406_c0_seq1
Npar_R000619	comp183569_c0_seq1 comp190197_c0_seq3
Npar_R000620	comp152565_c0_seq1 comp192721_c4_seq1 comp192721_c4_seq20 comp192721_c4_seq22 comp192721_c4_seq24
Npar_R000621	comp185132_c0_seq1 comp185132_c0_seq4 comp185132_c0_seq5
Npar_R000622	comp143392_c0_seq1 comp192704_c5_seq1 comp205926_c0_seq1
Npar_R000623	comp157183_c0_seq1
Npar_R000624	comp191723_c5_seq2 comp191723_c5_seq4 comp191723_c5_seq7 comp191723_c5_seq10
Npar_R000625	comp191723_c5_seq11
Npar_R000627	comp183185_c0_seq1 comp183185_c1_seq1 comp183185_c2_seq3 comp183185_c2_seq4 comp183185_c3_seq1 comp183185_c3_seq2
Npar_R000628	comp111979_c0_seq1 comp218594_c0_seq1
Npar_R000629	comp189939_c3_seq1 comp189939_c3_seq2
Npar_R000630	comp191519_c1_seq1 comp191519_c1_seq2 comp191519_c1_seq4 comp191519_c1_seq5 comp191519_c1_seq6 comp191519_c1_seq10
Npar_R000631	comp190516_c2_seq3 comp191040_c1_seq1 comp191040_c1_seq2 comp191040_c1_seq3 comp191040_c1_seq4 comp193418_c1_seq1 comp193418_c1_seq2 comp193418_c1_seq3 comp193418_c1_seq4 comp193418_c1_seq6
Npar_R000632	comp183059_c0_seq1 comp183059_c1_seq1 comp183059_c1_seq2
Npar_R000633	comp176951_c0_seq1
Npar_R000635	comp181723_c0_seq2
Npar_R000636	comp190334_c1_seq1 comp190334_c1_seq2
Npar_R000637	comp188751_c3_seq1 comp188751_c3_seq3 comp208220_c0_seq1
Npar_R000638	comp133289_c0_seq1 comp137181_c0_seq1 comp169025_c0_seq1 comp174354_c0_seq1 comp174354_c0_seq2
Npar_R000639	comp109210_c0_seq1 comp159331_c1_seq1 comp202182_c0_seq1
Npar_R000640	comp190609_c1_seq1 comp190609_c1_seq2 comp190609_c1_seq3 comp190609_c1_seq4
Npar_R000641	comp190917_c0_seq1 comp190917_c7_seq1 comp190917_c7_seq2 comp190917_c7_seq3 comp190917_c7_seq4 comp190917_c7_seq5 comp190917_c7_seq6 comp190917_c7_seq7 comp190917_c9_seq1 comp190917_c9_seq2
Npar_R000642	comp170521_c0_seq1 comp170521_c0_seq2
Npar_R000643	comp142496_c0_seq1
Npar_R000644	comp84672_c0_seq1
Npar_R000645	comp192461_c1_seq1 comp192461_c1_seq3 comp192461_c1_seq6
Npar_R000646	comp120883_c0_seq1
Npar_R000647	comp194298_c0_seq1
Npar_R000648	comp191409_c3_seq1 comp191409_c3_seq2 comp191409_c3_seq6 comp191409_c3_seq8 comp191409_c3_seq9 comp191409_c3_seq10
Npar_R000649	comp78652_c0_seq1
Npar_R000650	comp166720_c0_seq1 comp189313_c5_seq16 comp190567_c0_seq2 comp190567_c0_seq3 comp190771_c2_seq3 comp191111_c1_seq2 comp191111_c2_seq1 comp191111_c2_seq2 comp191111_c2_seq3 comp191111_c2_seq4 comp191111_c2_seq5 comp191111_c2_seq6 comp191111_c2_seq7 comp191111_c2_seq8 comp191111_c2_seq9 comp191111_c2_seq10 comp191111_c2_seq11 comp191111_c2_seq12 comp191111_c2_seq13 comp191111_c2_seq14 comp191111_c2…
Npar_R000651	comp188692_c1_seq1 comp188692_c1_seq2 comp188692_c1_seq3 comp188692_c1_seq4 comp188692_c1_seq5 comp188692_c1_seq6 comp188692_c1_seq7 comp188692_c1_seq8 comp188692_c1_seq9 comp188692_c1_seq10 comp188692_c1_seq11 comp188692_c1_seq12 comp188692_c1_seq13 comp188692_c1_seq14 comp188692_c1_seq15 comp188692_c1_seq16 comp188692_c1_seq17 comp188692_c1_seq18 comp188692_c1_seq19 comp188692_c1_seq20 comp1886…
Npar_R000652	comp132085_c0_seq1
Npar_R000653	comp193195_c2_seq2 comp193195_c2_seq3 comp193195_c2_seq4 comp193195_c2_seq5 comp193195_c2_seq7 comp193195_c5_seq3 comp193195_c5_seq4 comp193195_c5_seq5
Npar_R000654	comp70027_c0_seq1 comp115933_c0_seq1 comp182977_c1_seq1
Npar_R000655	comp187466_c0_seq1
Npar_R000656	comp90991_c0_seq1 comp140648_c0_seq1 comp148709_c0_seq1 comp158982_c0_seq1 comp177273_c0_seq1 comp182500_c0_seq1 comp209854_c0_seq1
Npar_R000658	comp170750_c0_seq1
Npar_R000659	comp208153_c0_seq1 comp219715_c0_seq1
Npar_R000660	comp189918_c0_seq1 comp189918_c0_seq2 comp189918_c0_seq3 comp189918_c0_seq4 comp189918_c2_seq2
Npar_R000661	comp193322_c0_seq1
Npar_R000662	comp192337_c9_seq1 comp192337_c9_seq2
Npar_R000663	comp192660_c5_seq2 comp193317_c3_seq1
Npar_R000665	comp189789_c2_seq1 comp189789_c2_seq4
Npar_R000666	comp183136_c0_seq1
Npar_R000667	comp189434_c0_seq2 comp189434_c0_seq6 comp189434_c0_seq7 comp189434_c0_seq8 comp189434_c0_seq9
Npar_R000670	comp192774_c4_seq1 comp192774_c4_seq2 comp192774_c4_seq3 comp192774_c4_seq4 comp192774_c4_seq5
Npar_R000671	comp174993_c0_seq1 comp174993_c1_seq1
Npar_R000672	comp189494_c1_seq1 comp189494_c1_seq2 comp189494_c1_seq3 comp189494_c1_seq4 comp189494_c1_seq5 comp189494_c1_seq6
Npar_R000673	comp164873_c0_seq1 comp164873_c1_seq1 comp197354_c0_seq1
Npar_R000674	comp169026_c0_seq1 comp169026_c1_seq1
Npar_R000677	comp188458_c0_seq1 comp188458_c0_seq2 comp188458_c0_seq3 comp188458_c0_seq6 comp188458_c0_seq8 comp188458_c0_seq9 comp188458_c0_seq11
Npar_R000678	comp193886_c0_seq1
Npar_R000680	comp88354_c0_seq1 comp129958_c0_seq1 comp139002_c0_seq1 comp139002_c0_seq2 comp162299_c0_seq1 comp204220_c0_seq1
Npar_R000681	comp163593_c0_seq1 comp163593_c1_seq1
Npar_R000682	comp181809_c0_seq1 comp181809_c0_seq2 comp193018_c0_seq2 comp193018_c0_seq3 comp193018_c0_seq4 comp193018_c0_seq8 comp193018_c0_seq9 comp193018_c0_seq11
Npar_R000683	comp173236_c0_seq1 comp176104_c0_seq1 comp176104_c1_seq1
Npar_R000684	comp176287_c0_seq1 comp176287_c0_seq2 comp176287_c0_seq3
Npar_R000685	comp170815_c1_seq3 comp188399_c1_seq1 comp188399_c1_seq2 comp188399_c1_seq3 comp188399_c1_seq4 comp191264_c1_seq1 comp191264_c1_seq4 comp191264_c1_seq5 comp191264_c1_seq6 comp191264_c1_seq7 comp191264_c1_seq8
Npar_R000686	comp162448_c0_seq1 comp205696_c0_seq1
Npar_R000688	comp193781_c0_seq1
Npar_R000689	comp106190_c0_seq1 comp106190_c0_seq2 comp132663_c0_seq1 comp214776_c0_seq1
Npar_R000690	comp188034_c0_seq1 comp188034_c0_seq2 comp188034_c0_seq3 comp188034_c0_seq4 comp188034_c0_seq5
Npar_R000691	comp190873_c1_seq3 comp190873_c2_seq1 comp191198_c15_seq4 comp192132_c4_seq1 comp192132_c4_seq2 comp192132_c4_seq3 comp192132_c4_seq4 comp192132_c4_seq6 comp192132_c4_seq7 comp192132_c4_seq9 comp192132_c4_seq10 comp192132_c4_seq11 comp192132_c4_seq13 comp192132_c4_seq14 comp192132_c4_seq16 comp192132_c4_seq17 comp192132_c4_seq19 comp192132_c4_seq21 comp192132_c4_seq25 comp192132_c4_seq26 comp1921…
Npar_R000692	comp197587_c0_seq1
Npar_R000693	comp187472_c1_seq1 comp187472_c1_seq2 comp187472_c2_seq1 comp187472_c2_seq2 comp209651_c0_seq1 comp217055_c0_seq1
Npar_R000694	comp193147_c0_seq3 comp193147_c0_seq4 comp193147_c0_seq5 comp193147_c0_seq6
Npar_R000695	comp74217_c0_seq1 comp74217_c0_seq2
Npar_R000696	comp129943_c0_seq1 comp191449_c1_seq1 comp191449_c1_seq2 comp191449_c1_seq3
Npar_R000697	comp190869_c1_seq7 comp190869_c1_seq12 comp190869_c1_seq13
Npar_R000698	comp72633_c0_seq1 comp137907_c0_seq1 comp197153_c0_seq1 comp212531_c0_seq1
Npar_R000705	comp179545_c0_seq1 comp179545_c1_seq1
Npar_R000706	comp187174_c1_seq1 comp187174_c1_seq2 comp187174_c1_seq6
Npar_R000708	comp140021_c0_seq1 comp180382_c0_seq1 comp189902_c0_seq1 comp189902_c0_seq4 comp196984_c0_seq1
Npar_R000709	comp181663_c1_seq1 comp194323_c0_seq1
Npar_R000710	comp190272_c1_seq1 comp190272_c1_seq2 comp190272_c1_seq3 comp190272_c1_seq4 comp190272_c1_seq5
Npar_R000711	comp167530_c0_seq1 comp167530_c0_seq2
Npar_R000713	comp168661_c0_seq2
Npar_R000714	comp168661_c0_seq1 comp168661_c0_seq3
Npar_R000715	comp184737_c2_seq1 comp184737_c2_seq2 comp184737_c2_seq4 comp184737_c2_seq5
Npar_R000718	comp188486_c1_seq3 comp193176_c0_seq21
Npar_R000719	comp172167_c0_seq1 comp172167_c0_seq2 comp189344_c1_seq1 comp189344_c1_seq2 comp189344_c1_seq4 comp189344_c1_seq5 comp189344_c1_seq6
Npar_R000720	comp213430_c0_seq1
Npar_R000721	comp68484_c0_seq1
Npar_R000722	comp96679_c0_seq1 comp175375_c0_seq1 comp175375_c0_seq2
Npar_R000723	comp203859_c0_seq1 comp212684_c0_seq1
Npar_R000724	comp44859_c0_seq1 comp101862_c0_seq1 comp172720_c0_seq1 comp183832_c2_seq1 comp191264_c1_seq9 comp201916_c0_seq1 comp205921_c0_seq1 comp207599_c0_seq1 comp217676_c0_seq1
Npar_R000727	comp186737_c2_seq2 comp186737_c2_seq3 comp186737_c2_seq4 comp186737_c2_seq5
Npar_R000728	comp162328_c0_seq1 comp162328_c1_seq1
Npar_R000729	comp194187_c0_seq1
Npar_R000730	comp180728_c1_seq1
Npar_R000733	comp174750_c0_seq1 comp174750_c1_seq1 comp174750_c2_seq1 comp174750_c4_seq1
Npar_R000735	comp192175_c4_seq1 comp192175_c4_seq2
Npar_R000740	comp138051_c0_seq1 comp151969_c0_seq1 comp193326_c1_seq1 comp193468_c0_seq1 comp200525_c0_seq1
Npar_R000741	comp56774_c0_seq1
Npar_R000742	comp190666_c9_seq10 comp190666_c9_seq13
Npar_R000743	comp190666_c9_seq1 comp190666_c9_seq2 comp190666_c9_seq6 comp190666_c9_seq7 comp190666_c9_seq8 comp190666_c9_seq11 comp190666_c9_seq12
Npar_R000744	comp190666_c0_seq1 comp190666_c0_seq4
Npar_R000746	comp183833_c0_seq1 comp183833_c0_seq2 comp183833_c0_seq3
Npar_R000748	comp190787_c2_seq4 comp190787_c2_seq6
Npar_R000749	comp101955_c0_seq1 comp137904_c1_seq1 comp173703_c0_seq1 comp177876_c0_seq1 comp177876_c0_seq2 comp177876_c1_seq1 comp186759_c0_seq1 comp186759_c0_seq4 comp202139_c0_seq1 comp219334_c0_seq1
Npar_R000752	comp192135_c5_seq14 comp192135_c5_seq31
Npar_R000753	comp188503_c0_seq2 comp188503_c0_seq3 comp188503_c0_seq4 comp188503_c0_seq5 comp188503_c0_seq6 comp188503_c0_seq8
Npar_R000755	comp136037_c0_seq1 comp191863_c0_seq1 comp200496_c0_seq1 comp210971_c0_seq1
Npar_R000756	comp188849_c0_seq5 comp188849_c0_seq6 comp188849_c0_seq10
Npar_R000758	comp191276_c6_seq4
Npar_R000761	comp183441_c0_seq1
Npar_R000762	comp178419_c0_seq2
Npar_R000770	comp181181_c0_seq1
Npar_R000776	comp194188_c0_seq1
Npar_R000777	comp137071_c0_seq1
Npar_R000778	comp187111_c0_seq1 comp187111_c0_seq2 comp187111_c0_seq3
Npar_R000779	comp184181_c0_seq1 comp184181_c0_seq2
Npar_R000780	comp178542_c0_seq1
Npar_R000782	comp192916_c0_seq1 comp192916_c0_seq2 comp192916_c0_seq3 comp192916_c0_seq4 comp192916_c0_seq5 comp192916_c0_seq9 comp192916_c0_seq11 comp192916_c0_seq12 comp192916_c0_seq13
Npar_R000784	comp190707_c4_seq5 comp192840_c3_seq1 comp192840_c3_seq2 comp192840_c3_seq3 comp192840_c4_seq2 comp192840_c5_seq1
Npar_R000785	comp176062_c0_seq1 comp176062_c0_seq2
Npar_R000787	comp136035_c0_seq1 comp188832_c2_seq1 comp188832_c2_seq3
Npar_R000788	comp193539_c1_seq3 comp193539_c1_seq5
Npar_R000790	comp180420_c0_seq1 comp180420_c0_seq2 comp180420_c0_seq3 comp180420_c0_seq4
Npar_R000791	comp162656_c1_seq2 comp162656_c1_seq3
Npar_R000792	comp188641_c2_seq1 comp188641_c2_seq2
Npar_R000793	comp192799_c2_seq1 comp192799_c2_seq2
Npar_R000794	comp192799_c2_seq3
Npar_R000795	comp192110_c2_seq1 comp192110_c2_seq2 comp192110_c2_seq4 comp192110_c2_seq5 comp192110_c2_seq6 comp192110_c2_seq7
Npar_R000796	comp188654_c0_seq6 comp188654_c0_seq13 comp188654_c0_seq14 comp188861_c4_seq1
Npar_R000797	comp216217_c0_seq1
Npar_R000800	comp190008_c13_seq1 comp219617_c0_seq1
Npar_R000801	comp181816_c0_seq1 comp181816_c1_seq1 comp181816_c1_seq2 comp181816_c1_seq3
Npar_R000802	comp193551_c3_seq2 comp193551_c3_seq4 comp193551_c3_seq7
Npar_R000803	comp147758_c0_seq1 comp192221_c0_seq1 comp192221_c0_seq2 comp192221_c0_seq3 comp192221_c0_seq4 comp192221_c2_seq1
Npar_R000804	comp192332_c3_seq2 comp192332_c3_seq4 comp192332_c3_seq5
Npar_R000805	comp185594_c0_seq1
Npar_R000806	comp189393_c0_seq1 comp189393_c0_seq2 comp189393_c0_seq4
Npar_R000811	comp75898_c0_seq1
Npar_R000812	comp135867_c0_seq1
Npar_R000813	comp190958_c3_seq1 comp190958_c3_seq2 comp190958_c3_seq3 comp190958_c3_seq5
Npar_R000814	comp172144_c0_seq1
Npar_R000815	comp191517_c8_seq2 comp191517_c8_seq3 comp191517_c8_seq4 comp212292_c0_seq1
Npar_R000816	comp169337_c0_seq1
Npar_R000817	comp192006_c16_seq4
Npar_R000818	comp190973_c0_seq10
Npar_R000820	comp194003_c0_seq1
Npar_R000822	comp194555_c0_seq1
Npar_R000823	comp125764_c0_seq1 comp168243_c0_seq1
Npar_R000824	comp192701_c5_seq1 comp192701_c5_seq3
Npar_R000826	comp190710_c3_seq1
Npar_R000827	comp135577_c0_seq1 comp135577_c1_seq1
Npar_R000828	comp168163_c0_seq1 comp168163_c0_seq2
Npar_R000829	comp188049_c0_seq1 comp188049_c0_seq2
Npar_R000830	comp182998_c0_seq1 comp182998_c0_seq2 comp182998_c0_seq3 comp182998_c0_seq4 comp182998_c0_seq5 comp182998_c0_seq6
Npar_R000834	comp192952_c4_seq2
Npar_R000836	comp190974_c1_seq1 comp190974_c1_seq2 comp190974_c1_seq3 comp190974_c1_seq4 comp190974_c1_seq5 comp190974_c1_seq6 comp190974_c1_seq7
Npar_R000837	comp185714_c0_seq1 comp185714_c0_seq2
Npar_R000838	comp181573_c1_seq2 comp191948_c0_seq1 comp191948_c0_seq4 comp191948_c0_seq5 comp191948_c0_seq6 comp191948_c0_seq7
Npar_R000839	comp190963_c2_seq1 comp190963_c3_seq1 comp217060_c0_seq1
Npar_R000840	comp190921_c7_seq8 comp190921_c8_seq4
Npar_R000841	comp190921_c8_seq1 comp190921_c8_seq2
Npar_R000842	comp141239_c0_seq1 comp141239_c0_seq2 comp141239_c0_seq3
Npar_R000844	comp144425_c1_seq1
Npar_R000845	comp143584_c0_seq1 comp181260_c0_seq1
Npar_R000846	comp188016_c0_seq1 comp188016_c0_seq4
Npar_R000847	comp87487_c0_seq1 comp193356_c1_seq1 comp193356_c1_seq3 comp193356_c1_seq4 comp193356_c1_seq5 comp193356_c1_seq6 comp193356_c1_seq7 comp193356_c1_seq8 comp193356_c1_seq9 comp193356_c1_seq10 comp193356_c1_seq11 comp193356_c1_seq12 comp193356_c1_seq13
Npar_R000848	comp194087_c0_seq1
Npar_R000849	comp191709_c6_seq1
Npar_R000850	comp74258_c0_seq1
Npar_R000852	comp132656_c0_seq1 comp173759_c0_seq1
Npar_R000853	comp113055_c0_seq1 comp121196_c0_seq1 comp218916_c0_seq1
Npar_R000854	comp190377_c0_seq1
Npar_R000855	comp193317_c2_seq1 comp193317_c2_seq2 comp193317_c12_seq1 comp193317_c12_seq2
Npar_R000856	comp185794_c0_seq2 comp185794_c0_seq3
Npar_R000857	comp192427_c7_seq1 comp192427_c7_seq2
Npar_R000858	comp89480_c0_seq1 comp89480_c0_seq2
Npar_R000859	comp180831_c0_seq1 comp180831_c1_seq1
Npar_R000861	comp192657_c2_seq1 comp192657_c2_seq2 comp192657_c2_seq3 comp192657_c2_seq6 comp192657_c2_seq7 comp192657_c2_seq8
Npar_R000862	comp115744_c0_seq1 comp115744_c0_seq2 comp115744_c0_seq3
Npar_R000863	comp186253_c0_seq1 comp186253_c1_seq1 comp186253_c1_seq2 comp186253_c2_seq1 comp186253_c2_seq2
Npar_R000865	comp114734_c0_seq1 comp157068_c0_seq1 comp210654_c0_seq1
Npar_R000867	comp40189_c0_seq1 comp44956_c0_seq1 comp139814_c0_seq1 comp146197_c1_seq1 comp171981_c0_seq1 comp173094_c0_seq1 comp174809_c3_seq1 comp177752_c0_seq1 comp177752_c0_seq2 comp177752_c0_seq3 comp177752_c0_seq4 comp177752_c0_seq5 comp180331_c1_seq1 comp181684_c1_seq1 comp187178_c1_seq1 comp187861_c1_seq2 comp187861_c1_seq3 comp193158_c1_seq4 comp210428_c0_seq1
Npar_R000868	comp101931_c0_seq1 comp180496_c0_seq4 comp194117_c0_seq1
Npar_R000869	comp186487_c0_seq1 comp186487_c1_seq1
Npar_R000873	comp158149_c0_seq1 comp181656_c0_seq1 comp181656_c0_seq3 comp181656_c0_seq4 comp181656_c0_seq5
Npar_R000874	comp64750_c0_seq1
Npar_R000876	comp192965_c5_seq5
Npar_R000877	comp145206_c0_seq1
Npar_R000878	comp193550_c0_seq1 comp193550_c0_seq3
Npar_R000880	comp170562_c0_seq1
Npar_R000882	comp201046_c0_seq1
Npar_R000883	comp179324_c0_seq1 comp197476_c0_seq1
Npar_R000884	comp191471_c1_seq1 comp191471_c1_seq3
Npar_R000885	comp187463_c0_seq1
Npar_R000886	comp135175_c0_seq1 comp182952_c0_seq1 comp182952_c0_seq2 comp182952_c0_seq3 comp182952_c0_seq4 comp182952_c0_seq5
Npar_R000887	comp194308_c0_seq1 comp208380_c0_seq1
Npar_R000888	comp177908_c0_seq1 comp177908_c0_seq2 comp177908_c0_seq3 comp177908_c0_seq4 comp177908_c0_seq5 comp177908_c0_seq6
Npar_R000889	comp191458_c1_seq1 comp191458_c1_seq2 comp191458_c1_seq3
Npar_R000890	comp190936_c2_seq6 comp190936_c2_seq9
Npar_R000891	comp179840_c0_seq1 comp179840_c0_seq2 comp179840_c0_seq3 comp179840_c0_seq4 comp179840_c0_seq5 comp179840_c0_seq6
Npar_R000892	comp198846_c0_seq1 comp208862_c0_seq1
Npar_R000893	comp184900_c0_seq2 comp184900_c0_seq3 comp184900_c0_seq4 comp192609_c3_seq1 comp192609_c3_seq4
Npar_R000894	comp144995_c0_seq1 comp144995_c0_seq2 comp144995_c1_seq1
Npar_R000895	comp190324_c1_seq1 comp190324_c1_seq2
Npar_R000896	comp192714_c12_seq12
Npar_R000897	comp189769_c0_seq1
Npar_R000898	comp168442_c0_seq1
Npar_R000899	comp85055_c0_seq1 comp218816_c0_seq1
Npar_R000901	comp188764_c6_seq2 comp188764_c6_seq3 comp188764_c6_seq4
Npar_R000902	comp181234_c0_seq1
Npar_R000903	comp186916_c2_seq3
Npar_R000904	comp181443_c1_seq3 comp191538_c1_seq1 comp191538_c8_seq1 comp193045_c10_seq4
Npar_R000905	comp169126_c0_seq1 comp169126_c1_seq1 comp172404_c0_seq1
Npar_R000906	comp193980_c0_seq1
Npar_R000908	comp187754_c0_seq4
Npar_R000909	comp188363_c1_seq1 comp188363_c1_seq2 comp188363_c1_seq3
Npar_R000910	comp127777_c0_seq1
Npar_R000912	comp70822_c0_seq1 comp183592_c0_seq1 comp183592_c0_seq2 comp183592_c0_seq3 comp183592_c0_seq5
Npar_R000913	comp190554_c1_seq1 comp190554_c1_seq2
Npar_R000920	comp191346_c2_seq2 comp194235_c0_seq1
Npar_R000921	comp185254_c0_seq1 comp189423_c1_seq1 comp189423_c1_seq2 comp202728_c0_seq1
Npar_R000924	comp98624_c0_seq2 comp169547_c0_seq1 comp169547_c0_seq2 comp169547_c0_seq3
Npar_R000925	comp193058_c3_seq1 comp193058_c3_seq2
Npar_R000927	comp207107_c0_seq1 comp211485_c0_seq1
Npar_R000928	comp195734_c0_seq1
Npar_R000929	comp192389_c3_seq1 comp192389_c9_seq1 comp192389_c9_seq2 comp192389_c9_seq3
Npar_R000930	comp166627_c0_seq1 comp166627_c1_seq1 comp190486_c1_seq2 comp190593_c2_seq1 comp190593_c2_seq2 comp193061_c1_seq9 comp193061_c1_seq10 comp193061_c1_seq15 comp193061_c1_seq17
Npar_R000931	comp192389_c9_seq4
Npar_R000932	comp66339_c0_seq1 comp168312_c0_seq1 comp168312_c1_seq1
Npar_R000933	comp175456_c1_seq1 comp188867_c0_seq2 comp197908_c0_seq1 comp199970_c0_seq1 comp206365_c0_seq1
Npar_R000934	comp187977_c0_seq1 comp187977_c0_seq2 comp187977_c0_seq3 comp187977_c0_seq5 comp187977_c0_seq8 comp187977_c0_seq9 comp187977_c0_seq11 comp187977_c0_seq12
Npar_R000935	comp178693_c1_seq1 comp178693_c1_seq2
Npar_R000936	comp169414_c0_seq1
Npar_R000937	comp163346_c1_seq1 comp185446_c0_seq1 comp185446_c0_seq2 comp185446_c1_seq1 comp185446_c1_seq2 comp185446_c3_seq1 comp185446_c3_seq2 comp185446_c3_seq3 comp185446_c5_seq1 comp185446_c6_seq1
Npar_R000938	comp179568_c1_seq1 comp179568_c2_seq2
Npar_R000939	comp179568_c0_seq1 comp179568_c0_seq2 comp179568_c2_seq1
Npar_R000941	comp190733_c8_seq1 comp190733_c8_seq7 comp190733_c8_seq9 comp190733_c8_seq10
Npar_R000946	comp176712_c0_seq1 comp176712_c1_seq1 comp176712_c2_seq1 comp187746_c1_seq1 comp187746_c2_seq3 comp187746_c3_seq1 comp187746_c4_seq1
Npar_R000947	comp192688_c3_seq1 comp192688_c3_seq2 comp192688_c3_seq3 comp192688_c3_seq4 comp192688_c3_seq5 comp192688_c13_seq1 comp192688_c13_seq2 comp192929_c0_seq7
Npar_R000948	comp191144_c0_seq2 comp191144_c0_seq3 comp191144_c0_seq4
Npar_R000949	comp192127_c4_seq1
Npar_R000950	comp142360_c0_seq1 comp142360_c0_seq2 comp189144_c2_seq2 comp190261_c0_seq1 comp190261_c2_seq1 comp192261_c4_seq5
Npar_R000951	comp192499_c1_seq1 comp192499_c1_seq2
Npar_R000952	comp191690_c8_seq1 comp191690_c8_seq2
Npar_R000953	comp182738_c0_seq1 comp184546_c0_seq1 comp184546_c0_seq2 comp184546_c0_seq3 comp184546_c0_seq4
Npar_R000954	comp181827_c0_seq1 comp181827_c0_seq2 comp181827_c0_seq3 comp181827_c0_seq4 comp181827_c0_seq5 comp181827_c0_seq6
Npar_R000955	comp193698_c0_seq1
Npar_R000956	comp168736_c0_seq1
Npar_R000957	comp184323_c0_seq1 comp184323_c0_seq2 comp184323_c0_seq3 comp184323_c0_seq4
Npar_R000958	comp186227_c1_seq1 comp186227_c1_seq2 comp186227_c2_seq1 comp186227_c2_seq2
Npar_R000959	comp68886_c0_seq1 comp68886_c1_seq1 comp167301_c0_seq2 comp195989_c0_seq1
Npar_R000960	comp68067_c0_seq1 comp183570_c0_seq1 comp183570_c0_seq3 comp190742_c0_seq3 comp190742_c0_seq13 comp190742_c0_seq16 comp190742_c0_seq19 comp190742_c0_seq20 comp190742_c0_seq25 comp190742_c0_seq29 comp190742_c0_seq33 comp190742_c0_seq38 comp192085_c2_seq2 comp192085_c3_seq1 comp194107_c0_seq1
Npar_R000962	comp87515_c0_seq1 comp87515_c0_seq2
Npar_R000963	comp186393_c1_seq1 comp186393_c1_seq2 comp186393_c1_seq3
Npar_R000964	comp75991_c0_seq1 comp75991_c0_seq2
Npar_R000965	comp190284_c3_seq1 comp190284_c3_seq2 comp190284_c3_seq3
Npar_R000966	comp182409_c0_seq2 comp182409_c0_seq4 comp182409_c0_seq5 comp182409_c1_seq1 comp182409_c1_seq2 comp182409_c1_seq3
Npar_R000967	comp187858_c3_seq5 comp187858_c3_seq7 comp187858_c3_seq13
Npar_R000970	comp193262_c0_seq2 comp193262_c0_seq3 comp193262_c1_seq1 comp193262_c1_seq2 comp193262_c1_seq3 comp193262_c1_seq4 comp193262_c1_seq5 comp193262_c1_seq6 comp193262_c1_seq7 comp193262_c1_seq8 comp193277_c4_seq1 comp193277_c4_seq2 comp193277_c4_seq3 comp193277_c4_seq4
Npar_R000971	comp192454_c1_seq2
Npar_R000976	comp181750_c0_seq1 comp181750_c0_seq2
Npar_R000977	comp136931_c0_seq1 comp136931_c0_seq2 comp157466_c0_seq1
Npar_R000978	comp149132_c0_seq1 comp149132_c1_seq1
Npar_R000980	comp139397_c1_seq1 comp197477_c0_seq1
Npar_R000981	comp190777_c0_seq1 comp190777_c0_seq4
Npar_R000982	comp190777_c0_seq2 comp190777_c0_seq3 comp190777_c0_seq6 comp193472_c0_seq1
Npar_R000984	comp178431_c0_seq1 comp191782_c1_seq3
Npar_R000985	comp74546_c0_seq1 comp191694_c5_seq5 comp191694_c5_seq14 comp191694_c17_seq1
Npar_R000986	comp189060_c0_seq1 comp189060_c0_seq3 comp189060_c0_seq4 comp189060_c1_seq1 comp189060_c1_seq4 comp189060_c1_seq6 comp189060_c1_seq11
Npar_R000987	comp81292_c0_seq1 comp189371_c0_seq2 comp189371_c0_seq3 comp189371_c1_seq1 comp189371_c1_seq2 comp189371_c1_seq3 comp189371_c1_seq4
Npar_R000989	comp142379_c0_seq1 comp142379_c0_seq2
Npar_R000990	comp189772_c8_seq5 comp189772_c8_seq6 comp189772_c8_seq7 comp189772_c8_seq8 comp189772_c8_seq10 comp193360_c2_seq1 comp193360_c2_seq4 comp193360_c5_seq2 comp193360_c5_seq4
Npar_R000991	comp190054_c3_seq1 comp190054_c3_seq2
Npar_R000992	comp181472_c0_seq2
Npar_R000993	comp181472_c0_seq3
Npar_R000994	comp134740_c1_seq1 comp180166_c0_seq1 comp203804_c0_seq1
Npar_R001001	comp167554_c0_seq1 comp167554_c1_seq1 comp172401_c0_seq1 comp172401_c0_seq2
Npar_R001002	comp112446_c0_seq1 comp174766_c0_seq1 comp174766_c1_seq1 comp174766_c1_seq2 comp189072_c0_seq3
Npar_R001004	comp162148_c0_seq1
Npar_R001005	comp193457_c0_seq2 comp193457_c0_seq4 comp193457_c0_seq5 comp193457_c0_seq6 comp193457_c0_seq7 comp193457_c0_seq12 comp193457_c0_seq13 comp193457_c0_seq15 comp193457_c0_seq16
Npar_R001006	comp187173_c0_seq4 comp187173_c0_seq5
Npar_R001007	comp194100_c0_seq1
Npar_R001009	comp175737_c0_seq1 comp175737_c0_seq2
Npar_R001010	comp162990_c1_seq1 comp199863_c0_seq1
Npar_R001011	comp182177_c0_seq1 comp182177_c0_seq7
Npar_R001012	comp194509_c0_seq1
Npar_R001013	comp65086_c0_seq2
Npar_R001014	comp191711_c1_seq2 comp212929_c0_seq1
Npar_R001015	comp194291_c0_seq1
Npar_R001016	comp190897_c1_seq1
Npar_R001019	comp193848_c0_seq1
Npar_R001020	comp176976_c0_seq1 comp184890_c0_seq2
Npar_R001021	comp85239_c0_seq1 comp133714_c0_seq1 comp133714_c0_seq2 comp190831_c3_seq2 comp190831_c3_seq4 comp190831_c3_seq5 comp190831_c3_seq6 comp190831_c3_seq7
Npar_R001022	comp114856_c0_seq1 comp117751_c0_seq1 comp175308_c1_seq1 comp175308_c3_seq2 comp190155_c13_seq1 comp190155_c13_seq3
Npar_R001023	comp75778_c0_seq1
Npar_R001024	comp194336_c0_seq1
Npar_R001025	comp81836_c0_seq1 comp81836_c0_seq2 comp81836_c0_seq3 comp81836_c0_seq4
Npar_R001026	comp192914_c4_seq1 comp192914_c4_seq2 comp192914_c11_seq1 comp192914_c11_seq2 comp192914_c11_seq4 comp192914_c11_seq5
Npar_R001028	comp177285_c0_seq1
Npar_R001029	comp188091_c0_seq1 comp188091_c0_seq2 comp188091_c0_seq3
Npar_R001031	comp181442_c0_seq1
Npar_R001032	comp188891_c0_seq2 comp188891_c0_seq3 comp188891_c0_seq5 comp188891_c0_seq9 comp188891_c0_seq11 comp188891_c0_seq12 comp188891_c0_seq14
Npar_R001033	comp193641_c0_seq1 comp199694_c0_seq1
Npar_R001034	comp189300_c1_seq1 comp189300_c1_seq2 comp189300_c1_seq3 comp189300_c1_seq4 comp189300_c3_seq1 comp189300_c3_seq2 comp189300_c3_seq3 comp189300_c3_seq4 comp189300_c3_seq5 comp189300_c3_seq6
Npar_R001036	comp193031_c8_seq1 comp193031_c8_seq2 comp193031_c8_seq3
Npar_R001037	comp180107_c0_seq1 comp193355_c3_seq2 comp193355_c3_seq3 comp193355_c3_seq5 comp193355_c3_seq6 comp193355_c3_seq8 comp193355_c3_seq9
Npar_R001038	comp145832_c0_seq1 comp203764_c0_seq1
Npar_R001040	comp191319_c0_seq1 comp191319_c0_seq3 comp191319_c0_seq4 comp191319_c0_seq5 comp191319_c0_seq6 comp191319_c0_seq7 comp191319_c0_seq8 comp191319_c0_seq9 comp191319_c0_seq10 comp191319_c0_seq11 comp193472_c0_seq2
Npar_R001041	comp70421_c0_seq1 comp175810_c0_seq1
Npar_R001042	comp185559_c0_seq1 comp185559_c0_seq2 comp185559_c0_seq3 comp185559_c0_seq5 comp185559_c0_seq6 comp185559_c0_seq7 comp185559_c1_seq1 comp185559_c1_seq2 comp185559_c1_seq3 comp185559_c1_seq4
Npar_R001043	comp183384_c0_seq1 comp192477_c0_seq1 comp192477_c0_seq2 comp192477_c0_seq3 comp192477_c0_seq4 comp192477_c0_seq5 comp192477_c1_seq2 comp192477_c1_seq3 comp192477_c1_seq9 comp192477_c1_seq11 comp192477_c1_seq14
Npar_R001044	comp173289_c2_seq1 comp173289_c2_seq2 comp173289_c2_seq3 comp197596_c0_seq1
Npar_R001045	comp209007_c0_seq1
Npar_R001047	comp168297_c0_seq1 comp168297_c0_seq2
Npar_R001050	comp166838_c1_seq1 comp177815_c0_seq1 comp177815_c0_seq2 comp177815_c0_seq3
Npar_R001051	comp180341_c0_seq1
Npar_R001053	comp189711_c1_seq1 comp189711_c1_seq4 comp189711_c1_seq5 comp189711_c1_seq6
Npar_R001054	comp189711_c1_seq7 comp189711_c1_seq8
Npar_R001055	comp189711_c2_seq1
Npar_R001056	comp181799_c0_seq2 comp181799_c0_seq3
Npar_R001057	comp189128_c1_seq1 comp189128_c1_seq2 comp189128_c1_seq4 comp189128_c1_seq5
Npar_R001058	comp190918_c10_seq3 comp190918_c10_seq7 comp190918_c10_seq9 comp190918_c10_seq10
Npar_R001059	comp173224_c0_seq1 comp173224_c0_seq2 comp173224_c0_seq3 comp173224_c0_seq4 comp173224_c0_seq5
Npar_R001060	comp145891_c0_seq1 comp189164_c0_seq4 comp189164_c0_seq6 comp214763_c0_seq1
Npar_R001061	comp89601_c0_seq1 comp199219_c0_seq1
Npar_R001062	comp190876_c1_seq1 comp190876_c1_seq2 comp190876_c1_seq3 comp190876_c1_seq4 comp190876_c1_seq5 comp190876_c1_seq6 comp190876_c1_seq7
Npar_R001063	comp74620_c1_seq1
Npar_R001064	comp183836_c0_seq1 comp183836_c0_seq2
Npar_R001065	comp187736_c11_seq2 comp187736_c11_seq4
Npar_R001068	comp184342_c0_seq1 comp184342_c0_seq2 comp184342_c0_seq4 comp184342_c0_seq5 comp191988_c0_seq3 comp191988_c0_seq4 comp191988_c0_seq5 comp191988_c0_seq6 comp191988_c0_seq7
Npar_R001069	comp188478_c1_seq1 comp188478_c1_seq2 comp188478_c1_seq6
Npar_R001070	comp188478_c1_seq3
Npar_R001071	comp188478_c1_seq4 comp188478_c1_seq7
Npar_R001072	comp115595_c0_seq1 comp145992_c0_seq1 comp145992_c1_seq1 comp164047_c0_seq1 comp165586_c0_seq1 comp165586_c1_seq1 comp200845_c0_seq1 comp203866_c0_seq1 comp204952_c0_seq1
Npar_R001073	comp74589_c0_seq1 comp182484_c0_seq1 comp182484_c0_seq4 comp185250_c0_seq2
Npar_R001074	comp185203_c0_seq1 comp185203_c0_seq2 comp185203_c0_seq3
Npar_R001075	comp188971_c4_seq5 comp188971_c4_seq6 comp193440_c0_seq1 comp193440_c0_seq2 comp193440_c0_seq4 comp193440_c0_seq5
Npar_R001076	comp181026_c0_seq2 comp181026_c1_seq1
Npar_R001077	comp187635_c0_seq1 comp187635_c0_seq2 comp187635_c0_seq3 comp187635_c0_seq5 comp187635_c0_seq6
Npar_R001078	comp110052_c0_seq1 comp137009_c1_seq1 comp137009_c1_seq2 comp191174_c0_seq1 comp191174_c0_seq4 comp191174_c0_seq7 comp191174_c1_seq1 comp191174_c1_seq2
Npar_R001079	comp189047_c8_seq1 comp189047_c8_seq2
Npar_R001080	comp188983_c0_seq1
Npar_R001081	comp143690_c0_seq1 comp162751_c0_seq1 comp162751_c1_seq1 comp163607_c1_seq1
Npar_R001082	comp194532_c0_seq1
Npar_R001083	comp187212_c0_seq1 comp187212_c0_seq2
Npar_R001084	comp179004_c0_seq1
Npar_R001085	comp172175_c0_seq1 comp172175_c1_seq1 comp213878_c0_seq1
Npar_R001086	comp189868_c0_seq2 comp189868_c0_seq5 comp189868_c0_seq6 comp189868_c0_seq7
Npar_R001087	comp118047_c0_seq1
Npar_R001089	comp183288_c2_seq1
Npar_R001090	comp185890_c1_seq1 comp185890_c1_seq2 comp187495_c0_seq3
Npar_R001091	comp184877_c0_seq1 comp184877_c0_seq2 comp184877_c1_seq1
Npar_R001092	comp91030_c0_seq1 comp176434_c0_seq1 comp187658_c0_seq1 comp187658_c1_seq1 comp187658_c1_seq2 comp187658_c1_seq3 comp187658_c1_seq4 comp187658_c1_seq5 comp187658_c2_seq1 comp190124_c0_seq3
Npar_R001093	comp103180_c0_seq1 comp176491_c0_seq1 comp177041_c0_seq1 comp192720_c1_seq1 comp192720_c1_seq2 comp192720_c1_seq5 comp192720_c3_seq1 comp192720_c3_seq2 comp192720_c3_seq3 comp192720_c3_seq4 comp192720_c3_seq5 comp192720_c3_seq6 comp192720_c3_seq7 comp192720_c3_seq8 comp192720_c3_seq9 comp192720_c3_seq10 comp192720_c3_seq11 comp192720_c3_seq12 comp192720_c3_seq13 comp192720_c3_seq15 comp192720_c3_…
Npar_R001094	comp219589_c0_seq1 comp219589_c0_seq2
Npar_R001096	comp136219_c0_seq1 comp136219_c0_seq2
Npar_R001097	comp174776_c0_seq1 comp175320_c0_seq1
Npar_R001098	comp175320_c0_seq2
Npar_R001099	comp191167_c0_seq6 comp191167_c5_seq1
Npar_R001100	comp185673_c2_seq3 comp185673_c2_seq5
Npar_R001101	comp191898_c0_seq1 comp191898_c0_seq2
Npar_R001102	comp126038_c0_seq1 comp133452_c0_seq1 comp176891_c1_seq1 comp176891_c1_seq2 comp180911_c0_seq2
Npar_R001104	comp182784_c0_seq1 comp182784_c0_seq2 comp182784_c0_seq3 comp182784_c0_seq4 comp182784_c0_seq5
Npar_R001105	comp138319_c0_seq1
Npar_R001106	comp135276_c0_seq1 comp135276_c0_seq2
Npar_R001107	comp193356_c2_seq1 comp193356_c2_seq2 comp193356_c2_seq3 comp193356_c2_seq4 comp193356_c5_seq7 comp193356_c5_seq8 comp193356_c5_seq9
Npar_R001109	comp69657_c0_seq1 comp69657_c1_seq1 comp140615_c0_seq1 comp191352_c0_seq1 comp191352_c0_seq3 comp191352_c0_seq5 comp191352_c0_seq7 comp191352_c0_seq8 comp191352_c0_seq9 comp191352_c0_seq10 comp191352_c0_seq13 comp191352_c3_seq1 comp199337_c0_seq1
Npar_R001110	comp191032_c3_seq1 comp191032_c3_seq3 comp191032_c3_seq5 comp191032_c3_seq6
Npar_R001111	comp209090_c0_seq1
Npar_R001112	comp194232_c0_seq1
Npar_R001113	comp74689_c0_seq1
Npar_R001114	comp178749_c0_seq1 comp189035_c0_seq1
Npar_R001116	comp183168_c0_seq1 comp183168_c0_seq2 comp217735_c0_seq1
Npar_R001120	comp191869_c3_seq2 comp191869_c3_seq8
Npar_R001122	comp183957_c0_seq3
Npar_R001124	comp192623_c3_seq2 comp192623_c3_seq3 comp192623_c3_seq4 comp192623_c3_seq5 comp192623_c3_seq6 comp192623_c3_seq8 comp192623_c3_seq9 comp192623_c3_seq11 comp192623_c3_seq12 comp192623_c3_seq13 comp192623_c3_seq14 comp192623_c3_seq16 comp192623_c3_seq17 comp192623_c3_seq18
Npar_R001126	comp193565_c0_seq1 comp193565_c0_seq2 comp193565_c1_seq1 comp193565_c1_seq4 comp193565_c3_seq3 comp193565_c3_seq6
Npar_R001127	comp214335_c0_seq1
Npar_R001128	comp74453_c0_seq1 comp169488_c0_seq1
Npar_R001129	comp179451_c0_seq1 comp179451_c0_seq2
Npar_R001130	comp186184_c1_seq2 comp186184_c1_seq3 comp186184_c1_seq4 comp186184_c1_seq5 comp186184_c1_seq6
Npar_R001131	comp183686_c1_seq1 comp183686_c1_seq2
Npar_R001135	comp140803_c0_seq1
Npar_R001137	comp194172_c0_seq1
Npar_R001138	comp191472_c0_seq1 comp191472_c0_seq2 comp191472_c0_seq6 comp191472_c0_seq7 comp191472_c0_seq8 comp191472_c0_seq10
Npar_R001139	comp191371_c6_seq1 comp191371_c6_seq2
Npar_R001141	comp187847_c0_seq1 comp187847_c0_seq2 comp187847_c0_seq3 comp187847_c0_seq4 comp187847_c0_seq5
Npar_R001143	comp183848_c2_seq1
Npar_R001144	comp183848_c0_seq1 comp183848_c0_seq2
Npar_R001145	comp153813_c0_seq1 comp153813_c1_seq1 comp182415_c0_seq1
Npar_R001146	comp172487_c2_seq1
Npar_R001147	comp191111_c2_seq15 comp191111_c2_seq24
Npar_R001148	comp185519_c1_seq1 comp185519_c1_seq2
Npar_R001149	comp179011_c1_seq1 comp179011_c1_seq2
Npar_R001150	comp62733_c0_seq1 comp144814_c0_seq1 comp144814_c0_seq2 comp174303_c0_seq1 comp174303_c1_seq1
Npar_R001151	comp184398_c0_seq1 comp184398_c0_seq2
Npar_R001152	comp192563_c8_seq1 comp192563_c8_seq2
Npar_R001153	comp190008_c16_seq1 comp190008_c16_seq3 comp190008_c16_seq4 comp190008_c16_seq5
Npar_R001154	comp190995_c15_seq1 comp190995_c15_seq2 comp190995_c15_seq3
Npar_R001155	comp187368_c2_seq1 comp187368_c2_seq2 comp187368_c2_seq3 comp187368_c2_seq5 comp187368_c2_seq6 comp187368_c2_seq7
Npar_R001156	comp61734_c0_seq1 comp110979_c0_seq1 comp110979_c1_seq1 comp178701_c0_seq1 comp186293_c0_seq1 comp186293_c0_seq2 comp186293_c0_seq3 comp197847_c0_seq1
Npar_R001157	comp189770_c0_seq1 comp189770_c0_seq2 comp189770_c0_seq3 comp189770_c0_seq5 comp189770_c0_seq6 comp189770_c0_seq7 comp189770_c0_seq8 comp189770_c0_seq9 comp189770_c0_seq10 comp189770_c0_seq11
Npar_R001160	comp159928_c0_seq1 comp175623_c0_seq1 comp175623_c1_seq1
Npar_R001162	comp163460_c0_seq1 comp197858_c0_seq1 comp204823_c0_seq1
Npar_R001164	comp174644_c0_seq1
Npar_R001165	comp203743_c0_seq1 comp203743_c0_seq2
Npar_R001167	comp184600_c0_seq1 comp185789_c0_seq1 comp185789_c0_seq2 comp185789_c0_seq3 comp185789_c0_seq4
Npar_R001169	comp169654_c0_seq1 comp169654_c0_seq2 comp169654_c0_seq3 comp169654_c0_seq4 comp169654_c0_seq5
Npar_R001170	comp185343_c0_seq1 comp185343_c0_seq2
Npar_R001175	comp214761_c0_seq1
Npar_R001177	comp146680_c0_seq1 comp146680_c1_seq1 comp160198_c0_seq1
Npar_R001179	comp190807_c6_seq1
Npar_R001180	comp190807_c2_seq1 comp190807_c2_seq2
Npar_R001181	comp192540_c10_seq1 comp192540_c10_seq2
Npar_R001186	comp183607_c0_seq4 comp183607_c0_seq6
Npar_R001187	comp183607_c0_seq2 comp183607_c0_seq7
Npar_R001188	comp70053_c0_seq1 comp192716_c1_seq1 comp192716_c1_seq3 comp192716_c1_seq5 comp192716_c1_seq7
Npar_R001191	comp187865_c0_seq3
Npar_R001196	comp190229_c0_seq1 comp190229_c0_seq2 comp190229_c0_seq3 comp190229_c0_seq4 comp190229_c0_seq5 comp190229_c0_seq6
Npar_R001197	comp200778_c0_seq1
Npar_R001198	comp69741_c0_seq1 comp153104_c0_seq1 comp216496_c0_seq1
Npar_R001199	comp172072_c0_seq1 comp208808_c0_seq1
Npar_R001202	comp136205_c1_seq1 comp173420_c2_seq1 comp173420_c2_seq2
Npar_R001205	comp188536_c1_seq1 comp188536_c1_seq2 comp188536_c1_seq3 comp188536_c2_seq1 comp188536_c2_seq2 comp188536_c4_seq1 comp188536_c4_seq2
Npar_R001206	comp190282_c0_seq4 comp190282_c0_seq5 comp190282_c0_seq7 comp190282_c2_seq1
Npar_R001208	comp192156_c1_seq1 comp192156_c1_seq2 comp192156_c1_seq3 comp192156_c2_seq1 comp192156_c3_seq1
Npar_R001209	comp192804_c1_seq1
Npar_R001210	comp192291_c2_seq1 comp192291_c3_seq1 comp192291_c3_seq2 comp192291_c3_seq3 comp192291_c3_seq4 comp192291_c3_seq5 comp192291_c3_seq6 comp192291_c3_seq7 comp192291_c3_seq8 comp192291_c3_seq9 comp192291_c3_seq10 comp192291_c4_seq1
Npar_R001212	comp209157_c0_seq1
Npar_R001213	comp121037_c0_seq1 comp207531_c0_seq1 comp207531_c0_seq2 comp217398_c0_seq1
Npar_R001214	comp138554_c0_seq1
Npar_R001216	comp129578_c0_seq1 comp134217_c0_seq1
Npar_R001217	comp184624_c1_seq1 comp184624_c1_seq2 comp185973_c0_seq1 comp185973_c0_seq2 comp185973_c0_seq3 comp185973_c0_seq4 comp185973_c0_seq5 comp185973_c0_seq6 comp185973_c0_seq7 comp185973_c0_seq8 comp185973_c0_seq9
Npar_R001219	comp192473_c0_seq1 comp192473_c0_seq2
Npar_R001222	comp188406_c1_seq1 comp188406_c5_seq1 comp188406_c5_seq3 comp188406_c6_seq1
Npar_R001226	comp203877_c0_seq1
Npar_R001227	comp189957_c23_seq1 comp189957_c23_seq2 comp189957_c23_seq3 comp189957_c23_seq4 comp189957_c23_seq5 comp189957_c23_seq6 comp189957_c23_seq7
Npar_R001228	comp169772_c0_seq1
Npar_R001229	comp101579_c0_seq1 comp101579_c0_seq2 comp169665_c0_seq1 comp169665_c0_seq2 comp169665_c1_seq1 comp211615_c0_seq1
Npar_R001230	comp189950_c0_seq1 comp191852_c0_seq1 comp191852_c0_seq2 comp191852_c0_seq3 comp191852_c0_seq4 comp191852_c0_seq5 comp191852_c0_seq6 comp191852_c1_seq1 comp191852_c2_seq1 comp191852_c2_seq2 comp191852_c2_seq3 comp191852_c2_seq4 comp191852_c2_seq5 comp191852_c2_seq6 comp199680_c0_seq1 comp212068_c0_seq1
Npar_R001231	comp147937_c0_seq1 comp164071_c0_seq1
Npar_R001232	comp120099_c1_seq1
Npar_R001234	comp168317_c0_seq2 comp186387_c0_seq1 comp186387_c0_seq2 comp186387_c0_seq3 comp186387_c0_seq4 comp193137_c2_seq5
Npar_R001235	comp195910_c0_seq1
Npar_R001237	comp141343_c0_seq1 comp141343_c0_seq2
Npar_R001238	comp190474_c0_seq1 comp190474_c0_seq2 comp190474_c4_seq1
Npar_R001239	comp105750_c0_seq1 comp186211_c0_seq1 comp186211_c0_seq2 comp196337_c0_seq1
Npar_R001240	comp192986_c0_seq1
Npar_R001241	comp192463_c5_seq2
Npar_R001242	comp142213_c0_seq1 comp142213_c1_seq1 comp191857_c0_seq7
Npar_R001243	comp187814_c0_seq1 comp187814_c0_seq2 comp187814_c0_seq3 comp187814_c0_seq4 comp187814_c0_seq5 comp187814_c0_seq6 comp187814_c0_seq7 comp187814_c1_seq1
Npar_R001244	comp189090_c2_seq1
Npar_R001245	comp187825_c0_seq1 comp187825_c0_seq2 comp187825_c0_seq3 comp187825_c0_seq4 comp187825_c0_seq5 comp187825_c0_seq7 comp187825_c0_seq8
Npar_R001246	comp105455_c0_seq1
Npar_R001247	comp191003_c0_seq1 comp191003_c4_seq1 comp191003_c4_seq2
Npar_R001249	comp177622_c2_seq1 comp180035_c0_seq1 comp180035_c0_seq2 comp185953_c0_seq1 comp185953_c0_seq2 comp185953_c0_seq3 comp185953_c0_seq4 comp185953_c1_seq1
Npar_R001250	comp183593_c0_seq1 comp183593_c0_seq2 comp185426_c0_seq1 comp190073_c4_seq1 comp190073_c4_seq2 comp190073_c4_seq4 comp190073_c4_seq5 comp190073_c4_seq6
Npar_R001251	comp193645_c0_seq1
Npar_R001252	comp208114_c0_seq1 comp209976_c0_seq1
Npar_R001253	comp193470_c5_seq1
Npar_R001254	comp147363_c0_seq1
Npar_R001255	comp133101_c0_seq2
Npar_R001259	comp97777_c0_seq1 comp186694_c0_seq1 comp186694_c0_seq2 comp186694_c0_seq3 comp186694_c0_seq4 comp186694_c0_seq5 comp186694_c1_seq1 comp186694_c2_seq1 comp186694_c2_seq2 comp193195_c1_seq6 comp193195_c1_seq14
Npar_R001260	comp7587_c0_seq1 comp118567_c0_seq1 comp125432_c1_seq1 comp169311_c0_seq1
Npar_R001261	comp134090_c0_seq1 comp168320_c0_seq1 comp168320_c1_seq1 comp209765_c0_seq1
Npar_R001262	comp135731_c0_seq1 comp137465_c0_seq1 comp140427_c0_seq1
Npar_R001264	comp147368_c1_seq1 comp186259_c0_seq2
Npar_R001266	comp183168_c2_seq1 comp183168_c2_seq2 comp183832_c2_seq2
Npar_R001267	comp136637_c0_seq1 comp136637_c0_seq2 comp153278_c0_seq1 comp192577_c1_seq4 comp192577_c1_seq8 comp192577_c1_seq12
Npar_R001268	comp188138_c0_seq1 comp188138_c0_seq4 comp190000_c3_seq1 comp190132_c2_seq2 comp193466_c2_seq1 comp193466_c2_seq2 comp193466_c2_seq3 comp193466_c2_seq4 comp202715_c0_seq1
Npar_R001269	comp190877_c0_seq2
Npar_R001270	comp90137_c0_seq1 comp90902_c0_seq1 comp112453_c0_seq1 comp117667_c0_seq1 comp131031_c0_seq1 comp156746_c0_seq1 comp167514_c0_seq1 comp169364_c1_seq1 comp169939_c0_seq1 comp179739_c0_seq1 comp181084_c1_seq1 comp181563_c3_seq1 comp182706_c0_seq1 comp182706_c0_seq2 comp182706_c0_seq3 comp186484_c0_seq1 comp186484_c0_seq2 comp190444_c0_seq1 comp192257_c0_seq2 comp192257_c0_seq3 comp192257_c0_seq4 co…
Npar_R001271	comp74669_c0_seq1
Npar_R001272	comp140036_c0_seq1 comp140036_c1_seq1 comp159662_c0_seq1 comp159662_c0_seq2 comp170668_c1_seq1 comp170668_c1_seq2
Npar_R001273	comp193491_c8_seq1 comp193491_c8_seq2 comp193491_c8_seq9 comp193491_c8_seq12
Npar_R001274	comp186402_c1_seq1 comp186402_c2_seq1
Npar_R001275	comp130080_c0_seq1
Npar_R001277	comp125281_c0_seq1 comp175215_c0_seq1 comp179235_c1_seq1 comp187045_c0_seq1 comp187045_c1_seq1 comp199435_c0_seq1 comp207610_c0_seq1 comp213476_c0_seq1 comp217206_c0_seq1
Npar_R001278	comp63020_c0_seq1 comp110304_c0_seq1 comp172133_c0_seq1 comp172133_c0_seq2 comp172133_c2_seq1 comp172981_c0_seq1
Npar_R001279	comp72627_c0_seq1 comp72627_c0_seq2 comp92225_c0_seq1 comp137174_c0_seq1 comp167598_c0_seq1 comp174914_c0_seq1 comp174914_c0_seq2 comp179354_c1_seq1 comp189065_c1_seq1 comp189065_c1_seq2 comp189065_c1_seq3 comp189065_c1_seq4 comp189065_c1_seq5 comp189065_c1_seq6 comp191372_c1_seq3 comp191531_c2_seq6 comp193093_c0_seq3 comp193093_c0_seq8 comp193393_c2_seq4
Npar_R001280	comp74438_c0_seq1
Npar_R001281	comp193104_c5_seq1
Npar_R001282	comp189130_c2_seq1 comp189130_c2_seq3 comp189130_c2_seq4 comp189130_c2_seq5
Npar_R001283	comp192537_c5_seq3 comp192537_c5_seq4
Npar_R001291	comp145607_c0_seq1 comp145607_c0_seq2 comp179759_c1_seq1 comp203284_c0_seq1
Npar_R001294	comp193282_c6_seq1
Npar_R001295	comp74518_c0_seq1
Npar_R001296	comp180434_c0_seq1 comp180434_c0_seq2 comp180434_c0_seq3 comp180434_c0_seq4
Npar_R001299	comp170005_c0_seq1
Npar_R001300	comp171147_c1_seq1
Npar_R001302	comp189726_c7_seq9
Npar_R001306	comp137744_c2_seq1 comp146551_c0_seq1 comp146719_c0_seq1 comp206746_c0_seq1
Npar_R001309	comp189994_c3_seq2 comp189994_c3_seq6 comp189994_c3_seq8 comp189994_c5_seq1
Npar_R001310	comp192374_c0_seq14 comp192374_c0_seq15 comp192374_c0_seq17
Npar_R001311	comp194174_c0_seq1
Npar_R001312	comp191212_c1_seq2 comp191212_c1_seq3
Npar_R001313	comp186381_c0_seq7 comp186381_c0_seq8 comp186381_c0_seq9 comp186381_c0_seq11 comp195557_c0_seq1
Npar_R001314	comp66682_c0_seq1 comp181172_c0_seq1 comp181172_c0_seq2 comp181172_c0_seq3
Npar_R001315	comp74250_c0_seq1 comp74250_c0_seq2 comp74250_c0_seq3
Npar_R001316	comp189187_c0_seq1 comp189187_c1_seq1 comp189187_c1_seq2
Npar_R001318	comp196666_c0_seq1 comp211967_c0_seq1
Npar_R001322	comp180229_c1_seq1 comp192584_c4_seq1 comp192584_c4_seq2 comp192584_c4_seq3 comp192584_c4_seq4
Npar_R001324	comp145056_c0_seq1 comp145056_c0_seq3 comp171586_c0_seq1 comp171586_c0_seq2 comp171586_c0_seq3 comp171586_c0_seq4 comp171586_c0_seq5
Npar_R001325	comp187248_c1_seq1 comp187248_c1_seq2
Npar_R001326	comp187597_c0_seq1
Npar_R001327	comp67640_c0_seq1 comp168151_c0_seq1 comp180697_c0_seq1 comp180697_c1_seq2 comp186126_c2_seq1 comp186126_c2_seq2 comp193247_c4_seq2
Npar_R001328	comp168151_c0_seq2 comp176765_c0_seq1 comp180697_c1_seq1 comp180697_c1_seq3 comp188704_c0_seq1 comp188704_c0_seq2 comp188704_c0_seq3 comp191015_c0_seq1 comp191015_c0_seq2 comp191015_c0_seq3 comp191015_c0_seq4 comp191015_c0_seq5 comp191015_c0_seq6 comp201290_c0_seq1
Npar_R001329	comp127407_c0_seq1 comp144091_c0_seq1 comp144091_c1_seq1 comp144091_c2_seq1 comp179685_c1_seq1 comp201927_c0_seq1
Npar_R001330	comp113487_c0_seq1 comp126365_c0_seq1
Npar_R001331	comp73020_c0_seq1 comp73020_c0_seq2
Npar_R001332	comp188765_c0_seq1 comp188765_c0_seq2 comp188765_c0_seq3
Npar_R001333	comp183258_c0_seq2 comp183258_c0_seq3 comp183258_c0_seq4
Npar_R001334	comp161358_c1_seq1
Npar_R001335	comp167378_c0_seq1 comp167378_c1_seq1 comp196522_c0_seq1
Npar_R001337	comp181272_c0_seq1 comp181272_c0_seq2 comp181272_c0_seq3 comp181272_c0_seq4
Npar_R001339	comp194061_c0_seq1
Npar_R001340	comp173826_c0_seq2
Npar_R001341	comp140423_c1_seq1 comp175160_c0_seq1 comp175160_c1_seq1
Npar_R001342	comp165906_c0_seq1 comp192308_c0_seq1 comp192308_c0_seq2 comp192308_c0_seq6 comp192308_c0_seq7 comp192857_c0_seq3
Npar_R001343	comp193427_c6_seq2
Npar_R001344	comp191570_c0_seq2 comp191570_c1_seq2
Npar_R001345	comp74236_c0_seq1 comp183326_c0_seq2 comp193427_c0_seq1 comp193427_c4_seq1 comp193427_c7_seq1
Npar_R001346	comp196052_c0_seq1
Npar_R001348	comp192343_c3_seq3
Npar_R001349	comp184799_c0_seq1 comp184799_c0_seq2 comp184799_c1_seq1
Npar_R001350	comp61999_c0_seq1 comp128325_c0_seq1 comp137856_c0_seq1 comp190200_c4_seq1 comp190200_c4_seq2 comp190200_c4_seq3 comp190200_c4_seq4 comp190200_c4_seq5 comp190200_c4_seq6 comp190200_c4_seq7 comp190200_c8_seq1 comp199947_c0_seq1
Npar_R001351	comp61634_c0_seq1
Npar_R001352	comp175209_c1_seq2
Npar_R001355	comp176639_c0_seq1 comp176639_c0_seq2 comp176639_c0_seq3 comp193403_c3_seq1 comp193403_c7_seq1 comp193403_c7_seq2 comp193403_c7_seq3 comp193403_c7_seq4 comp193403_c7_seq5 comp193403_c7_seq6
Npar_R001356	comp188466_c0_seq1 comp188466_c0_seq2 comp188466_c0_seq3
Npar_R001357	comp188394_c0_seq1 comp188394_c1_seq1 comp188394_c2_seq1 comp188394_c2_seq2 comp188394_c2_seq3 comp188394_c2_seq4
Npar_R001358	comp184188_c0_seq1 comp184188_c0_seq2 comp184188_c0_seq5
Npar_R001359	comp183409_c0_seq1
Npar_R001362	comp178656_c0_seq1 comp178656_c0_seq2 comp178656_c0_seq3
Npar_R001365	comp173356_c0_seq1 comp173356_c1_seq1
Npar_R001368	comp15800_c0_seq1 comp104465_c0_seq1 comp126696_c0_seq1 comp126696_c1_seq1
Npar_R001369	comp65167_c0_seq1 comp139777_c0_seq1
Npar_R001371	comp178675_c0_seq1
Npar_R001372	comp110794_c0_seq1 comp110794_c0_seq2 comp177084_c0_seq1 comp177084_c0_seq2 comp177084_c0_seq3 comp177084_c0_seq4 comp177084_c0_seq5 comp177084_c0_seq6
Npar_R001373	comp191697_c8_seq1 comp191697_c8_seq2 comp191697_c8_seq3 comp191697_c8_seq5
Npar_R001374	comp169917_c1_seq1 comp191134_c7_seq1 comp191134_c7_seq2 comp191134_c7_seq3 comp197279_c0_seq1
Npar_R001376	comp191849_c5_seq3 comp191849_c5_seq4 comp191849_c5_seq5
Npar_R001378	comp104921_c0_seq1 comp118738_c1_seq1 comp135098_c0_seq1 comp164437_c0_seq1 comp182796_c0_seq3
Npar_R001381	comp88687_c0_seq1
Npar_R001382	comp173242_c0_seq1 comp173242_c1_seq1 comp173242_c1_seq2 comp191806_c2_seq3
Npar_R001383	comp137056_c0_seq1 comp137056_c0_seq2
Npar_R001384	comp183445_c1_seq1 comp183445_c1_seq2 comp191726_c2_seq5 comp191726_c2_seq7 comp191726_c2_seq8 comp191726_c2_seq9
Npar_R001385	comp192643_c1_seq1 comp192643_c1_seq4 comp192643_c1_seq5 comp192643_c1_seq6
Npar_R001386	comp105566_c0_seq1 comp174181_c1_seq1 comp186080_c0_seq1 comp186080_c1_seq1 comp186080_c1_seq2 comp186080_c1_seq3
Npar_R001389	comp81442_c0_seq1 comp81442_c0_seq2
Npar_R001390	comp193966_c0_seq1
Npar_R001392	comp119771_c0_seq1 comp128922_c0_seq1
Npar_R001393	comp174524_c0_seq1
Npar_R001394	comp187834_c0_seq1 comp187834_c0_seq3 comp187834_c0_seq5 comp187834_c0_seq6
Npar_R001395	comp185213_c0_seq1 comp185213_c0_seq2 comp185213_c0_seq3 comp185213_c0_seq4 comp185213_c0_seq5 comp185213_c0_seq6 comp185213_c0_seq7
Npar_R001396	comp186485_c1_seq1 comp186485_c1_seq2 comp186485_c3_seq1 comp186485_c3_seq2
Npar_R001397	comp182287_c0_seq1 comp182287_c2_seq1 comp182287_c2_seq2 comp202372_c0_seq1 comp205035_c0_seq1
Npar_R001398	comp194149_c0_seq1
Npar_R001399	comp161290_c1_seq1
Npar_R001400	comp31484_c0_seq1 comp192541_c1_seq6
Npar_R001403	comp190585_c0_seq1 comp190585_c0_seq2 comp190585_c0_seq3 comp190585_c0_seq4 comp190585_c0_seq5 comp190585_c0_seq6 comp190585_c0_seq7 comp190585_c0_seq8 comp190585_c0_seq9 comp190585_c0_seq10 comp190585_c0_seq11 comp190585_c0_seq12 comp190585_c0_seq13 comp190585_c0_seq14
Npar_R001406	comp186679_c3_seq1
Npar_R001407	comp186679_c3_seq2 comp186679_c3_seq3
Npar_R001408	comp65334_c0_seq1 comp65334_c0_seq2
Npar_R001413	comp148000_c1_seq1
Npar_R001414	comp67641_c0_seq1 comp67641_c0_seq2 comp161666_c0_seq1
Npar_R001416	comp137528_c0_seq1 comp137528_c1_seq1 comp137528_c2_seq1 comp137528_c3_seq1
Npar_R001417	comp188744_c1_seq1 comp188744_c1_seq2
Npar_R001420	comp188713_c0_seq1
Npar_R001421	comp185683_c1_seq1
Npar_R001422	comp189118_c0_seq1 comp189118_c0_seq2 comp189118_c0_seq3 comp189118_c0_seq4 comp189118_c0_seq5 comp189118_c0_seq6 comp189118_c0_seq7
Npar_R001423	comp206491_c0_seq1
Npar_R001425	comp180033_c0_seq1
Npar_R001427	comp177343_c0_seq1 comp177343_c0_seq2 comp177343_c0_seq4
Npar_R001428	comp189330_c3_seq5
Npar_R001430	comp183843_c1_seq1 comp183843_c2_seq1 comp183843_c2_seq2
Npar_R001431	comp142202_c0_seq1
Npar_R001432	comp190445_c4_seq5 comp190445_c4_seq8 comp190445_c4_seq9 comp190445_c4_seq12
Npar_R001433	comp180482_c0_seq1 comp180482_c0_seq2 comp193591_c1_seq4
Npar_R001434	comp185344_c0_seq1
Npar_R001436	comp103507_c0_seq1
Npar_R001437	comp189961_c5_seq2 comp189961_c5_seq3 comp189961_c5_seq4
Npar_R001438	comp172419_c0_seq3 comp191977_c5_seq1 comp191977_c5_seq2 comp191977_c5_seq4
Npar_R001442	comp188402_c0_seq1
Npar_R001443	comp175189_c1_seq1 comp175189_c2_seq1
Npar_R001445	comp181421_c1_seq1 comp181421_c1_seq2
Npar_R001446	comp145168_c0_seq1 comp169365_c0_seq1 comp169365_c0_seq2
Npar_R001447	comp179234_c0_seq3
Npar_R001449	comp189654_c7_seq1 comp190613_c2_seq1 comp190613_c2_seq2 comp190613_c2_seq3 comp190613_c2_seq4
Npar_R001450	comp180997_c0_seq2 comp180997_c0_seq3 comp180997_c0_seq4 comp180997_c0_seq5 comp180997_c0_seq6
Npar_R001451	comp180500_c0_seq1
Npar_R001452	comp192427_c10_seq1 comp192427_c10_seq2 comp192427_c10_seq4 comp192427_c10_seq5 comp192427_c10_seq6
Npar_R001454	comp188257_c0_seq1 comp191302_c0_seq1 comp191302_c0_seq2
Npar_R001455	comp43911_c0_seq1 comp165924_c1_seq1 comp188738_c0_seq1 comp193613_c1_seq1 comp193613_c1_seq8
Npar_R001456	comp121390_c0_seq1 comp138305_c0_seq1 comp175339_c0_seq1 comp176276_c1_seq1 comp204264_c0_seq1 comp214455_c0_seq1 comp216612_c0_seq1
Npar_R001458	comp75114_c0_seq1
Npar_R001459	comp148534_c1_seq1 comp150718_c0_seq1 comp192214_c0_seq5 comp192214_c0_seq10 comp192214_c1_seq1 comp192214_c2_seq1 comp192214_c2_seq2 comp196573_c0_seq1 comp213688_c0_seq1
Npar_R001460	comp191151_c8_seq1 comp191151_c11_seq1
Npar_R001461	comp178201_c1_seq1 comp178201_c1_seq2 comp178201_c1_seq3 comp178201_c1_seq4
Npar_R001462	comp156151_c0_seq1 comp190350_c0_seq1 comp190350_c0_seq2 comp190350_c0_seq4 comp216935_c0_seq1
Npar_R001463	comp192042_c4_seq2 comp192042_c4_seq9
Npar_R001464	comp186942_c1_seq2 comp186942_c2_seq1 comp186942_c4_seq1
Npar_R001465	comp172342_c0_seq1
Npar_R001466	comp177271_c0_seq1 comp177271_c1_seq1 comp183907_c1_seq4
Npar_R001467	comp191823_c3_seq1
Npar_R001468	comp186788_c0_seq1 comp186788_c1_seq1 comp186788_c1_seq2
Npar_R001469	comp194238_c0_seq1
Npar_R001470	comp174605_c0_seq1
Npar_R001471	comp189569_c0_seq2 comp189569_c1_seq2 comp189569_c1_seq3
Npar_R001472	comp177832_c1_seq1 comp191935_c7_seq2
Npar_R001473	comp46603_c0_seq1 comp218912_c0_seq1
Npar_R001474	comp184073_c1_seq1 comp184073_c1_seq2 comp184073_c1_seq3 comp184073_c1_seq4
Npar_R001475	comp81989_c0_seq1 comp164793_c2_seq1 comp191925_c5_seq1 comp191925_c5_seq2 comp191925_c5_seq3 comp191925_c5_seq4 comp191925_c9_seq1 comp217306_c0_seq1
Npar_R001477	comp175800_c0_seq1 comp175800_c1_seq1 comp196207_c0_seq1
Npar_R001478	comp192894_c0_seq2 comp192894_c0_seq5 comp192894_c0_seq6 comp192894_c0_seq7
Npar_R001479	comp169599_c0_seq1 comp193108_c0_seq1 comp193108_c0_seq2 comp193108_c0_seq3
Npar_R001480	comp188821_c2_seq2 comp188821_c2_seq9
Npar_R001481	comp191447_c2_seq1 comp191447_c2_seq2 comp191447_c2_seq4 comp191447_c2_seq5 comp191447_c2_seq6 comp191447_c2_seq7 comp191447_c2_seq8 comp191447_c2_seq9 comp191447_c2_seq10 comp191447_c2_seq11 comp191447_c2_seq12 comp191447_c2_seq13 comp191447_c2_seq14 comp191447_c2_seq15
Npar_R001482	comp192889_c0_seq1 comp192889_c7_seq1 comp192889_c7_seq2
Npar_R001483	comp190795_c0_seq1 comp190795_c0_seq2 comp190795_c0_seq3 comp190795_c0_seq4 comp190795_c0_seq5 comp190795_c0_seq6 comp190795_c0_seq7 comp190795_c0_seq8 comp190795_c0_seq9 comp190795_c0_seq10 comp190795_c0_seq11 comp190795_c0_seq12 comp190810_c2_seq1
Npar_R001484	comp191954_c0_seq3 comp191954_c0_seq4 comp191954_c0_seq5 comp191954_c0_seq6 comp191954_c0_seq7 comp191954_c0_seq9
Npar_R001485	comp160754_c0_seq1 comp160754_c0_seq2 comp160754_c0_seq3
Npar_R001486	comp174225_c1_seq1 comp191954_c0_seq2 comp191954_c0_seq10
Npar_R001487	comp183492_c1_seq1
Npar_R001488	comp191643_c2_seq1
Npar_R001491	comp183439_c0_seq1
Npar_R001493	comp186292_c0_seq1 comp186292_c0_seq2
Npar_R001494	comp173135_c0_seq1 comp173135_c0_seq2 comp173135_c0_seq3 comp173135_c0_seq4 comp173135_c0_seq5
Npar_R001495	comp139959_c0_seq1 comp193767_c0_seq1 comp193846_c0_seq1
Npar_R001497	comp190015_c0_seq1 comp190015_c0_seq2 comp190015_c0_seq3 comp190015_c0_seq4 comp190015_c0_seq5 comp190015_c0_seq6 comp190015_c0_seq7
Npar_R001498	comp183555_c1_seq1
Npar_R001499	comp190489_c1_seq1 comp190489_c1_seq2 comp190489_c1_seq3 comp190489_c1_seq5 comp190489_c1_seq6 comp190489_c1_seq7 comp190489_c1_seq8 comp190489_c1_seq10 comp190489_c1_seq11
Npar_R001500	comp192934_c1_seq1
Npar_R001501	comp186338_c0_seq1 comp186338_c1_seq1
Npar_R001502	comp177842_c0_seq1 comp177842_c0_seq2 comp187970_c0_seq2
Npar_R001503	comp193359_c1_seq1
Npar_R001504	comp185828_c0_seq1 comp185828_c0_seq2
Npar_R001505	comp184164_c1_seq1
Npar_R001506	comp202664_c0_seq1
Npar_R001507	comp62724_c0_seq1 comp176291_c0_seq1 comp176291_c0_seq2
Npar_R001509	comp186574_c4_seq1 comp186574_c4_seq2 comp186574_c6_seq1 comp186574_c6_seq2 comp186574_c6_seq3
Npar_R001510	comp193529_c2_seq4 comp193529_c2_seq5
Npar_R001511	comp185133_c0_seq1 comp185133_c1_seq1 comp185133_c1_seq2 comp185133_c1_seq3 comp190073_c4_seq7 comp190073_c4_seq8
Npar_R001512	comp121429_c0_seq1 comp191526_c1_seq8
Npar_R001514	comp191134_c13_seq1
Npar_R001515	comp168483_c0_seq1 comp206688_c0_seq1
Npar_R001516	comp190920_c0_seq1 comp190920_c1_seq1 comp190920_c1_seq2 comp190920_c1_seq3 comp190920_c1_seq4 comp190920_c1_seq5 comp190920_c1_seq6 comp190920_c1_seq7 comp190920_c1_seq8 comp190920_c1_seq9
Npar_R001518	comp190759_c1_seq2 comp190759_c1_seq3 comp190759_c1_seq4 comp190759_c1_seq5 comp190759_c1_seq6 comp190759_c1_seq7 comp190759_c1_seq8 comp190759_c1_seq9 comp190759_c1_seq10
Npar_R001519	comp167301_c0_seq1 comp181303_c0_seq1 comp181303_c0_seq4 comp194251_c0_seq1
Npar_R001520	comp184892_c0_seq1 comp184892_c0_seq2 comp184892_c0_seq3
Npar_R001522	comp136678_c0_seq1 comp136678_c0_seq2 comp175050_c0_seq1 comp175050_c1_seq1 comp175050_c1_seq2 comp175050_c1_seq3 comp185594_c0_seq2 comp185594_c0_seq3 comp185594_c0_seq4 comp190735_c3_seq2 comp190735_c3_seq9
Npar_R001523	comp182647_c2_seq1
Npar_R001524	comp192449_c7_seq1
Npar_R001525	comp194243_c0_seq1
Npar_R001529	comp193433_c0_seq1 comp193433_c0_seq2 comp193433_c0_seq4 comp193433_c0_seq8 comp193433_c0_seq9 comp193433_c0_seq10 comp193433_c0_seq16 comp193433_c0_seq18
Npar_R001530	comp181300_c0_seq1 comp181300_c0_seq2 comp181300_c0_seq3
Npar_R001532	comp178685_c0_seq1 comp178685_c1_seq1 comp178685_c1_seq2 comp178685_c2_seq1 comp178685_c2_seq2
Npar_R001533	comp74595_c0_seq1 comp193429_c2_seq3
Npar_R001534	comp191616_c0_seq5
Npar_R001535	comp85238_c0_seq1
Npar_R001536	comp190179_c0_seq2
Npar_R001537	comp190179_c0_seq1 comp190179_c0_seq3 comp190179_c0_seq4 comp190179_c0_seq5 comp190179_c0_seq7
Npar_R001538	comp186327_c0_seq1 comp186327_c0_seq2 comp186327_c0_seq3 comp186327_c0_seq4 comp186327_c0_seq5 comp186327_c0_seq6 comp186327_c0_seq7
Npar_R001540	comp190715_c0_seq1 comp190715_c0_seq2 comp190715_c0_seq11
Npar_R001541	comp190397_c0_seq1 comp190397_c0_seq2 comp190397_c4_seq1 comp190397_c8_seq1 comp190397_c8_seq2 comp190397_c8_seq3 comp190397_c8_seq4 comp190397_c8_seq5 comp190397_c8_seq6
Npar_R001542	comp194120_c0_seq1
Npar_R001543	comp194333_c0_seq1
Npar_R001544	comp112029_c0_seq1
Npar_R001547	comp214686_c0_seq1 comp217213_c0_seq1
Npar_R001548	comp74392_c0_seq1
Npar_R001549	comp75303_c0_seq1 comp134873_c0_seq1 comp147826_c0_seq1 comp147826_c1_seq1 comp191088_c0_seq3 comp194360_c0_seq1 comp215722_c0_seq1
Npar_R001550	comp188886_c1_seq1 comp188886_c1_seq2 comp188886_c1_seq5
Npar_R001551	comp188886_c1_seq3 comp188886_c1_seq4 comp188886_c1_seq6 comp188886_c1_seq7 comp188886_c1_seq8
Npar_R001553	comp129443_c0_seq1 comp141215_c0_seq1 comp153822_c0_seq3 comp176692_c0_seq1 comp179540_c1_seq1 comp188089_c0_seq1 comp188089_c0_seq2 comp188089_c0_seq3 comp188089_c0_seq4 comp188089_c0_seq5 comp188089_c0_seq6 comp188089_c0_seq7 comp188089_c0_seq8 comp189998_c1_seq2 comp191126_c0_seq1 comp191126_c0_seq2 comp191126_c2_seq1 comp191126_c2_seq2 comp196376_c0_seq1
Npar_R001555	comp186969_c1_seq1 comp186969_c1_seq2 comp186969_c1_seq3 comp186969_c1_seq4 comp186969_c1_seq5 comp186969_c1_seq6 comp186969_c1_seq7 comp186969_c1_seq8 comp186969_c1_seq9 comp186969_c1_seq10 comp186969_c1_seq11 comp186969_c1_seq12 comp186969_c1_seq13 comp186969_c1_seq14 comp186969_c1_seq15 comp186969_c1_seq16 comp186969_c1_seq17 comp186969_c1_seq18 comp186969_c1_seq19 comp186969_c1_seq20 comp1869…
Npar_R001557	comp191626_c10_seq1 comp191626_c10_seq2 comp191626_c13_seq1
Npar_R001558	comp194071_c0_seq1
Npar_R001561	comp170524_c0_seq1
Npar_R001562	comp74395_c0_seq1
Npar_R001563	comp190796_c3_seq1
Npar_R001565	comp185442_c0_seq1 comp185442_c0_seq2
Npar_R001566	comp194519_c0_seq1
Npar_R001567	comp210435_c0_seq1 comp210647_c0_seq1 comp215846_c0_seq1 comp216827_c0_seq1
Npar_R001568	comp143613_c0_seq1 comp143613_c1_seq1 comp143613_c1_seq2 comp176267_c0_seq1 comp188907_c3_seq3
Npar_R001569	comp137541_c0_seq1 comp138714_c0_seq1 comp138714_c0_seq2 comp138985_c0_seq1 comp171126_c0_seq1 comp171126_c0_seq2 comp218065_c0_seq1
Npar_R001571	comp140952_c0_seq1 comp140952_c0_seq3 comp176517_c0_seq1 comp176517_c1_seq1 comp184136_c0_seq1 comp191060_c5_seq2 comp191471_c0_seq1 comp191471_c0_seq3 comp209033_c0_seq1
Npar_R001572	comp165953_c0_seq1 comp165953_c1_seq1 comp165953_c2_seq1 comp191060_c5_seq1
Npar_R001573	comp140952_c0_seq2
Npar_R001574	comp191471_c0_seq2 comp191471_c0_seq4
Npar_R001575	comp74235_c1_seq1
Npar_R001578	comp188597_c1_seq1 comp188597_c1_seq2 comp188597_c1_seq3 comp188597_c1_seq4
Npar_R001579	comp119116_c0_seq1 comp119116_c1_seq1 comp183075_c0_seq2 comp183075_c0_seq3
Npar_R001581	comp190460_c0_seq1
Npar_R001583	comp169690_c2_seq1
Npar_R001584	comp191031_c1_seq1
Npar_R001585	comp138483_c0_seq1 comp180873_c0_seq1 comp180873_c0_seq2 comp180873_c0_seq3
Npar_R001586	comp191821_c4_seq1 comp191821_c4_seq3
Npar_R001587	comp193231_c0_seq1
Npar_R001589	comp109250_c0_seq1 comp191456_c1_seq2 comp192029_c0_seq2
Npar_R001591	comp88479_c0_seq1 comp127234_c0_seq1 comp191983_c5_seq1
Npar_R001592	comp135145_c0_seq1 comp135145_c0_seq2 comp135145_c0_seq3
Npar_R001593	comp192613_c2_seq1 comp192613_c2_seq2
Npar_R001594	comp191784_c5_seq1 comp191784_c5_seq2
Npar_R001595	comp172470_c1_seq1
Npar_R001598	comp112458_c0_seq1 comp117926_c0_seq1 comp120691_c0_seq1 comp189351_c0_seq2 comp189351_c0_seq9 comp189351_c0_seq15 comp189351_c0_seq17
Npar_R001599	comp192848_c2_seq2 comp192848_c2_seq5 comp192848_c5_seq4 comp192848_c5_seq5
Npar_R001600	comp71718_c0_seq1
Npar_R001601	comp136027_c0_seq1 comp167616_c0_seq1 comp167616_c1_seq1
Npar_R001602	comp187547_c0_seq2
Npar_R001603	comp191839_c3_seq1 comp191839_c3_seq2 comp191839_c5_seq1 comp191839_c10_seq1 comp191839_c10_seq2 comp191839_c10_seq3 comp191839_c12_seq1 comp191839_c12_seq2 comp191839_c12_seq3 comp191839_c12_seq4 comp191839_c12_seq5 comp191839_c12_seq6 comp191839_c12_seq7 comp191839_c12_seq8 comp191839_c12_seq9 comp191839_c12_seq11 comp191839_c12_seq12 comp191839_c12_seq13 comp191839_c12_seq14 comp191839_c12_seq…
Npar_R001604	comp184774_c1_seq1 comp184774_c1_seq2 comp184774_c1_seq3
Npar_R001605	comp186027_c0_seq3
Npar_R001606	comp190772_c2_seq1 comp190772_c2_seq7 comp190772_c2_seq8 comp190772_c2_seq11 comp190772_c2_seq19 comp190772_c2_seq20 comp190772_c2_seq22 comp190772_c2_seq24
Npar_R001608	comp149060_c1_seq1
Npar_R001609	comp180721_c0_seq1 comp180721_c0_seq2 comp180721_c0_seq3 comp191475_c0_seq1 comp191475_c3_seq1
Npar_R001610	comp172038_c0_seq1 comp190758_c2_seq1 comp190888_c0_seq1
Npar_R001614	comp184402_c0_seq1 comp184402_c0_seq3 comp184402_c0_seq4
Npar_R001615	comp184402_c0_seq2
Npar_R001616	comp116477_c0_seq1
Npar_R001617	comp189458_c0_seq7 comp189458_c0_seq11
Npar_R001620	comp105117_c0_seq2 comp116222_c0_seq1 comp202245_c0_seq1
Npar_R001622	comp105117_c0_seq1 comp130330_c0_seq1 comp140358_c0_seq1 comp189458_c0_seq4 comp189458_c0_seq14 comp189458_c1_seq1
Npar_R001623	comp189458_c0_seq1 comp189458_c0_seq3
Npar_R001624	comp121458_c0_seq1
Npar_R001625	comp31325_c0_seq1 comp146734_c1_seq1
Npar_R001626	comp192170_c0_seq1 comp192170_c0_seq2 comp192170_c0_seq3 comp192170_c0_seq4 comp192170_c0_seq5 comp192170_c0_seq6 comp192170_c0_seq8 comp192170_c0_seq9 comp192170_c0_seq10 comp192170_c0_seq11
Npar_R001627	comp190462_c0_seq1 comp190462_c0_seq2 comp190462_c0_seq3 comp190462_c0_seq4 comp190462_c0_seq5 comp190462_c0_seq6 comp190462_c0_seq7 comp190462_c0_seq8
Npar_R001629	comp68828_c0_seq1 comp176252_c0_seq1
Npar_R001630	comp62548_c0_seq1 comp182318_c0_seq2
Npar_R001632	comp192501_c2_seq6
Npar_R001633	comp194122_c0_seq1
Npar_R001634	comp189070_c0_seq1
Npar_R001636	comp193503_c5_seq1 comp193503_c5_seq3 comp193503_c5_seq5 comp193503_c5_seq6 comp193503_c5_seq7 comp193503_c5_seq8 comp193503_c5_seq9 comp193503_c5_seq10 comp193503_c5_seq11 comp193503_c5_seq12 comp193503_c5_seq13 comp193503_c5_seq14 comp193503_c5_seq15 comp193503_c5_seq16 comp193503_c5_seq17 comp193503_c5_seq18 comp193503_c5_seq19
Npar_R001637	comp191348_c0_seq2 comp191348_c0_seq4
Npar_R001641	comp191643_c3_seq2 comp191643_c3_seq3 comp191643_c3_seq7
Npar_R001643	comp177391_c0_seq1
Npar_R001644	comp188885_c6_seq1 comp188885_c6_seq8
Npar_R001645	comp74881_c0_seq1
Npar_R001647	comp192095_c1_seq3
Npar_R001648	comp205922_c0_seq1
Npar_R001649	comp193080_c0_seq1 comp193080_c0_seq5
Npar_R001650	comp187624_c0_seq1 comp187624_c0_seq2 comp187624_c0_seq3 comp187624_c0_seq4
Npar_R001651	comp74405_c0_seq1
Npar_R001652	comp190274_c0_seq1 comp190274_c1_seq1 comp190274_c1_seq2 comp190274_c9_seq1 comp190274_c9_seq2
Npar_R001653	comp189748_c1_seq2
Npar_R001654	comp70922_c0_seq1 comp167915_c1_seq2 comp193166_c4_seq4
Npar_R001655	comp148657_c0_seq1
Npar_R001656	comp192612_c2_seq1 comp192612_c2_seq2
Npar_R001657	comp141985_c0_seq2 comp141985_c0_seq3
Npar_R001658	comp192930_c0_seq1 comp192930_c0_seq3
Npar_R001660	comp110850_c0_seq1 comp137691_c0_seq1 comp137691_c0_seq2 comp201716_c0_seq1
Npar_R001661	comp194348_c0_seq1
Npar_R001662	comp188053_c3_seq1 comp188053_c3_seq2 comp188053_c3_seq4 comp188053_c3_seq5 comp188053_c3_seq6 comp188053_c3_seq7 comp188053_c3_seq8 comp188053_c3_seq9 comp188053_c3_seq10 comp188053_c3_seq11 comp188053_c3_seq12 comp188053_c3_seq13 comp188053_c3_seq14 comp188053_c3_seq16
Npar_R001663	comp75203_c0_seq1 comp83396_c0_seq1 comp96107_c0_seq1 comp160490_c0_seq1 comp161508_c0_seq1 comp161508_c0_seq2 comp164922_c0_seq1 comp191839_c8_seq2 comp192748_c0_seq9 comp193475_c8_seq1
Npar_R001665	comp189855_c2_seq2
Npar_R001666	comp189855_c2_seq1
Npar_R001667	comp192155_c1_seq7
Npar_R001668	comp192155_c1_seq1 comp192155_c1_seq2 comp192155_c1_seq4 comp192155_c1_seq6
Npar_R001669	comp149715_c1_seq1
Npar_R001670	comp70215_c0_seq1
Npar_R001671	comp186972_c1_seq1 comp186972_c1_seq2 comp186972_c1_seq3 comp186972_c1_seq4 comp186972_c1_seq5 comp186972_c2_seq1 comp186972_c2_seq2
Npar_R001672	comp134824_c0_seq1
Npar_R001673	comp189962_c0_seq3 comp189962_c0_seq4 comp189962_c0_seq5 comp189962_c0_seq8 comp189962_c0_seq9 comp189962_c0_seq13 comp189962_c0_seq20 comp189962_c0_seq22 comp189962_c0_seq24 comp189962_c0_seq27
Npar_R001674	comp190419_c12_seq1 comp190419_c12_seq2 comp190419_c12_seq3
Npar_R001675	comp181907_c0_seq1 comp181907_c0_seq2 comp189930_c6_seq1 comp189962_c0_seq7 comp189962_c0_seq25
Npar_R001676	comp187529_c0_seq1 comp187529_c0_seq2
Npar_R001677	comp189651_c0_seq1 comp189651_c0_seq2 comp189651_c0_seq3 comp189651_c0_seq4 comp189651_c0_seq5
Npar_R001678	comp91037_c0_seq1 comp121795_c0_seq1 comp155383_c0_seq1 comp155383_c1_seq1
Npar_R001679	comp191953_c1_seq1 comp193995_c0_seq1
Npar_R001680	comp188556_c5_seq1 comp188556_c5_seq2 comp193188_c8_seq1 comp193188_c8_seq2
Npar_R001681	comp183022_c0_seq1 comp183022_c0_seq3 comp183022_c0_seq4 comp183022_c0_seq5 comp183022_c0_seq6 comp183022_c0_seq7 comp183022_c0_seq8
Npar_R001682	comp190905_c0_seq1 comp190905_c0_seq2 comp190905_c0_seq3
Npar_R001683	comp191189_c4_seq1 comp191189_c4_seq5 comp191189_c4_seq7 comp191189_c4_seq8 comp191189_c4_seq9 comp191189_c4_seq10 comp191189_c4_seq11 comp191189_c6_seq1 comp191189_c6_seq2
Npar_R001684	comp191420_c4_seq2 comp191420_c4_seq3
Npar_R001685	comp190498_c2_seq2 comp190498_c2_seq5
Npar_R001686	comp190901_c2_seq1 comp190901_c2_seq2 comp190901_c2_seq3
Npar_R001687	comp125950_c0_seq1 comp144178_c0_seq1 comp151082_c0_seq1 comp193350_c3_seq46 comp202730_c0_seq1
Npar_R001688	comp185567_c1_seq1 comp185567_c1_seq3
Npar_R001689	comp185689_c1_seq1
Npar_R001690	comp194048_c0_seq1
Npar_R001691	comp190993_c0_seq1 comp190993_c0_seq2 comp190993_c0_seq3 comp190993_c0_seq4 comp190993_c1_seq1
Npar_R001693	comp183504_c0_seq1
Npar_R001707	comp188758_c0_seq1 comp188758_c2_seq1 comp188758_c2_seq2 comp188758_c2_seq3 comp188758_c2_seq4 comp188758_c2_seq5 comp188758_c2_seq6 comp188758_c2_seq7 comp188758_c2_seq8
Npar_R001709	comp168040_c0_seq1 comp168040_c0_seq2 comp192863_c2_seq1 comp192863_c2_seq2 comp192863_c2_seq3 comp193238_c0_seq1 comp193238_c1_seq11
Npar_R001710	comp178303_c0_seq1 comp178303_c0_seq2
Npar_R001711	comp188935_c0_seq1 comp188935_c0_seq5 comp188935_c0_seq7
Npar_R001712	comp168691_c1_seq1 comp168691_c1_seq2 comp168691_c1_seq3
Npar_R001713	comp141981_c0_seq2
Npar_R001714	comp141981_c0_seq1
Npar_R001715	comp142092_c0_seq1
Npar_R001716	comp176524_c0_seq1
Npar_R001717	comp142277_c0_seq1
Npar_R001718	comp100966_c0_seq1 comp167747_c0_seq1 comp173217_c0_seq1 comp188129_c3_seq1 comp197819_c0_seq1 comp201600_c0_seq1 comp201662_c0_seq1 comp213650_c0_seq1 comp217353_c0_seq1
Npar_R001719	comp182914_c1_seq2
Npar_R001721	comp187505_c2_seq1 comp188142_c0_seq3
Npar_R001722	comp133511_c0_seq2 comp143025_c1_seq1 comp186061_c0_seq1 comp186061_c0_seq2 comp186061_c0_seq3 comp186061_c0_seq5 comp186061_c0_seq6 comp192693_c8_seq1
Npar_R001723	comp153413_c0_seq1
Npar_R001724	comp193874_c0_seq1
Npar_R001725	comp43144_c0_seq1 comp189821_c4_seq1 comp189821_c5_seq1
Npar_R001726	comp189821_c3_seq1 comp189821_c3_seq3 comp189821_c3_seq5
Npar_R001727	comp191737_c0_seq1 comp191737_c0_seq2 comp191737_c0_seq3
Npar_R001728	comp189957_c10_seq2 comp189957_c15_seq1
Npar_R001729	comp142317_c0_seq2 comp193868_c0_seq1
Npar_R001730	comp188621_c0_seq1 comp188621_c0_seq3 comp188621_c0_seq4 comp188621_c0_seq5 comp188621_c0_seq6
Npar_R001731	comp189976_c0_seq1 comp189976_c0_seq2 comp189976_c0_seq3 comp189976_c0_seq4 comp189976_c0_seq5 comp189976_c0_seq6 comp189976_c0_seq7 comp189976_c0_seq8 comp189976_c0_seq9 comp189976_c0_seq10
Npar_R001732	comp194162_c0_seq1
Npar_R001735	comp189181_c1_seq1 comp190579_c0_seq1 comp190579_c0_seq2 comp190579_c0_seq4 comp190579_c0_seq5 comp190579_c0_seq6 comp190579_c0_seq7
Npar_R001736	comp192867_c1_seq1 comp192867_c1_seq2 comp192867_c1_seq3 comp192867_c1_seq4 comp192867_c3_seq1 comp192867_c3_seq2
Npar_R001737	comp191487_c2_seq1
Npar_R001738	comp191487_c0_seq6 comp191487_c5_seq1
Npar_R001739	comp192041_c0_seq1 comp192041_c1_seq1 comp192041_c1_seq2 comp192041_c1_seq3
Npar_R001740	comp113128_c0_seq1 comp113128_c1_seq1
Npar_R001741	comp161320_c0_seq1 comp161320_c1_seq1
Npar_R001743	comp179097_c1_seq2
Npar_R001744	comp149516_c0_seq1 comp164228_c1_seq1
Npar_R001745	comp135061_c0_seq2 comp204781_c0_seq1 comp209094_c0_seq1
Npar_R001746	comp14991_c0_seq1 comp64750_c0_seq2 comp78762_c0_seq1 comp135863_c0_seq1 comp136507_c0_seq1 comp139231_c0_seq1 comp140600_c0_seq1 comp149019_c0_seq1 comp161439_c0_seq1 comp169865_c0_seq1 comp170867_c0_seq1 comp176428_c0_seq1 comp177515_c0_seq1 comp178528_c0_seq1 comp185143_c1_seq1 comp185143_c2_seq1 comp191117_c2_seq1 comp193447_c1_seq1 comp193447_c1_seq2 comp193607_c0_seq1 comp193607_c0_seq2 com…
Npar_R001747	comp68446_c0_seq1 comp219218_c0_seq1
Npar_R001748	comp185075_c0_seq1 comp185075_c3_seq1
Npar_R001749	comp175652_c0_seq1 comp175652_c0_seq2
Npar_R001750	comp193375_c0_seq1 comp193375_c0_seq3
Npar_R001751	comp200131_c0_seq1
Npar_R001753	comp162334_c0_seq1 comp162334_c0_seq2 comp162334_c0_seq3 comp212881_c0_seq1
Npar_R001755	comp184461_c0_seq2 comp184461_c0_seq3
Npar_R001756	comp183319_c0_seq1 comp183319_c0_seq2 comp183319_c0_seq3 comp183319_c0_seq4 comp193115_c2_seq1
Npar_R001758	comp190223_c0_seq2 comp190223_c0_seq3 comp190223_c0_seq5 comp192858_c0_seq8
Npar_R001762	comp69349_c0_seq1 comp80076_c0_seq1 comp80076_c0_seq2 comp130194_c0_seq1 comp144925_c0_seq1 comp144925_c0_seq2 comp144925_c0_seq3 comp144925_c0_seq4 comp144925_c0_seq5 comp144925_c0_seq6
Npar_R001763	comp189622_c0_seq2 comp189622_c1_seq1 comp189622_c1_seq2 comp189622_c1_seq3
Npar_R001765	comp162550_c0_seq1 comp162550_c3_seq1 comp162550_c4_seq1 comp184544_c0_seq2
Npar_R001766	comp191831_c0_seq1 comp191831_c3_seq1 comp191831_c3_seq3
Npar_R001767	comp191412_c3_seq1
Npar_R001768	comp181925_c1_seq1 comp181925_c1_seq2 comp181925_c1_seq3 comp181925_c1_seq4 comp181925_c1_seq5 comp181925_c1_seq6 comp181925_c1_seq7 comp181925_c1_seq8
Npar_R001770	comp79321_c0_seq1
Npar_R001771	comp192930_c1_seq3 comp192930_c1_seq4 comp192930_c1_seq7 comp192930_c1_seq8
Npar_R001773	comp120289_c0_seq1 comp120289_c1_seq1 comp169064_c1_seq1 comp189977_c1_seq1
Npar_R001775	comp188696_c1_seq1 comp188696_c1_seq2 comp188696_c1_seq3 comp188696_c1_seq5 comp188696_c1_seq6 comp188696_c1_seq7 comp188696_c1_seq8 comp188696_c1_seq9 comp188696_c1_seq10 comp188696_c1_seq11 comp188696_c1_seq12 comp188696_c1_seq13 comp188696_c1_seq14 comp188696_c1_seq17
Npar_R001776	comp185937_c2_seq2
Npar_R001778	comp192626_c1_seq1 comp192626_c1_seq2 comp192626_c1_seq3 comp192626_c1_seq5 comp192626_c1_seq7 comp192626_c1_seq8 comp192626_c1_seq9 comp192626_c1_seq10 comp192626_c1_seq11 comp192626_c1_seq13
Npar_R001779	comp193392_c2_seq1 comp193392_c2_seq3 comp193392_c2_seq4 comp193392_c2_seq5 comp193392_c2_seq6 comp193392_c2_seq7 comp193392_c2_seq9 comp193392_c2_seq10 comp193392_c2_seq12 comp193392_c2_seq13 comp193392_c2_seq14
Npar_R001781	comp81035_c0_seq1
Npar_R001785	comp178349_c1_seq1
Npar_R001786	comp185826_c0_seq1 comp215255_c0_seq1
Npar_R001790	comp185140_c2_seq1
Npar_R001791	comp188873_c2_seq1 comp188873_c2_seq2 comp188873_c2_seq3 comp188873_c2_seq4 comp188873_c2_seq5 comp188873_c2_seq6
Npar_R001793	comp191217_c3_seq2 comp191217_c3_seq3 comp191217_c3_seq7
Npar_R001795	comp189654_c0_seq1
Npar_R001798	comp191138_c0_seq10 comp193157_c5_seq2 comp193157_c5_seq3 comp193157_c5_seq4 comp193157_c5_seq5 comp193157_c5_seq6 comp193157_c5_seq7
Npar_R001799	comp185252_c1_seq1 comp185252_c4_seq1 comp192339_c4_seq1 comp202270_c0_seq1
Npar_R001800	comp189898_c2_seq3 comp189898_c2_seq6
Npar_R001801	comp193642_c0_seq1 comp205139_c0_seq1
Npar_R001802	comp164705_c0_seq1
Npar_R001803	comp190596_c10_seq1 comp190596_c10_seq2 comp190596_c10_seq3 comp190596_c10_seq4 comp190596_c10_seq5 comp190596_c10_seq6 comp190596_c10_seq7 comp190596_c10_seq8 comp190596_c10_seq9 comp190596_c10_seq11 comp190596_c10_seq12 comp190596_c10_seq13 comp190596_c10_seq14
Npar_R001804	comp183428_c0_seq1 comp193693_c0_seq1
Npar_R001805	comp211930_c0_seq1
Npar_R001806	comp188086_c3_seq1 comp188086_c3_seq2 comp188086_c3_seq3
Npar_R001808	comp193869_c0_seq1
Npar_R001809	comp172956_c0_seq1 comp172956_c0_seq2
Npar_R001810	comp193678_c0_seq1
Npar_R001811	comp190751_c8_seq8 comp193937_c0_seq1
Npar_R001812	comp123186_c0_seq1
Npar_R001813	comp185375_c1_seq4
Npar_R001814	comp201147_c0_seq1
Npar_R001815	comp92439_c0_seq1 comp92439_c0_seq2 comp201738_c0_seq1
Npar_R001817	comp193276_c6_seq4 comp193276_c6_seq17
Npar_R001818	comp159889_c1_seq1 comp191913_c0_seq1 comp191913_c0_seq3 comp191913_c0_seq4
Npar_R001819	comp191579_c0_seq3 comp191579_c0_seq7
Npar_R001820	comp171172_c1_seq1 comp190651_c1_seq4
Npar_R001821	comp188448_c3_seq1 comp188448_c3_seq2 comp188448_c3_seq4 comp188448_c3_seq5 comp188448_c3_seq6 comp188448_c3_seq7
Npar_R001822	comp161955_c1_seq1 comp190914_c1_seq1 comp190914_c1_seq2 comp190914_c1_seq3 comp190914_c1_seq5 comp190914_c1_seq8 comp190914_c1_seq9
Npar_R001823	comp147374_c0_seq1
Npar_R001825	comp194599_c0_seq1
Npar_R001826	comp191745_c3_seq1 comp191745_c3_seq3 comp191745_c3_seq5 comp191745_c3_seq6
Npar_R001827	comp136756_c0_seq1 comp136756_c0_seq2 comp182580_c0_seq1 comp182580_c0_seq2 comp182580_c1_seq1 comp192707_c5_seq1 comp192707_c5_seq2 comp192707_c5_seq3 comp192707_c5_seq4 comp192707_c5_seq5 comp192707_c5_seq6
Npar_R001828	comp181612_c0_seq2 comp181612_c0_seq3 comp181612_c1_seq1 comp181612_c1_seq2
Npar_R001829	comp188124_c0_seq1 comp188124_c1_seq1
Npar_R001830	comp114514_c0_seq1 comp114514_c0_seq2
Npar_R001831	comp191180_c0_seq5
Npar_R001833	comp191082_c1_seq8 comp191082_c1_seq20
Npar_R001834	comp83133_c0_seq1 comp93954_c0_seq1 comp107945_c0_seq1 comp115387_c0_seq1 comp115387_c1_seq1 comp169398_c0_seq1 comp169398_c1_seq1 comp169398_c2_seq1 comp169398_c3_seq1
Npar_R001835	comp185801_c0_seq1 comp185801_c0_seq2
Npar_R001836	comp170980_c0_seq1
Npar_R001838	comp68656_c0_seq1
Npar_R001839	comp192698_c1_seq2 comp192698_c8_seq1 comp192698_c8_seq2 comp192698_c8_seq3 comp192698_c8_seq4
Npar_R001840	comp189980_c5_seq1
Npar_R001841	comp188943_c3_seq1 comp188943_c3_seq2 comp188943_c3_seq3 comp188943_c3_seq4 comp188943_c3_seq6 comp188943_c5_seq1 comp188943_c7_seq1 comp188943_c7_seq2 comp188943_c7_seq3
Npar_R001842	comp194608_c0_seq1
Npar_R001843	comp185284_c1_seq1 comp185284_c1_seq2
Npar_R001846	comp69306_c0_seq1 comp111802_c0_seq1 comp155931_c0_seq1 comp199910_c0_seq1
Npar_R001847	comp194337_c0_seq1
Npar_R001848	comp192852_c6_seq8 comp192852_c6_seq14 comp192852_c6_seq15
Npar_R001849	comp191067_c0_seq2 comp191067_c0_seq3 comp191067_c0_seq6 comp192266_c3_seq4
Npar_R001853	comp116683_c0_seq1 comp188263_c0_seq1 comp200610_c0_seq1 comp200684_c0_seq1
Npar_R001854	comp142233_c0_seq2
Npar_R001856	comp169172_c0_seq1 comp209081_c0_seq1 comp211302_c0_seq1
Npar_R001857	comp194392_c0_seq1
Npar_R001858	comp183739_c0_seq1 comp183739_c0_seq2
Npar_R001859	comp157348_c0_seq1 comp166013_c0_seq1 comp166013_c0_seq2 comp196146_c0_seq1
Npar_R001860	comp192339_c2_seq1 comp192339_c2_seq2 comp192339_c2_seq3 comp192339_c2_seq4 comp192339_c2_seq5 comp192339_c2_seq6 comp192339_c2_seq7 comp192339_c2_seq8 comp192339_c2_seq9 comp192339_c2_seq10 comp192339_c2_seq11 comp192339_c2_seq12 comp192339_c2_seq13 comp192339_c2_seq14 comp192339_c2_seq15 comp192339_c2_seq16 comp192339_c2_seq17
Npar_R001861	comp194469_c0_seq1
Npar_R001862	comp191974_c5_seq1 comp191974_c5_seq2 comp191974_c5_seq3 comp191974_c5_seq4
Npar_R001863	comp190994_c3_seq2 comp190994_c3_seq3 comp190994_c3_seq4 comp190994_c3_seq6 comp190994_c3_seq7
Npar_R001864	comp189459_c2_seq1 comp189459_c2_seq2
Npar_R001865	comp192623_c4_seq1 comp192623_c4_seq2 comp192623_c4_seq4 comp192623_c4_seq5 comp192623_c4_seq6 comp192623_c4_seq9 comp192623_c4_seq10 comp192623_c4_seq11 comp192623_c4_seq12
Npar_R001866	comp181460_c0_seq1
Npar_R001867	comp142275_c0_seq1
Npar_R001868	comp192121_c0_seq1 comp192121_c0_seq3 comp192121_c0_seq4 comp192121_c0_seq5 comp192121_c0_seq6 comp192121_c0_seq8 comp192121_c0_seq9
Npar_R001869	comp165746_c0_seq1 comp182633_c0_seq3
Npar_R001870	comp188420_c0_seq1
Npar_R001871	comp193581_c2_seq1 comp193581_c2_seq3 comp193581_c2_seq7 comp193581_c2_seq9 comp193581_c2_seq10 comp193581_c2_seq11 comp193581_c2_seq12 comp193581_c2_seq14 comp193581_c2_seq15
Npar_R001874	comp187800_c0_seq2 comp187800_c1_seq1 comp187800_c2_seq1 comp187800_c2_seq2
Npar_R001875	comp142426_c0_seq1 comp192293_c10_seq1
Npar_R001876	comp150546_c0_seq1 comp150546_c1_seq1
Npar_R001877	comp186792_c0_seq1 comp186792_c0_seq4 comp186792_c0_seq5 comp186792_c0_seq6
Npar_R001878	comp189464_c6_seq1 comp189464_c6_seq2
Npar_R001879	comp190325_c0_seq4 comp190325_c0_seq6 comp190325_c0_seq8 comp190325_c0_seq9 comp190325_c0_seq10 comp190325_c0_seq11
Npar_R001880	comp185916_c1_seq1
Npar_R001881	comp131154_c0_seq1 comp192988_c0_seq1 comp192988_c1_seq1 comp192988_c1_seq2 comp192988_c1_seq5 comp192988_c1_seq6 comp216371_c0_seq1
Npar_R001885	comp189525_c1_seq3 comp189525_c1_seq4
Npar_R001886	comp189525_c1_seq1 comp189525_c3_seq1 comp189525_c3_seq2
Npar_R001887	comp23807_c0_seq1 comp185781_c0_seq1 comp185781_c0_seq2 comp185781_c1_seq1
Npar_R001888	comp191190_c6_seq4
Npar_R001889	comp127452_c0_seq1 comp198150_c0_seq1
Npar_R001890	comp130004_c0_seq1
Npar_R001891	comp160571_c1_seq1 comp193458_c3_seq7
Npar_R001894	comp181848_c1_seq4 comp190586_c0_seq1 comp190586_c0_seq2 comp190586_c0_seq4 comp190586_c0_seq5
Npar_R001896	comp75017_c0_seq1 comp169184_c0_seq1
Npar_R001897	comp180426_c0_seq1 comp180426_c1_seq1 comp180426_c2_seq1 comp180426_c2_seq2
Npar_R001898	comp218011_c0_seq1
Npar_R001899	comp28450_c0_seq1
Npar_R001901	comp177893_c0_seq1 comp181698_c0_seq1 comp181698_c0_seq2
Npar_R001902	comp83425_c0_seq1 comp135241_c0_seq1 comp163612_c0_seq2 comp163612_c1_seq1 comp174107_c0_seq1 comp198208_c0_seq1 comp204267_c0_seq1
Npar_R001903	comp179546_c0_seq1
Npar_R001904	comp189245_c4_seq3 comp189245_c4_seq4
Npar_R001905	comp208134_c0_seq1
Npar_R001906	comp192896_c5_seq2 comp192896_c5_seq7 comp192896_c5_seq9 comp192896_c5_seq14
Npar_R001907	comp193911_c0_seq1
Npar_R001908	comp73197_c0_seq1 comp111819_c0_seq1 comp152384_c1_seq1 comp158529_c1_seq1
Npar_R001909	comp191652_c2_seq5
Npar_R001910	comp191652_c2_seq3
Npar_R001911	comp186986_c0_seq1 comp186986_c0_seq2 comp186986_c0_seq3 comp186986_c0_seq4 comp186986_c0_seq5
Npar_R001913	comp217688_c0_seq1
Npar_R001914	comp190308_c0_seq2 comp190308_c0_seq7
Npar_R001915	comp169497_c0_seq1
Npar_R001919	comp169738_c0_seq1
Npar_R001920	comp180492_c0_seq1 comp180492_c0_seq2 comp180492_c1_seq1 comp191207_c6_seq1 comp191207_c6_seq2
Npar_R001921	comp184692_c0_seq2 comp184692_c0_seq3 comp184692_c0_seq4 comp184692_c0_seq5
Npar_R001922	comp190676_c5_seq2
Npar_R001923	comp121598_c0_seq1
Npar_R001924	comp191205_c10_seq2 comp191205_c10_seq3 comp191205_c10_seq4
Npar_R001926	comp62062_c0_seq1
Npar_R001927	comp177385_c0_seq1 comp177385_c0_seq2 comp177385_c0_seq3 comp177385_c0_seq4 comp185027_c2_seq1
Npar_R001928	comp192131_c0_seq1 comp192131_c1_seq1 comp192131_c1_seq2 comp192131_c1_seq3 comp192131_c1_seq4
Npar_R001929	comp177754_c0_seq1 comp177754_c0_seq2 comp193490_c2_seq3
Npar_R001930	comp189533_c0_seq1 comp189533_c0_seq2 comp189533_c0_seq3 comp189533_c0_seq4 comp189533_c0_seq5 comp189533_c0_seq6 comp189533_c0_seq7
Npar_R001931	comp74933_c0_seq1
Npar_R001932	comp185500_c0_seq1 comp185500_c0_seq2 comp185500_c0_seq3 comp185500_c0_seq4
Npar_R001933	comp136202_c0_seq1 comp142070_c0_seq1 comp142070_c1_seq1
Npar_R001934	comp193079_c3_seq1 comp193079_c3_seq4 comp193079_c3_seq5 comp193079_c3_seq6 comp193079_c3_seq7 comp193079_c3_seq9 comp193079_c3_seq10
Npar_R001936	comp190877_c0_seq1 comp192435_c6_seq3
Npar_R001937	comp191557_c7_seq1
Npar_R001938	comp191613_c0_seq2 comp191613_c0_seq3 comp191613_c0_seq4 comp191613_c0_seq6 comp191613_c0_seq7 comp191613_c0_seq8 comp191613_c0_seq11
Npar_R001940	comp171518_c0_seq1
Npar_R001941	comp189816_c0_seq1 comp189816_c0_seq2 comp189816_c0_seq4 comp189816_c0_seq5 comp189816_c1_seq1 comp189816_c1_seq2
Npar_R001942	comp187537_c0_seq1 comp187537_c0_seq2 comp187537_c0_seq3 comp187537_c0_seq4
Npar_R001943	comp190231_c0_seq1 comp190231_c2_seq1 comp190231_c5_seq1 comp190231_c5_seq2 comp190231_c5_seq3 comp190231_c5_seq4 comp190231_c5_seq5 comp190231_c5_seq6 comp190231_c5_seq7 comp190231_c7_seq1 comp190231_c7_seq2 comp211714_c0_seq1
Npar_R001944	comp193647_c0_seq1
Npar_R001945	comp140526_c0_seq1 comp140526_c0_seq2 comp197678_c0_seq1
Npar_R001946	comp177997_c0_seq1 comp177997_c0_seq4 comp177997_c0_seq8 comp186411_c0_seq1 comp186411_c0_seq2
Npar_R001947	comp192924_c0_seq1 comp192924_c0_seq2 comp192924_c1_seq1 comp192924_c1_seq2 comp192924_c1_seq3 comp192924_c1_seq4 comp192924_c2_seq3
Npar_R001948	comp193002_c0_seq1 comp193002_c3_seq1 comp193002_c5_seq1 comp193002_c5_seq2 comp193002_c6_seq1
Npar_R001949	comp89844_c0_seq1
Npar_R001951	comp174713_c0_seq1
Npar_R001952	comp190258_c6_seq1 comp190258_c6_seq2 comp190258_c6_seq3 comp190258_c6_seq4 comp190258_c6_seq5 comp190258_c6_seq6 comp190258_c6_seq7 comp190258_c6_seq8 comp190258_c6_seq9 comp190258_c6_seq10 comp190258_c6_seq11 comp190258_c6_seq12 comp190258_c6_seq13 comp190258_c6_seq14 comp190258_c6_seq15 comp190258_c8_seq1
Npar_R001953	comp145122_c0_seq1
Npar_R001954	comp177206_c0_seq1 comp192009_c7_seq1 comp192009_c7_seq4 comp192944_c2_seq2 comp192944_c2_seq4 comp193110_c2_seq4 comp193254_c1_seq7 comp193254_c1_seq11 comp193254_c1_seq18
Npar_R001956	comp191622_c1_seq5
Npar_R001958	comp74269_c0_seq1 comp74269_c0_seq2
Npar_R001959	comp169284_c0_seq1 comp169284_c0_seq2
Npar_R001960	comp183241_c0_seq1 comp192863_c1_seq1 comp192863_c1_seq2 comp192863_c1_seq3 comp192863_c1_seq4 comp192863_c1_seq5 comp192863_c3_seq1 comp192863_c3_seq2
Npar_R001961	comp183241_c0_seq2
Npar_R001962	comp192619_c1_seq5 comp192619_c1_seq7
Npar_R001963	comp162565_c0_seq1 comp162565_c1_seq1 comp162565_c2_seq1 comp192153_c2_seq1 comp192153_c2_seq2 comp192153_c2_seq3 comp192153_c2_seq4 comp192153_c2_seq5 comp192153_c2_seq6 comp192153_c2_seq7 comp192153_c2_seq8 comp192153_c2_seq9
Npar_R001964	comp190630_c0_seq1 comp190630_c0_seq2 comp190630_c0_seq3 comp190630_c0_seq4
Npar_R001965	comp193981_c0_seq1
Npar_R001966	comp182839_c0_seq1 comp182839_c0_seq2 comp182839_c0_seq4 comp182839_c0_seq5 comp182839_c0_seq6 comp182839_c0_seq7 comp189070_c0_seq6 comp189070_c5_seq1
Npar_R001967	comp183277_c0_seq1 comp183277_c1_seq2 comp183277_c1_seq3 comp183277_c1_seq4
Npar_R001968	comp141313_c0_seq1
Npar_R001969	comp192693_c14_seq1 comp192693_c14_seq2 comp192693_c14_seq3 comp192693_c14_seq4
Npar_R001970	comp191448_c0_seq1
Npar_R001971	comp112992_c0_seq1 comp143238_c0_seq1
Npar_R001972	comp194396_c0_seq1
Npar_R001973	comp181023_c0_seq1 comp181023_c0_seq2
Npar_R001974	comp184554_c0_seq1 comp184554_c0_seq2 comp184554_c0_seq3 comp184554_c0_seq4 comp184554_c0_seq5 comp184554_c0_seq6 comp184554_c0_seq7 comp184554_c0_seq8
Npar_R001975	comp185115_c0_seq2 comp185115_c0_seq3 comp185115_c0_seq4
Npar_R001976	comp191535_c4_seq1 comp191535_c4_seq2
Npar_R001978	comp169850_c0_seq1
Npar_R001979	comp189683_c4_seq3 comp189683_c4_seq5 comp189683_c4_seq6 comp189683_c4_seq7 comp189683_c4_seq10 comp189683_c4_seq11
Npar_R001980	comp189683_c8_seq2
Npar_R001981	comp40078_c0_seq1 comp58869_c0_seq1 comp174322_c0_seq1 comp176145_c0_seq1 comp180633_c1_seq1 comp180797_c1_seq1 comp180797_c1_seq2 comp188653_c1_seq1 comp188653_c1_seq3 comp206876_c0_seq1
Npar_R001984	comp143443_c0_seq1 comp143443_c0_seq2
Npar_R001985	comp187236_c6_seq1
Npar_R001986	comp193277_c8_seq1 comp193277_c8_seq3 comp193277_c8_seq11 comp193277_c8_seq15
Npar_R001988	comp71036_c0_seq1 comp149505_c0_seq1 comp149505_c2_seq1 comp206583_c0_seq1
Npar_R001989	comp192301_c5_seq1 comp192301_c5_seq2 comp192301_c5_seq3 comp192301_c5_seq5 comp192301_c5_seq6
Npar_R001990	comp137287_c0_seq2 comp190228_c8_seq1 comp190228_c8_seq2 comp190228_c8_seq3 comp190228_c19_seq1 comp190228_c19_seq3 comp191489_c6_seq10 comp191489_c6_seq11 comp191489_c6_seq12 comp191489_c6_seq13 comp191489_c6_seq18 comp191489_c6_seq23 comp191489_c6_seq24 comp191489_c6_seq25 comp191489_c6_seq27 comp191489_c6_seq29 comp191489_c6_seq32 comp191489_c6_seq33 comp191489_c6_seq45 comp191489_c6_seq47 com…
Npar_R001991	comp190338_c0_seq1 comp190338_c0_seq4 comp190338_c0_seq5 comp190338_c0_seq6 comp190338_c0_seq7 comp190338_c0_seq8
Npar_R001992	comp142755_c0_seq1
Npar_R001993	comp191970_c7_seq1 comp191970_c7_seq2
Npar_R001994	comp135096_c0_seq1 comp135096_c1_seq1
Npar_R001995	comp169769_c1_seq1 comp169769_c1_seq2
Npar_R001996	comp157451_c0_seq1 comp201833_c0_seq1 comp213043_c0_seq1
Npar_R001997	comp79157_c0_seq1 comp79157_c0_seq2
Npar_R001998	comp126721_c0_seq1 comp178379_c0_seq1 comp178379_c4_seq1 comp178379_c4_seq2 comp204975_c0_seq1
Npar_R002000	comp75001_c0_seq1 comp130454_c0_seq1 comp167709_c0_seq1 comp167709_c1_seq1 comp201982_c0_seq1
Npar_R002001	comp177177_c1_seq2
Npar_R002003	comp192882_c3_seq1
Npar_R002005	comp84040_c0_seq1
Npar_R002006	comp191272_c2_seq10 comp191272_c2_seq11 comp191272_c8_seq1 comp191272_c9_seq1
Npar_R002007	comp192408_c1_seq3 comp192408_c1_seq5 comp192408_c1_seq6 comp192408_c1_seq7 comp192408_c1_seq8
Npar_R002008	comp185836_c1_seq2 comp185836_c2_seq2 comp185836_c2_seq3 comp185836_c2_seq4 comp185836_c2_seq5
Npar_R002009	comp185836_c1_seq1 comp192817_c3_seq2 comp192817_c3_seq9 comp196355_c0_seq1
Npar_R002013	comp177368_c1_seq1 comp177368_c1_seq2
Npar_R002014	comp183425_c1_seq2 comp192010_c0_seq1 comp192010_c0_seq2 comp192010_c0_seq4 comp192010_c0_seq5 comp192010_c0_seq6 comp192010_c0_seq9 comp198298_c0_seq1
Npar_R002015	comp187039_c1_seq1 comp187039_c4_seq1 comp187039_c4_seq2 comp187039_c4_seq3
Npar_R002016	comp179497_c0_seq1 comp179497_c1_seq1 comp214579_c0_seq1
Npar_R002017	comp133320_c0_seq1 comp173502_c0_seq1 comp173502_c1_seq1 comp198697_c0_seq1
Npar_R002018	comp215096_c0_seq1
Npar_R002019	comp136126_c0_seq1 comp136126_c0_seq2 comp142958_c0_seq1 comp174515_c0_seq1 comp200504_c0_seq1
Npar_R002020	comp189390_c0_seq3 comp192647_c11_seq1 comp192647_c11_seq5
Npar_R002022	comp185049_c0_seq2 comp185049_c0_seq3
Npar_R002023	comp28941_c0_seq1 comp156167_c0_seq1 comp156167_c1_seq1 comp157572_c0_seq1 comp198566_c0_seq1 comp203567_c0_seq1 comp219258_c0_seq1
Npar_R002024	comp192794_c1_seq5 comp192794_c4_seq1
Npar_R002026	comp184218_c0_seq1 comp184218_c0_seq2 comp184218_c0_seq3 comp184218_c0_seq4
Npar_R002028	comp187258_c2_seq1
Npar_R002029	comp130267_c0_seq1 comp130267_c1_seq1 comp166907_c0_seq1 comp166907_c1_seq1 comp191964_c1_seq1 comp191964_c4_seq4 comp191964_c4_seq5 comp191964_c9_seq1 comp202338_c0_seq1 comp208288_c0_seq1
Npar_R002030	comp142937_c1_seq1
Npar_R002031	comp193912_c0_seq1
Npar_R002033	comp182595_c0_seq1 comp182595_c1_seq1 comp182595_c1_seq2
Npar_R002034	comp93402_c0_seq1 comp143616_c0_seq1 comp163033_c0_seq1
Npar_R002035	comp157188_c0_seq1
Npar_R002036	comp187389_c4_seq2 comp187389_c4_seq6
Npar_R002039	comp190832_c3_seq2 comp190832_c3_seq5
Npar_R002040	comp190291_c9_seq1
Npar_R002041	comp119867_c0_seq1 comp127145_c0_seq1 comp149742_c0_seq1 comp184776_c0_seq1 comp184776_c0_seq2 comp184776_c0_seq3 comp184776_c0_seq4 comp193397_c7_seq1 comp193397_c7_seq3 comp193397_c7_seq4
Npar_R002044	comp61589_c0_seq1 comp149572_c0_seq1
Npar_R002047	comp69198_c0_seq1 comp166720_c0_seq2 comp167779_c0_seq1 comp167969_c0_seq1 comp168811_c0_seq1 comp170722_c0_seq1 comp172154_c1_seq1 comp179132_c2_seq1 comp184861_c2_seq1 comp185228_c0_seq1 comp185228_c0_seq2 comp186385_c0_seq1 comp187873_c2_seq1 comp189266_c8_seq1 comp189290_c0_seq1 comp189418_c0_seq1 comp189418_c0_seq2 comp189931_c4_seq1 comp190443_c2_seq1 comp191068_c0_seq5 comp191120_c0_seq3 c…
Npar_R002048	comp190466_c3_seq1 comp190466_c3_seq2 comp190466_c3_seq3
Npar_R002049	comp177516_c0_seq1 comp177516_c0_seq3
Npar_R002050	comp194644_c0_seq1
Npar_R002051	comp190174_c0_seq3
Npar_R002052	comp94876_c0_seq1 comp147336_c0_seq1 comp187325_c0_seq1 comp187325_c0_seq2 comp187325_c0_seq3 comp187325_c0_seq4 comp187325_c0_seq5 comp187325_c0_seq6 comp201550_c0_seq1 comp211729_c0_seq1 comp214997_c0_seq1
Npar_R002053	comp176394_c0_seq1 comp176394_c0_seq2
Npar_R002054	comp188008_c0_seq2 comp188008_c0_seq3 comp188008_c0_seq5 comp188008_c0_seq6
Npar_R002057	comp150974_c0_seq1 comp202335_c0_seq1 comp206551_c0_seq1 comp216044_c0_seq1 comp219574_c0_seq1
Npar_R002058	comp173426_c0_seq1 comp173426_c0_seq2
Npar_R002061	comp142299_c0_seq1 comp142299_c0_seq2
Npar_R002062	comp155615_c0_seq1 comp161920_c0_seq1 comp161920_c0_seq2 comp164251_c0_seq1 comp190941_c0_seq6 comp191940_c0_seq5
Npar_R002063	comp168263_c0_seq1
Npar_R002064	comp192060_c4_seq1 comp192060_c4_seq2 comp192060_c4_seq3
Npar_R002065	comp205135_c0_seq1 comp218914_c0_seq1
Npar_R002067	comp188489_c0_seq1 comp188489_c0_seq2 comp188489_c1_seq1 comp188489_c1_seq2 comp188489_c1_seq3 comp188489_c2_seq1 comp188489_c2_seq2 comp190144_c0_seq1 comp190144_c0_seq3 comp190144_c0_seq5 comp190144_c0_seq6
Npar_R002068	comp188419_c0_seq1 comp188419_c0_seq2 comp188419_c0_seq3
Npar_R002069	comp103150_c0_seq1 comp138013_c0_seq1 comp193648_c0_seq1
Npar_R002070	comp185628_c0_seq1 comp185628_c0_seq2
Npar_R002071	comp183696_c0_seq1 comp183696_c0_seq2
Npar_R002072	comp178460_c0_seq1 comp178460_c0_seq2
Npar_R002073	comp182521_c1_seq2
Npar_R002075	comp172661_c1_seq1
Npar_R002076	comp87252_c0_seq1 comp87252_c0_seq2 comp163291_c0_seq1 comp179776_c0_seq1 comp179776_c0_seq2 comp192871_c1_seq1 comp192871_c2_seq2 comp192871_c2_seq3 comp192871_c2_seq5 comp192871_c2_seq6 comp192871_c2_seq7 comp192871_c2_seq8 comp200771_c0_seq1 comp203960_c0_seq1
Npar_R002078	comp210292_c0_seq1 comp210842_c0_seq1
Npar_R002079	comp184348_c0_seq1 comp184348_c0_seq2
Npar_R002080	comp192391_c2_seq2 comp192391_c2_seq7 comp192391_c2_seq8 comp192391_c2_seq10
Npar_R002081	comp128367_c0_seq1
Npar_R002082	comp186755_c0_seq1 comp186755_c0_seq2 comp186755_c0_seq3 comp186755_c0_seq4 comp186755_c0_seq6 comp186755_c0_seq7 comp186755_c1_seq1
Npar_R002083	comp80106_c0_seq1
Npar_R002084	comp183801_c0_seq1 comp183801_c0_seq2
Npar_R002085	comp188825_c0_seq1 comp188825_c0_seq2 comp188825_c0_seq4 comp188825_c0_seq5
Npar_R002086	comp91018_c0_seq1 comp100653_c0_seq1 comp128069_c0_seq1 comp128069_c1_seq1 comp129338_c0_seq1 comp187258_c11_seq1 comp187258_c13_seq1
Npar_R002087	comp111521_c0_seq1 comp123189_c0_seq1 comp173348_c0_seq1 comp173348_c2_seq1 comp173348_c3_seq1 comp174590_c0_seq1 comp174590_c1_seq1 comp174590_c3_seq1 comp174590_c4_seq1 comp174590_c5_seq1 comp174590_c6_seq1 comp174590_c7_seq1 comp213953_c0_seq1
Npar_R002088	comp180606_c0_seq1 comp192927_c5_seq1 comp192927_c5_seq2 comp192927_c5_seq3 comp192927_c8_seq1 comp192927_c8_seq2 comp192927_c8_seq3
Npar_R002089	comp191023_c14_seq4
Npar_R002090	comp181374_c0_seq1 comp181374_c1_seq1 comp188287_c0_seq2 comp188287_c0_seq4 comp188287_c0_seq5
Npar_R002091	comp191366_c3_seq1
Npar_R002092	comp77410_c0_seq1 comp175682_c0_seq1 comp175682_c1_seq1
Npar_R002093	comp142244_c0_seq1
Npar_R002094	comp185742_c0_seq1 comp185742_c0_seq2 comp185742_c0_seq3 comp185742_c0_seq4
Npar_R002095	comp178505_c0_seq1 comp183757_c0_seq1
Npar_R002096	comp112513_c0_seq1 comp158600_c1_seq1
Npar_R002097	comp162537_c0_seq1
Npar_R002099	comp188670_c1_seq2 comp188670_c1_seq3 comp188670_c1_seq16
Npar_R002100	comp188670_c1_seq8
Npar_R002102	comp191748_c4_seq1 comp191748_c4_seq2 comp191748_c4_seq3 comp191748_c4_seq4 comp191748_c4_seq5 comp191748_c4_seq6
Npar_R002107	comp192611_c1_seq1
Npar_R002108	comp193195_c2_seq1 comp193195_c2_seq6
Npar_R002109	comp109215_c0_seq1 comp123136_c0_seq1
Npar_R002111	comp138706_c0_seq1 comp209351_c0_seq1
Npar_R002112	comp144123_c0_seq2 comp151597_c0_seq1 comp151597_c0_seq2 comp151597_c1_seq1
Npar_R002113	comp143218_c0_seq1 comp174277_c0_seq1 comp174277_c0_seq2
Npar_R002114	comp122415_c0_seq1
Npar_R002115	comp185587_c0_seq1 comp185587_c0_seq2 comp185587_c0_seq3 comp185587_c0_seq5 comp185587_c0_seq6 comp185587_c0_seq7
Npar_R002117	comp170918_c0_seq1 comp170918_c0_seq2
Npar_R002121	comp190304_c7_seq1
Npar_R002122	comp200635_c0_seq1
Npar_R002123	comp192407_c5_seq1 comp192407_c5_seq3
Npar_R002125	comp166364_c0_seq1
Npar_R002128	comp190655_c1_seq1 comp190655_c1_seq3
Npar_R002129	comp190655_c1_seq2 comp190655_c2_seq1 comp190655_c2_seq2
Npar_R002130	comp142923_c0_seq1
Npar_R002131	comp192062_c0_seq1 comp192062_c0_seq2 comp192062_c0_seq3 comp192062_c0_seq4 comp192062_c0_seq5 comp192062_c0_seq6 comp192062_c0_seq7 comp192062_c0_seq8
Npar_R002132	comp15216_c0_seq1 comp205602_c0_seq1
Npar_R002133	comp188373_c0_seq3 comp188373_c0_seq4 comp188373_c0_seq5 comp188373_c0_seq6 comp188373_c0_seq7
Npar_R002134	comp188373_c0_seq1 comp188373_c0_seq8
Npar_R002135	comp190838_c0_seq1 comp190838_c0_seq2 comp190838_c0_seq3 comp190838_c0_seq4 comp190838_c0_seq5 comp190838_c0_seq6 comp190838_c0_seq7 comp190838_c0_seq8
Npar_R002136	comp189144_c7_seq3
Npar_R002137	comp188837_c0_seq1 comp188837_c0_seq2 comp188837_c0_seq3 comp188837_c0_seq4 comp188837_c0_seq5 comp188837_c0_seq6 comp188837_c0_seq7 comp188837_c0_seq8
Npar_R002139	comp191866_c3_seq6 comp191866_c3_seq7 comp191866_c3_seq8 comp191866_c3_seq9 comp191866_c3_seq10
Npar_R002141	comp84103_c0_seq1 comp140476_c0_seq1 comp203003_c0_seq1 comp212285_c0_seq1 comp213720_c0_seq1
Npar_R002142	comp69285_c0_seq1
Npar_R002143	comp191382_c1_seq2 comp191382_c1_seq3
Npar_R002144	comp194093_c0_seq1
Npar_R002145	comp181858_c0_seq1
Npar_R002146	comp187401_c0_seq1 comp187401_c0_seq2 comp187401_c0_seq3 comp187401_c0_seq4 comp187401_c0_seq6 comp187401_c0_seq7
Npar_R002147	comp142169_c0_seq1 comp142169_c0_seq2 comp142169_c0_seq3
Npar_R002148	comp162404_c0_seq1 comp162404_c0_seq2 comp162404_c0_seq3 comp182382_c0_seq1
Npar_R002149	comp190907_c0_seq1 comp190907_c0_seq4
Npar_R002150	comp143895_c0_seq1 comp143895_c1_seq1 comp178321_c0_seq1 comp178321_c0_seq2
Npar_R002151	comp142228_c1_seq1
Npar_R002152	comp192654_c1_seq1 comp192654_c1_seq3
Npar_R002153	comp182787_c0_seq1 comp182787_c0_seq2 comp182787_c0_seq3 comp182787_c0_seq4 comp182787_c0_seq5 comp182787_c0_seq6 comp182787_c0_seq7 comp182787_c0_seq8 comp188174_c6_seq1 comp188174_c6_seq2
Npar_R002154	comp191224_c2_seq1 comp191224_c2_seq3 comp191224_c2_seq5 comp191224_c2_seq6
Npar_R002155	comp186270_c0_seq1 comp186270_c0_seq2
Npar_R002157	comp73057_c0_seq1 comp73057_c0_seq2 comp199375_c0_seq1
Npar_R002159	comp75245_c0_seq1
Npar_R002160	comp185302_c0_seq3 comp193285_c8_seq1 comp193285_c8_seq2 comp193285_c8_seq3 comp193285_c8_seq4 comp193285_c8_seq6 comp193285_c8_seq7
Npar_R002162	comp169765_c1_seq1
Npar_R002163	comp108237_c0_seq1
Npar_R002165	comp193211_c1_seq1 comp193211_c1_seq2 comp193211_c1_seq3 comp193211_c1_seq5 comp193211_c1_seq6 comp193211_c1_seq7 comp193211_c1_seq8 comp193211_c1_seq9
Npar_R002167	comp118645_c0_seq1 comp148795_c0_seq1 comp162045_c0_seq1 comp162045_c0_seq2 comp162045_c0_seq3 comp208444_c0_seq1
Npar_R002168	comp175835_c1_seq2 comp190185_c3_seq1 comp190185_c3_seq2 comp190185_c3_seq3 comp190185_c3_seq4 comp190185_c3_seq6 comp190185_c3_seq7 comp190185_c4_seq1
Npar_R002169	comp198730_c0_seq1 comp198730_c0_seq2 comp209140_c0_seq1
Npar_R002170	comp59054_c0_seq1
Npar_R002172	comp194267_c0_seq1
Npar_R002173	comp144085_c0_seq1
Npar_R002174	comp180253_c0_seq1 comp180253_c1_seq1 comp180253_c1_seq2
Npar_R002176	comp177290_c1_seq2
Npar_R002177	comp140669_c0_seq1 comp192136_c0_seq1 comp192136_c0_seq4 comp192136_c0_seq5 comp192136_c0_seq6 comp192136_c0_seq7 comp192136_c0_seq8 comp192136_c0_seq10 comp192136_c0_seq11 comp192136_c0_seq14 comp192136_c0_seq15 comp192136_c0_seq16
Npar_R002178	comp192919_c2_seq1 comp192919_c4_seq2 comp192919_c4_seq3 comp192919_c4_seq4
Npar_R002181	comp192610_c0_seq1 comp192610_c0_seq2
Npar_R002184	comp192434_c0_seq1 comp192434_c0_seq3 comp192824_c0_seq3 comp192824_c0_seq9 comp192824_c0_seq12 comp192824_c0_seq16 comp192824_c0_seq20 comp192824_c0_seq23 comp192824_c0_seq24 comp192824_c0_seq25
Npar_R002185	comp189256_c2_seq1 comp189256_c2_seq2 comp189256_c2_seq4 comp189256_c2_seq5
Npar_R002186	comp183358_c0_seq1 comp183358_c0_seq2
Npar_R002190	comp140342_c0_seq1
Npar_R002191	comp139081_c0_seq1 comp184351_c1_seq1 comp184351_c1_seq2 comp193151_c3_seq2 comp201926_c0_seq1 comp215366_c0_seq1
Npar_R002192	comp186548_c3_seq2 comp187819_c0_seq2 comp187819_c0_seq7
Npar_R002193	comp186548_c3_seq1
Npar_R002194	comp192587_c9_seq1 comp192587_c9_seq2
Npar_R002195	comp192587_c6_seq1 comp192587_c6_seq2 comp192587_c9_seq3
Npar_R002196	comp183988_c1_seq1
Npar_R002197	comp192590_c2_seq1 comp192590_c4_seq1
Npar_R002198	comp143835_c0_seq1 comp143835_c0_seq2 comp143835_c0_seq3 comp183718_c0_seq1 comp183718_c0_seq2 comp183718_c0_seq3 comp183718_c0_seq4 comp183718_c0_seq5 comp183718_c0_seq6 comp185089_c1_seq1
Npar_R002199	comp184885_c0_seq1
Npar_R002200	comp189064_c1_seq11 comp189064_c4_seq2 comp189064_c4_seq5 comp194021_c0_seq1
Npar_R002201	comp192984_c7_seq4
Npar_R002202	comp191595_c6_seq1
Npar_R002203	comp193528_c5_seq1 comp193528_c5_seq2 comp193528_c5_seq3
Npar_R002204	comp186244_c0_seq1 comp186244_c0_seq2
Npar_R002205	comp191702_c3_seq1 comp191702_c3_seq3 comp191702_c3_seq4 comp191702_c3_seq5
Npar_R002206	comp192811_c6_seq2 comp192811_c6_seq3 comp192811_c6_seq5 comp192811_c6_seq6
Npar_R002208	comp186937_c0_seq1 comp186937_c0_seq2 comp186937_c0_seq3
Npar_R002209	comp138037_c1_seq1
Npar_R002210	comp142241_c0_seq1 comp142241_c0_seq2 comp142241_c1_seq1 comp181812_c3_seq1 comp183509_c0_seq1
Npar_R002211	comp194205_c0_seq1
Npar_R002212	comp192401_c2_seq2 comp192401_c2_seq3 comp192401_c2_seq4 comp192401_c2_seq5 comp192401_c2_seq6 comp192401_c2_seq7
Npar_R002214	comp132789_c0_seq1
Npar_R002215	comp140690_c0_seq1 comp140690_c1_seq1 comp192883_c3_seq1 comp197064_c0_seq1
Npar_R002218	comp187828_c1_seq1 comp187828_c1_seq2 comp187828_c1_seq3
Npar_R002219	comp192888_c0_seq1 comp192888_c0_seq2 comp192888_c0_seq3 comp192888_c0_seq4 comp192888_c1_seq1
Npar_R002220	comp172359_c0_seq1 comp172359_c1_seq1 comp172359_c1_seq2
Npar_R002221	comp190083_c1_seq1
Npar_R002223	comp169506_c0_seq1
Npar_R002225	comp185931_c0_seq1 comp185931_c0_seq2 comp185931_c0_seq3
Npar_R002226	comp189677_c1_seq2
Npar_R002227	comp183495_c0_seq1 comp206716_c0_seq1 comp209676_c0_seq1
Npar_R002229	comp194314_c0_seq1
Npar_R002230	comp79937_c0_seq1 comp79937_c0_seq2 comp177869_c0_seq1 comp177869_c0_seq2 comp177869_c0_seq3 comp177869_c0_seq4 comp177869_c0_seq5 comp179826_c0_seq1 comp183495_c0_seq2 comp183495_c1_seq1 comp189447_c1_seq7 comp189447_c1_seq8 comp189447_c1_seq16 comp189447_c1_seq18 comp190496_c0_seq3 comp190496_c0_seq5 comp192921_c7_seq12 comp193238_c1_seq5
Npar_R002231	comp150873_c0_seq1 comp157123_c0_seq1 comp204890_c0_seq1
Npar_R002233	comp191981_c3_seq1 comp191981_c3_seq4 comp191981_c3_seq5 comp191981_c3_seq6 comp191981_c3_seq12 comp191981_c3_seq13 comp191981_c3_seq16 comp191981_c3_seq17 comp191981_c3_seq18 comp191981_c3_seq19 comp191981_c3_seq20 comp191981_c3_seq21 comp191981_c3_seq24 comp191981_c3_seq25 comp191981_c3_seq30 comp191981_c3_seq33 comp191981_c3_seq34 comp191981_c3_seq45 comp191981_c3_seq47 comp191981_c3_seq48 com…
Npar_R002234	comp191981_c3_seq22
Npar_R002235	comp142803_c0_seq1
Npar_R002236	comp192420_c0_seq1 comp192420_c0_seq3
Npar_R002238	comp186596_c0_seq1 comp186596_c1_seq1 comp186596_c1_seq2 comp186596_c1_seq3 comp186596_c1_seq4 comp186596_c1_seq5 comp212963_c0_seq1
Npar_R002239	comp186391_c0_seq1
Npar_R002241	comp169234_c0_seq2 comp183359_c0_seq1 comp192934_c4_seq10 comp192934_c4_seq12 comp192934_c5_seq2 comp192934_c5_seq3
Npar_R002242	comp168958_c0_seq1 comp168958_c0_seq2
Npar_R002263	comp84321_c0_seq1 comp201437_c0_seq1 comp201869_c0_seq1
Npar_R002264	comp187875_c0_seq1
Npar_R002303	comp177177_c0_seq1
Npar_R002304	comp207305_c0_seq1
Npar_R002305	comp144907_c0_seq1 comp144907_c0_seq2 comp190415_c0_seq1 comp190415_c0_seq2 comp190415_c0_seq4 comp190415_c0_seq5 comp190415_c0_seq6 comp190415_c0_seq8 comp190415_c0_seq10 comp190415_c0_seq12 comp190415_c0_seq13 comp190415_c0_seq15
Npar_R002306	comp190860_c0_seq1 comp190860_c0_seq2
Npar_R002307	comp193413_c1_seq1 comp193413_c1_seq2 comp193413_c1_seq3 comp193413_c8_seq1 comp193413_c8_seq2 comp193413_c8_seq3
Npar_R002309	comp142203_c0_seq1
Npar_R002310	comp177100_c0_seq1 comp177100_c0_seq2 comp177100_c0_seq3 comp177100_c0_seq4 comp217661_c0_seq1
Npar_R002311	comp184452_c1_seq1 comp184452_c1_seq2 comp184452_c1_seq3
Npar_R002312	comp193092_c1_seq3 comp193092_c1_seq6 comp193092_c1_seq7
Npar_R002313	comp185516_c1_seq1 comp185516_c1_seq2
Npar_R002315	comp181643_c1_seq1 comp181643_c1_seq2
Npar_R002317	comp183291_c0_seq1 comp183291_c0_seq2
Npar_R002318	comp183291_c3_seq1 comp183291_c3_seq2 comp183291_c3_seq3 comp183291_c3_seq4 comp183291_c3_seq5
Npar_R002319	comp132355_c0_seq1 comp132355_c1_seq1
Npar_R002320	comp169789_c0_seq1
Npar_R002321	comp185496_c0_seq1
Npar_R002322	comp73638_c0_seq1 comp160403_c0_seq1 comp166078_c0_seq1 comp169651_c2_seq1 comp171796_c0_seq1 comp171796_c1_seq1 comp217387_c0_seq1
Npar_R002326	comp188772_c2_seq1 comp188772_c2_seq2
Npar_R002327	comp184771_c0_seq1 comp184771_c0_seq2 comp184771_c1_seq1 comp184771_c1_seq2 comp184771_c1_seq3 comp193336_c7_seq1 comp193336_c7_seq2 comp193336_c7_seq3 comp193336_c7_seq4 comp193336_c7_seq5 comp193336_c7_seq6 comp193336_c7_seq7 comp193336_c7_seq8 comp193336_c7_seq9 comp193336_c7_seq10 comp193336_c7_seq11 comp193336_c7_seq12 comp193336_c7_seq13 comp193336_c7_seq14 comp193336_c7_seq15 comp193336_c7…
Npar_R002328	comp185029_c0_seq1 comp185029_c0_seq2 comp185029_c0_seq3 comp185029_c0_seq4 comp185029_c0_seq5
Npar_R002329	comp183512_c0_seq4 comp183512_c0_seq5 comp183512_c0_seq8 comp183512_c0_seq10
Npar_R002330	comp189233_c2_seq1
Npar_R002331	comp191138_c2_seq1 comp191138_c2_seq2 comp191138_c2_seq3 comp191138_c6_seq1 comp191138_c6_seq2 comp191138_c6_seq3
Npar_R002332	comp190552_c13_seq1 comp190552_c13_seq2 comp190552_c17_seq1
Npar_R002333	comp114416_c0_seq1 comp161841_c0_seq1
Npar_R002334	comp183960_c0_seq1 comp183960_c1_seq1 comp183960_c1_seq2 comp183960_c1_seq3 comp183960_c1_seq4
Npar_R002335	comp165313_c0_seq1 comp187280_c0_seq2
Npar_R002336	comp179929_c0_seq1 comp184490_c0_seq1 comp184490_c0_seq2 comp188720_c1_seq1 comp188720_c1_seq9
Npar_R002337	comp107020_c0_seq1 comp107020_c1_seq1 comp163222_c0_seq1
Npar_R002338	comp74781_c0_seq1
Npar_R002339	comp187678_c0_seq1
Npar_R002341	comp192843_c3_seq1
Npar_R002345	comp167219_c0_seq1 comp208738_c0_seq1
Npar_R002346	comp191860_c0_seq1 comp191860_c0_seq2 comp191860_c3_seq1 comp191860_c4_seq1 comp191860_c4_seq2
Npar_R002347	comp85011_c0_seq1
Npar_R002348	comp191902_c4_seq2
Npar_R002350	comp142375_c0_seq1
Npar_R002352	comp189802_c0_seq1 comp189802_c0_seq2 comp189802_c0_seq3 comp189802_c0_seq4 comp189802_c0_seq5
Npar_R002353	comp175396_c0_seq1 comp175396_c0_seq2 comp175396_c0_seq3 comp175396_c0_seq4 comp176935_c0_seq3
Npar_R002354	comp187970_c0_seq1 comp187970_c0_seq3 comp190044_c0_seq1 comp190044_c0_seq3 comp190044_c0_seq5
Npar_R002355	comp153396_c0_seq1
Npar_R002356	comp170337_c1_seq1
Npar_R002358	comp193010_c0_seq1 comp193010_c8_seq1
Npar_R002359	comp168419_c1_seq1 comp178783_c0_seq1 comp178783_c0_seq2 comp178783_c1_seq1
Npar_R002360	comp188928_c14_seq2
Npar_R002361	comp177802_c0_seq1 comp177802_c0_seq2
Npar_R002362	comp189435_c0_seq1 comp189435_c0_seq2 comp189435_c0_seq3 comp189435_c0_seq4 comp189435_c0_seq5 comp189435_c0_seq6 comp189435_c0_seq7 comp189435_c0_seq8 comp189435_c0_seq9
Npar_R002363	comp186822_c0_seq1 comp186822_c0_seq2 comp186822_c0_seq3 comp186822_c0_seq4
Npar_R002364	comp216102_c0_seq1
Npar_R002365	comp192498_c2_seq2 comp192498_c2_seq7
Npar_R002366	comp179984_c0_seq1 comp206385_c0_seq1
Npar_R002369	comp189785_c2_seq1 comp189785_c2_seq2
Npar_R002370	comp192183_c0_seq1 comp192183_c0_seq3 comp192183_c0_seq4 comp192183_c0_seq7 comp192183_c0_seq8 comp192183_c0_seq9
Npar_R002371	comp183205_c0_seq1 comp183205_c0_seq2 comp183205_c0_seq3 comp183205_c0_seq4 comp183205_c0_seq5
Npar_R002372	comp169928_c1_seq1
Npar_R002373	comp185038_c0_seq1 comp185038_c0_seq2 comp185038_c0_seq3 comp185038_c0_seq4 comp185038_c0_seq5 comp185038_c0_seq6 comp189586_c0_seq1 comp189586_c0_seq2 comp189586_c0_seq3 comp189586_c0_seq5 comp189586_c0_seq6 comp189586_c0_seq9
Npar_R002379	comp192737_c1_seq2 comp192737_c1_seq5 comp192737_c1_seq7 comp192737_c1_seq9
Npar_R002381	comp74093_c0_seq1 comp125019_c0_seq1 comp172136_c0_seq1 comp172136_c1_seq1 comp187927_c1_seq2 comp187927_c1_seq3 comp187927_c1_seq4 comp187927_c1_seq5 comp187927_c1_seq6 comp192952_c5_seq1
Npar_R002382	comp190919_c0_seq1 comp190919_c0_seq2 comp190919_c0_seq4
Npar_R002383	comp142067_c0_seq1 comp142067_c0_seq2 comp142067_c0_seq3 comp142067_c0_seq4
Npar_R002384	comp142243_c1_seq1
Npar_R002385	comp192522_c2_seq1 comp192522_c6_seq1 comp192522_c6_seq2
Npar_R002386	comp187895_c0_seq1
Npar_R002389	comp177817_c0_seq2
Npar_R002392	comp118281_c0_seq1 comp193029_c6_seq1 comp193029_c6_seq3
Npar_R002396	comp190880_c2_seq1 comp190880_c2_seq2 comp190880_c2_seq3 comp190880_c8_seq1 comp190880_c9_seq1 comp190880_c9_seq3
Npar_R002399	comp184149_c0_seq2
Npar_R002400	comp187616_c2_seq1 comp187616_c2_seq2
Npar_R002401	comp176749_c0_seq1 comp176749_c0_seq2
Npar_R002402	comp192932_c1_seq1 comp192932_c1_seq2 comp192932_c1_seq3 comp192932_c3_seq1 comp192932_c3_seq2 comp192932_c4_seq1 comp192932_c4_seq2 comp192932_c4_seq4 comp192932_c4_seq5 comp192932_c5_seq1
Npar_R002403	comp218913_c0_seq1
Npar_R002404	comp191177_c1_seq1 comp191177_c6_seq1 comp191177_c6_seq3
Npar_R002405	comp191827_c1_seq1 comp191827_c6_seq2 comp191827_c8_seq2 comp191827_c8_seq3 comp191827_c8_seq4 comp191827_c8_seq5 comp191827_c8_seq6 comp191827_c8_seq8 comp191827_c8_seq9 comp191827_c8_seq10 comp191827_c8_seq11 comp191827_c8_seq12
Npar_R002406	comp191827_c8_seq7
Npar_R002407	comp169323_c0_seq2 comp169323_c0_seq3
Npar_R002408	comp169323_c0_seq1
Npar_R002409	comp79637_c0_seq2 comp184439_c0_seq2
Npar_R002410	comp191657_c8_seq1 comp191657_c8_seq2 comp191657_c8_seq3 comp191657_c8_seq4 comp191657_c8_seq5 comp191657_c8_seq6 comp191657_c8_seq7 comp191657_c8_seq8 comp191657_c8_seq9 comp191657_c8_seq10
Npar_R002411	comp186075_c0_seq1 comp186075_c0_seq2 comp186075_c0_seq3 comp186075_c0_seq4
Npar_R002412	comp75294_c0_seq1 comp75294_c0_seq2 comp179051_c0_seq1 comp179051_c0_seq2 comp197369_c0_seq1 comp216292_c0_seq1
Npar_R002413	comp194181_c0_seq1
Npar_R002414	comp189372_c0_seq1 comp189372_c0_seq2 comp189693_c4_seq1
Npar_R002415	comp181275_c0_seq1 comp181275_c0_seq2 comp181275_c1_seq1
Npar_R002416	comp26141_c0_seq1 comp159089_c0_seq1
Npar_R002417	comp182525_c0_seq2 comp182525_c0_seq4
Npar_R002418	comp192251_c1_seq1 comp192251_c1_seq2 comp192251_c1_seq5 comp192251_c1_seq6 comp192251_c1_seq9 comp192251_c1_seq10
Npar_R002419	comp190438_c2_seq2 comp190438_c2_seq3 comp190438_c2_seq4 comp190438_c2_seq5
Npar_R002420	comp181928_c0_seq1 comp190219_c1_seq1 comp190219_c1_seq3 comp190219_c1_seq4 comp190219_c1_seq6
Npar_R002421	comp190227_c2_seq11
Npar_R002423	comp178057_c0_seq1
Npar_R002425	comp177111_c0_seq3 comp177111_c1_seq1
Npar_R002426	comp98202_c0_seq2
Npar_R002428	comp142413_c0_seq1 comp142413_c0_seq2 comp142413_c0_seq3
Npar_R002429	comp151548_c0_seq1 comp166725_c0_seq1 comp170309_c0_seq1 comp170309_c1_seq1 comp170309_c1_seq2 comp218604_c0_seq1
Npar_R002430	comp173595_c1_seq2 comp190774_c0_seq2 comp190774_c0_seq3 comp190774_c0_seq6 comp190774_c0_seq8
Npar_R002431	comp190840_c2_seq2
Npar_R002433	comp178250_c0_seq1 comp178250_c0_seq2 comp189428_c0_seq1 comp189428_c0_seq3 comp189428_c0_seq4
Npar_R002434	comp192405_c5_seq4
Npar_R002435	comp176482_c1_seq2 comp176482_c1_seq3 comp176482_c2_seq1 comp176482_c3_seq1
Npar_R002436	comp185744_c0_seq1
Npar_R002438	comp139982_c0_seq1 comp139982_c0_seq2 comp195377_c0_seq1
Npar_R002439	comp185620_c2_seq1 comp185620_c2_seq4
Npar_R002440	comp190254_c0_seq1 comp190254_c0_seq3
Npar_R002441	comp185447_c0_seq1 comp185447_c0_seq2 comp185447_c1_seq1 comp185447_c2_seq1 comp185447_c3_seq1 comp187513_c2_seq4 comp187513_c2_seq5 comp187513_c2_seq7 comp187513_c2_seq8 comp191160_c8_seq5 comp191160_c8_seq9 comp197801_c0_seq1 comp200126_c0_seq1
Npar_R002443	comp131317_c1_seq1 comp187513_c2_seq6
Npar_R002444	comp66277_c0_seq1 comp135929_c0_seq1 comp135929_c1_seq1 comp177241_c0_seq1 comp177241_c0_seq2
Npar_R002445	comp191776_c10_seq2 comp191776_c10_seq3 comp191776_c10_seq4
Npar_R002446	comp131532_c0_seq1 comp191313_c1_seq1 comp193611_c0_seq2 comp193611_c0_seq13
Npar_R002448	comp187869_c0_seq1 comp187869_c0_seq2 comp187869_c0_seq3 comp187869_c0_seq4 comp187869_c0_seq5 comp187869_c0_seq6
Npar_R002449	comp164798_c0_seq1 comp164798_c1_seq1 comp191295_c9_seq2
Npar_R002450	comp189284_c0_seq4 comp189284_c0_seq10
Npar_R002451	comp184004_c0_seq1 comp184004_c0_seq2
Npar_R002452	comp169938_c0_seq1 comp169938_c0_seq2
Npar_R002454	comp190319_c0_seq1 comp190319_c2_seq1 comp190319_c2_seq2
Npar_R002455	comp141473_c0_seq1 comp141473_c0_seq2 comp145090_c2_seq1 comp178929_c0_seq1 comp180575_c0_seq1 comp182606_c0_seq2 comp184126_c2_seq1 comp184430_c0_seq1 comp186418_c0_seq1 comp186524_c0_seq1 comp186689_c0_seq4 comp187652_c0_seq1 comp188821_c5_seq3 comp189467_c2_seq1 comp189713_c2_seq1 comp189947_c0_seq1 comp189988_c4_seq1 comp190008_c10_seq1 comp190155_c7_seq2 comp190253_c1_seq5 comp190253_c1_seq6…
Npar_R002456	comp138604_c0_seq1
Npar_R002457	comp184521_c0_seq1 comp184521_c0_seq2 comp184521_c0_seq3 comp184521_c0_seq4
Npar_R002458	comp66350_c0_seq1 comp121029_c0_seq1 comp141539_c0_seq1 comp142980_c0_seq1 comp144258_c0_seq1 comp145895_c0_seq1 comp160602_c1_seq1 comp161254_c1_seq1 comp165254_c0_seq1 comp176232_c1_seq1 comp176232_c1_seq2 comp177766_c0_seq2 comp177766_c1_seq1 comp178771_c0_seq1 comp183452_c1_seq2 comp183726_c1_seq5 comp183726_c1_seq6 comp187966_c5_seq1 comp187966_c12_seq2 comp188549_c0_seq5 comp188549_c0_seq7 …
Npar_R002459	comp112484_c0_seq1 comp189042_c0_seq1 comp189042_c0_seq3 comp189042_c0_seq4 comp189042_c0_seq6 comp191355_c1_seq2 comp191355_c1_seq3 comp191355_c1_seq4 comp192831_c3_seq4
Npar_R002460	comp175770_c1_seq1
Npar_R002462	comp192831_c3_seq1 comp192831_c3_seq3 comp192831_c3_seq5 comp192831_c3_seq6
Npar_R002463	comp191329_c0_seq4 comp191329_c0_seq5 comp191329_c0_seq6 comp191329_c0_seq7 comp191329_c0_seq8
Npar_R002464	comp143894_c0_seq1 comp183911_c0_seq1 comp183911_c0_seq2 comp183911_c0_seq3 comp183911_c0_seq4 comp183911_c0_seq5 comp183911_c0_seq6
Npar_R002465	comp184084_c0_seq1 comp184084_c0_seq2
Npar_R002466	comp193835_c0_seq1
Npar_R002470	comp183930_c0_seq1 comp183930_c0_seq2 comp192439_c7_seq1
Npar_R002474	comp151875_c0_seq1 comp162174_c0_seq1 comp162174_c0_seq2 comp162174_c1_seq1 comp204917_c0_seq1
Npar_R002475	comp190869_c1_seq1 comp190869_c1_seq2 comp190869_c1_seq5 comp190869_c1_seq10 comp193545_c18_seq1
Npar_R002479	comp194310_c0_seq1
Npar_R002480	comp190300_c1_seq6 comp190300_c1_seq7
Npar_R002481	comp177787_c1_seq1 comp177787_c1_seq2
Npar_R002482	comp212076_c0_seq1
Npar_R002483	comp135711_c0_seq1 comp135711_c1_seq1 comp136218_c0_seq1
Npar_R002484	comp142818_c0_seq1 comp142818_c0_seq2 comp142818_c0_seq3
Npar_R002485	comp193037_c1_seq1 comp193037_c1_seq2 comp193037_c1_seq3 comp193037_c1_seq4
Npar_R002486	comp180583_c2_seq1 comp180583_c2_seq3
Npar_R002488	comp185194_c0_seq1 comp185194_c1_seq1 comp185194_c1_seq2 comp185194_c1_seq3 comp185194_c1_seq4 comp185194_c1_seq5 comp205248_c0_seq1
Npar_R002489	comp191000_c3_seq1
Npar_R002495	comp186072_c5_seq2 comp186136_c0_seq1
Npar_R002496	comp84887_c0_seq1 comp137271_c0_seq1 comp168588_c1_seq1 comp174738_c0_seq1 comp181563_c1_seq1 comp218600_c0_seq1
Npar_R002498	comp155035_c0_seq1 comp190011_c4_seq3 comp191569_c1_seq2 comp191569_c1_seq3
Npar_R002499	comp217638_c0_seq1
Npar_R002501	comp12908_c0_seq1 comp112048_c0_seq1 comp190386_c1_seq1 comp190386_c1_seq2 comp190386_c1_seq3 comp190386_c2_seq1 comp208917_c0_seq1
Npar_R002502	comp191428_c0_seq1 comp191428_c0_seq2 comp191428_c0_seq3 comp191428_c3_seq2
Npar_R002503	comp176740_c1_seq1
Npar_R002504	comp192663_c7_seq1 comp192663_c7_seq3 comp192663_c7_seq4
Npar_R002505	comp185999_c0_seq2 comp185999_c0_seq3 comp185999_c0_seq4
Npar_R002506	comp186518_c0_seq1 comp186518_c0_seq2
Npar_R002509	comp158196_c0_seq1 comp158196_c1_seq1 comp160310_c0_seq1 comp161314_c0_seq1 comp176232_c1_seq3
Npar_R002510	comp187792_c1_seq1 comp187792_c1_seq2 comp187792_c1_seq3 comp187792_c1_seq4
Npar_R002511	comp141992_c3_seq1
Npar_R002512	comp192647_c2_seq1 comp217372_c0_seq1
Npar_R002515	comp128107_c0_seq1 comp207805_c0_seq1
Npar_R002516	comp125070_c0_seq1
Npar_R002517	comp188357_c0_seq2 comp191347_c0_seq1 comp191347_c0_seq2 comp191347_c0_seq3 comp191347_c1_seq2
Npar_R002518	comp170126_c2_seq1
Npar_R002520	comp142453_c0_seq1 comp142453_c0_seq2
Npar_R002521	comp190056_c0_seq1 comp190056_c0_seq2 comp190056_c0_seq3 comp190056_c0_seq4 comp190056_c0_seq5 comp190056_c0_seq6
Npar_R002522	comp177981_c0_seq1
Npar_R002523	comp179419_c0_seq3
Npar_R002524	comp186707_c0_seq1 comp186707_c0_seq7 comp186707_c0_seq8 comp186707_c1_seq1 comp186800_c0_seq4 comp187016_c0_seq3 comp187016_c0_seq6 comp190304_c3_seq1 comp190304_c11_seq1
Npar_R002525	comp177993_c0_seq1 comp177993_c0_seq2
Npar_R002526	comp176359_c1_seq1 comp176359_c1_seq2
Npar_R002527	comp202741_c0_seq1
Npar_R002528	comp179979_c0_seq1 comp179979_c0_seq2
Npar_R002529	comp172698_c0_seq1 comp177431_c1_seq1 comp192896_c4_seq1 comp192896_c5_seq18 comp192896_c5_seq19 comp202991_c0_seq1
Npar_R002530	comp186027_c0_seq2 comp188421_c0_seq1 comp188421_c0_seq3
Npar_R002531	comp193256_c0_seq6
Npar_R002532	comp106904_c0_seq1 comp134866_c0_seq1 comp170895_c0_seq1
Npar_R002533	comp168632_c0_seq1 comp174961_c0_seq1 comp181059_c0_seq3 comp183678_c1_seq1 comp188289_c0_seq9 comp188545_c0_seq1 comp188545_c0_seq2 comp188545_c0_seq3 comp188545_c0_seq4 comp188545_c0_seq5 comp188545_c0_seq6 comp188545_c0_seq7 comp189252_c12_seq1 comp190201_c1_seq3 comp192789_c6_seq1 comp193170_c4_seq2 comp198431_c0_seq1
Npar_R002534	comp175955_c0_seq1 comp178890_c0_seq1 comp179733_c0_seq1 comp188922_c0_seq2 comp189327_c1_seq14 comp190105_c1_seq1 comp191618_c3_seq2 comp202616_c0_seq1 comp204325_c0_seq1
Npar_R002536	comp90764_c0_seq1 comp122737_c0_seq1 comp146197_c2_seq1 comp187861_c1_seq1 comp193158_c0_seq1 comp203065_c0_seq1 comp216884_c0_seq1
Npar_R002537	comp162367_c1_seq1 comp172273_c0_seq1 comp174809_c0_seq1 comp175108_c0_seq1 comp179526_c0_seq1 comp182709_c0_seq1 comp184722_c0_seq1 comp184748_c0_seq1 comp189856_c14_seq1 comp189856_c14_seq2 comp193158_c1_seq2 comp193158_c1_seq5 comp193447_c1_seq4
Npar_R002538	comp72647_c0_seq1
Npar_R002540	comp67544_c0_seq1 comp67544_c1_seq1 comp114717_c0_seq1 comp159675_c0_seq1 comp159675_c1_seq1 comp189636_c0_seq1 comp189636_c0_seq3 comp189636_c0_seq5 comp189636_c0_seq6 comp189636_c0_seq7 comp189636_c0_seq8
Npar_R002541	comp180927_c0_seq2 comp180927_c0_seq3 comp180927_c0_seq5 comp180927_c0_seq6 comp180927_c0_seq7 comp180927_c0_seq8
Npar_R002542	comp190607_c1_seq1 comp190607_c1_seq2 comp190607_c1_seq3
Npar_R002543	comp143004_c0_seq2 comp192813_c3_seq4 comp192813_c3_seq5 comp192813_c3_seq7
Npar_R002545	comp143520_c0_seq1 comp143520_c0_seq2 comp143520_c0_seq3 comp191946_c0_seq1 comp191946_c0_seq2 comp191946_c0_seq3 comp191946_c0_seq4 comp191946_c0_seq5 comp191946_c0_seq6 comp191946_c0_seq7 comp191946_c0_seq8 comp191946_c0_seq9 comp191946_c0_seq10 comp191946_c0_seq11 comp191946_c0_seq12 comp191946_c0_seq13 comp191946_c0_seq14 comp191946_c0_seq15 comp191946_c0_seq16
Npar_R002547	comp157762_c0_seq1
Npar_R002548	comp109638_c0_seq1 comp109638_c1_seq1 comp173934_c2_seq1 comp173934_c2_seq2 comp184188_c0_seq3 comp193194_c7_seq3 comp193194_c7_seq6
Npar_R002549	comp178657_c0_seq1 comp178657_c0_seq2 comp178657_c0_seq3 comp178657_c0_seq4 comp178657_c0_seq5
Npar_R002551	comp181254_c0_seq1 comp181254_c0_seq2 comp189545_c1_seq1
Npar_R002552	comp74629_c0_seq1
Npar_R002553	comp193786_c0_seq1
Npar_R002554	comp192949_c4_seq1 comp192949_c4_seq2 comp192949_c4_seq3 comp192949_c4_seq4 comp192949_c4_seq7 comp192949_c4_seq8 comp192949_c4_seq10 comp192949_c4_seq11 comp192949_c4_seq12
Npar_R002556	comp177771_c0_seq1 comp177771_c0_seq2
Npar_R002557	comp192099_c1_seq6 comp192099_c1_seq8
Npar_R002558	comp188015_c1_seq1 comp188015_c1_seq2 comp214990_c0_seq1
Npar_R002559	comp191844_c3_seq3 comp191844_c3_seq6 comp191844_c3_seq10
Npar_R002560	comp139894_c0_seq2 comp164336_c0_seq1 comp187810_c0_seq1 comp187810_c0_seq3 comp187810_c0_seq4 comp206443_c0_seq1 comp212910_c0_seq1
Npar_R002561	comp189703_c1_seq1 comp189703_c1_seq2 comp189703_c1_seq3 comp189703_c1_seq4
Npar_R002562	comp177743_c0_seq1 comp177743_c0_seq2
Npar_R002563	comp137539_c0_seq1 comp145591_c1_seq1 comp145591_c2_seq1 comp169249_c0_seq1 comp169249_c0_seq2 comp169249_c0_seq3
Npar_R002569	comp184131_c0_seq1 comp184131_c0_seq2 comp184131_c0_seq3
Npar_R002570	comp189403_c0_seq1 comp189403_c0_seq2 comp189403_c0_seq3 comp189403_c0_seq4 comp189403_c0_seq5 comp189403_c0_seq6 comp189403_c0_seq7 comp189403_c0_seq8
Npar_R002571	comp188908_c0_seq2 comp188908_c0_seq3
Npar_R002574	comp130343_c0_seq1 comp165987_c0_seq1 comp191731_c1_seq2 comp191731_c1_seq3 comp193460_c3_seq1
Npar_R002576	comp190325_c0_seq1 comp190325_c0_seq3 comp190325_c0_seq5 comp190325_c0_seq7 comp193311_c3_seq1 comp193311_c3_seq11 comp193311_c3_seq12 comp193311_c3_seq13 comp193311_c3_seq16
Npar_R002578	comp172381_c0_seq1 comp187150_c0_seq1 comp187150_c2_seq1 comp187150_c2_seq2 comp187150_c2_seq3
Npar_R002579	comp187201_c0_seq1 comp187201_c2_seq1
Npar_R002580	comp183451_c0_seq2
Npar_R002582	comp187841_c3_seq1 comp188961_c0_seq1 comp188961_c0_seq3 comp188961_c0_seq4 comp188961_c0_seq5 comp188961_c0_seq8
Npar_R002584	comp137967_c0_seq1
Npar_R002590	comp165207_c0_seq1 comp165207_c1_seq1 comp210683_c0_seq1
Npar_R002591	comp185265_c0_seq1 comp185265_c0_seq2 comp185265_c1_seq1 comp185265_c1_seq2 comp185265_c1_seq4
Npar_R002592	comp191353_c3_seq2 comp191353_c3_seq3
Npar_R002593	comp192014_c2_seq1 comp192014_c2_seq2 comp192014_c2_seq3 comp192014_c2_seq4
Npar_R002594	comp196379_c0_seq1
Npar_R002595	comp183642_c0_seq1 comp183642_c0_seq2 comp183642_c0_seq3
Npar_R002596	comp185217_c0_seq1 comp185217_c0_seq3
Npar_R002597	comp143459_c0_seq1 comp143459_c1_seq1 comp193019_c2_seq3 comp193019_c2_seq5
Npar_R002598	comp154394_c0_seq1 comp154394_c0_seq2 comp167558_c0_seq1 comp206282_c0_seq1
Npar_R002600	comp193152_c3_seq3 comp193152_c3_seq7 comp193152_c3_seq8 comp193456_c6_seq6 comp193456_c6_seq12 comp197134_c0_seq1 comp205189_c0_seq1
Npar_R002601	comp172892_c0_seq1 comp172892_c1_seq1 comp172892_c2_seq1 comp202823_c0_seq1
Npar_R002602	comp191029_c1_seq1 comp191029_c9_seq1 comp191029_c9_seq6
Npar_R002603	comp184903_c0_seq1 comp184903_c1_seq1
Npar_R002604	comp158769_c0_seq1
Npar_R002605	comp194471_c0_seq1
Npar_R002608	comp184986_c0_seq1 comp184986_c0_seq2 comp184986_c0_seq3 comp184986_c0_seq4
Npar_R002609	comp182131_c0_seq3 comp189765_c8_seq4
Npar_R002610	comp193334_c0_seq1 comp193334_c0_seq4 comp193334_c0_seq5 comp193334_c0_seq6 comp193334_c0_seq7 comp193334_c0_seq8 comp193334_c0_seq9 comp193334_c0_seq10 comp193334_c0_seq12 comp193334_c0_seq13 comp193334_c4_seq8 comp193334_c4_seq11 comp193334_c4_seq13 comp193334_c4_seq17
Npar_R002611	comp79326_c0_seq1
Npar_R002612	comp189210_c0_seq2
Npar_R002613	comp134849_c0_seq1 comp185144_c0_seq1 comp185144_c0_seq2 comp185144_c0_seq3 comp185144_c0_seq4 comp185144_c0_seq5 comp185144_c0_seq6 comp185144_c0_seq7 comp185144_c0_seq8 comp185144_c0_seq9
Npar_R002615	comp160381_c0_seq1 comp165541_c0_seq1 comp212436_c0_seq1
Npar_R002616	comp185234_c0_seq3 comp190508_c0_seq1 comp190508_c0_seq2 comp190508_c1_seq1 comp190508_c1_seq2
Npar_R002617	comp182280_c0_seq1 comp182280_c0_seq3
Npar_R002618	comp190602_c0_seq1 comp190602_c0_seq2 comp190602_c1_seq1 comp190602_c1_seq2 comp190602_c1_seq3 comp190602_c1_seq4 comp190602_c1_seq5 comp190602_c1_seq6 comp190602_c1_seq7 comp190602_c1_seq8
Npar_R002619	comp189050_c3_seq1
Npar_R002621	comp189871_c1_seq2 comp189871_c1_seq8
Npar_R002622	comp181575_c1_seq1
Npar_R002623	comp163339_c0_seq1 comp178388_c0_seq1 comp178388_c0_seq2 comp190831_c7_seq1 comp192427_c6_seq1 comp192427_c6_seq2 comp192427_c6_seq6 comp192452_c1_seq4
Npar_R002624	comp189719_c2_seq1 comp189719_c2_seq2 comp189719_c2_seq3 comp189719_c2_seq4 comp189719_c2_seq5 comp189719_c2_seq8 comp189719_c2_seq9 comp189719_c2_seq10 comp189719_c2_seq11 comp189719_c2_seq12 comp189719_c2_seq13 comp189719_c2_seq15
Npar_R002625	comp180903_c1_seq1
Npar_R002626	comp109352_c0_seq1 comp197355_c0_seq1 comp210938_c0_seq1
Npar_R002627	comp186458_c1_seq1
Npar_R002628	comp74484_c1_seq1
Npar_R002629	comp191589_c2_seq1 comp191589_c3_seq1 comp196763_c0_seq1
Npar_R002634	comp189280_c7_seq2 comp189280_c7_seq3 comp189280_c7_seq7 comp189280_c7_seq8 comp189280_c7_seq9
Npar_R002635	comp187579_c1_seq4
Npar_R002637	comp63215_c0_seq1 comp134635_c0_seq1 comp168042_c1_seq1 comp183577_c0_seq3 comp188045_c0_seq1 comp188604_c14_seq4 comp188604_c14_seq5 comp188897_c0_seq1 comp189129_c8_seq2 comp190014_c8_seq6 comp190167_c0_seq5 comp190609_c4_seq4 comp191648_c1_seq4 comp192338_c0_seq1 comp192458_c10_seq6 comp192683_c10_seq1 comp193067_c5_seq1 comp193074_c5_seq1 comp193129_c3_seq1 comp202542_c0_seq1 comp205977_c0_se…
Npar_R002638	comp184977_c0_seq2 comp184977_c0_seq3 comp184977_c0_seq4 comp184977_c1_seq1
Npar_R002640	comp177146_c0_seq2 comp177146_c0_seq4 comp177146_c1_seq1 comp177146_c1_seq2 comp177146_c1_seq3 comp181465_c0_seq1 comp181465_c0_seq2
Npar_R002641	comp75270_c0_seq1
Npar_R002642	comp141220_c0_seq1 comp141220_c0_seq2
Npar_R002643	comp74577_c0_seq1
Npar_R002644	comp134945_c0_seq1 comp186946_c0_seq1
Npar_R002645	comp82334_c0_seq1
Npar_R002646	comp177687_c1_seq1
Npar_R002648	comp90245_c0_seq1 comp171400_c0_seq1 comp175672_c0_seq1 comp177487_c0_seq2 comp183095_c1_seq1 comp188815_c0_seq1 comp188815_c0_seq2
Npar_R002649	comp185028_c0_seq1 comp185028_c0_seq2
Npar_R002652	comp158658_c0_seq1
Npar_R002653	comp133720_c0_seq1 comp192396_c0_seq1 comp192396_c2_seq1
Npar_R002655	comp134521_c0_seq1 comp134521_c0_seq2 comp134521_c1_seq1
Npar_R002656	comp186862_c1_seq1 comp186862_c1_seq2 comp186862_c1_seq3 comp186862_c1_seq4
Npar_R002657	comp208460_c0_seq1
Npar_R002658	comp192013_c1_seq1 comp192013_c5_seq1 comp192481_c8_seq1
Npar_R002659	comp191399_c0_seq1 comp191399_c0_seq2 comp191399_c0_seq3 comp191399_c0_seq4
Npar_R002660	comp191666_c0_seq1 comp191666_c0_seq5 comp191666_c0_seq6 comp191666_c0_seq7 comp191666_c0_seq8
Npar_R002661	comp192719_c0_seq1 comp192719_c0_seq2 comp192719_c0_seq3 comp192719_c0_seq4 comp192719_c0_seq5 comp192719_c0_seq6 comp192719_c0_seq7
Npar_R002662	comp178845_c1_seq1 comp178845_c1_seq2
Npar_R002663	comp179006_c1_seq1
Npar_R002664	comp182440_c0_seq1 comp182440_c1_seq1
Npar_R002665	comp191284_c5_seq1 comp191284_c5_seq2 comp191284_c5_seq3 comp191284_c5_seq4 comp191284_c5_seq5 comp191284_c5_seq6 comp191284_c5_seq7 comp191284_c5_seq8 comp191284_c5_seq9 comp191284_c5_seq10
Npar_R002666	comp169754_c0_seq1 comp169754_c0_seq2
Npar_R002667	comp182516_c4_seq1 comp182516_c4_seq2 comp182516_c4_seq3 comp182516_c4_seq4
Npar_R002668	comp167972_c0_seq1 comp167972_c1_seq1 comp179118_c0_seq1
Npar_R002669	comp190666_c3_seq1 comp190666_c13_seq1
Npar_R002670	comp135576_c1_seq1
Npar_R002672	comp182089_c0_seq1
Npar_R002673	comp192568_c0_seq1 comp192568_c0_seq3 comp192568_c0_seq4 comp192568_c0_seq7 comp192568_c0_seq8 comp192568_c0_seq9
Npar_R002675	comp142408_c0_seq1 comp142408_c0_seq2 comp158664_c0_seq1
Npar_R002676	comp194044_c0_seq1
Npar_R002677	comp182930_c1_seq1 comp182930_c1_seq2 comp182930_c1_seq3 comp182930_c1_seq4 comp182930_c1_seq5
Npar_R002678	comp74220_c0_seq1
Npar_R002679	comp185162_c0_seq1 comp185162_c0_seq2 comp185162_c0_seq3
Npar_R002680	comp190970_c0_seq1 comp190970_c0_seq2 comp190970_c0_seq3 comp190970_c0_seq4 comp190970_c0_seq5 comp190970_c0_seq6 comp190970_c0_seq7 comp190970_c0_seq8 comp190970_c0_seq9 comp190970_c0_seq10
Npar_R002681	comp178983_c0_seq1 comp188282_c1_seq2 comp188282_c1_seq5 comp188282_c1_seq6 comp188282_c1_seq7
Npar_R002683	comp134040_c0_seq1 comp143039_c0_seq1 comp200846_c0_seq1 comp215225_c0_seq1
Npar_R002684	comp186869_c0_seq1 comp186869_c0_seq2 comp186869_c0_seq3 comp186869_c0_seq4
Npar_R002685	comp218463_c0_seq1
Npar_R002686	comp189029_c1_seq1 comp189029_c1_seq2
Npar_R002687	comp190473_c6_seq10 comp192272_c2_seq4 comp193335_c3_seq1 comp193335_c3_seq2 comp193335_c3_seq3 comp193335_c3_seq4 comp193335_c3_seq5
Npar_R002688	comp65277_c0_seq1 comp65277_c0_seq2 comp74339_c0_seq1
Npar_R002690	comp204187_c0_seq1
Npar_R002692	comp187213_c0_seq6
Npar_R002693	comp188231_c0_seq1 comp188231_c0_seq2 comp188231_c0_seq3 comp188231_c0_seq4 comp188231_c0_seq5 comp188231_c0_seq6
Npar_R002695	comp86967_c0_seq1 comp107066_c1_seq1 comp152764_c0_seq1
Npar_R002696	comp194057_c0_seq1
Npar_R002700	comp187348_c2_seq1
Npar_R002704	comp191207_c8_seq9
Npar_R002705	comp191207_c8_seq7
Npar_R002706	comp188548_c2_seq1
Npar_R002707	comp157270_c0_seq1 comp184293_c0_seq4
Npar_R002708	comp193585_c3_seq1
Npar_R002709	comp189390_c0_seq2 comp205636_c0_seq1
Npar_R002711	comp189472_c2_seq3 comp189472_c2_seq6 comp189472_c2_seq16 comp189472_c2_seq18
Npar_R002712	comp189472_c2_seq5
Npar_R002713	comp191604_c0_seq1 comp191604_c0_seq6
Npar_R002714	comp194373_c0_seq1
Npar_R002715	comp65004_c0_seq1 comp185709_c0_seq1 comp185709_c0_seq2 comp185709_c0_seq3 comp185709_c0_seq4 comp185709_c0_seq5 comp185709_c0_seq6
Npar_R002717	comp199162_c0_seq1 comp199320_c0_seq1 comp213796_c0_seq1 comp219577_c0_seq1
Npar_R002719	comp192562_c0_seq2 comp192562_c0_seq4
Npar_R002720	comp190060_c1_seq1
Npar_R002721	comp189776_c1_seq3
Npar_R002722	comp137142_c0_seq1 comp139156_c0_seq1 comp161854_c0_seq1 comp211815_c0_seq1
Npar_R002723	comp70782_c0_seq1 comp121118_c0_seq1 comp121118_c1_seq1
Npar_R002724	comp142075_c0_seq1 comp142075_c0_seq3 comp142075_c0_seq4
Npar_R002725	comp191650_c3_seq1
Npar_R002726	comp192272_c1_seq1 comp192272_c2_seq5
Npar_R002727	comp192272_c2_seq1 comp192272_c2_seq2 comp192272_c2_seq3
Npar_R002728	comp198299_c0_seq1
Npar_R002729	comp190176_c0_seq1 comp190176_c1_seq1 comp190176_c1_seq2
Npar_R002730	comp154931_c0_seq1
Npar_R002731	comp179012_c0_seq1
Npar_R002732	comp85989_c0_seq1
Npar_R002733	comp39389_c0_seq1 comp81638_c0_seq1 comp152505_c0_seq1 comp166180_c1_seq1 comp183810_c0_seq2 comp183810_c0_seq5
Npar_R002734	comp183862_c0_seq1 comp183862_c0_seq2 comp183862_c1_seq1
Npar_R002735	comp166972_c0_seq1 comp188154_c0_seq1 comp188154_c1_seq1 comp188154_c1_seq3 comp213917_c0_seq1 comp217724_c0_seq1
Npar_R002736	comp192864_c5_seq11 comp192864_c5_seq15
Npar_R002738	comp208079_c0_seq1
Npar_R002739	comp191076_c0_seq1 comp191076_c0_seq2 comp191076_c0_seq3 comp191076_c0_seq4
Npar_R002740	comp189967_c0_seq1 comp189967_c0_seq4
Npar_R002741	comp66557_c0_seq1 comp187672_c1_seq3 comp190800_c1_seq1 comp190800_c1_seq2 comp190800_c1_seq3 comp190800_c1_seq4 comp190800_c1_seq6 comp190800_c1_seq8 comp190800_c1_seq9 comp190800_c1_seq11 comp190800_c1_seq12 comp190800_c5_seq1 comp192109_c0_seq1 comp192113_c3_seq1
Npar_R002742	comp215806_c0_seq1
Npar_R002743	comp189563_c10_seq1 comp189563_c15_seq1 comp189563_c15_seq4 comp189563_c15_seq8 comp189563_c15_seq9
Npar_R002744	comp168975_c0_seq3 comp184363_c0_seq5
Npar_R002745	comp190941_c0_seq1 comp190941_c0_seq12
Npar_R002746	comp102572_c1_seq1 comp163520_c0_seq1 comp163520_c1_seq1 comp180774_c1_seq1 comp193431_c2_seq1 comp193431_c2_seq2 comp193431_c2_seq4 comp193431_c2_seq6 comp193431_c2_seq7 comp193431_c2_seq9 comp193431_c3_seq1 comp193431_c3_seq3 comp193431_c9_seq1
Npar_R002747	comp177833_c0_seq1 comp177833_c0_seq2 comp199488_c0_seq1 comp200076_c0_seq1
Npar_R002748	comp187106_c0_seq1 comp187106_c0_seq2 comp190091_c3_seq3 comp190091_c3_seq4 comp190091_c3_seq5 comp212835_c0_seq1
Npar_R002749	comp184597_c0_seq1 comp184597_c1_seq1 comp184597_c1_seq3 comp184597_c1_seq4
Npar_R002750	comp192381_c0_seq1
Npar_R002752	comp134899_c0_seq1 comp186816_c0_seq2 comp186816_c0_seq3 comp186816_c4_seq1 comp206325_c0_seq1 comp210889_c0_seq1 comp217916_c0_seq1
Npar_R002753	comp68781_c0_seq1 comp165783_c0_seq1 comp187322_c0_seq1 comp187322_c0_seq3 comp187322_c0_seq4 comp187322_c0_seq5 comp192278_c1_seq4
Npar_R002754	comp74602_c0_seq1 comp74602_c0_seq2
Npar_R002755	comp129803_c0_seq1 comp196751_c0_seq1
Npar_R002756	comp74388_c0_seq1
Npar_R002757	comp180669_c0_seq1 comp180669_c0_seq2 comp180669_c0_seq3 comp180669_c0_seq4 comp180669_c0_seq5
Npar_R002758	comp130469_c0_seq1 comp180354_c0_seq3 comp180354_c1_seq1 comp180354_c1_seq2 comp189193_c0_seq8 comp189193_c0_seq11 comp196563_c0_seq1
Npar_R002759	comp113467_c0_seq1
Npar_R002760	comp187019_c0_seq1 comp187019_c0_seq2 comp187019_c0_seq3
Npar_R002761	comp186533_c2_seq1 comp186533_c2_seq2 comp186533_c2_seq3
Npar_R002762	comp186454_c0_seq1
Npar_R002763	comp184891_c0_seq1 comp184891_c0_seq2
Npar_R002764	comp193025_c3_seq1 comp193025_c3_seq3 comp193025_c3_seq5 comp193025_c3_seq6
Npar_R002765	comp193025_c3_seq2 comp193025_c3_seq4
Npar_R002767	comp142636_c0_seq1
Npar_R002768	comp168913_c0_seq1 comp168913_c1_seq1
Npar_R002771	comp193324_c5_seq1 comp193324_c5_seq6 comp193324_c5_seq7
Npar_R002773	comp177494_c0_seq1 comp177494_c1_seq1 comp190358_c9_seq1 comp190358_c9_seq3 comp190358_c9_seq5 comp190358_c9_seq6
Npar_R002777	comp134297_c0_seq1 comp192465_c0_seq1 comp192465_c0_seq2 comp192465_c0_seq3 comp192465_c0_seq4 comp192465_c0_seq5 comp192465_c0_seq6 comp192465_c0_seq7 comp192465_c0_seq8 comp192465_c0_seq9 comp192465_c0_seq10 comp192465_c0_seq11 comp192465_c0_seq12 comp192465_c0_seq13 comp192465_c0_seq14 comp192465_c0_seq15
Npar_R002778	comp193410_c0_seq2 comp193410_c0_seq5
Npar_R002779	comp187645_c2_seq3 comp187645_c2_seq4 comp192050_c0_seq1 comp192050_c0_seq3 comp192050_c0_seq7 comp192050_c0_seq8 comp192050_c0_seq9
Npar_R002781	comp179767_c0_seq1 comp179767_c0_seq2 comp179767_c0_seq3 comp179767_c0_seq4 comp179767_c0_seq6 comp179767_c0_seq7 comp179767_c0_seq8 comp188097_c2_seq1 comp188097_c2_seq2
Npar_R002782	comp59372_c0_seq1 comp166653_c0_seq1 comp188415_c0_seq7 comp204405_c0_seq1
Npar_R002785	comp181062_c0_seq1 comp181062_c0_seq2
Npar_R002786	comp157569_c1_seq1
Npar_R002788	comp63303_c0_seq1 comp71411_c0_seq1
Npar_R002796	comp116354_c1_seq1
Npar_R002797	comp68233_c0_seq1
Npar_R002799	comp187420_c2_seq1 comp187420_c3_seq1
Npar_R002800	comp189578_c5_seq1 comp189578_c5_seq2 comp189578_c5_seq3 comp189578_c5_seq5
Npar_R002802	comp192463_c1_seq1 comp192463_c1_seq2 comp192463_c1_seq3 comp192463_c1_seq4 comp192463_c1_seq5 comp192463_c1_seq9 comp192463_c1_seq10
Npar_R002803	comp189519_c4_seq1 comp189519_c4_seq4
Npar_R002804	comp190482_c0_seq1 comp190482_c0_seq2 comp190482_c1_seq2 comp190482_c1_seq3 comp190482_c1_seq5 comp190482_c1_seq6 comp190962_c2_seq1 comp190962_c2_seq2 comp190962_c2_seq4
Npar_R002805	comp190482_c1_seq1 comp190482_c1_seq4
Npar_R002806	comp193337_c11_seq13
Npar_R002807	comp193104_c9_seq1
Npar_R002808	comp173589_c0_seq1
Npar_R002809	comp185922_c0_seq4 comp185922_c0_seq5
[truncated: 14,461 more rows]
