# Supplementary material for: Transcriptomes reveal the genetic mechanisms underlying ionic regulatory adaptations to salt in the crab-eating frog
Source: Sci Rep. 2015 Dec 1;5:17551. doi: 10.1038/srep17551 (PMC4664912; doi:10.1038/srep17551)
Supplement: Supplementary Dataset 3 [file srep17551-s3.xls]

## Sheet: Dataset 3
Dataset 3. The annoated transcripts in F. cancrivora based on X. tropicalis genome
X. tropicalis Gene Id	De Novo Transcript Id
ENSXETG00000000002	comp193168_c2_seq7 comp193168_c2_seq14
ENSXETG00000000003	comp180888_c0_seq1 comp180888_c0_seq2 comp180888_c0_seq3
ENSXETG00000000004	comp191945_c9_seq1 comp191945_c9_seq2 comp193105_c0_seq3
ENSXETG00000000007	comp89543_c0_seq1 comp174034_c0_seq1 comp174556_c0_seq1 comp174556_c0_seq2 comp182544_c0_seq1 comp182544_c0_seq2 comp182544_c0_seq3 comp182544_c0_seq4 comp192567_c9_seq5 comp193103_c0_seq20
ENSXETG00000000009	comp216057_c0_seq1
ENSXETG00000000011	comp169489_c0_seq1
ENSXETG00000000013	comp191336_c0_seq1 comp191336_c2_seq1 comp191336_c2_seq2 comp191336_c2_seq3 comp191336_c3_seq1 comp191336_c3_seq2
ENSXETG00000000014	comp135328_c0_seq1 comp135328_c0_seq2 comp207193_c0_seq1
ENSXETG00000000016	comp149452_c0_seq2 comp175190_c1_seq1
ENSXETG00000000020	comp185157_c0_seq1 comp185157_c0_seq2 comp185157_c0_seq3 comp185157_c0_seq4 comp185157_c0_seq5 comp185157_c0_seq6
ENSXETG00000000021	comp169142_c0_seq1 comp179851_c0_seq2
ENSXETG00000000022	comp187320_c0_seq1 comp187320_c0_seq2 comp187320_c0_seq3 comp187320_c0_seq4
ENSXETG00000000026	comp87493_c0_seq1 comp87493_c0_seq2
ENSXETG00000000029	comp192160_c1_seq2 comp192160_c1_seq4 comp193024_c1_seq1 comp193024_c1_seq2 comp193024_c3_seq1 comp193024_c3_seq3 comp193024_c3_seq6 comp193024_c3_seq8 comp193024_c3_seq9 comp193024_c3_seq11 comp193024_c3_seq12 comp193024_c3_seq13 comp193024_c3_seq14 comp193024_c3_seq15 comp193024_c3_seq17 comp193024_c6_seq1
ENSXETG00000000035	comp192136_c0_seq1 comp192136_c0_seq4 comp192136_c0_seq6 comp192136_c0_seq7 comp192136_c0_seq8 comp192136_c0_seq15 comp192136_c0_seq16
ENSXETG00000000036	comp189547_c0_seq1 comp194542_c0_seq1 comp194620_c0_seq1
ENSXETG00000000037	comp177893_c1_seq1 comp177893_c1_seq2 comp177893_c1_seq3 comp177893_c1_seq4
ENSXETG00000000038	comp192958_c8_seq1
ENSXETG00000000039	comp193865_c0_seq1
ENSXETG00000000040	comp180860_c0_seq1
ENSXETG00000000042	comp181838_c0_seq1 comp181838_c1_seq1 comp181838_c1_seq2 comp181838_c1_seq3
ENSXETG00000000043	comp206559_c0_seq1 comp207576_c0_seq1
ENSXETG00000000044	comp176270_c0_seq1 comp176270_c0_seq2 comp176270_c0_seq3 comp176270_c0_seq4 comp190638_c1_seq1 comp190638_c1_seq2 comp190638_c1_seq3 comp190638_c1_seq4 comp190638_c5_seq1
ENSXETG00000000046	comp167118_c0_seq1 comp187133_c0_seq1 comp187133_c0_seq2 comp187133_c0_seq3 comp187133_c0_seq4 comp187133_c0_seq6 comp187133_c0_seq7 comp199221_c0_seq1
ENSXETG00000000048	comp187844_c0_seq1 comp187844_c0_seq2 comp187844_c0_seq3 comp187844_c0_seq4
ENSXETG00000000049	comp141959_c0_seq1 comp141959_c0_seq2
ENSXETG00000000050	comp117761_c0_seq1 comp128116_c0_seq1 comp168543_c1_seq1
ENSXETG00000000051	comp187837_c2_seq1 comp187837_c2_seq2 comp187837_c5_seq1 comp187837_c5_seq2
ENSXETG00000000052	comp190457_c0_seq1 comp190457_c0_seq2 comp190457_c0_seq3 comp190457_c0_seq4
ENSXETG00000000053	comp72129_c0_seq1 comp138143_c0_seq1 comp174161_c1_seq1
ENSXETG00000000054	comp188560_c0_seq1 comp188560_c0_seq2 comp188560_c0_seq3 comp188560_c0_seq4 comp188560_c0_seq5 comp188560_c0_seq6 comp188560_c0_seq7 comp188560_c0_seq8
ENSXETG00000000055	comp149858_c0_seq1 comp149858_c1_seq1 comp184030_c0_seq1 comp184030_c0_seq2
ENSXETG00000000056	comp113168_c0_seq1
ENSXETG00000000057	comp188695_c1_seq1
ENSXETG00000000060	comp185821_c0_seq1 comp185821_c0_seq2
ENSXETG00000000061	comp173615_c0_seq1
ENSXETG00000000062	comp191295_c9_seq2 comp191295_c9_seq3 comp191295_c9_seq6 comp192157_c1_seq1 comp192157_c2_seq1 comp192157_c2_seq2 comp192157_c2_seq3 comp192157_c2_seq4 comp192157_c5_seq1
ENSXETG00000000063	comp189027_c6_seq4
ENSXETG00000000066	comp189388_c0_seq1 comp189388_c0_seq2
ENSXETG00000000067	comp191403_c3_seq1 comp191403_c5_seq1 comp191403_c5_seq2 comp191403_c5_seq3
ENSXETG00000000068	comp72310_c0_seq1 comp191342_c3_seq1 comp191342_c3_seq2 comp191342_c3_seq3 comp191342_c3_seq4 comp191342_c3_seq5 comp191342_c3_seq6 comp191342_c3_seq7 comp191342_c3_seq8 comp191342_c3_seq9 comp191342_c3_seq10
ENSXETG00000000070	comp192385_c5_seq1 comp192385_c5_seq2 comp192385_c5_seq3 comp192385_c5_seq4 comp192385_c5_seq5 comp192385_c9_seq1 comp192385_c9_seq2
ENSXETG00000000071	comp193485_c2_seq2 comp193485_c2_seq4 comp193485_c2_seq5 comp193485_c2_seq6 comp193485_c2_seq7
ENSXETG00000000072	comp188114_c7_seq1 comp188114_c7_seq2 comp188114_c7_seq3 comp188114_c7_seq4 comp188114_c7_seq5
ENSXETG00000000073	comp188882_c24_seq1
ENSXETG00000000074	comp183310_c0_seq1 comp183310_c1_seq1 comp183310_c1_seq2 comp183310_c1_seq3 comp183310_c1_seq4 comp183310_c1_seq5 comp183310_c1_seq6 comp183310_c1_seq8 comp183310_c1_seq9 comp183310_c1_seq10 comp183310_c1_seq11 comp183310_c1_seq12 comp183310_c1_seq13 comp183310_c1_seq14 comp183310_c1_seq15 comp183310_c1_seq16 comp183310_c1_seq17
ENSXETG00000000076	comp194151_c0_seq1
ENSXETG00000000078	comp169988_c1_seq1
ENSXETG00000000079	comp168564_c0_seq3 comp192439_c3_seq1 comp192439_c3_seq3 comp192439_c3_seq4 comp192439_c3_seq5
ENSXETG00000000081	comp190565_c1_seq1 comp190565_c1_seq2 comp190565_c1_seq3 comp190565_c1_seq4 comp190565_c1_seq5 comp190565_c1_seq6 comp190565_c1_seq7 comp190565_c1_seq8 comp190565_c1_seq9 comp190565_c1_seq10 comp190565_c1_seq11 comp190565_c1_seq12 comp190565_c1_seq13 comp190565_c1_seq14
ENSXETG00000000082	comp191780_c11_seq1 comp191780_c11_seq2
ENSXETG00000000083	comp189891_c0_seq1 comp189891_c0_seq2 comp189891_c0_seq3 comp189891_c0_seq4 comp189891_c0_seq5 comp189891_c0_seq6 comp189891_c0_seq7
ENSXETG00000000087	comp177357_c0_seq2
ENSXETG00000000088	comp183447_c0_seq1
ENSXETG00000000089	comp193735_c0_seq1
ENSXETG00000000091	comp193453_c4_seq1 comp193453_c4_seq2 comp193453_c4_seq3 comp193453_c4_seq5 comp193453_c4_seq7 comp193453_c4_seq9 comp193453_c4_seq10 comp193453_c4_seq11 comp193453_c4_seq12 comp193453_c4_seq13 comp193453_c4_seq14 comp193453_c4_seq15 comp193453_c4_seq16 comp193453_c4_seq17 comp193453_c4_seq18 comp193453_c4_seq19 comp193453_c4_seq20 comp193453_c4_seq21 comp193453_c4_seq22 comp193453_c4_seq23 comp1…
ENSXETG00000000101	comp74661_c0_seq2
ENSXETG00000000108	comp143103_c0_seq1
ENSXETG00000000109	comp193639_c0_seq1
ENSXETG00000000114	comp162885_c0_seq1 comp162885_c0_seq2
ENSXETG00000000116	comp189306_c14_seq1 comp189306_c14_seq2 comp189306_c14_seq3
ENSXETG00000000117	comp190088_c11_seq1 comp190088_c11_seq2 comp190088_c11_seq3 comp190088_c11_seq4
ENSXETG00000000118	comp186420_c0_seq1 comp186420_c0_seq2 comp186420_c0_seq3 comp186420_c0_seq4 comp186420_c0_seq5 comp186420_c0_seq6
ENSXETG00000000121	comp151502_c0_seq1 comp155468_c0_seq1 comp155468_c0_seq2 comp168903_c0_seq1 comp168903_c0_seq2 comp210316_c0_seq1
ENSXETG00000000124	comp190552_c15_seq1 comp190552_c15_seq2
ENSXETG00000000128	comp137410_c0_seq1 comp213231_c0_seq1
ENSXETG00000000129	comp189794_c8_seq1 comp189794_c8_seq2
ENSXETG00000000130	comp185164_c1_seq1 comp185164_c1_seq2 comp185164_c1_seq3 comp185164_c1_seq5 comp185164_c1_seq6 comp185164_c1_seq7 comp185164_c1_seq8 comp185164_c1_seq9
ENSXETG00000000132	comp193671_c0_seq1
ENSXETG00000000135	comp186375_c0_seq1
ENSXETG00000000138	comp181364_c1_seq1 comp181364_c1_seq2 comp181364_c1_seq3 comp181364_c1_seq4
ENSXETG00000000142	comp155528_c0_seq1 comp155528_c1_seq1 comp191005_c3_seq2
ENSXETG00000000143	comp142487_c0_seq1
ENSXETG00000000145	comp173474_c1_seq1 comp180526_c0_seq1 comp189617_c0_seq1 comp189617_c0_seq2 comp189617_c0_seq4
ENSXETG00000000148	comp94959_c0_seq1
ENSXETG00000000150	comp98707_c0_seq1 comp183623_c0_seq1 comp183623_c0_seq3 comp207454_c0_seq1 comp210678_c0_seq1
ENSXETG00000000151	comp190995_c15_seq1 comp190995_c15_seq2 comp190995_c15_seq3
ENSXETG00000000152	comp187368_c2_seq1 comp187368_c2_seq2 comp187368_c2_seq3 comp187368_c2_seq5 comp187368_c2_seq6 comp187368_c2_seq7
ENSXETG00000000154	comp129403_c0_seq1 comp202917_c0_seq1
ENSXETG00000000155	comp190008_c16_seq1 comp190008_c16_seq3 comp190008_c16_seq4 comp190008_c16_seq5 comp190008_c16_seq6 comp190008_c16_seq7
ENSXETG00000000156	comp135712_c1_seq1 comp141019_c0_seq1 comp141019_c1_seq1 comp217304_c0_seq1
ENSXETG00000000157	comp192563_c8_seq1 comp192563_c8_seq2
ENSXETG00000000158	comp184398_c0_seq1 comp184398_c0_seq2
ENSXETG00000000161	comp179011_c1_seq1 comp179011_c1_seq2
ENSXETG00000000170	comp167453_c0_seq1 comp167453_c0_seq2 comp167453_c0_seq3
ENSXETG00000000172	comp190507_c6_seq1 comp193499_c3_seq17
ENSXETG00000000183	comp193433_c0_seq1 comp193433_c0_seq2 comp193433_c0_seq4 comp193433_c0_seq8 comp193433_c0_seq9 comp193433_c0_seq10 comp193433_c0_seq16 comp193433_c0_seq18
ENSXETG00000000185	comp191160_c4_seq1 comp191160_c4_seq2 comp191160_c4_seq3 comp191160_c4_seq4
ENSXETG00000000187	comp74595_c0_seq1
ENSXETG00000000190	comp190368_c12_seq1
ENSXETG00000000198	comp219221_c0_seq1
ENSXETG00000000199	comp185233_c0_seq2 comp185233_c0_seq6
ENSXETG00000000201	comp192413_c0_seq1 comp192413_c0_seq2 comp192413_c0_seq3 comp192413_c0_seq4 comp192413_c0_seq5 comp192413_c0_seq6 comp192413_c0_seq7 comp192413_c0_seq9 comp192413_c0_seq10 comp192413_c0_seq11 comp192413_c0_seq12 comp192413_c0_seq13 comp192413_c1_seq1
ENSXETG00000000204	comp192134_c6_seq1 comp192134_c6_seq2
ENSXETG00000000213	comp191138_c4_seq4 comp191138_c4_seq11
ENSXETG00000000215	comp186204_c0_seq1
ENSXETG00000000216	comp63932_c0_seq1 comp184350_c0_seq1 comp184350_c2_seq1 comp184350_c2_seq2
ENSXETG00000000221	comp167957_c0_seq1 comp191494_c0_seq3 comp191494_c0_seq4 comp191494_c0_seq5
ENSXETG00000000222	comp185603_c0_seq1 comp185603_c0_seq2 comp185603_c0_seq3 comp185603_c0_seq4
ENSXETG00000000225	comp126120_c0_seq1 comp172972_c1_seq1
ENSXETG00000000228	comp190262_c1_seq1 comp190262_c1_seq2 comp190262_c1_seq3 comp190262_c1_seq5 comp190262_c1_seq6 comp190262_c1_seq7 comp190262_c1_seq8 comp190262_c1_seq9
ENSXETG00000000231	comp191318_c6_seq1 comp191318_c6_seq2 comp191318_c6_seq3 comp191318_c6_seq4 comp191318_c6_seq5 comp191318_c6_seq6 comp191318_c6_seq7 comp191318_c6_seq8 comp191318_c6_seq9 comp191318_c6_seq10 comp191318_c6_seq11 comp191318_c6_seq12 comp191318_c6_seq13 comp191318_c6_seq14 comp191318_c6_seq15 comp191318_c6_seq16 comp191318_c6_seq17 comp191318_c6_seq18 comp191318_c6_seq19 comp191318_c6_seq20 comp1913…
ENSXETG00000000232	comp181335_c0_seq1 comp181335_c0_seq2 comp181335_c0_seq3
ENSXETG00000000233	comp74948_c0_seq1 comp188736_c9_seq1 comp188736_c9_seq2
ENSXETG00000000237	comp192499_c2_seq1 comp192499_c2_seq2
ENSXETG00000000244	comp191437_c0_seq1 comp191437_c0_seq2 comp191437_c0_seq3
ENSXETG00000000246	comp193870_c0_seq1
ENSXETG00000000247	comp186566_c0_seq1 comp186566_c0_seq2 comp186566_c0_seq3 comp186566_c0_seq4 comp186566_c0_seq5
ENSXETG00000000251	comp74883_c0_seq1 comp74883_c0_seq2
ENSXETG00000000253	comp183500_c0_seq1 comp183500_c0_seq2 comp183500_c0_seq3 comp183500_c1_seq1 comp183500_c1_seq2
ENSXETG00000000254	comp68679_c0_seq1 comp153402_c0_seq1 comp153402_c1_seq1
ENSXETG00000000256	comp193798_c0_seq1
ENSXETG00000000260	comp190168_c0_seq7
ENSXETG00000000264	comp192016_c3_seq5 comp192016_c3_seq21
ENSXETG00000000265	comp61589_c0_seq1 comp149572_c0_seq1 comp149572_c1_seq1 comp174795_c0_seq1
ENSXETG00000000274	comp119867_c0_seq1 comp127145_c0_seq1 comp149742_c0_seq1 comp184776_c0_seq1 comp184776_c0_seq2 comp184776_c0_seq3 comp184776_c0_seq4 comp193397_c7_seq1 comp193397_c7_seq3 comp193397_c7_seq4 comp217425_c0_seq1
ENSXETG00000000279	comp190995_c2_seq1 comp190995_c2_seq2 comp190995_c22_seq1 comp190995_c22_seq2
ENSXETG00000000286	comp177964_c0_seq1 comp189427_c0_seq2
ENSXETG00000000287	comp77170_c0_seq1 comp77170_c0_seq2 comp77170_c0_seq3 comp162289_c0_seq1 comp162289_c1_seq1 comp167538_c0_seq1 comp167538_c1_seq1 comp167538_c2_seq1
ENSXETG00000000289	comp203952_c0_seq1
ENSXETG00000000290	comp194458_c0_seq1
ENSXETG00000000292	comp154359_c0_seq1 comp187702_c1_seq1 comp187702_c1_seq2 comp187702_c1_seq3 comp187702_c1_seq4 comp187702_c1_seq5 comp187702_c1_seq6 comp187702_c1_seq7 comp187702_c1_seq8 comp187702_c1_seq9 comp187702_c1_seq10 comp187702_c1_seq11 comp187702_c1_seq12 comp187702_c1_seq13 comp187702_c1_seq15 comp187702_c1_seq16 comp187702_c1_seq17 comp187702_c1_seq18 comp187702_c1_seq19 comp187702_c1_seq20 comp18770…
ENSXETG00000000293	comp177443_c0_seq1
ENSXETG00000000295	comp184520_c0_seq1 comp184520_c1_seq1
ENSXETG00000000296	comp183708_c0_seq1 comp183708_c0_seq2
ENSXETG00000000298	comp188434_c1_seq1 comp188434_c1_seq2 comp188434_c2_seq1
ENSXETG00000000299	comp189231_c0_seq1 comp189231_c0_seq2 comp189231_c0_seq3 comp189231_c0_seq4 comp189231_c0_seq5 comp189231_c0_seq6
ENSXETG00000000300	comp166169_c0_seq1 comp205744_c0_seq1
ENSXETG00000000301	comp191635_c0_seq1 comp191635_c0_seq2 comp191635_c0_seq3 comp191635_c0_seq4 comp191635_c0_seq5 comp191635_c0_seq6 comp191635_c0_seq7 comp191635_c0_seq8 comp191635_c1_seq1
ENSXETG00000000302	comp181422_c0_seq1 comp181422_c1_seq1 comp181422_c1_seq2 comp181422_c1_seq3 comp183909_c0_seq1 comp183909_c0_seq2 comp183909_c0_seq3 comp183909_c0_seq4
ENSXETG00000000305	comp193527_c0_seq6 comp193527_c0_seq9
ENSXETG00000000307	comp76258_c0_seq1
ENSXETG00000000310	comp191112_c0_seq1 comp191112_c5_seq1 comp191112_c5_seq2 comp191112_c5_seq3
ENSXETG00000000311	comp186994_c0_seq1 comp186994_c0_seq2 comp186994_c1_seq1 comp186994_c1_seq2
ENSXETG00000000312	comp61920_c0_seq1 comp78445_c0_seq1 comp137865_c0_seq1 comp216485_c0_seq1
ENSXETG00000000316	comp191402_c3_seq3
ENSXETG00000000320	comp193371_c2_seq1 comp193371_c2_seq2 comp193371_c2_seq3
ENSXETG00000000324	comp194267_c0_seq1
ENSXETG00000000325	comp59054_c0_seq1
ENSXETG00000000326	comp198730_c0_seq1 comp198730_c0_seq2
ENSXETG00000000332	comp187760_c2_seq1 comp187760_c2_seq5
ENSXETG00000000333	comp183340_c0_seq1 comp183340_c0_seq2 comp183340_c0_seq3
ENSXETG00000000334	comp189957_c23_seq7
ENSXETG00000000335	comp191370_c4_seq1 comp191370_c4_seq2 comp191370_c9_seq2
ENSXETG00000000338	comp184084_c0_seq1 comp184084_c0_seq2 comp184084_c0_seq3
ENSXETG00000000340	comp143894_c0_seq1 comp183911_c0_seq1 comp183911_c0_seq2 comp183911_c0_seq3 comp183911_c0_seq4 comp183911_c0_seq5 comp183911_c0_seq6
ENSXETG00000000341	comp191329_c0_seq4 comp191329_c0_seq5 comp191329_c0_seq6 comp191329_c0_seq7 comp191329_c0_seq8
ENSXETG00000000342	comp192831_c1_seq1 comp192831_c1_seq2 comp192831_c3_seq1 comp192831_c3_seq2 comp192831_c3_seq3 comp192831_c3_seq4 comp192831_c3_seq5 comp192831_c3_seq6 comp192831_c3_seq7
ENSXETG00000000343	comp163913_c0_seq1 comp188477_c1_seq1 comp188477_c1_seq3 comp188477_c1_seq4 comp188477_c1_seq5 comp188477_c1_seq7 comp188477_c1_seq8 comp188477_c1_seq9 comp191051_c4_seq1 comp191051_c4_seq2 comp191051_c11_seq1 comp191051_c12_seq1 comp191051_c12_seq2
ENSXETG00000000344	comp191828_c0_seq3 comp191828_c0_seq4 comp191828_c0_seq5 comp191828_c0_seq6
ENSXETG00000000345	comp182777_c0_seq1 comp189326_c8_seq1
ENSXETG00000000346	comp188039_c0_seq1 comp188039_c0_seq2 comp188039_c0_seq3 comp188039_c1_seq1 comp188039_c2_seq1
ENSXETG00000000349	comp121253_c0_seq1 comp187287_c0_seq1 comp187287_c1_seq1 comp187287_c1_seq2 comp187287_c1_seq3 comp190287_c3_seq1 comp190287_c3_seq4 comp190287_c3_seq5 comp190287_c3_seq6 comp193436_c3_seq2 comp193436_c3_seq3 comp202480_c0_seq1 comp202614_c0_seq1
ENSXETG00000000351	comp190288_c2_seq5 comp190288_c2_seq7 comp190288_c2_seq8 comp190288_c2_seq9
ENSXETG00000000352	comp141660_c0_seq1 comp141660_c0_seq3
ENSXETG00000000355	comp117159_c0_seq1
ENSXETG00000000359	comp183513_c1_seq1 comp189128_c5_seq1
ENSXETG00000000363	comp154196_c0_seq1 comp190188_c1_seq1 comp190188_c5_seq4 comp190188_c5_seq5 comp198963_c0_seq1 comp205529_c0_seq1
ENSXETG00000000364	comp184535_c0_seq1 comp184535_c1_seq1
ENSXETG00000000365	comp164933_c1_seq1 comp184498_c1_seq3 comp196470_c0_seq1
ENSXETG00000000367	comp191444_c0_seq1 comp191444_c0_seq2 comp191444_c2_seq1
ENSXETG00000000368	comp186870_c1_seq2 comp186870_c1_seq3 comp186870_c1_seq4 comp186870_c1_seq5 comp186870_c1_seq6 comp186870_c1_seq7 comp186870_c1_seq8 comp186870_c1_seq9 comp186870_c1_seq10 comp186870_c1_seq11 comp186870_c1_seq12 comp186870_c1_seq13 comp186870_c1_seq14 comp186870_c1_seq16
ENSXETG00000000369	comp215401_c0_seq1
ENSXETG00000000371	comp133732_c0_seq1 comp191879_c7_seq1 comp191879_c7_seq2 comp191879_c7_seq3 comp191879_c7_seq6
ENSXETG00000000372	comp186612_c1_seq1 comp186612_c6_seq2 comp186612_c7_seq1
ENSXETG00000000373	comp190899_c1_seq1 comp190899_c1_seq3 comp190899_c1_seq5 comp190899_c1_seq8
ENSXETG00000000375	comp185793_c2_seq1 comp185793_c2_seq2
ENSXETG00000000377	comp112034_c0_seq1 comp112034_c1_seq1 comp145999_c0_seq1 comp188775_c1_seq1 comp206846_c0_seq1
ENSXETG00000000380	comp142241_c0_seq1 comp142241_c0_seq2 comp142241_c1_seq1 comp183509_c0_seq1
ENSXETG00000000383	comp186937_c0_seq1 comp186937_c0_seq2 comp186937_c0_seq3
ENSXETG00000000390	comp187099_c1_seq1
ENSXETG00000000392	comp180669_c0_seq4
ENSXETG00000000395	comp180669_c0_seq2
ENSXETG00000000396	comp162736_c0_seq1
ENSXETG00000000399	comp187388_c0_seq1 comp187388_c0_seq2 comp192298_c10_seq1 comp192298_c10_seq2 comp192298_c10_seq3 comp192298_c10_seq4 comp192298_c10_seq5 comp192298_c10_seq6 comp192298_c10_seq7 comp192298_c10_seq8 comp192298_c10_seq9 comp192298_c10_seq10 comp192298_c10_seq11 comp192298_c10_seq12 comp192298_c10_seq13 comp192298_c10_seq14 comp192298_c10_seq15
ENSXETG00000000401	comp72694_c0_seq1 comp118463_c0_seq1 comp133496_c0_seq1 comp203966_c0_seq1
ENSXETG00000000402	comp189028_c1_seq1 comp189028_c1_seq2 comp189028_c1_seq3 comp189028_c1_seq5 comp189028_c1_seq6 comp189028_c1_seq7 comp189028_c1_seq8 comp189028_c1_seq9 comp189028_c1_seq10 comp189028_c1_seq11 comp189028_c1_seq12
ENSXETG00000000408	comp165908_c0_seq1 comp165908_c0_seq2 comp188716_c0_seq2 comp188716_c0_seq3 comp214385_c0_seq1
ENSXETG00000000409	comp188349_c0_seq1 comp188349_c0_seq3 comp188349_c0_seq4 comp188349_c0_seq5 comp188349_c0_seq6 comp188349_c0_seq7 comp188349_c0_seq8 comp188349_c0_seq9
ENSXETG00000000413	comp161382_c0_seq1 comp161382_c1_seq1 comp216250_c0_seq1 comp216451_c0_seq1
ENSXETG00000000426	comp192557_c5_seq2 comp192557_c5_seq3 comp192557_c5_seq5
ENSXETG00000000436	comp179564_c1_seq1
ENSXETG00000000438	comp190874_c1_seq4 comp190874_c1_seq6
ENSXETG00000000441	comp191278_c1_seq3
ENSXETG00000000445	comp156151_c0_seq1 comp216935_c0_seq1
ENSXETG00000000446	comp190188_c5_seq1 comp190188_c5_seq2 comp190188_c5_seq3 comp190188_c5_seq6
ENSXETG00000000448	comp181848_c0_seq1 comp181848_c0_seq3 comp181848_c1_seq1 comp181848_c1_seq2 comp181848_c1_seq3 comp181848_c1_seq4 comp193023_c0_seq1 comp193023_c0_seq2 comp193023_c0_seq3 comp193023_c0_seq4 comp193023_c0_seq5 comp193023_c0_seq6 comp193023_c0_seq7 comp193023_c10_seq1 comp193023_c10_seq2 comp193023_c10_seq3 comp193023_c10_seq4
ENSXETG00000000451	comp121011_c0_seq1 comp153833_c0_seq1 comp153833_c1_seq1 comp209200_c0_seq1
ENSXETG00000000452	comp181978_c0_seq3
ENSXETG00000000453	comp193270_c7_seq2 comp193270_c7_seq3 comp193270_c7_seq4 comp193270_c7_seq7 comp193270_c7_seq8 comp193270_c7_seq11 comp193270_c7_seq12 comp193270_c7_seq13 comp193270_c7_seq14 comp193270_c7_seq15
ENSXETG00000000454	comp181282_c0_seq1 comp181282_c0_seq2 comp181282_c0_seq3
ENSXETG00000000455	comp174547_c0_seq1 comp174547_c0_seq2 comp174547_c1_seq1 comp186298_c0_seq2
ENSXETG00000000456	comp68938_c0_seq1 comp68938_c1_seq1 comp155984_c0_seq1
ENSXETG00000000457	comp101801_c0_seq1
ENSXETG00000000459	comp192624_c1_seq2 comp192624_c1_seq3
ENSXETG00000000461	comp184361_c0_seq2
ENSXETG00000000462	comp140356_c0_seq1
ENSXETG00000000463	comp182121_c0_seq2 comp182121_c0_seq3 comp182121_c0_seq4
ENSXETG00000000465	comp190685_c0_seq1 comp190685_c0_seq2 comp190685_c0_seq3 comp190685_c0_seq4
ENSXETG00000000466	comp193223_c3_seq6 comp193223_c3_seq10 comp193223_c7_seq2
ENSXETG00000000469	comp130292_c0_seq1
ENSXETG00000000470	comp192254_c1_seq3 comp192254_c1_seq11
ENSXETG00000000471	comp192240_c1_seq1
ENSXETG00000000472	comp191983_c3_seq1 comp191983_c3_seq3 comp191983_c3_seq4 comp191983_c3_seq9
ENSXETG00000000473	comp186950_c0_seq6 comp192042_c4_seq1 comp192042_c4_seq3 comp192042_c4_seq5 comp192042_c4_seq7 comp192042_c4_seq8 comp192042_c4_seq10 comp192042_c4_seq11 comp192042_c4_seq13 comp192042_c4_seq14 comp192042_c4_seq15 comp192042_c4_seq16 comp192042_c4_seq17
ENSXETG00000000477	comp176621_c0_seq1 comp176621_c0_seq2 comp176621_c0_seq3
ENSXETG00000000479	comp187643_c0_seq1 comp187643_c0_seq2 comp187643_c0_seq3 comp187643_c0_seq6
ENSXETG00000000480	comp168780_c1_seq1 comp168780_c1_seq2
ENSXETG00000000481	comp182728_c0_seq2 comp182728_c0_seq3 comp187907_c0_seq1 comp187907_c0_seq2
ENSXETG00000000484	comp179140_c1_seq1 comp179140_c1_seq2 comp179140_c2_seq1
ENSXETG00000000487	comp190662_c0_seq1 comp190662_c0_seq2 comp190662_c0_seq3
ENSXETG00000000488	comp191484_c0_seq1 comp191484_c0_seq2 comp191484_c0_seq3 comp191484_c9_seq1
ENSXETG00000000496	comp62411_c0_seq1 comp106745_c0_seq1 comp172428_c0_seq1 comp172428_c1_seq1 comp184585_c0_seq3 comp189343_c0_seq1 comp189343_c0_seq3 comp189343_c0_seq4 comp189343_c0_seq5 comp189343_c0_seq6 comp189343_c0_seq7 comp189343_c0_seq8
ENSXETG00000000500	comp190801_c0_seq1 comp190801_c0_seq2 comp190801_c0_seq3 comp211315_c0_seq1
ENSXETG00000000502	comp192310_c0_seq1 comp192310_c0_seq2 comp192310_c1_seq1
ENSXETG00000000504	comp194407_c0_seq1
ENSXETG00000000505	comp189757_c4_seq1 comp189757_c4_seq4 comp189757_c4_seq7 comp189757_c4_seq10 comp189757_c7_seq1
ENSXETG00000000506	comp145187_c0_seq1 comp184585_c0_seq1
ENSXETG00000000509	comp178802_c0_seq1 comp178802_c1_seq1 comp178802_c1_seq2
ENSXETG00000000510	comp64281_c0_seq1 comp64281_c0_seq2 comp181163_c0_seq1
ENSXETG00000000514	comp17921_c0_seq1 comp183745_c1_seq1 comp183745_c1_seq2 comp183745_c1_seq3 comp183745_c2_seq2 comp183745_c2_seq3 comp183745_c2_seq4 comp183745_c2_seq6 comp209193_c0_seq1
ENSXETG00000000516	comp187742_c1_seq1 comp187742_c1_seq3 comp188071_c0_seq3 comp188071_c0_seq4 comp188071_c0_seq5
ENSXETG00000000517	comp192422_c4_seq2
ENSXETG00000000518	comp191680_c1_seq1 comp191680_c1_seq2
ENSXETG00000000519	comp188880_c2_seq1 comp188880_c2_seq3 comp188880_c2_seq6 comp188880_c2_seq7 comp188880_c2_seq8
ENSXETG00000000520	comp132568_c0_seq1 comp163851_c0_seq1 comp163851_c0_seq2 comp163851_c0_seq3 comp163851_c0_seq4 comp192384_c4_seq1 comp192384_c4_seq2 comp197351_c0_seq1 comp216713_c0_seq1
ENSXETG00000000522	comp184585_c0_seq2
ENSXETG00000000523	comp193740_c0_seq1
ENSXETG00000000524	comp135362_c0_seq1
ENSXETG00000000525	comp193774_c0_seq1
ENSXETG00000000526	comp186449_c0_seq1
ENSXETG00000000527	comp188033_c1_seq1 comp188033_c6_seq2
ENSXETG00000000531	comp187464_c0_seq1 comp187464_c0_seq2 comp187464_c1_seq1 comp187464_c1_seq2 comp187464_c1_seq3 comp187464_c1_seq4 comp187464_c1_seq5 comp187464_c2_seq1
ENSXETG00000000532	comp168139_c0_seq1 comp168139_c1_seq1 comp183972_c0_seq1 comp183972_c0_seq2 comp190177_c1_seq1
ENSXETG00000000535	comp184608_c0_seq1
ENSXETG00000000538	comp137103_c0_seq1 comp189771_c1_seq2 comp195419_c0_seq1 comp198777_c0_seq1
ENSXETG00000000542	comp180916_c1_seq1 comp180916_c1_seq3
ENSXETG00000000543	comp142207_c0_seq1 comp142207_c0_seq2
ENSXETG00000000546	comp173318_c2_seq1 comp182481_c0_seq1
ENSXETG00000000547	comp185960_c0_seq2 comp194144_c0_seq1
ENSXETG00000000548	comp194051_c0_seq1
ENSXETG00000000549	comp178654_c1_seq1
ENSXETG00000000557	comp140803_c0_seq1 comp169168_c0_seq1 comp186315_c1_seq1
ENSXETG00000000559	comp186913_c1_seq1 comp186913_c1_seq2 comp186913_c1_seq3 comp186913_c1_seq4 comp186913_c1_seq5 comp186913_c1_seq6
ENSXETG00000000564	comp84772_c0_seq1 comp180922_c0_seq2
ENSXETG00000000566	comp178149_c0_seq1 comp178149_c0_seq2 comp178149_c0_seq3 comp178149_c0_seq4 comp178149_c0_seq5
ENSXETG00000000567	comp184936_c0_seq1 comp184936_c0_seq2 comp184936_c0_seq3 comp184936_c0_seq4
ENSXETG00000000572	comp176572_c0_seq1 comp176572_c0_seq2 comp176572_c1_seq1
ENSXETG00000000574	comp193115_c4_seq2 comp193115_c4_seq3 comp193115_c4_seq4 comp193115_c4_seq5 comp193115_c4_seq6 comp193115_c4_seq7 comp193115_c4_seq10 comp193115_c4_seq12 comp193115_c4_seq13 comp193115_c4_seq14 comp193115_c4_seq15 comp193115_c4_seq16 comp193115_c4_seq17 comp193115_c4_seq18 comp193115_c4_seq19 comp193115_c4_seq20 comp193115_c4_seq21 comp193115_c4_seq22 comp193115_c4_seq23 comp193115_c4_seq25 comp1…
ENSXETG00000000577	comp185555_c1_seq1 comp185555_c2_seq1
ENSXETG00000000578	comp83972_c0_seq1 comp142542_c0_seq1
ENSXETG00000000579	comp183498_c0_seq1 comp183498_c0_seq2 comp183498_c0_seq4 comp183498_c0_seq5
ENSXETG00000000580	comp191835_c11_seq2 comp191835_c11_seq3 comp191835_c11_seq4 comp191835_c11_seq5
ENSXETG00000000581	comp190535_c3_seq1 comp190535_c4_seq2
ENSXETG00000000582	comp123351_c0_seq1 comp143457_c0_seq1 comp143457_c1_seq1 comp188577_c3_seq1 comp188577_c3_seq2 comp188577_c3_seq3
ENSXETG00000000584	comp132943_c0_seq1 comp189518_c1_seq3
ENSXETG00000000585	comp142177_c0_seq1 comp142177_c0_seq2 comp142177_c0_seq3 comp142177_c0_seq4
ENSXETG00000000586	comp96895_c0_seq1 comp156607_c0_seq1 comp170486_c0_seq1 comp202977_c0_seq1
ENSXETG00000000587	comp187326_c0_seq1
ENSXETG00000000588	comp191593_c5_seq1 comp191593_c5_seq2
ENSXETG00000000589	comp85011_c0_seq1
ENSXETG00000000592	comp187016_c0_seq1 comp187016_c0_seq3 comp187016_c0_seq4 comp187016_c0_seq5 comp187016_c0_seq6
ENSXETG00000000593	comp148023_c0_seq1 comp189172_c0_seq1 comp189172_c0_seq2 comp189172_c0_seq3
ENSXETG00000000594	comp191902_c4_seq2
ENSXETG00000000595	comp184223_c0_seq2
ENSXETG00000000596	comp191052_c3_seq1 comp191052_c3_seq2 comp191052_c3_seq3
ENSXETG00000000598	comp190197_c0_seq1 comp190197_c0_seq2 comp190197_c0_seq3 comp190197_c0_seq4
ENSXETG00000000600	comp142375_c0_seq1 comp142375_c0_seq2
ENSXETG00000000607	comp190961_c2_seq1 comp190961_c2_seq2 comp190961_c3_seq2 comp190961_c3_seq11 comp190961_c3_seq13 comp190961_c3_seq14
ENSXETG00000000615	comp187659_c1_seq1 comp187659_c1_seq2 comp187659_c1_seq3 comp187659_c1_seq5 comp187659_c1_seq6
ENSXETG00000000617	comp88610_c0_seq1 comp89064_c0_seq1 comp188105_c0_seq1 comp188105_c0_seq2 comp188105_c0_seq3 comp188105_c0_seq4 comp188105_c0_seq5
ENSXETG00000000619	comp135784_c0_seq1 comp170548_c0_seq1 comp170548_c1_seq1 comp170548_c1_seq2 comp174108_c0_seq1 comp174108_c1_seq1 comp193126_c0_seq1 comp213570_c0_seq1
ENSXETG00000000623	comp167697_c0_seq1 comp167697_c0_seq2 comp206387_c0_seq1
ENSXETG00000000624	comp175396_c0_seq1 comp175396_c0_seq2 comp175396_c0_seq3 comp175396_c0_seq4
ENSXETG00000000625	comp186946_c0_seq1
ENSXETG00000000629	comp189077_c1_seq1 comp189077_c5_seq4
ENSXETG00000000635	comp190986_c3_seq1 comp190986_c3_seq2 comp190986_c3_seq4
ENSXETG00000000637	comp190489_c1_seq1 comp190489_c1_seq5 comp190489_c1_seq7 comp190489_c1_seq10 comp190489_c1_seq11
ENSXETG00000000638	comp183555_c1_seq1
ENSXETG00000000640	comp142645_c0_seq1
ENSXETG00000000641	comp116480_c0_seq1 comp183541_c0_seq1
ENSXETG00000000644	comp65158_c0_seq1 comp114482_c0_seq2
ENSXETG00000000645	comp65829_c0_seq1 comp139684_c0_seq1 comp139684_c1_seq1
ENSXETG00000000646	comp114482_c0_seq1 comp141175_c0_seq1 comp141648_c0_seq1 comp179276_c0_seq1 comp179276_c0_seq2 comp184174_c0_seq1 comp184174_c0_seq2
ENSXETG00000000653	comp189898_c1_seq6 comp189898_c1_seq7 comp189898_c1_seq8
ENSXETG00000000654	comp192601_c0_seq2 comp192601_c0_seq4 comp192601_c0_seq6 comp192601_c0_seq7 comp192601_c0_seq8 comp192601_c0_seq9 comp192601_c0_seq10 comp192601_c0_seq12 comp192601_c0_seq13 comp192601_c0_seq16 comp192601_c0_seq17 comp192601_c0_seq20 comp192601_c0_seq21 comp192601_c0_seq26 comp192601_c0_seq27
ENSXETG00000000656	comp166354_c0_seq1 comp189182_c1_seq1 comp190619_c2_seq1 comp193291_c4_seq1 comp193291_c4_seq3 comp193291_c4_seq6
ENSXETG00000000658	comp187121_c0_seq2 comp187121_c0_seq3 comp187121_c0_seq4 comp187121_c0_seq5
ENSXETG00000000659	comp188919_c4_seq1 comp188919_c4_seq2 comp188919_c4_seq3
ENSXETG00000000663	comp66212_c0_seq1 comp169717_c0_seq1 comp169717_c0_seq2
ENSXETG00000000664	comp185941_c0_seq1 comp185941_c0_seq2
ENSXETG00000000667	comp193305_c0_seq1 comp193305_c0_seq3 comp193305_c0_seq6 comp193305_c0_seq7 comp193305_c0_seq8 comp193305_c0_seq9 comp193305_c0_seq10 comp193305_c0_seq11 comp193305_c0_seq12 comp193305_c0_seq14 comp193305_c0_seq15 comp193305_c0_seq16
ENSXETG00000000668	comp210384_c0_seq1
ENSXETG00000000671	comp193097_c9_seq1
ENSXETG00000000673	comp131646_c0_seq1
ENSXETG00000000679	comp183782_c0_seq1 comp183782_c0_seq2 comp183782_c0_seq3 comp183782_c0_seq4 comp183782_c0_seq5
ENSXETG00000000681	comp190832_c11_seq1 comp190832_c13_seq1 comp190832_c13_seq2 comp190832_c13_seq3 comp190832_c16_seq1 comp190832_c16_seq2
ENSXETG00000000682	comp185127_c0_seq1 comp185127_c0_seq2
ENSXETG00000000685	comp169532_c1_seq1
ENSXETG00000000686	comp117791_c0_seq1
ENSXETG00000000688	comp192751_c6_seq1 comp192751_c6_seq3 comp192751_c6_seq5 comp192751_c6_seq6
ENSXETG00000000689	comp142420_c0_seq1
ENSXETG00000000690	comp186132_c0_seq3 comp193339_c5_seq2 comp193339_c5_seq3
ENSXETG00000000693	comp185071_c0_seq1 comp185071_c0_seq2
ENSXETG00000000694	comp186124_c1_seq2 comp186124_c1_seq3 comp186124_c1_seq4 comp186124_c1_seq5
ENSXETG00000000696	comp192202_c6_seq1 comp192202_c6_seq2 comp192202_c6_seq3 comp192202_c6_seq4 comp192202_c6_seq5
ENSXETG00000000697	comp175031_c0_seq1 comp175031_c0_seq2
ENSXETG00000000700	comp180491_c2_seq1 comp180491_c2_seq2
ENSXETG00000000701	comp185718_c1_seq1 comp185718_c1_seq2 comp185718_c1_seq3 comp185718_c1_seq4 comp185718_c1_seq5 comp185718_c1_seq7
ENSXETG00000000703	comp186138_c0_seq1 comp186138_c0_seq2
ENSXETG00000000705	comp187081_c2_seq1 comp187081_c2_seq2 comp187081_c2_seq3 comp187081_c2_seq4 comp187081_c2_seq5
ENSXETG00000000706	comp191130_c0_seq1 comp191130_c0_seq4 comp191130_c0_seq5
ENSXETG00000000707	comp169686_c0_seq1
ENSXETG00000000708	comp191683_c0_seq5
ENSXETG00000000709	comp191066_c0_seq1 comp191066_c0_seq2 comp191066_c0_seq3 comp191066_c0_seq5
ENSXETG00000000715	comp178339_c0_seq1 comp178339_c1_seq1 comp178339_c2_seq2
ENSXETG00000000716	comp180080_c0_seq1 comp180080_c0_seq2
ENSXETG00000000717	comp190210_c4_seq1 comp190210_c5_seq1 comp190210_c5_seq2 comp190210_c5_seq4 comp190210_c6_seq1 comp190210_c6_seq4
ENSXETG00000000719	comp193272_c0_seq3 comp193272_c0_seq6 comp193272_c0_seq8 comp193272_c0_seq11
ENSXETG00000000720	comp190210_c2_seq1 comp190210_c7_seq1 comp190210_c7_seq3 comp190210_c7_seq4
ENSXETG00000000722	comp173866_c1_seq2 comp190831_c1_seq2
ENSXETG00000000723	comp155543_c0_seq1 comp155543_c1_seq1 comp190348_c1_seq2
ENSXETG00000000724	comp79613_c0_seq1 comp79613_c0_seq2 comp180467_c0_seq3
ENSXETG00000000725	comp190379_c0_seq1 comp190379_c1_seq1 comp190379_c1_seq2 comp190379_c1_seq3 comp190379_c3_seq1
ENSXETG00000000727	comp70616_c0_seq2 comp71090_c0_seq1 comp91000_c0_seq1 comp135572_c0_seq1 comp135957_c1_seq1 comp141571_c0_seq1 comp142129_c0_seq1 comp142724_c0_seq2 comp168343_c0_seq1 comp174813_c0_seq1 comp176658_c1_seq1 comp178542_c0_seq2 comp179786_c1_seq1 comp180069_c0_seq1 comp183678_c1_seq1 comp183931_c1_seq2 comp183931_c1_seq3 comp183987_c0_seq3 comp184655_c0_seq1 comp184655_c0_seq2 comp185563_c3_seq2 com…
ENSXETG00000000728	comp216021_c0_seq1
ENSXETG00000000729	comp91991_c0_seq1 comp91991_c1_seq1 comp176932_c0_seq1
ENSXETG00000000730	comp76361_c0_seq1
ENSXETG00000000731	comp184881_c2_seq1
ENSXETG00000000733	comp63040_c0_seq1 comp156931_c0_seq1 comp156931_c0_seq2 comp185880_c1_seq1
ENSXETG00000000735	comp189479_c1_seq1 comp189479_c1_seq2 comp189479_c1_seq3 comp189479_c1_seq4 comp189479_c1_seq6 comp189479_c1_seq8 comp189479_c1_seq9
ENSXETG00000000736	comp124777_c0_seq1
ENSXETG00000000739	comp170438_c0_seq1 comp170438_c0_seq2 comp170438_c0_seq3 comp170438_c0_seq4
ENSXETG00000000740	comp188858_c0_seq1 comp188858_c0_seq2 comp188858_c0_seq3 comp188858_c4_seq1
ENSXETG00000000742	comp155769_c1_seq2 comp182157_c0_seq1
ENSXETG00000000743	comp178219_c0_seq1 comp181717_c0_seq1 comp181717_c0_seq2 comp181717_c0_seq3 comp181717_c0_seq4 comp181717_c0_seq5 comp181717_c0_seq6 comp181717_c1_seq1 comp181717_c2_seq1
ENSXETG00000000745	comp180142_c0_seq1 comp180142_c0_seq2
ENSXETG00000000747	comp183992_c0_seq1 comp183992_c0_seq2 comp183992_c0_seq3
ENSXETG00000000748	comp191374_c1_seq2 comp191374_c1_seq11 comp191374_c1_seq19 comp191374_c1_seq22
ENSXETG00000000750	comp169527_c0_seq1
ENSXETG00000000752	comp183471_c0_seq1 comp183471_c0_seq2
ENSXETG00000000753	comp193385_c6_seq1 comp193385_c6_seq2 comp193385_c6_seq3 comp193385_c6_seq4 comp193385_c6_seq5 comp193385_c6_seq7 comp193385_c6_seq8 comp193385_c6_seq9 comp193385_c6_seq10 comp193385_c6_seq11 comp193385_c6_seq12 comp193385_c6_seq14
ENSXETG00000000757	comp78870_c0_seq1 comp110918_c0_seq1 comp193450_c2_seq1 comp193450_c3_seq1 comp193450_c6_seq1 comp193450_c7_seq1 comp193450_c7_seq2 comp193450_c7_seq3 comp193450_c7_seq4 comp193450_c7_seq5 comp193450_c7_seq6
ENSXETG00000000758	comp66877_c0_seq1 comp66877_c1_seq1 comp139524_c0_seq1 comp139524_c1_seq1 comp187810_c0_seq1 comp187810_c0_seq3 comp190127_c1_seq1 comp190127_c1_seq2 comp190127_c2_seq1 comp192226_c0_seq1 comp192226_c0_seq4 comp209633_c0_seq1 comp218257_c0_seq1
ENSXETG00000000759	comp191854_c3_seq3 comp191854_c3_seq5
ENSXETG00000000760	comp181947_c1_seq1 comp181947_c1_seq2
ENSXETG00000000762	comp189905_c7_seq2
ENSXETG00000000763	comp181349_c0_seq2
ENSXETG00000000775	comp142326_c0_seq1 comp142326_c0_seq4 comp167528_c2_seq1
ENSXETG00000000776	comp177356_c0_seq1 comp177356_c1_seq1
ENSXETG00000000777	comp192460_c8_seq1 comp192460_c8_seq3 comp192460_c8_seq4 comp192460_c8_seq5 comp192460_c8_seq6 comp192460_c8_seq7 comp192460_c8_seq8 comp192460_c8_seq9 comp192460_c8_seq10
ENSXETG00000000781	comp190208_c7_seq1
ENSXETG00000000782	comp134976_c0_seq1 comp165173_c0_seq1 comp165173_c1_seq1 comp193021_c0_seq1 comp193021_c0_seq2 comp193021_c0_seq4 comp193021_c0_seq5 comp193021_c0_seq6 comp193021_c0_seq7 comp193021_c0_seq9 comp193021_c0_seq10 comp193021_c0_seq11 comp193021_c0_seq12 comp193021_c0_seq13 comp193021_c0_seq14 comp193021_c1_seq1 comp196385_c0_seq1
ENSXETG00000000783	comp191649_c0_seq14 comp191649_c0_seq18
ENSXETG00000000784	comp194464_c0_seq1
ENSXETG00000000786	comp187624_c0_seq1 comp187624_c0_seq2 comp187624_c0_seq3 comp187624_c0_seq4
ENSXETG00000000787	comp187996_c1_seq1 comp187996_c1_seq2 comp187996_c1_seq3 comp187996_c1_seq4 comp187996_c1_seq5 comp187996_c2_seq1
ENSXETG00000000790	comp183675_c0_seq1
ENSXETG00000000793	comp190108_c2_seq1 comp190108_c2_seq2 comp190108_c2_seq3 comp190108_c13_seq1
ENSXETG00000000794	comp190327_c0_seq1 comp190327_c1_seq1 comp190327_c1_seq2 comp190327_c1_seq3 comp190327_c1_seq4 comp190327_c1_seq5 comp190327_c1_seq6
ENSXETG00000000796	comp175140_c0_seq1 comp175140_c0_seq2 comp175140_c1_seq1 comp175140_c2_seq1 comp175140_c3_seq1 comp175140_c4_seq1
ENSXETG00000000797	comp189602_c4_seq1
ENSXETG00000000799	comp188337_c1_seq1
ENSXETG00000000800	comp193358_c2_seq2 comp193358_c2_seq3 comp193358_c2_seq4 comp193358_c2_seq7 comp193358_c2_seq11 comp193358_c2_seq12 comp193358_c2_seq14 comp193358_c2_seq15 comp193358_c2_seq16 comp193358_c2_seq17 comp193358_c2_seq18 comp193358_c2_seq22
ENSXETG00000000802	comp191788_c0_seq1 comp191788_c0_seq2 comp191788_c0_seq3 comp191788_c0_seq4
ENSXETG00000000804	comp141946_c0_seq1 comp141946_c1_seq1 comp184815_c0_seq2
ENSXETG00000000805	comp194067_c0_seq1
ENSXETG00000000807	comp186392_c1_seq1 comp186392_c1_seq2 comp186392_c1_seq3 comp186392_c1_seq4 comp186392_c1_seq5 comp186392_c1_seq6 comp201135_c0_seq1
ENSXETG00000000810	comp190344_c1_seq1
ENSXETG00000000831	comp190081_c1_seq1 comp190081_c1_seq2
ENSXETG00000000835	comp147610_c0_seq1 comp160736_c0_seq1 comp160736_c0_seq2 comp160736_c0_seq3
ENSXETG00000000836	comp85518_c0_seq1 comp101966_c0_seq1 comp205541_c0_seq1
ENSXETG00000000838	comp189748_c8_seq1 comp189748_c8_seq2 comp189748_c8_seq3
ENSXETG00000000839	comp170017_c0_seq1
ENSXETG00000000840	comp190995_c6_seq1 comp190995_c6_seq2 comp190995_c6_seq4 comp190995_c6_seq5 comp190995_c6_seq6 comp190995_c6_seq7 comp190995_c6_seq8 comp190995_c6_seq9 comp190995_c6_seq10 comp190995_c6_seq11 comp190995_c6_seq12 comp190995_c6_seq13 comp190995_c6_seq14 comp190995_c6_seq15 comp190995_c6_seq16 comp190995_c6_seq17 comp190995_c6_seq18 comp190995_c6_seq19 comp190995_c6_seq20 comp190995_c6_seq21 comp190…
ENSXETG00000000843	comp188357_c7_seq1 comp188357_c7_seq4
ENSXETG00000000845	comp193022_c0_seq1 comp193022_c0_seq2 comp193022_c0_seq3 comp193022_c0_seq4
ENSXETG00000000846	comp193503_c2_seq1 comp193503_c2_seq2 comp193503_c2_seq3 comp193503_c2_seq4 comp193503_c4_seq3 comp193503_c4_seq4 comp193503_c4_seq5
ENSXETG00000000848	comp74878_c0_seq1
ENSXETG00000000849	comp191442_c8_seq1
ENSXETG00000000852	comp118396_c0_seq1 comp193407_c0_seq1 comp193407_c5_seq1 comp193407_c5_seq2 comp193407_c5_seq3 comp193407_c5_seq4 comp193407_c5_seq6 comp193407_c5_seq8
ENSXETG00000000853	comp136558_c0_seq1 comp191481_c1_seq2 comp191481_c1_seq3 comp191481_c1_seq4 comp191481_c1_seq5 comp191481_c1_seq7 comp191481_c1_seq8 comp191481_c1_seq9 comp191481_c1_seq10 comp191481_c1_seq11
ENSXETG00000000856	comp192372_c2_seq1 comp192372_c2_seq2 comp192372_c2_seq3
ENSXETG00000000864	comp191651_c0_seq1 comp191651_c0_seq2
ENSXETG00000000866	comp191693_c3_seq1 comp191693_c3_seq2
ENSXETG00000000869	comp188715_c0_seq1 comp188715_c9_seq7
ENSXETG00000000870	comp189325_c1_seq1 comp189325_c1_seq2 comp189325_c1_seq4 comp189325_c1_seq5 comp201332_c0_seq1
ENSXETG00000000874	comp193410_c0_seq2 comp193410_c0_seq5
ENSXETG00000000878	comp189886_c13_seq1 comp189886_c13_seq2 comp192050_c0_seq1 comp192050_c0_seq3 comp192050_c0_seq7 comp192050_c0_seq8 comp192050_c0_seq9
ENSXETG00000000887	comp177319_c1_seq1
ENSXETG00000000896	comp191628_c0_seq3 comp191628_c0_seq4 comp191628_c0_seq7 comp191628_c0_seq8 comp191628_c0_seq10 comp191628_c0_seq12 comp191628_c0_seq14 comp192343_c13_seq2 comp192343_c13_seq4 comp192738_c1_seq1 comp192738_c1_seq3 comp192738_c1_seq4 comp192738_c1_seq5
ENSXETG00000000899	comp185848_c0_seq2 comp185848_c0_seq4 comp185848_c0_seq5 comp185848_c0_seq6 comp199853_c0_seq1
ENSXETG00000000900	comp186403_c0_seq1 comp186403_c0_seq3 comp186403_c0_seq4 comp186403_c1_seq1 comp186403_c1_seq2 comp186403_c2_seq1 comp186403_c2_seq2 comp186403_c2_seq3 comp186403_c2_seq4 comp191287_c0_seq1 comp191287_c0_seq2 comp191287_c0_seq4
ENSXETG00000000901	comp74372_c0_seq1 comp189641_c9_seq1
ENSXETG00000000902	comp189639_c0_seq1 comp189639_c2_seq1 comp189639_c2_seq2 comp189639_c2_seq3 comp189639_c2_seq4 comp189639_c2_seq5 comp189639_c2_seq8 comp189639_c2_seq10
ENSXETG00000000903	comp192545_c3_seq2 comp192545_c3_seq3 comp192545_c3_seq4
ENSXETG00000000904	comp150850_c0_seq1 comp157207_c0_seq1 comp215564_c0_seq1
ENSXETG00000000906	comp187482_c0_seq1 comp187482_c0_seq2
ENSXETG00000000907	comp191144_c2_seq1
ENSXETG00000000908	comp185644_c1_seq3
ENSXETG00000000909	comp184711_c0_seq1
ENSXETG00000000910	comp177821_c0_seq1 comp181575_c1_seq1 comp203857_c0_seq1
ENSXETG00000000911	comp188761_c0_seq1 comp188761_c0_seq4 comp188761_c0_seq5 comp188761_c0_seq7 comp188761_c0_seq9 comp188761_c0_seq10
ENSXETG00000000914	comp141940_c0_seq1 comp193110_c7_seq1
ENSXETG00000000916	comp185192_c0_seq1
ENSXETG00000000921	comp187485_c0_seq2 comp187485_c0_seq3 comp187485_c0_seq4 comp187993_c0_seq1 comp187993_c0_seq2 comp187993_c1_seq1
ENSXETG00000000923	comp191623_c0_seq3 comp191623_c0_seq5 comp192133_c1_seq2 comp192133_c1_seq3 comp192133_c1_seq4 comp192133_c1_seq5 comp192133_c1_seq6 comp192133_c1_seq7 comp192133_c1_seq9 comp192133_c1_seq10 comp192133_c1_seq13 comp192133_c1_seq14 comp192133_c1_seq15 comp192133_c1_seq16 comp192133_c1_seq17 comp192133_c1_seq19 comp192133_c1_seq20 comp192133_c1_seq21 comp192133_c1_seq22 comp192133_c1_seq23 comp1921…
ENSXETG00000000924	comp192061_c0_seq1 comp192061_c0_seq2 comp192061_c0_seq3 comp192061_c0_seq4 comp192061_c0_seq5 comp192061_c0_seq6 comp192061_c0_seq7 comp192061_c0_seq8 comp192061_c3_seq1 comp192061_c3_seq2 comp192061_c3_seq3
ENSXETG00000000925	comp142790_c0_seq1 comp142790_c0_seq2 comp190290_c1_seq1 comp190290_c1_seq3 comp190290_c1_seq4
ENSXETG00000000927	comp186489_c1_seq1 comp186489_c1_seq2 comp186489_c1_seq3
ENSXETG00000000929	comp87000_c0_seq1
ENSXETG00000000931	comp186489_c0_seq1
ENSXETG00000000933	comp187381_c0_seq1 comp187381_c0_seq2 comp187381_c0_seq3 comp187381_c0_seq4
ENSXETG00000000935	comp127817_c0_seq1 comp200021_c0_seq1
ENSXETG00000000941	comp192875_c0_seq3 comp192875_c0_seq6
ENSXETG00000000947	comp189527_c0_seq1 comp189527_c1_seq1 comp189527_c1_seq2
ENSXETG00000000950	comp17160_c0_seq1 comp163357_c0_seq1 comp163357_c1_seq1
ENSXETG00000000951	comp155800_c0_seq1 comp157943_c0_seq1 comp190725_c1_seq1 comp190725_c1_seq3 comp190725_c1_seq4 comp190725_c1_seq5 comp190725_c2_seq1 comp206680_c0_seq1 comp210488_c0_seq1 comp213033_c0_seq1
ENSXETG00000000953	comp184826_c0_seq2 comp194386_c0_seq1
ENSXETG00000000954	comp187871_c0_seq1 comp187871_c0_seq2
ENSXETG00000000957	comp190885_c1_seq1 comp190885_c1_seq2 comp190885_c1_seq3 comp190885_c1_seq4 comp190885_c1_seq5 comp190885_c1_seq6
ENSXETG00000000960	comp192013_c12_seq1 comp192013_c12_seq2
ENSXETG00000000961	comp162044_c0_seq1 comp162044_c1_seq1 comp192734_c0_seq1 comp192734_c3_seq3 comp192734_c3_seq4 comp192734_c3_seq5 comp192734_c3_seq8 comp192734_c3_seq10
ENSXETG00000000962	comp188259_c2_seq1 comp188259_c2_seq2
ENSXETG00000000963	comp94338_c1_seq1 comp192883_c2_seq3 comp192883_c2_seq8 comp192883_c2_seq9 comp192883_c2_seq10 comp192883_c2_seq16
ENSXETG00000000967	comp98971_c0_seq1 comp177379_c1_seq1 comp177379_c1_seq2 comp177379_c1_seq3 comp177379_c1_seq4 comp190136_c2_seq4
ENSXETG00000000972	comp190212_c4_seq1 comp190212_c4_seq2 comp190212_c4_seq3 comp190212_c4_seq4 comp190212_c4_seq5 comp190212_c4_seq6 comp190212_c4_seq8
ENSXETG00000000973	comp191575_c2_seq3 comp191575_c7_seq1 comp191575_c7_seq2 comp191575_c7_seq4 comp191575_c7_seq5
ENSXETG00000000974	comp188214_c2_seq1 comp188214_c2_seq2 comp188214_c2_seq3
ENSXETG00000000976	comp185093_c0_seq1 comp185093_c0_seq3
ENSXETG00000000979	comp176391_c0_seq1 comp191386_c1_seq2 comp191386_c1_seq3 comp191386_c1_seq4 comp209897_c0_seq1 comp214667_c0_seq1
ENSXETG00000000980	comp158918_c0_seq1
ENSXETG00000000982	comp176693_c1_seq1
ENSXETG00000000983	comp173121_c0_seq1
ENSXETG00000000985	comp191164_c0_seq1 comp191164_c0_seq2 comp191164_c0_seq3 comp191164_c1_seq1 comp191164_c1_seq2 comp191164_c1_seq3 comp191164_c1_seq4
ENSXETG00000000986	comp138127_c0_seq1 comp138127_c0_seq2 comp140013_c0_seq1 comp140013_c0_seq2 comp140013_c1_seq1 comp190538_c2_seq4
ENSXETG00000000987	comp218924_c0_seq1
ENSXETG00000000988	comp138402_c0_seq1
ENSXETG00000000990	comp186532_c0_seq2 comp186532_c0_seq3 comp186532_c0_seq4
ENSXETG00000000991	comp189319_c4_seq1 comp189319_c7_seq1 comp189319_c7_seq2 comp189319_c7_seq3 comp189319_c7_seq4 comp189319_c7_seq5 comp189319_c7_seq6 comp189319_c7_seq7 comp189319_c7_seq8 comp189319_c7_seq9 comp189319_c7_seq10 comp189319_c7_seq11 comp189319_c7_seq12
ENSXETG00000000992	comp153663_c0_seq1
ENSXETG00000000993	comp178459_c0_seq1 comp178459_c0_seq2 comp178459_c0_seq3
ENSXETG00000000994	comp191042_c0_seq1 comp191042_c1_seq1 comp214280_c0_seq1
ENSXETG00000000998	comp194206_c0_seq1
ENSXETG00000001000	comp188868_c5_seq1 comp188868_c5_seq3
ENSXETG00000001001	comp191357_c1_seq1
ENSXETG00000001002	comp190226_c2_seq1 comp190226_c2_seq2 comp190226_c2_seq3 comp190226_c2_seq4 comp190226_c2_seq5 comp190226_c2_seq6 comp190226_c2_seq7
ENSXETG00000001003	comp163460_c0_seq1
ENSXETG00000001004	comp186353_c0_seq1 comp186353_c0_seq2 comp186353_c0_seq3 comp186353_c0_seq4 comp186353_c0_seq5 comp186353_c0_seq6 comp186353_c0_seq7
ENSXETG00000001007	comp70169_c0_seq1 comp135887_c0_seq1 comp135887_c0_seq2 comp191298_c6_seq3
ENSXETG00000001008	comp182419_c1_seq1
ENSXETG00000001015	comp191027_c13_seq1 comp191027_c16_seq1 comp191027_c16_seq2
ENSXETG00000001016	comp185413_c0_seq1 comp185413_c0_seq2 comp185413_c0_seq3 comp185413_c0_seq5 comp185413_c0_seq6 comp185413_c0_seq7 comp185413_c0_seq8
ENSXETG00000001017	comp189321_c0_seq1 comp189321_c0_seq2 comp189321_c0_seq4 comp189321_c0_seq5 comp189321_c0_seq6 comp189321_c0_seq7
ENSXETG00000001021	comp181299_c0_seq4 comp181451_c0_seq1 comp181451_c2_seq1 comp181451_c3_seq1 comp181451_c3_seq2 comp181451_c3_seq3 comp197022_c0_seq1
ENSXETG00000001022	comp184989_c0_seq2 comp194127_c0_seq1
ENSXETG00000001023	comp181906_c1_seq2 comp189991_c0_seq1
ENSXETG00000001025	comp191545_c1_seq1 comp191545_c1_seq2 comp191545_c1_seq3 comp191545_c1_seq4
ENSXETG00000001026	comp200329_c0_seq1
ENSXETG00000001027	comp142945_c0_seq1 comp142945_c0_seq2 comp142945_c0_seq3
ENSXETG00000001028	comp180098_c0_seq1 comp180098_c0_seq2 comp180098_c0_seq3 comp180098_c0_seq4 comp180098_c0_seq5
ENSXETG00000001029	comp110819_c0_seq1 comp162316_c0_seq1
ENSXETG00000001030	comp192347_c2_seq1 comp192347_c2_seq2 comp192347_c2_seq4
ENSXETG00000001031	comp26655_c0_seq1 comp61640_c0_seq1 comp159743_c0_seq1 comp159743_c1_seq1 comp208324_c0_seq1
ENSXETG00000001033	comp190052_c3_seq4 comp190052_c3_seq12 comp190052_c8_seq1 comp190052_c8_seq2 comp190052_c8_seq3 comp217082_c0_seq1
ENSXETG00000001035	comp190852_c2_seq2 comp190852_c2_seq4 comp190852_c2_seq5 comp190852_c2_seq8 comp190852_c6_seq1
ENSXETG00000001036	comp161007_c0_seq1 comp161007_c2_seq1
ENSXETG00000001037	comp168913_c0_seq1 comp168913_c1_seq1
ENSXETG00000001040	comp193324_c5_seq1 comp193324_c5_seq6 comp193324_c5_seq7
ENSXETG00000001042	comp92339_c0_seq1 comp184366_c1_seq1 comp192331_c8_seq3 comp215384_c0_seq1
ENSXETG00000001046	comp172232_c2_seq1 comp172232_c3_seq1 comp172232_c3_seq2 comp172232_c3_seq3
ENSXETG00000001048	comp31927_c0_seq1 comp127688_c0_seq1 comp139081_c0_seq1 comp144795_c0_seq1 comp144795_c0_seq2 comp166012_c0_seq1 comp176496_c0_seq1 comp176496_c0_seq2 comp193151_c3_seq1 comp193151_c3_seq3 comp193151_c3_seq4 comp205329_c0_seq1 comp208232_c0_seq1 comp215366_c0_seq1
ENSXETG00000001053	comp184991_c0_seq1 comp184991_c0_seq2 comp184991_c0_seq3
ENSXETG00000001054	comp193430_c3_seq1 comp193430_c3_seq4 comp193430_c3_seq5 comp193430_c3_seq6 comp193430_c3_seq7
ENSXETG00000001057	comp180808_c0_seq1 comp180808_c0_seq2
ENSXETG00000001058	comp169799_c0_seq1 comp169799_c0_seq2 comp169799_c0_seq3 comp180222_c0_seq1
ENSXETG00000001060	comp188699_c0_seq1 comp188699_c0_seq4 comp188699_c0_seq5 comp188699_c0_seq6 comp188699_c0_seq8 comp188699_c0_seq9 comp188699_c0_seq10 comp188699_c0_seq11
ENSXETG00000001061	comp147761_c0_seq1 comp147761_c1_seq1 comp193328_c7_seq1
ENSXETG00000001063	comp193727_c0_seq1
ENSXETG00000001064	comp169944_c0_seq1
ENSXETG00000001065	comp173649_c0_seq5
ENSXETG00000001069	comp183923_c1_seq1 comp183923_c1_seq2 comp183923_c1_seq3 comp196074_c0_seq1
ENSXETG00000001070	comp180568_c0_seq1 comp180568_c0_seq2
ENSXETG00000001071	comp193972_c0_seq1
ENSXETG00000001072	comp142554_c0_seq1
ENSXETG00000001073	comp186794_c0_seq1 comp186794_c0_seq2
ENSXETG00000001074	comp191636_c1_seq1 comp191636_c1_seq2 comp191636_c1_seq3 comp191636_c1_seq4 comp191636_c1_seq5 comp191636_c1_seq6 comp191636_c1_seq7 comp191636_c1_seq8 comp191636_c1_seq10 comp191636_c1_seq12
ENSXETG00000001078	comp182527_c0_seq1 comp182527_c1_seq1 comp182527_c1_seq2 comp188444_c2_seq1 comp188444_c2_seq2 comp188444_c2_seq3 comp188444_c2_seq4 comp188444_c2_seq5 comp188444_c2_seq6
ENSXETG00000001079	comp135242_c0_seq1 comp135242_c1_seq1 comp189412_c0_seq4 comp189412_c0_seq8 comp191590_c3_seq1
ENSXETG00000001081	comp188229_c0_seq2 comp188229_c0_seq3 comp188229_c0_seq4 comp188229_c0_seq5 comp188229_c0_seq6
ENSXETG00000001082	comp194338_c0_seq1
ENSXETG00000001083	comp11635_c0_seq1 comp110569_c0_seq1 comp118946_c0_seq1 comp167193_c0_seq1 comp167193_c1_seq1
ENSXETG00000001084	comp192168_c3_seq3 comp192168_c6_seq1 comp192168_c6_seq2 comp192168_c6_seq3
ENSXETG00000001085	comp193884_c0_seq1
ENSXETG00000001088	comp191901_c0_seq1 comp191901_c0_seq2 comp191901_c0_seq4 comp191901_c0_seq5 comp191901_c0_seq6 comp191901_c0_seq7 comp191901_c0_seq8 comp191901_c0_seq9 comp191901_c0_seq10 comp191901_c0_seq11 comp191901_c0_seq12 comp191901_c0_seq14 comp191901_c0_seq16 comp191901_c0_seq17
ENSXETG00000001108	comp185037_c1_seq1 comp194518_c0_seq1
ENSXETG00000001109	comp181806_c1_seq1 comp181806_c1_seq3 comp191544_c1_seq1
ENSXETG00000001110	comp190440_c0_seq1 comp190440_c0_seq2 comp190440_c0_seq3
ENSXETG00000001112	comp90872_c0_seq1 comp121697_c0_seq1 comp146923_c0_seq1 comp146923_c1_seq1 comp209879_c0_seq1
ENSXETG00000001114	comp187372_c2_seq1
ENSXETG00000001116	comp71387_c0_seq1 comp71387_c0_seq2 comp140865_c0_seq1
ENSXETG00000001117	comp190716_c8_seq2 comp190716_c8_seq4 comp190716_c8_seq6
ENSXETG00000001118	comp189631_c3_seq2 comp189631_c3_seq4
ENSXETG00000001119	comp136705_c0_seq1 comp136705_c0_seq2 comp137083_c0_seq1 comp137083_c0_seq2 comp137083_c0_seq3 comp137083_c0_seq4
ENSXETG00000001122	comp189851_c1_seq1 comp189851_c1_seq2 comp189851_c1_seq5 comp189851_c1_seq8
ENSXETG00000001133	comp114092_c0_seq1 comp114092_c0_seq2
ENSXETG00000001136	comp188003_c0_seq1 comp188003_c0_seq2 comp188003_c0_seq3
ENSXETG00000001137	comp190751_c7_seq1
ENSXETG00000001141	comp193409_c10_seq7 comp193409_c10_seq8 comp196460_c0_seq1
ENSXETG00000001142	comp142681_c0_seq1 comp142681_c0_seq2 comp194307_c0_seq1
ENSXETG00000001143	comp182135_c1_seq1 comp182135_c1_seq2 comp182135_c1_seq3
ENSXETG00000001148	comp187379_c1_seq1 comp187379_c1_seq2
ENSXETG00000001152	comp185075_c0_seq1 comp185075_c3_seq1
ENSXETG00000001154	comp182548_c0_seq1 comp182548_c0_seq3 comp182548_c0_seq4 comp182548_c0_seq5 comp182548_c0_seq6 comp182548_c0_seq7
ENSXETG00000001165	comp117253_c0_seq1
ENSXETG00000001167	comp192038_c3_seq2 comp192038_c3_seq3 comp192038_c3_seq4 comp192038_c3_seq6
ENSXETG00000001170	comp184094_c0_seq2
ENSXETG00000001175	comp189442_c0_seq1 comp189442_c0_seq4 comp189442_c0_seq5 comp189442_c0_seq6 comp189442_c0_seq7 comp189442_c0_seq8
ENSXETG00000001176	comp176594_c0_seq1
ENSXETG00000001177	comp115962_c0_seq1 comp139796_c0_seq1 comp139796_c0_seq2 comp148777_c0_seq1 comp161614_c1_seq1 comp168279_c0_seq1 comp168279_c1_seq1 comp181342_c0_seq4 comp186163_c1_seq1 comp186163_c2_seq1 comp186163_c2_seq2 comp186163_c2_seq3 comp186163_c2_seq4 comp186163_c2_seq5 comp191795_c0_seq4 comp191795_c0_seq7 comp191795_c0_seq10 comp191795_c0_seq11 comp191795_c0_seq13 comp191795_c0_seq15 comp193122_c0_s…
ENSXETG00000001178	comp74481_c0_seq1 comp115751_c0_seq1
ENSXETG00000001182	comp98742_c0_seq1 comp151298_c0_seq1 comp193622_c0_seq1
ENSXETG00000001183	comp183542_c0_seq1
ENSXETG00000001184	comp183542_c1_seq1
ENSXETG00000001185	comp189739_c0_seq1 comp189739_c0_seq2 comp189739_c0_seq3 comp189739_c0_seq4
ENSXETG00000001192	comp193286_c0_seq1 comp193286_c0_seq2 comp193286_c0_seq3 comp193286_c0_seq6 comp193286_c0_seq7 comp193286_c0_seq8 comp193286_c0_seq9 comp193286_c0_seq10 comp193286_c0_seq11 comp193286_c0_seq12 comp193286_c0_seq13 comp193286_c0_seq15 comp193286_c0_seq16 comp193286_c0_seq17 comp193286_c0_seq18 comp193286_c0_seq20 comp196446_c0_seq1
ENSXETG00000001195	comp179263_c0_seq1 comp179263_c0_seq2 comp182026_c2_seq1 comp182026_c2_seq2 comp182026_c2_seq3 comp182026_c2_seq4
ENSXETG00000001201	comp193891_c0_seq1
ENSXETG00000001202	comp191683_c0_seq1 comp191683_c0_seq2 comp191683_c0_seq3 comp191683_c0_seq6 comp191683_c0_seq7 comp191683_c0_seq8 comp191683_c0_seq10
ENSXETG00000001204	comp108517_c0_seq2 comp213840_c0_seq1
ENSXETG00000001207	comp195241_c0_seq1
ENSXETG00000001209	comp193683_c0_seq1
ENSXETG00000001210	comp191950_c5_seq1 comp191950_c12_seq1 comp191950_c12_seq2 comp191950_c22_seq1
ENSXETG00000001212	comp188791_c1_seq1 comp188791_c1_seq2 comp188791_c1_seq3 comp188791_c1_seq4 comp188791_c1_seq5 comp188791_c1_seq6
ENSXETG00000001218	comp80650_c0_seq1 comp80650_c0_seq2
ENSXETG00000001220	comp144942_c0_seq1 comp144942_c0_seq2
ENSXETG00000001223	comp74651_c0_seq1 comp74651_c0_seq2
ENSXETG00000001226	comp185206_c0_seq1 comp185206_c0_seq2 comp185206_c0_seq3 comp185206_c0_seq4 comp185206_c0_seq5 comp185206_c0_seq6 comp185206_c0_seq7 comp185206_c0_seq8
ENSXETG00000001227	comp190597_c0_seq2 comp190597_c0_seq3 comp190597_c0_seq4 comp190597_c0_seq5 comp190597_c0_seq6
ENSXETG00000001229	comp193214_c2_seq1 comp193214_c6_seq1
ENSXETG00000001232	comp140292_c0_seq1 comp140292_c1_seq1 comp174237_c2_seq1 comp189469_c1_seq1 comp189469_c1_seq2 comp189469_c1_seq3
ENSXETG00000001233	comp136141_c0_seq2 comp189110_c0_seq1 comp189110_c0_seq2 comp189110_c0_seq3 comp189469_c2_seq1 comp189469_c2_seq2 comp189469_c2_seq3 comp189469_c2_seq4 comp189469_c2_seq5 comp189469_c2_seq8 comp189469_c2_seq9 comp189469_c2_seq10 comp189469_c2_seq11 comp189469_c2_seq12 comp189469_c2_seq13 comp189469_c2_seq14 comp189469_c2_seq15 comp189469_c2_seq16 comp189469_c2_seq17 comp189469_c2_seq18 comp189469…
ENSXETG00000001239	comp178773_c0_seq1
ENSXETG00000001240	comp170646_c0_seq1 comp170646_c1_seq1 comp170646_c2_seq1 comp170646_c2_seq2 comp180059_c0_seq1 comp180059_c1_seq1 comp182304_c0_seq1 comp182304_c0_seq2 comp182304_c0_seq5 comp182304_c0_seq6 comp182304_c0_seq8
ENSXETG00000001242	comp146878_c0_seq1
ENSXETG00000001243	comp188231_c0_seq1 comp189607_c0_seq1 comp189607_c0_seq2 comp189607_c0_seq3 comp189607_c1_seq1
ENSXETG00000001244	comp187889_c5_seq1 comp187889_c5_seq2 comp187889_c5_seq3
ENSXETG00000001245	comp193210_c1_seq1 comp193210_c1_seq2 comp193210_c1_seq3 comp193210_c1_seq4 comp193210_c1_seq5 comp193210_c1_seq7 comp193210_c1_seq8 comp193210_c1_seq9
ENSXETG00000001246	comp193210_c1_seq6 comp193210_c2_seq1 comp193210_c2_seq2 comp208831_c0_seq1
ENSXETG00000001247	comp186707_c0_seq2 comp186707_c0_seq3 comp186707_c0_seq4 comp186707_c0_seq6 comp186707_c0_seq10
ENSXETG00000001248	comp143668_c0_seq1 comp143668_c0_seq2
ENSXETG00000001249	comp129323_c0_seq1 comp158522_c0_seq1 comp210221_c0_seq1
ENSXETG00000001251	comp191866_c8_seq1 comp191866_c8_seq3 comp191866_c8_seq5
ENSXETG00000001252	comp144879_c0_seq1 comp144879_c0_seq2 comp184970_c0_seq1 comp184970_c0_seq2 comp184970_c1_seq1 comp196387_c0_seq1
ENSXETG00000001253	comp191926_c0_seq1
ENSXETG00000001257	comp191346_c2_seq2
ENSXETG00000001258	comp142335_c0_seq1 comp142335_c0_seq2
ENSXETG00000001259	comp188916_c0_seq1 comp188916_c2_seq1 comp188916_c2_seq2 comp188916_c2_seq3
ENSXETG00000001262	comp194057_c0_seq1
ENSXETG00000001263	comp183511_c0_seq1 comp183511_c0_seq2
ENSXETG00000001264	comp193131_c3_seq1 comp193131_c3_seq2 comp193131_c3_seq3 comp193131_c3_seq4 comp193131_c3_seq5
ENSXETG00000001266	comp188311_c0_seq1
ENSXETG00000001267	comp186091_c0_seq1 comp186091_c0_seq2
ENSXETG00000001269	comp186230_c0_seq1 comp186230_c0_seq2
ENSXETG00000001272	comp189061_c1_seq2 comp189061_c1_seq4 comp189061_c1_seq6
ENSXETG00000001273	comp176397_c0_seq1 comp176397_c0_seq2 comp176397_c0_seq3 comp176397_c0_seq4 comp199400_c0_seq1
ENSXETG00000001276	comp172225_c0_seq2 comp172225_c0_seq3 comp185676_c0_seq1
ENSXETG00000001281	comp81300_c0_seq1 comp191895_c9_seq5 comp191895_c9_seq6 comp191895_c9_seq7
ENSXETG00000001288	comp178161_c0_seq1 comp178161_c0_seq2 comp178161_c0_seq3 comp178161_c0_seq4
ENSXETG00000001289	comp142860_c0_seq1
ENSXETG00000001291	comp113913_c0_seq1 comp113913_c0_seq2 comp158436_c0_seq1 comp158436_c0_seq2 comp158436_c1_seq1
ENSXETG00000001293	comp187531_c0_seq1 comp187531_c0_seq2 comp187531_c0_seq3
ENSXETG00000001294	comp187430_c0_seq1 comp187430_c1_seq1 comp187430_c1_seq2 comp187430_c2_seq1 comp187430_c2_seq2 comp187430_c2_seq3 comp187430_c2_seq4 comp187430_c2_seq5 comp187430_c2_seq6 comp187430_c2_seq7 comp187430_c2_seq8
ENSXETG00000001296	comp184321_c3_seq1
ENSXETG00000001299	comp192356_c0_seq1 comp192356_c0_seq2 comp192356_c1_seq1 comp192356_c1_seq2 comp192356_c1_seq3
ENSXETG00000001300	comp190637_c0_seq1 comp190637_c0_seq2 comp190637_c0_seq3 comp190637_c0_seq4 comp190637_c0_seq5 comp190637_c0_seq6 comp190637_c0_seq7 comp190637_c0_seq8 comp190637_c0_seq9 comp190637_c0_seq10 comp190637_c0_seq11
ENSXETG00000001302	comp192422_c1_seq1 comp192422_c1_seq2 comp192422_c1_seq3 comp192422_c1_seq4 comp192422_c1_seq5
ENSXETG00000001304	comp193018_c1_seq1 comp193018_c3_seq1 comp193018_c3_seq2 comp193018_c3_seq4 comp193018_c4_seq1
ENSXETG00000001305	comp190782_c4_seq1 comp190782_c4_seq4 comp190782_c4_seq6 comp190782_c4_seq7
ENSXETG00000001307	comp144085_c0_seq1
ENSXETG00000001312	comp190329_c0_seq1
ENSXETG00000001314	comp168456_c0_seq1 comp168456_c0_seq2 comp168456_c1_seq1
ENSXETG00000001315	comp121395_c0_seq1
ENSXETG00000001322	comp191662_c4_seq1
ENSXETG00000001323	comp184820_c0_seq1 comp184820_c0_seq2 comp184820_c0_seq3
ENSXETG00000001324	comp106820_c0_seq1 comp106820_c0_seq2 comp175458_c0_seq1 comp175458_c1_seq1 comp175458_c1_seq2
ENSXETG00000001325	comp186610_c0_seq1
ENSXETG00000001335	comp187206_c0_seq1 comp187206_c0_seq2 comp187206_c0_seq3 comp187206_c0_seq4 comp187206_c0_seq5 comp187206_c0_seq6 comp187206_c0_seq7
ENSXETG00000001336	comp191591_c0_seq1 comp191591_c0_seq2 comp191591_c0_seq3 comp191591_c0_seq4 comp191591_c0_seq6 comp191591_c0_seq7
ENSXETG00000001337	comp188573_c8_seq1 comp188573_c8_seq2 comp191065_c2_seq1
ENSXETG00000001339	comp191609_c2_seq1 comp191609_c4_seq1 comp191609_c4_seq2
ENSXETG00000001340	comp181876_c0_seq1 comp181876_c0_seq2 comp181876_c1_seq1
ENSXETG00000001343	comp186628_c0_seq2
ENSXETG00000001344	comp142398_c0_seq1
ENSXETG00000001347	comp189856_c4_seq1 comp189856_c4_seq3
ENSXETG00000001352	comp187128_c1_seq1 comp192516_c5_seq1 comp192516_c5_seq2 comp192516_c5_seq3 comp192516_c5_seq4 comp192516_c5_seq5 comp192516_c5_seq6 comp192516_c5_seq7 comp192516_c5_seq8 comp192516_c5_seq9 comp192516_c5_seq10
ENSXETG00000001353	comp188344_c1_seq3
ENSXETG00000001355	comp74266_c0_seq1
ENSXETG00000001356	comp185950_c0_seq1 comp188011_c0_seq2 comp188011_c0_seq3 comp188011_c0_seq4 comp188011_c0_seq6
ENSXETG00000001364	comp186711_c0_seq2 comp186711_c0_seq5
ENSXETG00000001366	comp88323_c0_seq1 comp164824_c0_seq1 comp164824_c1_seq1 comp164824_c2_seq1 comp174620_c0_seq1 comp174620_c2_seq1 comp189630_c4_seq1 comp189630_c4_seq2 comp191097_c0_seq1 comp204539_c0_seq1
ENSXETG00000001368	comp188625_c0_seq1 comp188625_c0_seq2 comp188625_c0_seq3 comp188625_c1_seq1 comp188625_c1_seq2
ENSXETG00000001377	comp183897_c0_seq1 comp183897_c0_seq2 comp183897_c0_seq3 comp183897_c0_seq4 comp188114_c0_seq1
ENSXETG00000001379	comp193485_c1_seq1 comp193485_c1_seq2 comp193485_c1_seq3
ENSXETG00000001382	comp137357_c0_seq1
ENSXETG00000001383	comp178242_c0_seq1 comp178242_c0_seq2
ENSXETG00000001384	comp151569_c0_seq1 comp180918_c0_seq1 comp180918_c0_seq2 comp192034_c5_seq1 comp192034_c5_seq2 comp192034_c5_seq3 comp192034_c5_seq5 comp192034_c5_seq6 comp192034_c5_seq7 comp192034_c5_seq8 comp192034_c5_seq9 comp204702_c0_seq1
ENSXETG00000001388	comp190590_c8_seq1
ENSXETG00000001389	comp192614_c1_seq1 comp192614_c4_seq1 comp192614_c4_seq2 comp192690_c3_seq1
ENSXETG00000001390	comp188751_c2_seq2
ENSXETG00000001391	comp189652_c4_seq2 comp189652_c4_seq6
ENSXETG00000001397	comp182421_c1_seq1 comp182421_c1_seq2 comp182421_c2_seq1 comp182421_c2_seq2 comp182421_c2_seq3
ENSXETG00000001399	comp194177_c0_seq1
ENSXETG00000001404	comp173162_c1_seq1 comp173162_c2_seq1
ENSXETG00000001405	comp160705_c0_seq1 comp183189_c0_seq2 comp187756_c1_seq1 comp187756_c1_seq2
ENSXETG00000001410	comp169738_c0_seq1
ENSXETG00000001412	comp66704_c0_seq1 comp95539_c0_seq1 comp100881_c0_seq1 comp112440_c0_seq1 comp143547_c0_seq1 comp162753_c0_seq1 comp176708_c0_seq2 comp177404_c1_seq1 comp178465_c0_seq1 comp179361_c0_seq1 comp182718_c1_seq4 comp182718_c1_seq5 comp183062_c0_seq1 comp183062_c1_seq1 comp185388_c0_seq1 comp185388_c0_seq2 comp186676_c0_seq1 comp186676_c0_seq2 comp186676_c0_seq3 comp187150_c1_seq2 comp188062_c1_seq1 co…
ENSXETG00000001415	comp140343_c0_seq1 comp159958_c0_seq1 comp180386_c0_seq1 comp182567_c0_seq1 comp182567_c0_seq2 comp189751_c0_seq1 comp189751_c0_seq2 comp189751_c0_seq4 comp189751_c0_seq5 comp189751_c1_seq1 comp189751_c1_seq4
ENSXETG00000001420	comp191869_c3_seq2 comp191869_c3_seq8
ENSXETG00000001426	comp191207_c6_seq1 comp191207_c6_seq2
ENSXETG00000001434	comp140669_c0_seq1 comp190676_c5_seq2 comp192136_c0_seq5 comp192136_c0_seq10 comp192136_c0_seq11 comp192136_c0_seq14
ENSXETG00000001438	comp121598_c0_seq1
ENSXETG00000001439	comp191205_c10_seq2 comp191205_c10_seq3 comp191205_c10_seq4
ENSXETG00000001441	comp180990_c0_seq1 comp180990_c1_seq3
ENSXETG00000001443	comp192131_c0_seq1 comp192131_c1_seq1 comp192131_c1_seq2 comp192131_c1_seq3 comp192131_c1_seq4
ENSXETG00000001445	comp185569_c0_seq1 comp185569_c0_seq2 comp185569_c0_seq3 comp191089_c0_seq1 comp191089_c2_seq1 comp191089_c3_seq1 comp191089_c3_seq2 comp191089_c3_seq3 comp191089_c3_seq4
ENSXETG00000001447	comp191414_c2_seq6 comp191414_c2_seq7 comp191414_c2_seq8 comp192481_c0_seq1
ENSXETG00000001448	comp68928_c0_seq1 comp131656_c0_seq1 comp168225_c0_seq1 comp168225_c0_seq2
ENSXETG00000001449	comp190091_c2_seq1 comp190091_c3_seq2 comp190091_c3_seq3 comp190091_c3_seq4 comp190091_c3_seq5
ENSXETG00000001450	comp192856_c3_seq3 comp192856_c3_seq4 comp192856_c3_seq5
ENSXETG00000001452	comp189533_c0_seq1 comp189533_c0_seq2 comp189533_c0_seq3 comp189533_c0_seq4 comp189533_c0_seq5 comp189533_c0_seq6 comp189533_c0_seq7
ENSXETG00000001453	comp178131_c0_seq1 comp178131_c0_seq2 comp178131_c0_seq3
ENSXETG00000001455	comp45119_c0_seq1 comp103082_c0_seq1 comp103139_c0_seq1 comp130312_c0_seq1 comp165356_c0_seq1 comp167911_c0_seq1 comp200677_c0_seq1
ENSXETG00000001457	comp192343_c4_seq1
ENSXETG00000001463	comp192381_c1_seq1 comp192381_c1_seq2 comp192381_c2_seq1 comp192381_c4_seq1 comp192381_c5_seq1 comp192381_c5_seq2 comp192381_c5_seq3
ENSXETG00000001464	comp173597_c1_seq1 comp187477_c0_seq3 comp187477_c0_seq4 comp187477_c0_seq5 comp187477_c1_seq1 comp187477_c1_seq2
ENSXETG00000001465	comp192381_c0_seq1
ENSXETG00000001466	comp144312_c0_seq1 comp144312_c0_seq2
ENSXETG00000001467	comp192106_c4_seq1 comp192106_c4_seq2 comp192106_c4_seq3 comp192106_c4_seq4 comp192106_c4_seq5 comp192106_c4_seq6 comp192106_c4_seq7 comp192106_c4_seq8 comp192106_c4_seq9
ENSXETG00000001468	comp184189_c0_seq1
ENSXETG00000001469	comp191003_c6_seq2 comp191003_c6_seq3 comp191003_c6_seq4 comp191003_c6_seq5 comp191003_c6_seq6 comp191003_c6_seq7
ENSXETG00000001473	comp193534_c6_seq1 comp193534_c6_seq2 comp193534_c6_seq3 comp193534_c6_seq4 comp193534_c6_seq5 comp193534_c6_seq6 comp193534_c8_seq1 comp193534_c8_seq2
ENSXETG00000001474	comp192524_c9_seq1 comp203174_c0_seq1
ENSXETG00000001475	comp142989_c0_seq1 comp191269_c0_seq2 comp191269_c0_seq3 comp191269_c0_seq4 comp191269_c0_seq5 comp191269_c0_seq6 comp191269_c0_seq7 comp191269_c0_seq8
ENSXETG00000001478	comp166835_c0_seq1 comp166835_c2_seq1
ENSXETG00000001479	comp118206_c0_seq1
ENSXETG00000001480	comp190449_c0_seq1 comp190449_c0_seq3 comp190449_c0_seq4 comp190449_c0_seq5 comp190449_c0_seq6 comp190449_c0_seq7 comp190449_c0_seq8
ENSXETG00000001481	comp186745_c0_seq1 comp186745_c1_seq1 comp186745_c1_seq2 comp186745_c1_seq3 comp186745_c1_seq4 comp186745_c1_seq5 comp186745_c1_seq7 comp186745_c1_seq8
ENSXETG00000001482	comp136282_c0_seq1 comp136282_c1_seq1
ENSXETG00000001485	comp191984_c6_seq1 comp191984_c6_seq2 comp191984_c6_seq3 comp191984_c6_seq4 comp191984_c6_seq5 comp191984_c6_seq6 comp191984_c6_seq7 comp191984_c6_seq8
ENSXETG00000001486	comp188907_c1_seq2 comp188907_c1_seq3
ENSXETG00000001496	comp191159_c16_seq1 comp191159_c16_seq4
ENSXETG00000001499	comp190730_c0_seq6
ENSXETG00000001501	comp164650_c0_seq1 comp164650_c1_seq1
ENSXETG00000001502	comp193339_c2_seq1 comp193339_c2_seq2 comp193339_c2_seq3 comp193339_c6_seq1 comp193339_c6_seq2
ENSXETG00000001505	comp142797_c0_seq1
ENSXETG00000001511	comp191580_c9_seq1 comp191580_c9_seq2 comp191580_c9_seq3 comp191580_c9_seq4 comp191580_c9_seq6 comp191580_c9_seq7
ENSXETG00000001512	comp195478_c0_seq1
ENSXETG00000001517	comp106742_c0_seq1 comp106742_c1_seq1 comp165072_c0_seq1 comp165072_c1_seq1
ENSXETG00000001521	comp191849_c5_seq3 comp191849_c5_seq4 comp191849_c5_seq5 comp191866_c3_seq6 comp191866_c3_seq7 comp191866_c3_seq8 comp191866_c3_seq9 comp191866_c3_seq10
ENSXETG00000001525	comp188319_c0_seq2 comp188319_c0_seq3 comp188319_c0_seq8
ENSXETG00000001526	comp185234_c0_seq3
ENSXETG00000001527	comp137140_c0_seq1 comp137140_c0_seq2 comp139918_c0_seq1 comp150423_c0_seq1
ENSXETG00000001528	comp165128_c0_seq1 comp165128_c0_seq2 comp165128_c0_seq3 comp189424_c3_seq4 comp189424_c3_seq5
ENSXETG00000001529	comp192539_c8_seq1
ENSXETG00000001531	comp182637_c0_seq1 comp182637_c0_seq2
ENSXETG00000001533	comp67983_c0_seq1
ENSXETG00000001534	comp74933_c0_seq1
ENSXETG00000001535	comp193079_c3_seq1 comp193079_c3_seq4 comp193079_c3_seq5 comp193079_c3_seq6 comp193079_c3_seq7 comp193079_c3_seq9 comp193079_c3_seq10
ENSXETG00000001536	comp185500_c0_seq1 comp185500_c0_seq2 comp185500_c0_seq3 comp185500_c0_seq4
ENSXETG00000001537	comp136202_c0_seq1 comp142070_c0_seq1 comp142070_c1_seq1
ENSXETG00000001539	comp190654_c2_seq1 comp193950_c0_seq1
ENSXETG00000001540	comp135309_c0_seq1 comp135309_c0_seq2 comp135309_c0_seq3
ENSXETG00000001541	comp177184_c1_seq1 comp177184_c2_seq1
ENSXETG00000001547	comp192726_c3_seq1 comp192726_c3_seq2 comp192726_c3_seq3 comp192726_c3_seq4 comp192726_c3_seq5 comp192726_c3_seq6 comp192726_c3_seq7 comp192726_c3_seq8 comp192726_c3_seq9 comp192726_c3_seq10
ENSXETG00000001552	comp190348_c1_seq1 comp190348_c1_seq3 comp190348_c1_seq4 comp190348_c1_seq5 comp190348_c1_seq6 comp190348_c1_seq7 comp190348_c1_seq9 comp190348_c1_seq10 comp190348_c1_seq11 comp190348_c1_seq12 comp190348_c1_seq13
ENSXETG00000001561	comp178308_c1_seq1 comp178308_c1_seq3
ENSXETG00000001563	comp177668_c0_seq1 comp185373_c0_seq3 comp192561_c3_seq1 comp192561_c3_seq6 comp192561_c7_seq1
ENSXETG00000001564	comp165465_c1_seq1 comp193071_c0_seq1 comp193071_c2_seq1 comp193071_c2_seq3 comp193071_c2_seq4 comp193071_c2_seq6 comp193071_c2_seq7 comp193071_c2_seq8 comp193071_c2_seq9 comp193071_c3_seq4
ENSXETG00000001565	comp191300_c5_seq1 comp191300_c6_seq2 comp191300_c6_seq4 comp191300_c6_seq8 comp191300_c6_seq9 comp191300_c6_seq10 comp191300_c6_seq12 comp191300_c6_seq14
ENSXETG00000001566	comp192773_c7_seq2 comp192773_c7_seq3 comp192773_c7_seq4 comp192773_c7_seq5
ENSXETG00000001573	comp192848_c6_seq1 comp192848_c6_seq2 comp192848_c6_seq3 comp192848_c6_seq4
ENSXETG00000001582	comp145189_c0_seq2 comp172994_c0_seq1 comp172994_c0_seq2 comp177112_c0_seq1 comp192224_c1_seq3 comp192224_c1_seq8 comp192224_c1_seq11
ENSXETG00000001584	comp194020_c0_seq1
ENSXETG00000001585	comp183142_c0_seq2 comp183142_c0_seq3 comp183142_c0_seq4 comp183142_c0_seq5
ENSXETG00000001586	comp191918_c4_seq2 comp191918_c4_seq3 comp191918_c4_seq4 comp191918_c4_seq5 comp191918_c4_seq6 comp191918_c4_seq7 comp191918_c4_seq8
ENSXETG00000001587	comp183142_c0_seq1
ENSXETG00000001588	comp33280_c0_seq1 comp122518_c0_seq1 comp216373_c0_seq1
ENSXETG00000001591	comp177327_c0_seq1
ENSXETG00000001592	comp193168_c2_seq1 comp193168_c2_seq2 comp193168_c2_seq6 comp193168_c2_seq8 comp193168_c2_seq9 comp193168_c2_seq10 comp193168_c2_seq12 comp193168_c2_seq13 comp193168_c2_seq15 comp193168_c2_seq19 comp193168_c2_seq20 comp193168_c2_seq21
ENSXETG00000001594	comp194358_c0_seq1
ENSXETG00000001596	comp191042_c2_seq1 comp191042_c2_seq2 comp191042_c2_seq3 comp191042_c2_seq4 comp191042_c2_seq5 comp191042_c2_seq6 comp191042_c2_seq7 comp191042_c2_seq8 comp191042_c2_seq9 comp191042_c2_seq10 comp191042_c2_seq11 comp191042_c2_seq12 comp191042_c2_seq13 comp191042_c2_seq14 comp191042_c2_seq15 comp191042_c2_seq16 comp191042_c2_seq17 comp191042_c2_seq18 comp191042_c2_seq19 comp191042_c2_seq20 comp1910…
ENSXETG00000001609	comp84797_c0_seq1 comp95452_c0_seq1 comp95452_c1_seq1 comp95452_c1_seq2 comp169387_c0_seq1 comp169387_c1_seq1 comp190286_c1_seq1 comp190286_c1_seq2 comp190286_c1_seq4 comp190286_c1_seq5 comp190286_c1_seq6 comp190286_c1_seq7 comp190286_c6_seq1
ENSXETG00000001613	comp183380_c0_seq1 comp183380_c0_seq2 comp183380_c0_seq3
ENSXETG00000001617	comp84036_c0_seq1 comp193327_c0_seq1 comp193327_c2_seq2 comp193327_c2_seq3 comp193327_c2_seq4 comp193327_c2_seq5 comp193327_c2_seq6
ENSXETG00000001618	comp128229_c1_seq1 comp190586_c0_seq1 comp190586_c0_seq2 comp190586_c0_seq4 comp190586_c0_seq5
ENSXETG00000001619	comp15421_c0_seq1 comp120257_c0_seq1 comp174042_c0_seq1 comp174042_c1_seq1 comp210350_c0_seq1 comp211873_c0_seq1
ENSXETG00000001621	comp180426_c0_seq1 comp180426_c1_seq1 comp180426_c2_seq1 comp180426_c2_seq2
ENSXETG00000001622	comp218011_c0_seq1
ENSXETG00000001624	comp191283_c1_seq1 comp191589_c1_seq1 comp191589_c1_seq3 comp191589_c1_seq4 comp193280_c0_seq1 comp193280_c0_seq2 comp193280_c9_seq4 comp193280_c9_seq5
ENSXETG00000001625	comp141155_c0_seq1 comp141155_c1_seq1
ENSXETG00000001626	comp148410_c0_seq1 comp185365_c0_seq1
ENSXETG00000001628	comp144437_c0_seq1 comp183885_c0_seq4
ENSXETG00000001630	comp177056_c0_seq2
ENSXETG00000001633	comp193035_c2_seq8 comp193035_c2_seq9
ENSXETG00000001636	comp68886_c0_seq1 comp68886_c1_seq1 comp167301_c0_seq1 comp167301_c0_seq2 comp195989_c0_seq1
ENSXETG00000001637	comp192499_c1_seq1 comp192499_c1_seq2
ENSXETG00000001638	comp142360_c0_seq1 comp142360_c0_seq2
ENSXETG00000001642	comp193275_c2_seq2 comp193275_c2_seq4
ENSXETG00000001644	comp185890_c3_seq1 comp190848_c10_seq1 comp190848_c10_seq2
ENSXETG00000001646	comp189135_c4_seq3
ENSXETG00000001647	comp186171_c0_seq1 comp186171_c0_seq2 comp186171_c0_seq4 comp186171_c0_seq5 comp186171_c0_seq6 comp186171_c0_seq7
ENSXETG00000001648	comp131553_c0_seq1 comp189073_c0_seq1 comp189073_c0_seq2 comp189073_c0_seq3 comp189073_c0_seq5 comp189073_c0_seq7 comp189073_c0_seq8 comp209374_c0_seq1
ENSXETG00000001650	comp188769_c1_seq1
ENSXETG00000001656	comp178225_c0_seq1 comp178225_c0_seq2
ENSXETG00000001660	comp190732_c11_seq1 comp190732_c11_seq2 comp190732_c13_seq2
ENSXETG00000001661	comp193169_c8_seq3
ENSXETG00000001662	comp188099_c0_seq1 comp188099_c0_seq2 comp188099_c0_seq3
ENSXETG00000001670	comp182233_c0_seq1 comp182233_c0_seq2
ENSXETG00000001671	comp193914_c0_seq1
ENSXETG00000001672	comp190284_c3_seq1 comp190284_c3_seq2 comp190284_c3_seq3
ENSXETG00000001673	comp182409_c0_seq2 comp182409_c0_seq4 comp182409_c0_seq5 comp182409_c1_seq3
ENSXETG00000001678	comp142408_c0_seq1 comp142408_c0_seq2
ENSXETG00000001682	comp194044_c0_seq1
ENSXETG00000001683	comp182930_c1_seq1 comp182930_c1_seq2 comp182930_c1_seq3 comp182930_c1_seq4 comp182930_c1_seq5
ENSXETG00000001688	comp190970_c0_seq1 comp190970_c0_seq2 comp190970_c0_seq3 comp190970_c0_seq4 comp190970_c0_seq5 comp190970_c0_seq6 comp190970_c0_seq7 comp190970_c0_seq8 comp190970_c0_seq9 comp190970_c0_seq10
ENSXETG00000001690	comp169674_c0_seq1 comp169674_c1_seq1
ENSXETG00000001696	comp193055_c12_seq2 comp208422_c0_seq1
ENSXETG00000001697	comp185997_c5_seq2 comp185997_c5_seq3 comp185997_c5_seq4 comp185997_c5_seq6 comp185997_c5_seq7 comp185997_c5_seq8
ENSXETG00000001698	comp135989_c0_seq1 comp181775_c0_seq1 comp181775_c1_seq1 comp181775_c2_seq1 comp181775_c2_seq2 comp189270_c1_seq2 comp189270_c1_seq4 comp189270_c1_seq5 comp189270_c1_seq6 comp189270_c1_seq7
ENSXETG00000001699	comp171017_c0_seq1 comp172155_c0_seq1
ENSXETG00000001701	comp191331_c5_seq2 comp191331_c5_seq4 comp191331_c5_seq5 comp191331_c5_seq7 comp191331_c5_seq8 comp191331_c5_seq9 comp191331_c5_seq10 comp191331_c5_seq11
ENSXETG00000001702	comp178152_c0_seq1
ENSXETG00000001703	comp145172_c0_seq1 comp145172_c1_seq1
ENSXETG00000001712	comp193119_c0_seq1 comp193119_c1_seq1 comp193119_c1_seq2 comp193119_c2_seq1 comp193119_c3_seq1
ENSXETG00000001714	comp190296_c2_seq1 comp190296_c2_seq2 comp190296_c2_seq3 comp190296_c2_seq4 comp190296_c2_seq5 comp197681_c0_seq1
ENSXETG00000001718	comp109256_c0_seq1 comp134915_c0_seq1 comp134915_c0_seq2
ENSXETG00000001719	comp194379_c0_seq1
ENSXETG00000001721	comp192148_c0_seq2 comp192148_c3_seq2 comp192148_c3_seq3 comp192148_c3_seq5 comp192148_c3_seq6 comp192148_c3_seq7
ENSXETG00000001724	comp189856_c7_seq3
ENSXETG00000001725	comp183834_c0_seq2
ENSXETG00000001727	comp135994_c0_seq1
ENSXETG00000001728	comp209260_c0_seq1 comp209260_c0_seq2
ENSXETG00000001729	comp185461_c0_seq1 comp185461_c0_seq2 comp185461_c0_seq3 comp185461_c0_seq4 comp185461_c0_seq5 comp185461_c0_seq6
ENSXETG00000001731	comp141612_c0_seq1
ENSXETG00000001732	comp191805_c0_seq1 comp191805_c0_seq2 comp191805_c0_seq3 comp191805_c0_seq4 comp191805_c0_seq5 comp191805_c0_seq6 comp191805_c0_seq7 comp191805_c0_seq8 comp191805_c0_seq9 comp191805_c0_seq11 comp191805_c0_seq12 comp191805_c0_seq13 comp191805_c0_seq14 comp191805_c0_seq15 comp191805_c0_seq16 comp191805_c0_seq17 comp191805_c0_seq18 comp191805_c0_seq19
ENSXETG00000001734	comp194141_c0_seq1
ENSXETG00000001738	comp67183_c0_seq1 comp127573_c0_seq1 comp190545_c2_seq1 comp190545_c2_seq4 comp190545_c2_seq5
ENSXETG00000001740	comp191138_c4_seq1 comp191138_c4_seq2 comp191138_c4_seq3 comp191138_c4_seq9 comp191138_c4_seq10 comp191138_c4_seq12 comp191138_c4_seq13 comp191138_c4_seq15
ENSXETG00000001747	comp192390_c3_seq1 comp192390_c3_seq5 comp192390_c3_seq6 comp192390_c3_seq8 comp192390_c3_seq9 comp192390_c3_seq15
ENSXETG00000001748	comp188014_c1_seq1 comp188014_c1_seq2 comp188014_c1_seq3 comp188014_c1_seq4 comp188014_c2_seq1
ENSXETG00000001749	comp183196_c0_seq1 comp183196_c0_seq2
ENSXETG00000001751	comp158319_c0_seq1 comp158319_c1_seq1 comp193214_c0_seq1 comp193214_c0_seq2 comp193214_c0_seq3 comp193214_c1_seq1 comp193214_c1_seq2 comp193214_c1_seq3 comp193214_c1_seq4 comp193214_c1_seq5 comp193214_c3_seq1 comp193214_c4_seq1 comp208433_c0_seq1 comp208782_c0_seq1
ENSXETG00000001756	comp135925_c0_seq1 comp140218_c0_seq1 comp140218_c0_seq2 comp140218_c0_seq3 comp192892_c4_seq5 comp216202_c0_seq1
ENSXETG00000001760	comp190328_c9_seq1 comp190328_c9_seq2 comp190328_c10_seq1 comp190328_c10_seq2
ENSXETG00000001763	comp40538_c0_seq1 comp66316_c0_seq1 comp101171_c0_seq1 comp193294_c4_seq1 comp193294_c5_seq1 comp193294_c5_seq2 comp193294_c5_seq3 comp193294_c5_seq4 comp193294_c5_seq5 comp193294_c5_seq6 comp193294_c5_seq7 comp193294_c5_seq8 comp193294_c5_seq9 comp193294_c5_seq10 comp193294_c5_seq11 comp193294_c5_seq12 comp193294_c5_seq13 comp193294_c5_seq14 comp193294_c5_seq15 comp193294_c5_seq16 comp193294_c5_…
ENSXETG00000001766	comp134727_c0_seq1
ENSXETG00000001769	comp186813_c0_seq1 comp186813_c0_seq2 comp186813_c1_seq1 comp186813_c1_seq2
ENSXETG00000001770	comp170182_c0_seq1 comp170182_c0_seq2 comp170182_c1_seq1 comp211414_c0_seq1 comp211579_c0_seq1 comp213603_c0_seq1
ENSXETG00000001772	comp190139_c0_seq4
ENSXETG00000001773	comp190362_c8_seq1
ENSXETG00000001774	comp109710_c0_seq1 comp163364_c0_seq1 comp191068_c1_seq1 comp191068_c1_seq4 comp191068_c1_seq5 comp191068_c1_seq6
ENSXETG00000001775	comp74692_c0_seq1
ENSXETG00000001776	comp151217_c1_seq1 comp200933_c0_seq1
ENSXETG00000001778	comp190002_c8_seq1
ENSXETG00000001779	comp141976_c0_seq1 comp141976_c0_seq2
ENSXETG00000001780	comp189792_c1_seq2 comp189792_c1_seq7 comp189792_c1_seq9 comp189792_c1_seq10 comp189792_c1_seq11 comp189792_c1_seq12 comp189792_c1_seq13 comp189792_c1_seq14 comp189792_c1_seq15 comp189792_c1_seq16
ENSXETG00000001781	comp72628_c0_seq1 comp154259_c0_seq1 comp183607_c0_seq1 comp183607_c0_seq3 comp188974_c2_seq1 comp188974_c4_seq1 comp188974_c6_seq1 comp188974_c6_seq2 comp188974_c6_seq3 comp190163_c1_seq1 comp190163_c1_seq2 comp190163_c1_seq3 comp190163_c1_seq4 comp210243_c0_seq1
ENSXETG00000001783	comp185688_c0_seq1 comp185688_c0_seq2
ENSXETG00000001784	comp182998_c0_seq1 comp182998_c0_seq2 comp182998_c0_seq3 comp182998_c0_seq4 comp182998_c0_seq5 comp182998_c0_seq6
ENSXETG00000001785	comp191622_c1_seq1 comp191622_c1_seq2 comp191622_c1_seq4 comp191622_c1_seq5
ENSXETG00000001791	comp186369_c0_seq1 comp186369_c0_seq2 comp186369_c0_seq3
ENSXETG00000001793	comp164127_c0_seq1 comp169399_c0_seq1 comp169399_c0_seq2
ENSXETG00000001795	comp184169_c0_seq1 comp184169_c0_seq2 comp184169_c0_seq3
ENSXETG00000001799	comp172144_c0_seq1 comp202225_c0_seq1
ENSXETG00000001800	comp191517_c8_seq2 comp191517_c8_seq3
ENSXETG00000001801	comp169337_c0_seq1
ENSXETG00000001802	comp192006_c16_seq4
ENSXETG00000001806	comp183334_c1_seq1
ENSXETG00000001807	comp145355_c0_seq1
ENSXETG00000001808	comp194003_c0_seq1
ENSXETG00000001810	comp121543_c0_seq1 comp135414_c0_seq1 comp166234_c0_seq1 comp166234_c0_seq2 comp192488_c3_seq1 comp192488_c7_seq1 comp192488_c7_seq2
ENSXETG00000001811	comp68449_c0_seq1 comp104375_c0_seq1 comp114394_c0_seq1 comp161959_c0_seq1
ENSXETG00000001812	comp169654_c0_seq1 comp169654_c0_seq2 comp169654_c0_seq3 comp169654_c0_seq4 comp169654_c0_seq5
ENSXETG00000001813	comp186818_c0_seq1 comp186818_c0_seq2 comp186818_c0_seq3
ENSXETG00000001816	comp190392_c8_seq4 comp190392_c8_seq9 comp190392_c8_seq10 comp190392_c8_seq16
ENSXETG00000001817	comp180749_c0_seq1 comp180749_c1_seq1
ENSXETG00000001818	comp191086_c0_seq1 comp191086_c0_seq2 comp191086_c0_seq3 comp191086_c0_seq4 comp191086_c0_seq5 comp191086_c0_seq6 comp191086_c0_seq7 comp191086_c0_seq8
ENSXETG00000001819	comp191086_c6_seq1
ENSXETG00000001820	comp182131_c0_seq2 comp182131_c0_seq3
ENSXETG00000001821	comp203256_c0_seq1
ENSXETG00000001822	comp192952_c1_seq1
ENSXETG00000001823	comp192892_c0_seq1 comp192892_c0_seq2 comp192892_c0_seq4 comp192892_c0_seq5 comp192892_c0_seq6 comp192892_c0_seq7 comp192892_c0_seq8 comp192892_c0_seq9 comp192892_c1_seq1 comp192892_c1_seq2 comp192892_c1_seq3 comp192892_c1_seq4 comp192892_c1_seq5 comp192892_c3_seq1 comp192892_c3_seq2 comp192892_c3_seq3
ENSXETG00000001824	comp191115_c5_seq1
ENSXETG00000001828	comp184098_c1_seq1
ENSXETG00000001829	comp142485_c2_seq2 comp142485_c2_seq3
ENSXETG00000001831	comp176395_c0_seq1 comp176395_c0_seq2 comp176395_c0_seq3 comp184249_c0_seq1 comp184249_c0_seq2 comp184249_c0_seq3 comp184249_c0_seq4
ENSXETG00000001833	comp191797_c1_seq2 comp191797_c1_seq3 comp191797_c3_seq1 comp191797_c4_seq1
ENSXETG00000001834	comp126013_c0_seq1
ENSXETG00000001835	comp88537_c0_seq1 comp189819_c2_seq1 comp189819_c2_seq2
ENSXETG00000001836	comp144712_c0_seq1 comp144712_c0_seq2 comp144712_c0_seq3 comp144712_c0_seq4
ENSXETG00000001837	comp191366_c1_seq2 comp191366_c1_seq3 comp191366_c1_seq4 comp191366_c1_seq5 comp191366_c1_seq6 comp191366_c1_seq7
ENSXETG00000001839	comp168963_c2_seq1 comp192322_c0_seq1 comp192322_c0_seq2 comp192322_c0_seq3 comp192322_c0_seq4 comp192322_c0_seq5 comp192322_c0_seq6 comp192322_c0_seq7 comp192322_c0_seq8 comp192322_c0_seq9 comp192322_c1_seq1
ENSXETG00000001840	comp190613_c2_seq1 comp190613_c2_seq2 comp190613_c2_seq3 comp190613_c2_seq4
ENSXETG00000001845	comp194489_c0_seq1
ENSXETG00000001846	comp163156_c0_seq1 comp163156_c1_seq1 comp206324_c0_seq1
ENSXETG00000001850	comp192836_c0_seq1 comp192836_c0_seq3 comp192836_c0_seq4 comp192836_c0_seq7 comp192836_c0_seq8 comp192836_c0_seq9 comp192836_c0_seq10 comp192836_c0_seq11 comp192836_c0_seq13 comp192836_c0_seq15
ENSXETG00000001851	comp191922_c2_seq1 comp193123_c1_seq8
ENSXETG00000001852	comp75287_c0_seq1
ENSXETG00000001853	comp191142_c12_seq1
ENSXETG00000001854	comp143454_c0_seq1 comp192689_c1_seq1 comp192689_c1_seq2 comp192689_c1_seq3 comp192689_c1_seq4 comp192689_c1_seq5 comp192689_c1_seq6 comp192689_c1_seq7 comp192689_c1_seq8 comp192689_c1_seq9 comp192689_c1_seq10 comp192689_c1_seq11
ENSXETG00000001855	comp176694_c0_seq1 comp176694_c1_seq1 comp176694_c1_seq2
ENSXETG00000001856	comp134181_c0_seq1 comp134834_c0_seq1 comp134834_c1_seq1 comp176953_c0_seq1 comp176953_c0_seq2 comp176953_c1_seq1 comp176953_c1_seq3 comp196955_c0_seq1 comp208733_c0_seq1
ENSXETG00000001859	comp178838_c2_seq1
ENSXETG00000001861	comp168330_c0_seq1 comp168330_c1_seq1 comp168398_c1_seq1
ENSXETG00000001863	comp163775_c0_seq1 comp163775_c1_seq1 comp163775_c2_seq1 comp174763_c0_seq1 comp200078_c0_seq1
ENSXETG00000001865	comp191770_c6_seq1 comp191770_c6_seq2 comp191770_c6_seq3
ENSXETG00000001866	comp184153_c0_seq1 comp184153_c0_seq2
ENSXETG00000001868	comp193770_c0_seq1
ENSXETG00000001869	comp191575_c9_seq1 comp191575_c9_seq2 comp191575_c9_seq3 comp191575_c9_seq4
ENSXETG00000001875	comp160489_c0_seq1 comp160489_c2_seq1 comp160489_c3_seq1 comp192951_c2_seq2
ENSXETG00000001879	comp67566_c0_seq1 comp67566_c0_seq2 comp163481_c0_seq1 comp217212_c0_seq1
ENSXETG00000001880	comp179591_c0_seq1 comp179591_c0_seq2 comp179591_c1_seq1 comp203743_c0_seq1 comp203743_c0_seq2
ENSXETG00000001882	comp189116_c2_seq1 comp189116_c2_seq2
ENSXETG00000001883	comp180302_c0_seq2 comp186727_c4_seq2
ENSXETG00000001884	comp186425_c0_seq2
ENSXETG00000001885	comp189684_c12_seq2 comp189684_c12_seq3
ENSXETG00000001886	comp192669_c2_seq1 comp192669_c2_seq2 comp193436_c0_seq1 comp193436_c0_seq3 comp193436_c0_seq4 comp193436_c0_seq5
ENSXETG00000001887	comp183702_c0_seq1 comp183702_c0_seq2
ENSXETG00000001888	comp193005_c0_seq1 comp193005_c0_seq2 comp193005_c0_seq3 comp193005_c0_seq5
ENSXETG00000001890	comp194237_c0_seq1
ENSXETG00000001891	comp173192_c1_seq1 comp173192_c1_seq2 comp173192_c1_seq3 comp173192_c1_seq4 comp173192_c1_seq5
ENSXETG00000001892	comp191911_c17_seq1 comp191911_c17_seq2 comp191911_c17_seq3 comp191911_c17_seq4 comp191911_c17_seq6 comp191911_c17_seq7
ENSXETG00000001902	comp189854_c0_seq2 comp189854_c0_seq3 comp189854_c0_seq8 comp189854_c0_seq9
ENSXETG00000001903	comp192961_c1_seq1 comp192961_c1_seq2 comp192961_c1_seq3 comp192961_c1_seq4 comp192961_c1_seq5 comp192961_c1_seq6 comp192961_c1_seq7 comp192961_c1_seq8 comp192961_c1_seq9 comp192961_c1_seq10 comp192961_c1_seq11
ENSXETG00000001905	comp71876_c0_seq1 comp96644_c0_seq1 comp188871_c1_seq1 comp188871_c1_seq2
ENSXETG00000001910	comp135627_c0_seq1 comp175438_c0_seq1 comp190666_c4_seq1 comp190666_c4_seq2 comp190666_c4_seq3 comp190666_c4_seq4 comp190666_c4_seq5
ENSXETG00000001911	comp192732_c2_seq1 comp192732_c3_seq2 comp192732_c6_seq1
ENSXETG00000001912	comp191320_c11_seq2 comp191320_c11_seq3
ENSXETG00000001913	comp191665_c0_seq1 comp191665_c0_seq2 comp191665_c0_seq4 comp191665_c0_seq5 comp191665_c0_seq6
ENSXETG00000001920	comp127771_c0_seq1 comp160792_c0_seq1 comp203266_c0_seq1 comp213351_c0_seq1
ENSXETG00000001921	comp192281_c1_seq1 comp192281_c1_seq2 comp192281_c7_seq1 comp192281_c9_seq1 comp192281_c9_seq3 comp192281_c9_seq4 comp192281_c9_seq5 comp192281_c15_seq1
ENSXETG00000001922	comp190332_c5_seq8 comp190332_c5_seq16 comp190332_c5_seq18
ENSXETG00000001923	comp181578_c1_seq1 comp181578_c1_seq2 comp181578_c1_seq3 comp181578_c1_seq4 comp181578_c1_seq5
ENSXETG00000001924	comp191487_c3_seq2
ENSXETG00000001925	comp205042_c0_seq1 comp213982_c0_seq1
ENSXETG00000001926	comp144157_c0_seq1 comp144157_c1_seq1 comp171671_c0_seq1 comp171671_c1_seq1 comp171671_c2_seq1
ENSXETG00000001927	comp190763_c0_seq1 comp190763_c1_seq1 comp190763_c1_seq2 comp190763_c1_seq4 comp190763_c1_seq7 comp190763_c1_seq8
ENSXETG00000001930	comp178394_c0_seq1 comp178394_c0_seq2
ENSXETG00000001931	comp192713_c1_seq1 comp192713_c1_seq2 comp192713_c4_seq1
ENSXETG00000001932	comp194993_c0_seq1
ENSXETG00000001933	comp184695_c0_seq1 comp184695_c0_seq2 comp184695_c1_seq1 comp184695_c1_seq2 comp184695_c1_seq3 comp184695_c3_seq1 comp192320_c5_seq1 comp192320_c5_seq3 comp192320_c5_seq4
ENSXETG00000001936	comp142356_c0_seq1
ENSXETG00000001938	comp145834_c0_seq1
ENSXETG00000001940	comp181542_c0_seq1 comp181542_c0_seq2 comp183083_c0_seq2
ENSXETG00000001943	comp192320_c10_seq1 comp192320_c10_seq2 comp192320_c10_seq3 comp192320_c10_seq4 comp192320_c10_seq7 comp192320_c10_seq8 comp192320_c10_seq10 comp192320_c10_seq11 comp192320_c10_seq12 comp192320_c10_seq13
ENSXETG00000001947	comp163157_c0_seq1
ENSXETG00000001949	comp189594_c0_seq1 comp189594_c0_seq3
ENSXETG00000001951	comp177895_c0_seq2 comp177895_c0_seq3 comp177895_c0_seq6 comp177895_c0_seq7 comp177895_c0_seq9 comp177895_c0_seq11 comp177895_c0_seq12 comp177895_c0_seq13
ENSXETG00000001952	comp186728_c0_seq1 comp186728_c1_seq1 comp186728_c2_seq1 comp186728_c3_seq1 comp186728_c3_seq2
ENSXETG00000001956	comp188648_c4_seq1 comp188648_c4_seq2 comp188648_c4_seq3 comp188648_c4_seq4 comp188975_c3_seq1 comp188975_c3_seq2 comp188975_c3_seq3 comp188975_c3_seq4 comp188975_c4_seq1 comp188975_c4_seq2 comp188975_c4_seq3
ENSXETG00000001957	comp191240_c8_seq1 comp191240_c8_seq2 comp191240_c8_seq4 comp191240_c8_seq9 comp191240_c8_seq11 comp191240_c8_seq13 comp191240_c8_seq14 comp191240_c8_seq15 comp191240_c8_seq18
ENSXETG00000001958	comp74457_c0_seq1
ENSXETG00000001959	comp126944_c0_seq1 comp155948_c0_seq1
ENSXETG00000001967	comp193913_c0_seq1
ENSXETG00000001968	comp158437_c0_seq1
ENSXETG00000001972	comp169823_c0_seq1 comp169823_c0_seq2 comp169823_c0_seq3 comp169823_c0_seq4 comp169823_c0_seq5
ENSXETG00000001974	comp119094_c0_seq1 comp170922_c0_seq2
ENSXETG00000001979	comp192327_c1_seq1 comp192327_c1_seq2 comp192327_c1_seq3 comp192327_c1_seq4 comp192327_c1_seq5 comp192327_c1_seq6 comp192327_c1_seq7 comp192327_c1_seq8
ENSXETG00000001980	comp189366_c0_seq2 comp189366_c0_seq5 comp189366_c0_seq8
ENSXETG00000001981	comp191913_c1_seq1 comp191913_c1_seq2 comp191913_c1_seq3 comp191913_c1_seq4 comp191913_c1_seq5
ENSXETG00000001982	comp194249_c0_seq1
ENSXETG00000001983	comp186191_c0_seq1 comp186191_c0_seq2 comp186191_c0_seq3 comp186191_c0_seq5 comp186191_c0_seq6 comp186191_c2_seq1 comp186191_c2_seq2 comp186191_c2_seq3
ENSXETG00000001985	comp177605_c1_seq1 comp191177_c3_seq6 comp191177_c3_seq10
ENSXETG00000001986	comp188859_c0_seq1 comp188859_c0_seq2 comp188859_c2_seq1 comp188859_c2_seq2 comp188859_c2_seq3
ENSXETG00000001990	comp178951_c0_seq1 comp178951_c0_seq2 comp178951_c0_seq3 comp178951_c1_seq1 comp190273_c0_seq1
ENSXETG00000001994	comp190302_c5_seq2 comp190302_c5_seq5 comp190302_c6_seq1 comp190302_c6_seq2 comp190302_c8_seq1
ENSXETG00000001996	comp189730_c0_seq1 comp189730_c0_seq2 comp189730_c0_seq3 comp189730_c0_seq4 comp189730_c1_seq1 comp189730_c1_seq2 comp189730_c1_seq3
ENSXETG00000001997	comp169391_c1_seq1 comp169391_c1_seq2 comp169391_c1_seq3 comp169391_c1_seq4 comp169391_c1_seq5 comp169391_c1_seq6
ENSXETG00000001998	comp193956_c0_seq1
ENSXETG00000001999	comp189120_c0_seq1 comp189120_c0_seq2 comp189120_c0_seq3
ENSXETG00000002000	comp192616_c0_seq3 comp192616_c0_seq4 comp192616_c0_seq5
ENSXETG00000002001	comp184456_c0_seq1 comp184456_c0_seq2 comp184456_c0_seq3 comp184456_c0_seq4
ENSXETG00000002003	comp169237_c0_seq1 comp169237_c1_seq1 comp169237_c2_seq1
ENSXETG00000002004	comp185147_c1_seq2 comp185147_c1_seq5 comp185147_c1_seq8
ENSXETG00000002005	comp166477_c0_seq1 comp166477_c1_seq1
ENSXETG00000002006	comp190975_c1_seq4 comp190975_c6_seq1 comp190975_c6_seq2
ENSXETG00000002007	comp192281_c2_seq1 comp192281_c3_seq1
ENSXETG00000002008	comp70827_c0_seq1 comp184679_c0_seq1 comp192281_c8_seq1 comp192281_c11_seq1 comp192281_c12_seq3 comp192281_c12_seq5 comp192281_c12_seq6 comp213272_c0_seq1
ENSXETG00000002009	comp69204_c0_seq1 comp161402_c0_seq1 comp161402_c2_seq1 comp176922_c0_seq1 comp176922_c1_seq1
ENSXETG00000002012	comp193703_c0_seq1
ENSXETG00000002013	comp192034_c0_seq1 comp192034_c0_seq2 comp192034_c0_seq3
ENSXETG00000002015	comp87579_c0_seq1 comp201906_c0_seq1
ENSXETG00000002017	comp194018_c0_seq1
ENSXETG00000002019	comp193502_c2_seq9 comp193502_c2_seq11 comp193502_c2_seq17 comp193502_c2_seq18 comp193502_c2_seq21
ENSXETG00000002021	comp60451_c0_seq1 comp64750_c0_seq1 comp78762_c0_seq1 comp84777_c0_seq1 comp92551_c0_seq1 comp92750_c0_seq1 comp96286_c0_seq1 comp104584_c0_seq1 comp116985_c0_seq1 comp122737_c0_seq1 comp123655_c0_seq1 comp135863_c0_seq1 comp139844_c0_seq1 comp140600_c0_seq1 comp140983_c1_seq1 comp143005_c0_seq1 comp145668_c0_seq1 comp149390_c0_seq1 comp165036_c0_seq1 comp169865_c0_seq1 comp170134_c1_seq1 comp170…
ENSXETG00000002023	comp191194_c4_seq1 comp191194_c4_seq3
ENSXETG00000002025	comp188102_c0_seq2 comp188102_c0_seq3 comp188102_c1_seq1 comp188102_c2_seq1 comp188102_c2_seq2 comp188102_c2_seq3 comp188102_c2_seq4 comp188102_c3_seq1
ENSXETG00000002026	comp190775_c0_seq1 comp190775_c0_seq2 comp190775_c0_seq4 comp190775_c0_seq8 comp190775_c0_seq10 comp190775_c0_seq11 comp190775_c0_seq12 comp190775_c0_seq13 comp190775_c0_seq15 comp190775_c0_seq19 comp190775_c0_seq20
ENSXETG00000002027	comp183283_c0_seq1 comp186934_c4_seq1 comp186934_c4_seq2 comp186934_c4_seq3 comp186934_c4_seq4 comp186934_c4_seq5 comp186934_c4_seq7 comp186934_c4_seq8 comp191972_c4_seq4 comp191972_c4_seq9 comp191972_c4_seq11 comp191972_c4_seq12 comp191972_c4_seq19
ENSXETG00000002028	comp192937_c0_seq2 comp192937_c0_seq4 comp192937_c0_seq5 comp192937_c0_seq7 comp192937_c0_seq8
ENSXETG00000002029	comp174875_c1_seq1
ENSXETG00000002030	comp145086_c0_seq1 comp145086_c0_seq2
ENSXETG00000002038	comp141954_c0_seq1
ENSXETG00000002039	comp190953_c3_seq1 comp190953_c3_seq2 comp190953_c3_seq3 comp190953_c3_seq5 comp190953_c3_seq7
ENSXETG00000002040	comp191118_c0_seq1 comp191118_c0_seq2 comp191118_c0_seq3 comp191118_c0_seq4 comp191118_c0_seq5 comp191118_c0_seq6 comp191118_c0_seq7 comp191118_c0_seq8 comp191118_c0_seq9 comp191118_c0_seq11
ENSXETG00000002041	comp136917_c0_seq1 comp164798_c0_seq1 comp164798_c1_seq1 comp165827_c0_seq1 comp165827_c2_seq1 comp193382_c2_seq1 comp193382_c2_seq2 comp193382_c2_seq3 comp193382_c2_seq4 comp193382_c2_seq5 comp193382_c2_seq6 comp193382_c2_seq7 comp193382_c2_seq8 comp193382_c2_seq9 comp193382_c3_seq1 comp206843_c0_seq1 comp215495_c0_seq1 comp219531_c0_seq1
ENSXETG00000002042	comp96803_c0_seq1
ENSXETG00000002043	comp187869_c0_seq1 comp187869_c0_seq2 comp187869_c0_seq3 comp187869_c0_seq4 comp187869_c0_seq5 comp187869_c0_seq6
ENSXETG00000002044	comp191776_c10_seq2 comp191776_c10_seq3 comp191776_c10_seq4 comp194466_c0_seq1
ENSXETG00000002045	comp164873_c0_seq1 comp164873_c1_seq1 comp197354_c0_seq1
ENSXETG00000002047	comp169026_c0_seq1 comp169026_c1_seq1
ENSXETG00000002049	comp135119_c0_seq1 comp158917_c0_seq1
ENSXETG00000002052	comp187762_c2_seq1 comp187762_c2_seq2 comp187762_c2_seq4
ENSXETG00000002058	comp67602_c0_seq1 comp67602_c0_seq2 comp108254_c0_seq1 comp108254_c0_seq2
ENSXETG00000002059	comp183615_c0_seq1 comp183615_c1_seq1
ENSXETG00000002061	comp188081_c2_seq1 comp188081_c2_seq2 comp188081_c2_seq3 comp188081_c2_seq6 comp188081_c2_seq7 comp188081_c2_seq9 comp188081_c2_seq10
ENSXETG00000002062	comp190737_c5_seq2
ENSXETG00000002064	comp192138_c1_seq1
ENSXETG00000002066	comp187772_c0_seq1 comp187772_c0_seq2 comp187772_c0_seq3 comp187772_c0_seq4 comp187772_c0_seq5 comp187772_c0_seq6
ENSXETG00000002071	comp90949_c0_seq1 comp90949_c0_seq2 comp182167_c0_seq1 comp182167_c0_seq2
ENSXETG00000002072	comp193450_c0_seq1 comp193450_c11_seq1 comp193450_c13_seq1
ENSXETG00000002073	comp190184_c0_seq1 comp190184_c0_seq2 comp190184_c0_seq3 comp190184_c0_seq4 comp190184_c0_seq5
ENSXETG00000002074	comp191865_c1_seq1 comp191865_c1_seq2 comp191865_c1_seq3 comp191865_c1_seq4 comp191865_c1_seq5 comp191865_c1_seq6
ENSXETG00000002075	comp180222_c0_seq2 comp183620_c0_seq1 comp183620_c0_seq2 comp183620_c0_seq3 comp183620_c0_seq4
ENSXETG00000002087	comp189613_c8_seq1
ENSXETG00000002095	comp190375_c11_seq1 comp190375_c11_seq2
ENSXETG00000002097	comp116125_c0_seq1 comp179844_c0_seq1 comp191201_c4_seq1
ENSXETG00000002098	comp191071_c10_seq1
ENSXETG00000002100	comp144176_c0_seq1
ENSXETG00000002101	comp111758_c0_seq1 comp174920_c0_seq1
ENSXETG00000002103	comp185911_c1_seq2 comp185911_c1_seq3 comp185911_c1_seq4 comp185911_c2_seq1
ENSXETG00000002104	comp133478_c0_seq1
ENSXETG00000002106	comp189690_c0_seq1 comp189690_c1_seq1
ENSXETG00000002108	comp189222_c0_seq1 comp189222_c0_seq7
ENSXETG00000002109	comp178363_c0_seq2 comp178363_c0_seq3 comp178363_c1_seq1
ENSXETG00000002112	comp87881_c0_seq1 comp127031_c1_seq1 comp157654_c0_seq1 comp184289_c1_seq1 comp184289_c1_seq2 comp184289_c1_seq3 comp184289_c1_seq4
ENSXETG00000002117	comp186744_c1_seq1 comp186744_c1_seq2 comp186744_c1_seq3 comp186744_c1_seq4 comp186744_c1_seq5
ENSXETG00000002119	comp140098_c0_seq1 comp203564_c0_seq1
ENSXETG00000002120	comp188589_c1_seq1 comp188589_c1_seq2 comp188589_c1_seq3 comp188589_c1_seq4 comp188589_c1_seq5 comp188589_c1_seq6 comp190873_c2_seq1
ENSXETG00000002121	comp191415_c0_seq1 comp191415_c0_seq2 comp191415_c0_seq3 comp191415_c0_seq4 comp191415_c0_seq5
ENSXETG00000002122	comp194387_c0_seq1 comp217134_c0_seq1
ENSXETG00000002123	comp185932_c0_seq1 comp185932_c0_seq2 comp185932_c0_seq3
ENSXETG00000002126	comp182082_c0_seq3 comp182082_c0_seq4
ENSXETG00000002133	comp179780_c0_seq1 comp179780_c0_seq2 comp191054_c0_seq1 comp191054_c0_seq2 comp191054_c0_seq3 comp191054_c0_seq4 comp191054_c0_seq5 comp191054_c0_seq6 comp191054_c1_seq1 comp191054_c1_seq3 comp191054_c1_seq4
ENSXETG00000002137	comp189023_c1_seq1 comp189023_c1_seq2 comp189023_c1_seq3 comp189023_c1_seq4 comp189023_c1_seq5 comp189023_c1_seq6 comp189023_c1_seq7
ENSXETG00000002140	comp174427_c1_seq1 comp219723_c0_seq1
ENSXETG00000002141	comp201195_c0_seq1
ENSXETG00000002143	comp65835_c0_seq1 comp181984_c0_seq1 comp181984_c0_seq2 comp181984_c0_seq3 comp181984_c0_seq4
ENSXETG00000002144	comp129434_c0_seq1 comp183218_c0_seq1 comp183218_c0_seq2 comp183218_c0_seq3
ENSXETG00000002145	comp136931_c0_seq1 comp136931_c0_seq2
ENSXETG00000002149	comp188225_c0_seq1 comp188225_c0_seq2
ENSXETG00000002150	comp175101_c1_seq1
ENSXETG00000002151	comp169626_c0_seq1
ENSXETG00000002153	comp193018_c0_seq1 comp193018_c0_seq5 comp193018_c0_seq6 comp193018_c0_seq7 comp193018_c0_seq10 comp193018_c0_seq12 comp193018_c2_seq1
ENSXETG00000002154	comp188834_c3_seq1 comp188834_c3_seq2
ENSXETG00000002157	comp190594_c0_seq1 comp190594_c0_seq2 comp190594_c0_seq3 comp190594_c0_seq4 comp190594_c0_seq5
ENSXETG00000002160	comp191175_c2_seq1 comp191175_c2_seq2 comp191175_c2_seq3 comp214573_c0_seq1
ENSXETG00000002161	comp193788_c0_seq1
ENSXETG00000002162	comp194497_c0_seq1
ENSXETG00000002166	comp141520_c0_seq1
ENSXETG00000002167	comp186820_c0_seq2 comp186820_c0_seq3 comp186820_c0_seq4
ENSXETG00000002168	comp196225_c0_seq1
ENSXETG00000002171	comp160754_c0_seq1 comp160754_c0_seq2 comp160754_c0_seq3 comp174225_c1_seq1 comp186100_c0_seq3 comp186100_c0_seq4
ENSXETG00000002173	comp75111_c0_seq1
ENSXETG00000002195	comp146734_c1_seq1 comp210424_c0_seq1
ENSXETG00000002201	comp135069_c0_seq1
ENSXETG00000002203	comp190994_c0_seq1 comp190994_c0_seq2 comp190994_c0_seq3 comp190994_c0_seq5 comp190994_c0_seq6 comp190994_c0_seq7
ENSXETG00000002204	comp193340_c0_seq1 comp193340_c0_seq2 comp193340_c4_seq1 comp193340_c4_seq2 comp193340_c4_seq3 comp193340_c4_seq4 comp193340_c4_seq5 comp193340_c4_seq6 comp193340_c4_seq7 comp193340_c4_seq8 comp193340_c4_seq9 comp193340_c4_seq10 comp193340_c4_seq11 comp193340_c4_seq12 comp193340_c4_seq14 comp193340_c4_seq16 comp193340_c4_seq17 comp193340_c4_seq18 comp193340_c4_seq19 comp193340_c4_seq20 comp193340…
ENSXETG00000002206	comp190766_c6_seq1 comp190766_c6_seq2 comp190766_c6_seq3 comp190766_c6_seq4 comp190766_c6_seq5 comp190766_c6_seq6 comp190882_c11_seq5
ENSXETG00000002208	comp189682_c0_seq1 comp189682_c0_seq2 comp189682_c0_seq3 comp189682_c0_seq4 comp189682_c0_seq5 comp189682_c0_seq6 comp189682_c0_seq7
ENSXETG00000002209	comp152506_c0_seq1
ENSXETG00000002210	comp181752_c0_seq1 comp181752_c0_seq2 comp181752_c0_seq4 comp181752_c0_seq5 comp181752_c0_seq6 comp181752_c0_seq7 comp181752_c0_seq8 comp196614_c0_seq1
ENSXETG00000002211	comp177863_c0_seq1 comp177863_c0_seq2 comp177863_c0_seq3 comp177863_c0_seq4 comp177863_c0_seq5
ENSXETG00000002212	comp193129_c2_seq17
ENSXETG00000002215	comp136008_c0_seq1 comp137977_c0_seq1 comp177206_c0_seq1 comp177206_c0_seq2 comp180342_c0_seq1
ENSXETG00000002216	comp135626_c0_seq1 comp148918_c0_seq1
ENSXETG00000002217	comp190326_c0_seq1 comp190326_c0_seq2 comp190326_c0_seq3 comp190326_c0_seq4 comp190326_c0_seq5 comp190326_c0_seq7 comp190326_c0_seq8 comp190326_c0_seq10 comp190326_c0_seq11 comp190326_c0_seq12 comp190326_c0_seq13
ENSXETG00000002218	comp112595_c0_seq1 comp121917_c0_seq1 comp193460_c1_seq2 comp193460_c1_seq4 comp193460_c1_seq6 comp193460_c4_seq1 comp193460_c4_seq2 comp193460_c4_seq3 comp193460_c4_seq4 comp193460_c4_seq5 comp193460_c4_seq6
ENSXETG00000002222	comp187976_c2_seq1 comp187976_c2_seq2
ENSXETG00000002224	comp192668_c0_seq1 comp192668_c0_seq2 comp192668_c8_seq1 comp192668_c8_seq2
ENSXETG00000002225	comp191150_c0_seq1 comp191150_c0_seq2 comp191150_c0_seq3 comp191150_c0_seq4 comp191150_c0_seq5 comp191150_c0_seq6 comp191150_c0_seq7 comp191150_c0_seq8 comp191150_c0_seq9
ENSXETG00000002227	comp194098_c0_seq1
ENSXETG00000002228	comp169409_c0_seq2 comp169409_c0_seq4
ENSXETG00000002229	comp180557_c0_seq1 comp180557_c2_seq1 comp180557_c2_seq2 comp180557_c2_seq3
ENSXETG00000002230	comp143346_c0_seq1 comp143346_c0_seq2 comp143346_c0_seq3
ENSXETG00000002232	comp146264_c1_seq1 comp168713_c0_seq1 comp168713_c0_seq2 comp171991_c1_seq1 comp200604_c0_seq1 comp205765_c0_seq1
ENSXETG00000002233	comp93782_c0_seq1
ENSXETG00000002234	comp166689_c0_seq1 comp166689_c1_seq1 comp166689_c1_seq2 comp166689_c2_seq1 comp211437_c0_seq1 comp214358_c0_seq1
ENSXETG00000002235	comp74840_c0_seq1
ENSXETG00000002237	comp191101_c6_seq5 comp191101_c6_seq6 comp191101_c6_seq8
ENSXETG00000002238	comp179902_c0_seq1 comp179902_c0_seq2 comp179902_c1_seq1 comp179902_c2_seq1 comp179902_c2_seq2 comp179902_c2_seq3
ENSXETG00000002243	comp191978_c0_seq1 comp191978_c0_seq2 comp191978_c0_seq3 comp191978_c0_seq4 comp191978_c0_seq5
ENSXETG00000002247	comp188924_c0_seq1 comp188924_c0_seq2 comp188924_c0_seq3 comp188924_c0_seq4 comp188924_c0_seq5 comp188924_c0_seq6
ENSXETG00000002252	comp70616_c0_seq1 comp71090_c0_seq2 comp130262_c0_seq1 comp137847_c0_seq1 comp141178_c1_seq1 comp145167_c0_seq1 comp174882_c0_seq2 comp175399_c0_seq1 comp175910_c0_seq1 comp182487_c0_seq2 comp184216_c0_seq1 comp184855_c0_seq2 comp185520_c0_seq1 comp185563_c0_seq1 comp186015_c4_seq1 comp188190_c5_seq5 comp188545_c0_seq1 comp188545_c0_seq2 comp188545_c0_seq3 comp188545_c0_seq4 comp188545_c0_seq5 co…
ENSXETG00000002253	comp194068_c0_seq1
ENSXETG00000002257	comp191224_c3_seq1 comp191224_c3_seq2 comp191224_c3_seq3 comp191224_c3_seq4 comp191224_c3_seq5 comp191224_c13_seq1 comp191224_c13_seq2 comp191224_c13_seq3 comp191224_c13_seq4 comp191224_c13_seq5 comp191224_c13_seq6 comp191224_c13_seq7 comp191224_c13_seq8 comp191224_c13_seq9 comp191224_c13_seq10 comp191224_c13_seq11 comp191224_c13_seq12 comp191224_c13_seq13 comp191224_c13_seq14 comp191224_c13_seq1…
ENSXETG00000002258	comp187830_c0_seq1 comp187830_c0_seq2 comp187830_c0_seq3 comp187830_c0_seq4 comp187830_c0_seq5 comp187830_c1_seq1 comp202516_c0_seq1
ENSXETG00000002259	comp192337_c8_seq2 comp192337_c8_seq4
ENSXETG00000002260	comp186212_c0_seq2
ENSXETG00000002261	comp192383_c0_seq1 comp192383_c0_seq2 comp192383_c0_seq3 comp192383_c0_seq7 comp192383_c0_seq9
ENSXETG00000002262	comp64875_c0_seq1 comp150245_c0_seq1 comp159926_c0_seq1 comp198650_c0_seq1 comp203620_c0_seq1 comp219291_c0_seq1
ENSXETG00000002263	comp40408_c0_seq1 comp40408_c1_seq1 comp68077_c0_seq1 comp68077_c0_seq2 comp134179_c0_seq1 comp170157_c0_seq1 comp172606_c1_seq1 comp172606_c2_seq1 comp188383_c0_seq2 comp188383_c0_seq6 comp199167_c0_seq1 comp217416_c0_seq1
ENSXETG00000002264	comp167834_c0_seq1 comp167834_c0_seq2
ENSXETG00000002265	comp200550_c0_seq1
ENSXETG00000002268	comp183415_c0_seq1 comp183415_c0_seq2 comp183415_c0_seq3 comp183415_c0_seq4 comp183415_c0_seq5 comp183415_c0_seq6
ENSXETG00000002270	comp176625_c0_seq2 comp176625_c0_seq3 comp176625_c0_seq4 comp176625_c0_seq5 comp176625_c0_seq6 comp176625_c0_seq7 comp176625_c0_seq8
ENSXETG00000002271	comp191643_c5_seq7 comp191643_c5_seq8 comp191643_c5_seq12 comp191643_c5_seq18 comp191643_c5_seq19
ENSXETG00000002272	comp186060_c2_seq1 comp186060_c2_seq2 comp186060_c2_seq3
ENSXETG00000002273	comp193588_c0_seq14
ENSXETG00000002275	comp120022_c0_seq1 comp158958_c1_seq1 comp192513_c1_seq1 comp192513_c1_seq10 comp192513_c1_seq11
ENSXETG00000002278	comp190481_c0_seq1 comp190481_c0_seq2 comp190481_c0_seq3 comp190481_c0_seq4 comp190481_c0_seq5 comp190481_c0_seq6 comp190481_c0_seq7
ENSXETG00000002279	comp190061_c2_seq1 comp191106_c11_seq1 comp191106_c11_seq2 comp191106_c12_seq1
ENSXETG00000002284	comp186216_c0_seq2
ENSXETG00000002288	comp142482_c0_seq1
ENSXETG00000002290	comp74350_c0_seq2
ENSXETG00000002292	comp177740_c0_seq1 comp177740_c0_seq2 comp177740_c1_seq1
ENSXETG00000002294	comp187067_c0_seq1 comp187067_c0_seq2 comp187067_c0_seq3 comp187067_c0_seq4 comp187067_c0_seq5
ENSXETG00000002295	comp184014_c1_seq1 comp184014_c1_seq2 comp184014_c1_seq3
ENSXETG00000002296	comp178556_c0_seq1 comp178556_c0_seq2 comp191048_c4_seq1 comp191048_c10_seq1
ENSXETG00000002298	comp186600_c0_seq1 comp186600_c1_seq3 comp186600_c1_seq4
ENSXETG00000002302	comp185849_c0_seq4 comp185849_c0_seq5
ENSXETG00000002303	comp191404_c1_seq1 comp191404_c3_seq1
ENSXETG00000002305	comp169740_c0_seq1 comp169740_c1_seq1 comp169740_c1_seq2
ENSXETG00000002308	comp191125_c0_seq1 comp191125_c0_seq2 comp191125_c0_seq3 comp191125_c0_seq4 comp191125_c0_seq5 comp191125_c0_seq6 comp191125_c0_seq7 comp191125_c0_seq8 comp191125_c0_seq10 comp191125_c0_seq11 comp191125_c0_seq12 comp191125_c0_seq13 comp191125_c0_seq14 comp191125_c0_seq15 comp191125_c0_seq16 comp191125_c0_seq17 comp191125_c0_seq18 comp191125_c0_seq19 comp191125_c0_seq20 comp191125_c0_seq21 comp191…
ENSXETG00000002310	comp169758_c0_seq1 comp169758_c0_seq3
ENSXETG00000002312	comp109233_c0_seq1 comp134791_c0_seq1 comp189743_c0_seq1 comp192233_c5_seq1
ENSXETG00000002315	comp193732_c0_seq1
ENSXETG00000002320	comp188615_c2_seq1 comp188615_c2_seq2 comp188615_c2_seq3
ENSXETG00000002322	comp166299_c0_seq1 comp166299_c1_seq1 comp166299_c2_seq1 comp182799_c0_seq1 comp218397_c0_seq1
ENSXETG00000002324	comp192636_c8_seq2 comp192636_c8_seq3 comp192636_c8_seq4 comp192636_c8_seq6 comp192636_c8_seq7 comp192636_c8_seq8 comp192636_c8_seq9 comp192636_c8_seq10 comp192636_c8_seq11 comp192636_c8_seq12
ENSXETG00000002325	comp73785_c0_seq1 comp73785_c0_seq2 comp139582_c0_seq1 comp139582_c0_seq2 comp186036_c2_seq1
ENSXETG00000002328	comp138110_c0_seq1 comp138110_c1_seq1 comp198163_c0_seq1 comp199166_c0_seq1 comp203934_c0_seq1
ENSXETG00000002329	comp191656_c1_seq1 comp191656_c1_seq2 comp191656_c1_seq3
ENSXETG00000002330	comp191990_c1_seq1 comp191990_c1_seq2 comp191990_c1_seq3 comp191990_c1_seq4 comp191990_c2_seq1 comp191990_c2_seq2 comp191990_c2_seq3 comp191990_c2_seq4 comp191990_c2_seq5 comp191990_c2_seq6
ENSXETG00000002336	comp178414_c0_seq1 comp178414_c1_seq1
ENSXETG00000002339	comp188814_c0_seq1 comp188814_c1_seq1 comp188814_c1_seq2 comp188814_c1_seq3 comp188814_c1_seq4 comp188814_c1_seq5 comp188814_c2_seq1 comp188814_c2_seq2 comp191945_c4_seq2 comp191945_c4_seq3 comp191945_c4_seq4 comp191945_c4_seq5
ENSXETG00000002340	comp189096_c1_seq1 comp189096_c1_seq2 comp189096_c1_seq3 comp189096_c1_seq4 comp189096_c2_seq1 comp216754_c0_seq1
ENSXETG00000002359	comp187528_c0_seq1 comp187528_c10_seq1 comp187528_c10_seq2 comp187528_c11_seq1
ENSXETG00000002361	comp142248_c0_seq1
ENSXETG00000002364	comp190631_c0_seq1 comp190631_c0_seq2 comp190631_c0_seq3 comp190631_c0_seq4
ENSXETG00000002370	comp190896_c5_seq1 comp190896_c5_seq2 comp190896_c5_seq4 comp190896_c5_seq6 comp190896_c5_seq7 comp190896_c5_seq8
ENSXETG00000002371	comp185315_c0_seq1 comp185315_c1_seq1 comp185315_c1_seq2 comp185315_c1_seq3 comp185315_c2_seq1 comp185315_c3_seq1 comp185315_c4_seq1 comp185315_c5_seq1 comp196001_c0_seq1
ENSXETG00000002374	comp185959_c0_seq1 comp185959_c0_seq3 comp185959_c0_seq4
ENSXETG00000002376	comp189918_c1_seq3 comp189918_c1_seq6 comp189918_c1_seq10 comp189918_c1_seq12 comp192149_c0_seq3 comp192149_c0_seq11 comp192149_c0_seq20 comp192908_c0_seq1 comp192908_c0_seq2 comp192908_c0_seq3 comp192908_c0_seq4
ENSXETG00000002377	comp192149_c0_seq21 comp192149_c2_seq3
ENSXETG00000002378	comp166201_c0_seq1 comp166201_c1_seq1 comp200775_c0_seq1
ENSXETG00000002379	comp98703_c0_seq1 comp159793_c0_seq1
ENSXETG00000002382	comp192731_c6_seq1
ENSXETG00000002387	comp168419_c1_seq1 comp178783_c1_seq1
ENSXETG00000002389	comp187426_c0_seq1 comp187426_c0_seq2 comp187426_c0_seq3
ENSXETG00000002392	comp189237_c0_seq1 comp189237_c0_seq2 comp189237_c1_seq1
ENSXETG00000002394	comp191180_c0_seq3 comp191180_c0_seq4 comp191180_c0_seq5 comp191180_c0_seq6
ENSXETG00000002396	comp177817_c0_seq1 comp177817_c0_seq2 comp192762_c8_seq1 comp192762_c8_seq2 comp192762_c8_seq3 comp192762_c8_seq4 comp192762_c8_seq5 comp192762_c8_seq6 comp192762_c8_seq7
ENSXETG00000002403	comp191207_c8_seq4 comp191207_c8_seq5 comp191207_c8_seq6 comp191207_c8_seq7 comp191207_c8_seq8 comp191207_c8_seq9 comp191207_c8_seq10 comp191207_c8_seq13
ENSXETG00000002406	comp174508_c1_seq1 comp174508_c1_seq2 comp197174_c0_seq1 comp200164_c0_seq1 comp206218_c0_seq1 comp210784_c0_seq1
ENSXETG00000002407	comp86967_c0_seq1 comp107066_c1_seq1 comp152764_c0_seq1
ENSXETG00000002408	comp191190_c0_seq1 comp191190_c3_seq2 comp191190_c3_seq4
ENSXETG00000002409	comp193110_c3_seq1
ENSXETG00000002411	comp191014_c8_seq3
ENSXETG00000002416	comp74281_c0_seq1 comp74281_c0_seq2
ENSXETG00000002417	comp169663_c0_seq1
ENSXETG00000002419	comp191830_c4_seq1 comp191830_c4_seq2 comp191830_c4_seq3
ENSXETG00000002421	comp143684_c0_seq2 comp180715_c0_seq1 comp180715_c0_seq2 comp180715_c0_seq3 comp180715_c0_seq4
ENSXETG00000002423	comp64372_c0_seq1 comp84114_c0_seq1 comp173088_c1_seq1
ENSXETG00000002424	comp142018_c0_seq1
ENSXETG00000002426	comp204647_c0_seq1
ENSXETG00000002427	comp187010_c0_seq1 comp187010_c0_seq2 comp187010_c1_seq1
ENSXETG00000002431	comp69851_c0_seq1 comp113859_c0_seq1 comp158811_c0_seq1 comp158811_c1_seq1 comp191886_c0_seq1 comp191886_c2_seq1 comp191886_c2_seq2 comp191886_c2_seq3
ENSXETG00000002438	comp163479_c0_seq1 comp163479_c0_seq2 comp163509_c0_seq1
ENSXETG00000002439	comp189323_c2_seq1 comp189323_c2_seq3
ENSXETG00000002442	comp191163_c3_seq2 comp191163_c3_seq3 comp191163_c3_seq4 comp191163_c3_seq6 comp191163_c3_seq7 comp191163_c3_seq8 comp191163_c3_seq9 comp191163_c3_seq10 comp191163_c3_seq11 comp191163_c3_seq12 comp191163_c3_seq13 comp191163_c3_seq14
ENSXETG00000002447	comp188191_c0_seq3
ENSXETG00000002452	comp176730_c0_seq1
ENSXETG00000002453	comp192965_c5_seq1 comp192965_c5_seq3 comp192965_c5_seq5 comp192965_c5_seq7 comp192965_c5_seq8 comp192965_c5_seq10 comp192965_c5_seq11 comp192965_c5_seq12 comp192965_c5_seq14
ENSXETG00000002459	comp145206_c0_seq1
ENSXETG00000002476	comp112287_c0_seq1 comp112287_c0_seq2 comp112287_c0_seq3 comp140628_c0_seq1 comp140628_c0_seq2 comp159983_c0_seq1 comp159983_c1_seq1 comp180810_c0_seq3 comp180810_c0_seq4 comp192240_c0_seq1
ENSXETG00000002479	comp192698_c9_seq1 comp192698_c9_seq2 comp192698_c9_seq3 comp192698_c9_seq4 comp192698_c9_seq5 comp192698_c9_seq6 comp192698_c9_seq7 comp192698_c9_seq8
ENSXETG00000002489	comp110428_c0_seq1
ENSXETG00000002490	comp183578_c0_seq2 comp183578_c0_seq3 comp183578_c0_seq4 comp183578_c0_seq5 comp183578_c0_seq6 comp183578_c0_seq7
ENSXETG00000002493	comp191534_c2_seq2 comp191534_c2_seq3 comp191534_c2_seq8
ENSXETG00000002494	comp202308_c0_seq1 comp212880_c0_seq1 comp216107_c0_seq1
ENSXETG00000002496	comp190437_c0_seq1 comp190437_c0_seq2
ENSXETG00000002497	comp177352_c0_seq1 comp177352_c0_seq2 comp177352_c0_seq4
ENSXETG00000002498	comp191641_c3_seq3
ENSXETG00000002499	comp208661_c0_seq1
ENSXETG00000002500	comp170133_c1_seq1 comp170133_c1_seq2 comp170133_c3_seq1 comp170133_c3_seq2
ENSXETG00000002501	comp141135_c0_seq1 comp178106_c3_seq1 comp178106_c3_seq2 comp199975_c0_seq1
ENSXETG00000002503	comp168956_c0_seq1 comp168956_c0_seq2
ENSXETG00000002504	comp141556_c0_seq1
ENSXETG00000002505	comp78450_c0_seq1
ENSXETG00000002509	comp188577_c6_seq1 comp188577_c6_seq2 comp188577_c6_seq3
ENSXETG00000002510	comp191827_c3_seq1
ENSXETG00000002512	comp190654_c1_seq1
ENSXETG00000002514	comp129123_c0_seq1 comp129123_c0_seq2 comp166960_c0_seq1
ENSXETG00000002515	comp112048_c0_seq1 comp112048_c1_seq1 comp147939_c0_seq1 comp175163_c0_seq1 comp175163_c1_seq1 comp197542_c0_seq1 comp212243_c0_seq1
ENSXETG00000002522	comp142344_c0_seq1
ENSXETG00000002523	comp189515_c1_seq4 comp189515_c1_seq6 comp189515_c1_seq8
ENSXETG00000002524	comp194444_c0_seq1
ENSXETG00000002525	comp190964_c8_seq1 comp190964_c8_seq2 comp190964_c8_seq3 comp190964_c8_seq5 comp190964_c8_seq6 comp190964_c8_seq7
ENSXETG00000002526	comp184408_c5_seq1 comp184408_c5_seq2 comp184408_c5_seq3 comp184408_c5_seq4
ENSXETG00000002527	comp190580_c8_seq1 comp190580_c8_seq4 comp190580_c8_seq6 comp190580_c8_seq7 comp190580_c8_seq8
ENSXETG00000002528	comp198780_c0_seq1
ENSXETG00000002529	comp189782_c11_seq1 comp189782_c11_seq2 comp189782_c11_seq3 comp189782_c11_seq4 comp189782_c11_seq5 comp189782_c11_seq6 comp189782_c11_seq7 comp189782_c11_seq8 comp189782_c11_seq9 comp189782_c11_seq10 comp189782_c11_seq11 comp189782_c11_seq12 comp189782_c11_seq13 comp189782_c11_seq14 comp189782_c11_seq15 comp189782_c11_seq16 comp189782_c11_seq17 comp189782_c11_seq18 comp189782_c11_seq19 comp18978…
ENSXETG00000002532	comp187739_c0_seq1 comp187739_c1_seq1
ENSXETG00000002534	comp186491_c2_seq2
ENSXETG00000002535	comp167644_c0_seq1
ENSXETG00000002536	comp192417_c5_seq1 comp192417_c5_seq2
ENSXETG00000002538	comp189793_c0_seq1 comp189793_c0_seq3 comp189793_c0_seq5
ENSXETG00000002540	comp194043_c0_seq1
ENSXETG00000002542	comp194450_c0_seq1
ENSXETG00000002548	comp190276_c0_seq1 comp190276_c0_seq2 comp190276_c1_seq1 comp190276_c1_seq2 comp190276_c1_seq3 comp190276_c1_seq4
ENSXETG00000002549	comp155169_c1_seq1 comp192211_c2_seq2 comp200289_c0_seq1
ENSXETG00000002553	comp185901_c0_seq1 comp185901_c0_seq2 comp185901_c0_seq3 comp185901_c0_seq4 comp185901_c0_seq6 comp185901_c0_seq7
ENSXETG00000002554	comp138130_c0_seq1 comp138810_c0_seq1 comp138810_c1_seq1
ENSXETG00000002555	comp191641_c8_seq4 comp191641_c8_seq5 comp191641_c8_seq12 comp191641_c8_seq17
ENSXETG00000002556	comp143843_c0_seq1
ENSXETG00000002557	comp173357_c1_seq1 comp173357_c1_seq2
ENSXETG00000002559	comp179025_c0_seq1 comp179025_c0_seq2 comp179025_c1_seq1 comp179025_c2_seq1
ENSXETG00000002566	comp136719_c0_seq1 comp136719_c0_seq2 comp136719_c0_seq3 comp190750_c1_seq1 comp190750_c1_seq4 comp190750_c3_seq1 comp190750_c3_seq2
ENSXETG00000002568	comp181021_c0_seq1 comp181021_c0_seq2 comp181021_c0_seq3 comp181021_c0_seq4
ENSXETG00000002569	comp186957_c2_seq1 comp186957_c2_seq2 comp186957_c2_seq3 comp186957_c2_seq4
ENSXETG00000002570	comp89478_c0_seq1 comp115094_c0_seq1 comp178215_c0_seq1 comp178215_c0_seq2 comp178215_c0_seq3 comp188721_c3_seq1 comp188721_c3_seq2 comp192531_c1_seq4 comp201755_c0_seq1
ENSXETG00000002571	comp108633_c0_seq1 comp134983_c1_seq3 comp140328_c0_seq2 comp188943_c8_seq1 comp188943_c8_seq2 comp188943_c8_seq3
ENSXETG00000002572	comp181238_c0_seq2 comp181238_c0_seq3 comp181238_c0_seq4 comp181238_c0_seq5
ENSXETG00000002573	comp187991_c0_seq1 comp187991_c0_seq2 comp187991_c0_seq3 comp187991_c0_seq4 comp187991_c0_seq5 comp187991_c0_seq6 comp187991_c0_seq8 comp187991_c0_seq9
ENSXETG00000002574	comp192103_c2_seq1 comp192103_c4_seq1 comp192103_c8_seq1 comp192103_c8_seq4 comp192103_c8_seq5 comp192103_c8_seq6
ENSXETG00000002577	comp192965_c6_seq1 comp192965_c6_seq2
ENSXETG00000002578	comp187700_c2_seq1
ENSXETG00000002580	comp191193_c0_seq3
ENSXETG00000002581	comp188881_c0_seq2 comp188881_c0_seq8 comp188881_c0_seq16
ENSXETG00000002583	comp79204_c0_seq1
ENSXETG00000002585	comp142116_c0_seq1 comp142116_c0_seq2
ENSXETG00000002588	comp143721_c0_seq2
ENSXETG00000002589	comp192800_c1_seq1
ENSXETG00000002590	comp191319_c2_seq1
ENSXETG00000002592	comp177763_c1_seq1 comp194540_c0_seq1
ENSXETG00000002594	comp145895_c0_seq1 comp167744_c0_seq1 comp168662_c0_seq1 comp177971_c0_seq1 comp182373_c0_seq1 comp182808_c0_seq1 comp187966_c0_seq5 comp188366_c4_seq2 comp188650_c1_seq1 comp189099_c4_seq1 comp189170_c0_seq5 comp189170_c0_seq6 comp189170_c0_seq12 comp189170_c0_seq20 comp189170_c0_seq24 comp189347_c8_seq3 comp190886_c1_seq1 comp190886_c1_seq6 comp190886_c1_seq8 comp190886_c1_seq9 comp192474_c5_se…
ENSXETG00000002597	comp188564_c0_seq1 comp188564_c0_seq3 comp188564_c0_seq4 comp188564_c0_seq5 comp188564_c0_seq6 comp188564_c0_seq7 comp188564_c0_seq8
ENSXETG00000002598	comp143599_c0_seq1 comp179193_c0_seq1 comp179193_c0_seq2 comp179193_c0_seq3
ENSXETG00000002600	comp186233_c1_seq1 comp186233_c1_seq2 comp186233_c1_seq3 comp186233_c1_seq5
ENSXETG00000002602	comp96371_c0_seq1 comp182461_c1_seq1 comp215018_c0_seq1
ENSXETG00000002603	comp185562_c0_seq1
ENSXETG00000002604	comp210591_c0_seq1
ENSXETG00000002605	comp74670_c0_seq1 comp193460_c5_seq2
ENSXETG00000002608	comp192421_c4_seq1 comp192421_c4_seq2 comp192421_c4_seq5 comp192421_c4_seq8 comp192421_c4_seq11
ENSXETG00000002609	comp99649_c0_seq1 comp138747_c0_seq1 comp155034_c0_seq1 comp173456_c0_seq1 comp173456_c1_seq1 comp173456_c1_seq2 comp190632_c0_seq2 comp190632_c0_seq3 comp190632_c0_seq4 comp190632_c1_seq1 comp206248_c0_seq1 comp206720_c0_seq1
ENSXETG00000002610	comp157122_c0_seq1 comp164100_c0_seq1 comp164100_c1_seq1 comp192026_c2_seq1 comp192026_c7_seq1
ENSXETG00000002611	comp190999_c1_seq1 comp190999_c2_seq1 comp190999_c2_seq2 comp190999_c2_seq3
ENSXETG00000002616	comp74584_c0_seq1 comp74584_c1_seq1
ENSXETG00000002617	comp177715_c0_seq1
ENSXETG00000002620	comp193738_c0_seq1
ENSXETG00000002635	comp189353_c0_seq3 comp189353_c0_seq4 comp189353_c0_seq6
ENSXETG00000002639	comp189365_c1_seq1 comp189365_c1_seq2 comp189365_c1_seq3 comp189365_c3_seq2
ENSXETG00000002643	comp192843_c2_seq2 comp192843_c2_seq3 comp192843_c2_seq4 comp192843_c2_seq5 comp192843_c2_seq6 comp192843_c2_seq7 comp192843_c2_seq8 comp192843_c2_seq9 comp192843_c2_seq10 comp192843_c2_seq11 comp192843_c2_seq12 comp192843_c2_seq13 comp192843_c2_seq15 comp192843_c2_seq16
ENSXETG00000002645	comp192665_c9_seq1
ENSXETG00000002647	comp187973_c1_seq1
ENSXETG00000002648	comp193234_c0_seq1 comp193234_c0_seq2 comp193234_c0_seq3 comp193234_c0_seq4 comp193234_c0_seq5 comp193234_c0_seq6 comp193234_c0_seq7 comp193234_c4_seq1 comp193234_c6_seq1 comp193234_c7_seq1
ENSXETG00000002652	comp180329_c0_seq1
ENSXETG00000002654	comp186718_c0_seq1 comp186718_c0_seq2 comp186718_c0_seq3 comp186718_c0_seq4 comp186718_c0_seq5 comp186718_c0_seq7
ENSXETG00000002656	comp189679_c2_seq1 comp189679_c2_seq2 comp189679_c2_seq3 comp189679_c2_seq4
ENSXETG00000002657	comp169876_c1_seq1
ENSXETG00000002660	comp208403_c0_seq1 comp211252_c0_seq1
ENSXETG00000002662	comp192422_c2_seq1 comp192422_c3_seq1 comp192422_c3_seq2
ENSXETG00000002665	comp190331_c9_seq1 comp190331_c9_seq3 comp190331_c9_seq4 comp190331_c9_seq5 comp190331_c9_seq6 comp190331_c9_seq7 comp190331_c9_seq9 comp190331_c9_seq10 comp190331_c10_seq1 comp190331_c10_seq2 comp190331_c10_seq3 comp190331_c10_seq4
ENSXETG00000002668	comp74598_c0_seq1
ENSXETG00000002669	comp192278_c0_seq1 comp192278_c0_seq2 comp192278_c0_seq3 comp192278_c0_seq4 comp192278_c1_seq1 comp192278_c1_seq2 comp192278_c1_seq3 comp192278_c1_seq4
ENSXETG00000002672	comp184849_c1_seq1 comp184849_c1_seq2
ENSXETG00000002673	comp144273_c0_seq1 comp144273_c0_seq2 comp175750_c0_seq1 comp175750_c0_seq2
ENSXETG00000002677	comp190283_c0_seq2 comp190283_c0_seq3 comp190283_c1_seq1 comp190283_c1_seq2
ENSXETG00000002679	comp84796_c0_seq1 comp109988_c0_seq1
ENSXETG00000002680	comp167893_c0_seq1 comp167893_c0_seq2 comp167893_c0_seq3 comp192082_c5_seq1 comp192082_c5_seq2 comp192082_c5_seq4 comp197001_c0_seq1
ENSXETG00000002681	comp191487_c0_seq2 comp191487_c0_seq3 comp191487_c0_seq7 comp191487_c0_seq8 comp193398_c8_seq1 comp193398_c8_seq2
ENSXETG00000002682	comp118035_c1_seq1
ENSXETG00000002686	comp190285_c0_seq6
ENSXETG00000002690	comp187627_c3_seq1 comp189252_c5_seq1
ENSXETG00000002692	comp167825_c1_seq1
ENSXETG00000002694	comp192213_c2_seq4
ENSXETG00000002698	comp190687_c0_seq1 comp190687_c0_seq2 comp190687_c0_seq3 comp190687_c2_seq1 comp190687_c2_seq2
ENSXETG00000002699	comp161767_c0_seq1 comp161767_c2_seq1 comp161767_c3_seq1
ENSXETG00000002702	comp190088_c0_seq1 comp190088_c0_seq3
ENSXETG00000002703	comp185041_c0_seq1 comp185041_c1_seq1 comp185041_c1_seq2 comp185041_c1_seq4
ENSXETG00000002704	comp189576_c0_seq1 comp189576_c0_seq2 comp189576_c0_seq3 comp189576_c0_seq4 comp189576_c0_seq5 comp189576_c0_seq6 comp189576_c0_seq7 comp189576_c0_seq8 comp189576_c0_seq9 comp189576_c0_seq10 comp189576_c0_seq11 comp189576_c0_seq12 comp189576_c0_seq13 comp189576_c0_seq14 comp189576_c0_seq15 comp189576_c0_seq16 comp189576_c0_seq17 comp189576_c0_seq18
ENSXETG00000002707	comp177536_c1_seq1 comp177536_c2_seq1 comp177536_c2_seq2
ENSXETG00000002708	comp193418_c2_seq1 comp193418_c2_seq2 comp193418_c2_seq3 comp193418_c2_seq4
ENSXETG00000002709	comp74691_c0_seq1 comp173802_c0_seq2 comp173802_c0_seq3
ENSXETG00000002710	comp189649_c0_seq1 comp189649_c0_seq2 comp189649_c0_seq3 comp189649_c0_seq4 comp189649_c0_seq5
ENSXETG00000002711	comp71868_c0_seq1 comp71868_c0_seq2
ENSXETG00000002712	comp91602_c0_seq1 comp91602_c0_seq2 comp167130_c0_seq1 comp193250_c3_seq3 comp193250_c3_seq5 comp193250_c3_seq6 comp202235_c0_seq1 comp219268_c0_seq1
ENSXETG00000002713	comp142386_c0_seq1
ENSXETG00000002714	comp166117_c0_seq1 comp181354_c1_seq1
ENSXETG00000002715	comp109861_c0_seq1 comp146424_c0_seq1 comp177815_c0_seq2 comp177815_c0_seq3 comp186255_c0_seq1 comp186255_c0_seq2 comp186255_c0_seq5 comp186255_c0_seq6 comp186255_c0_seq7 comp186255_c0_seq8 comp198848_c0_seq1 comp210846_c0_seq1
ENSXETG00000002717	comp167575_c0_seq1 comp171531_c0_seq1 comp189795_c9_seq7
ENSXETG00000002721	comp168739_c0_seq1
ENSXETG00000002724	comp186701_c0_seq1 comp186701_c0_seq2 comp186701_c0_seq3 comp186701_c0_seq4
ENSXETG00000002726	comp186782_c0_seq1 comp186782_c0_seq2 comp186782_c0_seq3 comp186782_c0_seq4 comp186782_c0_seq5 comp186782_c0_seq6
ENSXETG00000002728	comp167708_c0_seq2 comp167708_c0_seq3 comp167708_c0_seq4
ENSXETG00000002733	comp194203_c0_seq1
ENSXETG00000002734	comp96766_c0_seq1 comp197316_c0_seq1
ENSXETG00000002739	comp192375_c1_seq2 comp192375_c1_seq3 comp192375_c1_seq5 comp192375_c1_seq6 comp192375_c1_seq10 comp192375_c1_seq13
ENSXETG00000002741	comp186862_c1_seq1 comp186862_c1_seq2 comp186862_c1_seq3 comp186862_c1_seq4
ENSXETG00000002745	comp191399_c0_seq1 comp191399_c0_seq2 comp191399_c0_seq3 comp191399_c0_seq4 comp192719_c0_seq1 comp192719_c0_seq2 comp192719_c0_seq3 comp192719_c0_seq4 comp192719_c0_seq5 comp192719_c0_seq6 comp192719_c0_seq7
ENSXETG00000002746	comp190892_c3_seq1 comp190892_c4_seq2 comp190892_c4_seq3
ENSXETG00000002749	comp191284_c5_seq1 comp191284_c5_seq2 comp191284_c5_seq3 comp191284_c5_seq4 comp191284_c5_seq5 comp191284_c5_seq6 comp191284_c5_seq7 comp191284_c5_seq8 comp191284_c5_seq9 comp191284_c5_seq10
ENSXETG00000002750	comp74644_c0_seq1
ENSXETG00000002751	comp80128_c0_seq1 comp172970_c0_seq1 comp172970_c0_seq2 comp172970_c1_seq1
ENSXETG00000002754	comp189787_c0_seq1 comp189787_c0_seq2 comp189787_c2_seq1 comp189787_c2_seq2
ENSXETG00000002758	comp193476_c3_seq2 comp193476_c3_seq3
ENSXETG00000002760	comp179812_c0_seq1 comp184853_c0_seq1 comp184853_c0_seq2
ENSXETG00000002765	comp169505_c0_seq1 comp191460_c3_seq1 comp191460_c3_seq2
ENSXETG00000002767	comp193144_c5_seq1
ENSXETG00000002770	comp194265_c0_seq1
ENSXETG00000002772	comp142805_c0_seq1 comp142805_c0_seq2
ENSXETG00000002780	comp157585_c0_seq1 comp190953_c1_seq1
ENSXETG00000002781	comp69084_c0_seq1
ENSXETG00000002782	comp79046_c0_seq1
ENSXETG00000002783	comp189144_c2_seq2
ENSXETG00000002784	comp121746_c0_seq1 comp159501_c0_seq1 comp190742_c0_seq9 comp190742_c0_seq11 comp190742_c0_seq42
ENSXETG00000002787	comp155352_c0_seq1 comp155352_c1_seq1 comp190259_c0_seq1 comp190259_c0_seq2 comp190259_c0_seq3 comp190259_c0_seq4 comp190259_c0_seq5 comp190259_c0_seq6 comp190259_c0_seq7 comp190259_c0_seq8 comp190259_c0_seq9 comp190259_c1_seq1 comp190259_c1_seq3 comp190259_c1_seq4 comp190259_c1_seq5 comp190259_c1_seq6 comp190259_c1_seq7 comp190259_c1_seq8 comp190259_c1_seq9
ENSXETG00000002788	comp74908_c0_seq1
ENSXETG00000002789	comp189663_c2_seq5
ENSXETG00000002790	comp210324_c0_seq1
ENSXETG00000002794	comp188068_c1_seq2 comp188068_c1_seq3 comp188068_c1_seq5
ENSXETG00000002796	comp168707_c0_seq1
ENSXETG00000002801	comp75027_c0_seq1
ENSXETG00000002805	comp188617_c0_seq1 comp188617_c0_seq2 comp188617_c0_seq3 comp188617_c0_seq4
ENSXETG00000002807	comp185052_c0_seq3 comp185052_c0_seq4 comp185052_c0_seq5 comp185052_c1_seq1 comp185052_c1_seq2 comp185052_c1_seq3 comp185052_c1_seq4 comp185052_c1_seq6 comp185052_c1_seq7 comp185052_c1_seq8 comp185052_c1_seq9
ENSXETG00000002816	comp184194_c0_seq1 comp188548_c1_seq1 comp188548_c1_seq2 comp188548_c1_seq3
ENSXETG00000002818	comp74654_c0_seq1
ENSXETG00000002819	comp208004_c0_seq1
ENSXETG00000002820	comp184478_c0_seq2 comp184478_c0_seq3 comp184478_c0_seq4 comp184478_c0_seq5 comp184478_c0_seq6 comp184478_c0_seq7
ENSXETG00000002821	comp179924_c0_seq1 comp179924_c0_seq2 comp179924_c1_seq1 comp179924_c1_seq2 comp179924_c1_seq3
ENSXETG00000002823	comp139693_c0_seq1 comp165780_c0_seq1 comp178917_c0_seq1 comp178917_c1_seq1 comp178917_c2_seq1 comp178917_c2_seq2 comp183177_c0_seq1 comp191951_c3_seq1 comp191951_c3_seq4 comp191951_c3_seq5 comp191951_c6_seq1 comp191951_c7_seq1 comp192613_c1_seq1 comp192613_c1_seq2 comp192613_c1_seq3 comp192613_c1_seq4 comp192613_c1_seq5 comp192613_c1_seq6 comp192613_c1_seq7 comp207534_c0_seq1
ENSXETG00000002831	comp192953_c0_seq1 comp192953_c0_seq2 comp192953_c0_seq3 comp192953_c0_seq4 comp192953_c0_seq5 comp192953_c0_seq6 comp192953_c0_seq7 comp192953_c0_seq8 comp192953_c0_seq9 comp192953_c0_seq10 comp192953_c0_seq11 comp192953_c0_seq12 comp192953_c0_seq13 comp192953_c0_seq14 comp192953_c0_seq15 comp192953_c0_seq16 comp192953_c0_seq17 comp192953_c0_seq18 comp192953_c0_seq19 comp192953_c0_seq20 comp1929…
ENSXETG00000002832	comp33393_c0_seq1
ENSXETG00000002833	comp185246_c0_seq1 comp185246_c0_seq2 comp185246_c0_seq3 comp185246_c0_seq4
ENSXETG00000002834	comp76241_c0_seq1 comp104581_c0_seq1 comp132482_c0_seq1 comp143170_c0_seq1 comp174419_c0_seq1 comp175231_c1_seq1 comp182150_c0_seq1 comp183803_c0_seq1 comp184254_c0_seq1 comp188190_c4_seq3 comp188315_c0_seq8 comp188315_c0_seq9 comp188664_c3_seq1 comp188664_c3_seq2 comp188664_c3_seq3 comp189024_c2_seq4 comp189182_c0_seq9 comp189252_c1_seq8 comp189327_c1_seq14 comp189492_c11_seq3 comp189830_c3_seq1…
ENSXETG00000002835	comp185889_c3_seq1 comp185889_c3_seq2 comp185889_c3_seq3 comp185889_c3_seq4
ENSXETG00000002836	comp187386_c0_seq1 comp187386_c0_seq2 comp187386_c0_seq3
ENSXETG00000002837	comp191318_c8_seq4
ENSXETG00000002840	comp174863_c1_seq1 comp182282_c1_seq1
ENSXETG00000002841	comp189867_c2_seq1 comp189867_c2_seq2 comp189867_c2_seq3 comp189867_c2_seq4
ENSXETG00000002842	comp180644_c0_seq1 comp180644_c0_seq2
ENSXETG00000002843	comp195968_c0_seq1
ENSXETG00000002846	comp114016_c1_seq1 comp200841_c0_seq1
ENSXETG00000002847	comp185816_c0_seq1 comp185816_c0_seq2 comp185816_c0_seq3
ENSXETG00000002849	comp181779_c0_seq2 comp181779_c0_seq3
ENSXETG00000002852	comp121784_c0_seq1 comp123004_c0_seq1 comp123004_c1_seq1 comp141077_c0_seq1 comp189949_c4_seq2 comp189949_c4_seq3 comp189949_c4_seq4 comp189949_c4_seq5 comp189949_c4_seq6 comp189949_c4_seq8 comp189949_c5_seq1 comp189949_c5_seq2 comp202385_c0_seq1 comp205199_c0_seq1 comp208722_c0_seq1 comp209644_c0_seq1
ENSXETG00000002853	comp182984_c1_seq1 comp182984_c1_seq2 comp182984_c1_seq3 comp182984_c1_seq4 comp182984_c1_seq5 comp182984_c1_seq6 comp182984_c1_seq7 comp182984_c1_seq8
ENSXETG00000002854	comp175403_c0_seq1 comp183297_c0_seq3 comp183297_c0_seq4 comp183297_c0_seq5 comp183297_c0_seq6 comp185343_c0_seq2
ENSXETG00000002859	comp189113_c0_seq1 comp189113_c2_seq1 comp189113_c2_seq2
ENSXETG00000002861	comp187532_c0_seq1 comp187532_c0_seq2 comp187532_c0_seq3
ENSXETG00000002863	comp173498_c0_seq1 comp173498_c0_seq2 comp173498_c1_seq1 comp175094_c0_seq1 comp175094_c0_seq2 comp201486_c0_seq1
ENSXETG00000002864	comp188149_c0_seq2 comp188149_c0_seq3
ENSXETG00000002865	comp142318_c0_seq1
ENSXETG00000002868	comp190473_c8_seq1
ENSXETG00000002869	comp191952_c2_seq5 comp191952_c2_seq12 comp192248_c1_seq2 comp192248_c1_seq3 comp192248_c1_seq4 comp192248_c1_seq9 comp192248_c1_seq11 comp192248_c1_seq12
ENSXETG00000002872	comp192286_c14_seq1
ENSXETG00000002874	comp187295_c0_seq1 comp187295_c3_seq1 comp187295_c3_seq2 comp187295_c3_seq4 comp190590_c7_seq1 comp190590_c7_seq2
ENSXETG00000002875	comp150199_c0_seq1 comp163461_c0_seq1
ENSXETG00000002876	comp156497_c0_seq1
ENSXETG00000002877	comp193386_c12_seq1 comp193386_c12_seq5
ENSXETG00000002878	comp188004_c1_seq1 comp188004_c1_seq3 comp188004_c1_seq4 comp188004_c1_seq6
ENSXETG00000002879	comp172979_c0_seq1 comp186359_c0_seq1 comp186359_c0_seq2 comp186359_c0_seq3
ENSXETG00000002881	comp47845_c0_seq1 comp67976_c0_seq1 comp164378_c0_seq1 comp191033_c0_seq1 comp191033_c0_seq2 comp191033_c0_seq3 comp219363_c0_seq1
ENSXETG00000002882	comp192879_c0_seq2 comp192879_c0_seq5
ENSXETG00000002883	comp137976_c0_seq1 comp137976_c1_seq1 comp137976_c1_seq2 comp185735_c0_seq2 comp185735_c0_seq3
ENSXETG00000002886	comp131112_c0_seq1 comp206475_c0_seq1
ENSXETG00000002887	comp182019_c0_seq1
ENSXETG00000002888	comp177298_c0_seq1 comp177298_c0_seq2
ENSXETG00000002889	comp170452_c0_seq1 comp170452_c0_seq2 comp170452_c0_seq3
ENSXETG00000002892	comp190744_c6_seq1 comp190744_c6_seq3
ENSXETG00000002894	comp186406_c0_seq1 comp186406_c0_seq2 comp186406_c0_seq3
ENSXETG00000002899	comp193803_c0_seq1
ENSXETG00000002902	comp142488_c0_seq1
ENSXETG00000002903	comp191638_c0_seq2 comp191638_c0_seq3 comp191638_c0_seq4 comp191638_c0_seq7 comp191638_c1_seq1 comp191638_c1_seq2 comp191638_c1_seq3
ENSXETG00000002904	comp182189_c0_seq1 comp191279_c3_seq1 comp191279_c3_seq2 comp191279_c3_seq3 comp191279_c3_seq4 comp191279_c3_seq5 comp191279_c3_seq6 comp191279_c3_seq7 comp191279_c3_seq8 comp191279_c3_seq9 comp191279_c3_seq11 comp191279_c3_seq12 comp191279_c3_seq13 comp191279_c3_seq14 comp191279_c3_seq15 comp191279_c3_seq16 comp191279_c3_seq17 comp191279_c3_seq18 comp191279_c3_seq19 comp191279_c3_seq20 comp19127…
ENSXETG00000002909	comp161015_c0_seq1 comp188381_c0_seq4 comp188381_c0_seq12
ENSXETG00000002911	comp193181_c6_seq2 comp193181_c6_seq3 comp193181_c6_seq5 comp193181_c6_seq6
ENSXETG00000002912	comp188735_c0_seq1 comp188735_c1_seq1 comp188735_c1_seq2
ENSXETG00000002914	comp193695_c0_seq1
ENSXETG00000002916	comp166627_c0_seq1
ENSXETG00000002917	comp182792_c1_seq1 comp182792_c2_seq1 comp182792_c3_seq1 comp182792_c4_seq1 comp189338_c5_seq1 comp189338_c5_seq2
ENSXETG00000002918	comp69768_c0_seq1
ENSXETG00000002919	comp192436_c0_seq1 comp192436_c3_seq4
ENSXETG00000002920	comp98185_c0_seq1 comp188397_c0_seq1 comp188397_c1_seq1 comp188397_c2_seq4 comp188397_c2_seq5 comp188397_c3_seq1 comp196190_c0_seq1 comp208755_c0_seq1 comp209439_c0_seq1
ENSXETG00000002921	comp137233_c0_seq1 comp137233_c1_seq1
ENSXETG00000002931	comp134814_c0_seq1 comp192300_c8_seq1 comp192300_c8_seq2 comp192300_c8_seq3 comp192300_c8_seq4
ENSXETG00000002934	comp182040_c0_seq1 comp182040_c1_seq1
ENSXETG00000002935	comp183023_c0_seq4 comp183023_c0_seq5 comp183023_c0_seq7
ENSXETG00000002939	comp193872_c0_seq1
ENSXETG00000002941	comp142250_c0_seq1
ENSXETG00000002942	comp193669_c0_seq1
ENSXETG00000002943	comp74568_c0_seq1
ENSXETG00000002944	comp142139_c0_seq1
ENSXETG00000002945	comp124188_c0_seq1
ENSXETG00000002946	comp177577_c0_seq1
ENSXETG00000002947	comp192592_c0_seq1 comp192592_c0_seq2
ENSXETG00000002950	comp110186_c0_seq1 comp183363_c0_seq1 comp183363_c0_seq2 comp183363_c0_seq4 comp183363_c0_seq7
ENSXETG00000002954	comp191368_c4_seq1 comp191368_c4_seq2
ENSXETG00000002955	comp170069_c0_seq1 comp170069_c0_seq2
ENSXETG00000002956	comp185817_c1_seq2 comp185817_c1_seq3
ENSXETG00000002957	comp187948_c0_seq1 comp187948_c0_seq2 comp187948_c0_seq3
ENSXETG00000002960	comp193011_c9_seq1 comp193011_c9_seq2 comp193011_c9_seq3 comp193011_c9_seq4 comp193011_c9_seq5 comp193011_c9_seq6 comp193011_c9_seq7 comp193011_c9_seq8 comp193011_c9_seq9 comp193011_c9_seq10 comp193011_c9_seq11
ENSXETG00000002963	comp178900_c0_seq1 comp190126_c4_seq1 comp190126_c4_seq2 comp190126_c5_seq1 comp190126_c5_seq2
ENSXETG00000002966	comp142340_c0_seq1
ENSXETG00000002970	comp186432_c0_seq1 comp186432_c0_seq2 comp186432_c0_seq3
ENSXETG00000002971	comp188987_c0_seq1 comp188987_c0_seq2
ENSXETG00000002976	comp164167_c0_seq1 comp164167_c1_seq1 comp189426_c0_seq2 comp189426_c0_seq5 comp189426_c0_seq6
ENSXETG00000002979	comp184163_c4_seq1
ENSXETG00000002980	comp183716_c0_seq2 comp183716_c0_seq3
ENSXETG00000002981	comp177614_c0_seq1
ENSXETG00000002983	comp193827_c0_seq1
ENSXETG00000002985	comp188053_c3_seq1 comp188053_c3_seq2 comp188053_c3_seq4 comp188053_c3_seq5 comp188053_c3_seq6 comp188053_c3_seq7 comp188053_c3_seq8 comp188053_c3_seq9 comp188053_c3_seq10 comp188053_c3_seq11 comp188053_c3_seq12 comp188053_c3_seq13 comp188053_c3_seq14 comp188053_c3_seq15 comp188053_c3_seq16
ENSXETG00000002987	comp184163_c0_seq2 comp184163_c0_seq4 comp184163_c0_seq5 comp184163_c0_seq6 comp184163_c2_seq1 comp184163_c2_seq4 comp189260_c1_seq1 comp189260_c1_seq2
ENSXETG00000002989	comp175308_c1_seq1 comp190155_c13_seq1 comp190155_c13_seq3
ENSXETG00000002992	comp175448_c1_seq1 comp175448_c1_seq2 comp196747_c0_seq1
ENSXETG00000002996	comp187545_c0_seq1 comp187545_c0_seq2 comp187545_c0_seq3 comp187545_c0_seq4 comp187545_c0_seq5 comp187545_c0_seq6 comp187545_c0_seq7
ENSXETG00000002997	comp194184_c0_seq1
ENSXETG00000002998	comp172321_c0_seq1 comp174098_c1_seq1 comp175416_c0_seq1
ENSXETG00000003001	comp70674_c0_seq1 comp160534_c0_seq1 comp160534_c0_seq2
ENSXETG00000003002	comp182005_c0_seq1 comp182005_c0_seq2 comp182005_c0_seq3
ENSXETG00000003003	comp180265_c0_seq1 comp180265_c1_seq1 comp180265_c1_seq2
ENSXETG00000003005	comp72170_c0_seq1 comp155079_c0_seq1 comp163436_c0_seq1
ENSXETG00000003006	comp175610_c0_seq1 comp175610_c0_seq2 comp175610_c0_seq3
ENSXETG00000003014	comp169636_c0_seq1 comp169636_c0_seq2
ENSXETG00000003015	comp190913_c4_seq1 comp190913_c4_seq2 comp193921_c0_seq1
ENSXETG00000003017	comp187790_c0_seq1 comp187790_c0_seq2 comp187790_c1_seq1 comp187790_c1_seq2
ENSXETG00000003023	comp113439_c0_seq1 comp120159_c0_seq1
ENSXETG00000003028	comp134496_c0_seq1 comp134496_c1_seq1 comp149183_c0_seq1 comp167065_c1_seq1
ENSXETG00000003029	comp192879_c0_seq1 comp192879_c0_seq3 comp192879_c0_seq6 comp192879_c0_seq9
ENSXETG00000003032	comp210651_c0_seq1
ENSXETG00000003034	comp182337_c0_seq1 comp182337_c0_seq2 comp182337_c0_seq3 comp182337_c0_seq4 comp182337_c0_seq5 comp182337_c0_seq6 comp182337_c0_seq7 comp182337_c0_seq8
ENSXETG00000003036	comp193012_c0_seq1 comp193012_c0_seq2 comp193012_c0_seq3 comp193012_c0_seq4 comp193012_c0_seq5
ENSXETG00000003037	comp192527_c4_seq1
ENSXETG00000003039	comp173976_c1_seq1
ENSXETG00000003043	comp114842_c0_seq1 comp211156_c0_seq1 comp214566_c0_seq1
ENSXETG00000003046	comp209090_c0_seq1
ENSXETG00000003049	comp191032_c3_seq1 comp191032_c3_seq3 comp191032_c3_seq5
ENSXETG00000003052	comp194232_c0_seq1
ENSXETG00000003053	comp192438_c8_seq1 comp192438_c8_seq2 comp192438_c8_seq3 comp192438_c8_seq4 comp192438_c8_seq5 comp192438_c8_seq6 comp192438_c8_seq7 comp192438_c8_seq8 comp192438_c8_seq9 comp192438_c8_seq10 comp192438_c8_seq11 comp192438_c8_seq12
ENSXETG00000003055	comp187311_c0_seq1
ENSXETG00000003057	comp71835_c1_seq1 comp164085_c0_seq1
ENSXETG00000003060	comp215275_c0_seq1
ENSXETG00000003062	comp185122_c0_seq1 comp185122_c0_seq2 comp185122_c0_seq3 comp185122_c0_seq4
ENSXETG00000003063	comp74685_c0_seq1 comp145352_c0_seq2
ENSXETG00000003065	comp200804_c0_seq1
ENSXETG00000003066	comp188681_c0_seq1 comp188681_c0_seq2 comp188681_c1_seq1 comp188681_c1_seq2 comp188681_c1_seq3 comp188681_c1_seq4 comp188681_c1_seq5 comp188681_c1_seq6 comp188681_c1_seq7 comp188681_c1_seq8 comp188681_c1_seq9 comp188681_c1_seq10 comp188681_c1_seq11 comp188681_c1_seq12 comp188681_c1_seq13 comp188681_c1_seq14 comp188681_c1_seq15 comp188681_c1_seq16 comp188681_c1_seq17 comp188681_c1_seq18 comp188681…
ENSXETG00000003068	comp144241_c0_seq1
ENSXETG00000003071	comp191065_c0_seq1 comp191065_c0_seq2 comp191065_c0_seq3 comp191065_c0_seq4 comp191065_c0_seq5 comp191065_c0_seq6 comp191065_c0_seq7 comp191065_c0_seq9 comp191065_c0_seq11 comp191065_c0_seq12 comp191986_c0_seq2
ENSXETG00000003072	comp185632_c1_seq2 comp185632_c1_seq3
ENSXETG00000003073	comp184389_c0_seq1 comp184389_c0_seq2 comp184389_c0_seq3 comp184389_c0_seq4 comp191595_c4_seq3
ENSXETG00000003076	comp192162_c3_seq1 comp192162_c3_seq2 comp192162_c3_seq3 comp192162_c3_seq4 comp192162_c3_seq5 comp192162_c3_seq6 comp192162_c3_seq7 comp192162_c3_seq8
ENSXETG00000003077	comp72885_c0_seq1 comp190528_c0_seq1 comp190528_c0_seq2 comp190528_c0_seq3 comp190528_c0_seq4 comp190528_c0_seq5 comp190528_c0_seq6 comp190528_c0_seq7 comp190528_c0_seq8 comp190528_c0_seq9 comp190528_c0_seq10 comp190528_c0_seq11 comp192956_c5_seq8 comp192956_c5_seq12 comp192956_c6_seq1
ENSXETG00000003079	comp189436_c0_seq1 comp189436_c0_seq2 comp189436_c0_seq3 comp189436_c0_seq5 comp189436_c1_seq1
ENSXETG00000003081	comp185993_c1_seq1
ENSXETG00000003083	comp188654_c0_seq1 comp188654_c0_seq2 comp188654_c0_seq3 comp188654_c0_seq4 comp188654_c0_seq6 comp188654_c0_seq7 comp188654_c0_seq9 comp188654_c0_seq10 comp188654_c0_seq11 comp188654_c0_seq12 comp188654_c0_seq13 comp188654_c0_seq14 comp188654_c0_seq15
ENSXETG00000003085	comp133101_c0_seq1
ENSXETG00000003087	comp182522_c1_seq1 comp190977_c3_seq1 comp190977_c3_seq7 comp190977_c3_seq10 comp190977_c3_seq12 comp190977_c3_seq14 comp190977_c3_seq16 comp190977_c3_seq18 comp190977_c3_seq19 comp190977_c3_seq20
ENSXETG00000003092	comp187351_c0_seq1 comp187351_c1_seq3 comp187351_c1_seq4
ENSXETG00000003094	comp74395_c0_seq1 comp78045_c0_seq1
ENSXETG00000003095	comp190796_c3_seq1
ENSXETG00000003096	comp185442_c0_seq1 comp185442_c0_seq2
ENSXETG00000003097	comp194519_c0_seq1
ENSXETG00000003099	comp188156_c2_seq1 comp188156_c2_seq2
ENSXETG00000003108	comp190234_c2_seq1 comp190234_c2_seq2
ENSXETG00000003119	comp184774_c1_seq1 comp184774_c1_seq2 comp184774_c1_seq3
ENSXETG00000003121	comp191839_c3_seq1 comp191839_c3_seq2 comp191839_c5_seq1 comp191839_c10_seq1 comp191839_c10_seq2 comp191839_c10_seq3 comp191839_c12_seq1 comp191839_c12_seq2 comp191839_c12_seq3 comp191839_c12_seq5 comp191839_c12_seq6 comp191839_c12_seq7 comp191839_c12_seq8 comp191839_c12_seq9 comp191839_c12_seq11 comp191839_c12_seq12 comp191839_c12_seq14 comp191839_c12_seq15 comp191839_c12_seq16 comp191839_c12_se…
ENSXETG00000003123	comp187547_c0_seq2
ENSXETG00000003124	comp136027_c0_seq1 comp167616_c0_seq1 comp167616_c1_seq1
ENSXETG00000003125	comp191888_c0_seq1 comp191888_c0_seq2 comp191888_c0_seq3 comp191888_c0_seq4 comp191888_c0_seq6 comp191888_c0_seq7 comp191888_c0_seq8 comp191888_c0_seq9 comp191888_c0_seq10 comp191888_c0_seq11
ENSXETG00000003126	comp183792_c0_seq1 comp183792_c0_seq2 comp183792_c0_seq4 comp183792_c0_seq5
ENSXETG00000003128	comp193165_c2_seq1 comp193165_c2_seq2 comp193165_c2_seq3 comp193165_c2_seq5 comp193165_c2_seq6 comp193165_c2_seq7 comp193165_c2_seq9 comp193165_c2_seq11 comp193165_c3_seq1
ENSXETG00000003129	comp68051_c0_seq1 comp133034_c0_seq1 comp133034_c0_seq2 comp174587_c0_seq1 comp174587_c1_seq1
ENSXETG00000003130	comp190748_c0_seq1 comp190748_c0_seq2 comp190748_c1_seq1 comp190748_c1_seq2 comp190748_c1_seq3 comp190748_c1_seq4 comp190748_c1_seq5 comp190748_c1_seq6 comp190748_c1_seq8 comp190748_c1_seq9
ENSXETG00000003133	comp28762_c0_seq1 comp122712_c0_seq1 comp126607_c0_seq1 comp207064_c0_seq1
ENSXETG00000003134	comp182277_c0_seq1 comp182277_c0_seq2 comp182277_c0_seq3 comp182277_c0_seq4 comp182277_c0_seq5 comp182277_c0_seq6 comp182277_c0_seq7 comp182277_c0_seq8 comp182277_c0_seq9 comp182277_c0_seq10 comp182277_c0_seq11 comp182277_c0_seq12 comp182277_c0_seq13 comp182277_c0_seq14 comp182277_c0_seq15 comp182277_c0_seq16 comp182277_c0_seq17 comp182277_c0_seq18 comp182277_c0_seq19 comp182277_c0_seq20 comp1822…
ENSXETG00000003135	comp93056_c0_seq1 comp93056_c0_seq2 comp186893_c0_seq4
ENSXETG00000003141	comp168471_c0_seq1
ENSXETG00000003142	comp193431_c7_seq2 comp193431_c7_seq4 comp193431_c7_seq6
ENSXETG00000003144	comp131646_c1_seq1 comp219147_c0_seq1
ENSXETG00000003146	comp192752_c0_seq1 comp192752_c0_seq3 comp192752_c0_seq4 comp192752_c0_seq5 comp192752_c0_seq8
ENSXETG00000003147	comp184583_c0_seq2 comp184583_c0_seq3 comp184583_c0_seq4 comp184583_c0_seq5 comp184583_c0_seq9 comp184583_c0_seq10 comp193490_c2_seq1 comp193490_c2_seq2
ENSXETG00000003149	comp62807_c0_seq1 comp64342_c0_seq1 comp64342_c0_seq2 comp87806_c0_seq1 comp144834_c0_seq1 comp161950_c0_seq1 comp161950_c1_seq1 comp161950_c2_seq1 comp202646_c0_seq1 comp206800_c0_seq1 comp218504_c0_seq1
ENSXETG00000003151	comp193505_c2_seq1 comp193505_c2_seq2 comp193505_c2_seq5 comp193505_c2_seq6 comp193505_c2_seq7 comp193505_c2_seq12 comp193505_c2_seq13
ENSXETG00000003152	comp194180_c0_seq1
ENSXETG00000003154	comp186034_c0_seq1 comp190282_c4_seq1 comp190282_c4_seq3 comp191469_c0_seq2
ENSXETG00000003155	comp188451_c0_seq1 comp188451_c0_seq2 comp188451_c0_seq3 comp188451_c0_seq4 comp188451_c0_seq5
ENSXETG00000003156	comp186655_c0_seq1 comp186655_c0_seq2 comp186655_c1_seq1 comp186655_c1_seq2
ENSXETG00000003158	comp178653_c1_seq1 comp178653_c1_seq2 comp178653_c1_seq3
ENSXETG00000003160	comp79175_c0_seq1 comp120080_c0_seq1
ENSXETG00000003163	comp165364_c0_seq1 comp165364_c1_seq1 comp206236_c0_seq1
ENSXETG00000003164	comp193684_c0_seq1
ENSXETG00000003165	comp192086_c11_seq1 comp192086_c11_seq2 comp192086_c11_seq3 comp192086_c11_seq7 comp192086_c11_seq9 comp192086_c11_seq11
ENSXETG00000003166	comp191014_c2_seq1 comp191014_c2_seq2 comp191014_c2_seq3
ENSXETG00000003167	comp190875_c1_seq3 comp190875_c1_seq8 comp190931_c0_seq2 comp190931_c0_seq3 comp190931_c0_seq6 comp190931_c0_seq7 comp190931_c0_seq8 comp190931_c0_seq9 comp190931_c0_seq11
ENSXETG00000003171	comp183858_c0_seq1 comp183858_c0_seq2 comp183858_c0_seq3 comp183858_c0_seq4 comp183858_c0_seq5 comp183858_c0_seq6
ENSXETG00000003172	comp184204_c0_seq1 comp184204_c0_seq2 comp184204_c0_seq3 comp184204_c1_seq1
ENSXETG00000003174	comp193494_c4_seq1 comp193494_c4_seq2 comp193494_c4_seq3
ENSXETG00000003175	comp193272_c0_seq4 comp193272_c0_seq5 comp193272_c0_seq9 comp193272_c0_seq10
ENSXETG00000003179	comp184473_c1_seq1 comp184473_c1_seq2
ENSXETG00000003181	comp214968_c0_seq1 comp219741_c0_seq1
ENSXETG00000003191	comp193007_c0_seq1 comp193007_c0_seq2
ENSXETG00000003193	comp187694_c0_seq1 comp187694_c0_seq2 comp187694_c0_seq3 comp187694_c0_seq4 comp187694_c0_seq5 comp187694_c0_seq7 comp187694_c0_seq8 comp187694_c0_seq9 comp187694_c0_seq10 comp187694_c0_seq11 comp187694_c0_seq12
ENSXETG00000003194	comp188772_c0_seq1 comp188772_c2_seq3 comp188772_c2_seq4 comp188772_c3_seq1 comp188772_c3_seq2 comp188772_c3_seq3 comp188772_c3_seq4 comp189524_c0_seq2 comp189524_c0_seq3 comp189524_c0_seq4 comp189524_c0_seq5 comp189524_c0_seq6
ENSXETG00000003197	comp137117_c0_seq1 comp189982_c0_seq2 comp189982_c0_seq3 comp189982_c0_seq4 comp189982_c0_seq5 comp189982_c0_seq7 comp189982_c0_seq8 comp189982_c0_seq9
ENSXETG00000003199	comp165716_c0_seq1 comp165716_c0_seq2
ENSXETG00000003203	comp177928_c0_seq1 comp177928_c0_seq2
ENSXETG00000003208	comp122126_c0_seq1
ENSXETG00000003209	comp188509_c0_seq1 comp188509_c0_seq5
ENSXETG00000003212	comp175354_c0_seq1 comp175354_c1_seq2 comp175354_c1_seq3 comp175354_c2_seq1 comp175354_c2_seq2
ENSXETG00000003217	comp190882_c6_seq2 comp190882_c6_seq3 comp190882_c6_seq8 comp190882_c6_seq9 comp193037_c10_seq1 comp193037_c10_seq2 comp193037_c10_seq3 comp193037_c10_seq4 comp193037_c10_seq5
ENSXETG00000003221	comp192685_c0_seq3 comp192685_c0_seq10
ENSXETG00000003222	comp189414_c0_seq1 comp189414_c0_seq3 comp189414_c0_seq4 comp189414_c0_seq6 comp189414_c0_seq7 comp189414_c0_seq8
ENSXETG00000003223	comp192095_c0_seq2 comp192095_c1_seq1 comp192095_c1_seq2 comp192095_c1_seq4
ENSXETG00000003233	comp191880_c7_seq1
ENSXETG00000003234	comp63173_c0_seq1 comp177648_c0_seq1 comp177648_c1_seq1 comp177648_c1_seq2 comp177648_c1_seq3
ENSXETG00000003237	comp74270_c0_seq1 comp74270_c0_seq2
ENSXETG00000003238	comp191516_c2_seq1 comp191516_c2_seq2 comp191516_c8_seq3 comp191516_c8_seq7
ENSXETG00000003239	comp191572_c0_seq1 comp191572_c0_seq2 comp191572_c0_seq3 comp191572_c0_seq4 comp191572_c0_seq5 comp191572_c0_seq6 comp191572_c0_seq7 comp191572_c0_seq8 comp191572_c0_seq9 comp191572_c0_seq10
ENSXETG00000003240	comp188510_c2_seq1 comp188510_c2_seq2 comp188510_c2_seq3 comp188510_c2_seq4 comp188510_c2_seq5 comp188510_c2_seq6 comp188510_c2_seq7 comp188510_c2_seq8 comp188510_c2_seq9 comp188510_c2_seq10 comp188510_c2_seq11 comp188510_c2_seq12 comp188510_c2_seq13 comp188510_c2_seq14 comp188510_c2_seq15 comp188510_c2_seq16 comp196990_c0_seq1
ENSXETG00000003245	comp187270_c1_seq1 comp187270_c1_seq2 comp187270_c1_seq3 comp187270_c1_seq4 comp187270_c1_seq5 comp187270_c1_seq7 comp187270_c1_seq13 comp187270_c1_seq14
ENSXETG00000003246	comp187774_c0_seq1
ENSXETG00000003247	comp191902_c0_seq1 comp191902_c0_seq2 comp191902_c8_seq1 comp191902_c8_seq2 comp191902_c8_seq3 comp191902_c8_seq4
ENSXETG00000003248	comp192265_c3_seq1 comp192265_c6_seq1 comp192265_c6_seq2 comp192265_c6_seq3
ENSXETG00000003249	comp187367_c0_seq1 comp187367_c0_seq4
ENSXETG00000003251	comp176906_c0_seq1 comp176906_c0_seq3
ENSXETG00000003253	comp190779_c1_seq1 comp190779_c1_seq2
ENSXETG00000003254	comp191102_c2_seq1 comp191102_c2_seq2 comp191102_c2_seq3 comp191102_c2_seq4 comp191102_c2_seq5 comp191102_c2_seq6 comp191102_c2_seq7 comp191102_c5_seq1
ENSXETG00000003257	comp176365_c0_seq1 comp176365_c0_seq2 comp176365_c1_seq1 comp176365_c1_seq2
ENSXETG00000003260	comp169620_c0_seq1
ENSXETG00000003264	comp189654_c6_seq1 comp189654_c6_seq2 comp189654_c6_seq3 comp189654_c6_seq4 comp189654_c6_seq5 comp189654_c6_seq6
ENSXETG00000003265	comp185992_c0_seq1 comp185992_c0_seq3 comp185992_c0_seq5
ENSXETG00000003266	comp191579_c0_seq3 comp191579_c0_seq7 comp191579_c0_seq8 comp191579_c0_seq9
ENSXETG00000003267	comp143657_c0_seq1 comp176710_c0_seq1 comp176710_c0_seq2 comp195677_c0_seq1
ENSXETG00000003268	comp190853_c6_seq3 comp190853_c6_seq4 comp190853_c6_seq5 comp190853_c6_seq6 comp190853_c6_seq7
ENSXETG00000003269	comp186514_c0_seq1 comp186514_c0_seq3 comp186514_c0_seq4
ENSXETG00000003270	comp74617_c0_seq1
ENSXETG00000003272	comp119638_c0_seq1 comp137598_c1_seq1
ENSXETG00000003278	comp194313_c0_seq1
ENSXETG00000003280	comp190756_c2_seq2 comp190756_c2_seq3 comp190756_c2_seq4 comp190756_c2_seq5 comp190756_c2_seq6 comp191001_c2_seq1 comp191001_c2_seq5 comp193035_c2_seq1 comp193035_c2_seq4 comp193035_c2_seq5 comp193035_c2_seq7 comp193035_c2_seq10 comp193405_c3_seq1
ENSXETG00000003281	comp181754_c0_seq1 comp181754_c0_seq2 comp181754_c0_seq3 comp181754_c0_seq4 comp181754_c0_seq5 comp188580_c1_seq1 comp188580_c1_seq2
ENSXETG00000003282	comp191770_c15_seq1
ENSXETG00000003283	comp193779_c0_seq1
ENSXETG00000003284	comp170013_c0_seq1 comp170013_c0_seq2 comp170013_c0_seq4
ENSXETG00000003285	comp170013_c0_seq3
ENSXETG00000003286	comp141989_c0_seq1
ENSXETG00000003287	comp177963_c0_seq1
ENSXETG00000003290	comp187102_c0_seq1
ENSXETG00000003291	comp177963_c1_seq1 comp177963_c2_seq1 comp177963_c2_seq2
ENSXETG00000003293	comp187102_c1_seq1
ENSXETG00000003296	comp187574_c0_seq1 comp187574_c0_seq2 comp187574_c0_seq3 comp187574_c0_seq4 comp187574_c0_seq6 comp187574_c0_seq7
ENSXETG00000003300	comp75089_c0_seq1 comp113107_c0_seq1 comp152893_c0_seq1 comp186085_c0_seq1 comp186085_c0_seq2 comp186085_c0_seq3 comp186085_c0_seq4 comp208410_c0_seq1
ENSXETG00000003301	comp168841_c0_seq1 comp168841_c0_seq2
ENSXETG00000003302	comp184348_c0_seq1 comp184348_c0_seq2
ENSXETG00000003303	comp192391_c2_seq2 comp192391_c2_seq5 comp192391_c2_seq7 comp192391_c2_seq8 comp192391_c2_seq10
ENSXETG00000003321	comp177249_c0_seq1 comp177249_c0_seq2 comp177249_c0_seq3
ENSXETG00000003326	comp61597_c0_seq1
ENSXETG00000003328	comp75661_c0_seq1
ENSXETG00000003329	comp191317_c0_seq1 comp191317_c1_seq1 comp191317_c1_seq2 comp191317_c1_seq3 comp191317_c1_seq4 comp191317_c1_seq5 comp191317_c1_seq7 comp191317_c1_seq8 comp191317_c1_seq9 comp191317_c2_seq1
ENSXETG00000003330	comp86857_c0_seq1 comp149750_c0_seq1 comp149750_c1_seq1 comp149750_c1_seq2 comp172430_c1_seq1 comp192201_c2_seq1 comp192201_c2_seq2 comp192201_c2_seq3 comp192201_c2_seq4 comp192201_c2_seq5 comp192201_c2_seq6 comp192201_c2_seq7 comp192201_c2_seq8
ENSXETG00000003331	comp191497_c4_seq1 comp191497_c4_seq2 comp191497_c4_seq3
ENSXETG00000003335	comp114764_c0_seq1
ENSXETG00000003337	comp190008_c6_seq3 comp190008_c6_seq4
ENSXETG00000003338	comp165610_c0_seq1 comp165610_c2_seq1 comp182115_c0_seq1 comp183957_c0_seq1 comp183957_c0_seq3 comp183957_c0_seq4 comp198926_c0_seq1
ENSXETG00000003339	comp182197_c0_seq1 comp182197_c0_seq2 comp193528_c3_seq1 comp193528_c6_seq1 comp208215_c0_seq1
ENSXETG00000003340	comp192347_c6_seq1 comp192347_c6_seq3
ENSXETG00000003345	comp203003_c0_seq1
ENSXETG00000003349	comp131503_c0_seq1 comp196095_c0_seq1
ENSXETG00000003351	comp168661_c0_seq2 comp169490_c0_seq1 comp186617_c1_seq2 comp186617_c1_seq3 comp186617_c1_seq5
ENSXETG00000003353	comp150849_c1_seq1 comp214842_c0_seq1
ENSXETG00000003356	comp186958_c0_seq1 comp186958_c0_seq2 comp186958_c0_seq3
ENSXETG00000003357	comp190603_c1_seq2 comp192260_c2_seq9
ENSXETG00000003358	comp141200_c0_seq1
ENSXETG00000003365	comp43853_c0_seq1 comp173506_c0_seq1 comp173506_c1_seq1 comp218015_c0_seq1
ENSXETG00000003366	comp185212_c0_seq1 comp185212_c0_seq3
ENSXETG00000003368	comp163111_c0_seq1
ENSXETG00000003370	comp174129_c0_seq2 comp191568_c2_seq2 comp191568_c2_seq3 comp191568_c2_seq4 comp191568_c2_seq5 comp191568_c2_seq7
ENSXETG00000003371	comp177016_c1_seq1
ENSXETG00000003372	comp190345_c5_seq1 comp190345_c8_seq1 comp190345_c8_seq2
ENSXETG00000003373	comp155683_c1_seq1 comp162183_c1_seq1
ENSXETG00000003374	comp185659_c0_seq1 comp185659_c0_seq2 comp185659_c0_seq3 comp185659_c0_seq4 comp185659_c0_seq5 comp185659_c0_seq7 comp185659_c0_seq10 comp185659_c0_seq11 comp185659_c0_seq12 comp185659_c0_seq13
ENSXETG00000003375	comp74283_c0_seq1 comp74283_c1_seq1
ENSXETG00000003376	comp188715_c2_seq1
ENSXETG00000003377	comp169759_c0_seq1 comp169759_c0_seq2 comp189519_c12_seq1
ENSXETG00000003378	comp191535_c0_seq3 comp191535_c0_seq4 comp191535_c2_seq1 comp191535_c2_seq3 comp191535_c2_seq4 comp191535_c2_seq5
ENSXETG00000003379	comp187802_c0_seq3
ENSXETG00000003380	comp150808_c0_seq1 comp212601_c0_seq1 comp216785_c0_seq1
ENSXETG00000003381	comp193451_c7_seq1 comp193451_c7_seq2 comp193451_c7_seq3 comp193451_c7_seq4 comp193451_c7_seq5 comp193451_c7_seq10 comp193451_c7_seq11 comp193451_c7_seq12 comp193451_c7_seq13
ENSXETG00000003382	comp189808_c3_seq1
ENSXETG00000003384	comp189426_c1_seq1 comp189426_c3_seq1 comp193204_c12_seq1 comp193204_c12_seq2
ENSXETG00000003385	comp178998_c0_seq1
ENSXETG00000003386	comp188001_c4_seq1 comp188001_c4_seq2
ENSXETG00000003388	comp106109_c0_seq1 comp141062_c0_seq2 comp182767_c0_seq1 comp187389_c4_seq3 comp187389_c4_seq4 comp187922_c8_seq1 comp187922_c8_seq2 comp189874_c0_seq3 comp189874_c0_seq4 comp191084_c3_seq1 comp191084_c5_seq2 comp191084_c5_seq4 comp192723_c6_seq7
ENSXETG00000003389	comp192722_c3_seq2 comp192722_c3_seq4 comp192722_c3_seq7
ENSXETG00000003390	comp189034_c4_seq3 comp189034_c4_seq8 comp190208_c8_seq2
ENSXETG00000003391	comp42842_c0_seq1 comp202417_c0_seq1
ENSXETG00000003392	comp143106_c0_seq1
ENSXETG00000003393	comp96152_c0_seq1 comp134690_c0_seq1 comp134690_c1_seq1 comp175431_c0_seq1 comp175431_c1_seq1 comp198319_c0_seq1 comp198667_c0_seq1 comp199475_c0_seq1 comp210339_c0_seq1
ENSXETG00000003394	comp189243_c2_seq1 comp189243_c2_seq2 comp189243_c2_seq3
ENSXETG00000003395	comp165130_c0_seq1 comp165130_c1_seq1 comp165130_c2_seq1 comp180094_c0_seq1 comp180094_c0_seq2
ENSXETG00000003396	comp193955_c0_seq1
ENSXETG00000003398	comp189341_c8_seq1 comp193840_c0_seq1
ENSXETG00000003399	comp193517_c4_seq3
ENSXETG00000003401	comp193240_c2_seq1 comp193240_c2_seq2 comp193240_c2_seq4 comp193240_c2_seq5 comp193240_c2_seq6 comp193240_c2_seq7
ENSXETG00000003402	comp178957_c2_seq1 comp178957_c3_seq1
ENSXETG00000003403	comp189959_c3_seq3 comp189959_c3_seq4
ENSXETG00000003405	comp192824_c0_seq6 comp192824_c0_seq19 comp193076_c0_seq1 comp193076_c0_seq7 comp193076_c0_seq8 comp193076_c0_seq10
ENSXETG00000003406	comp189390_c0_seq4
ENSXETG00000003418	comp199775_c0_seq1
ENSXETG00000003419	comp182654_c0_seq1
ENSXETG00000003420	comp192527_c1_seq1 comp192527_c1_seq2 comp192527_c1_seq3 comp192527_c1_seq4 comp192527_c1_seq5 comp192527_c1_seq6 comp192527_c1_seq7
ENSXETG00000003421	comp187181_c0_seq1 comp187181_c0_seq2 comp187181_c0_seq3 comp187181_c0_seq4 comp187181_c0_seq5 comp187181_c0_seq6 comp187181_c0_seq7 comp187181_c0_seq8 comp187181_c0_seq9
ENSXETG00000003427	comp189692_c0_seq1 comp189692_c1_seq1 comp189692_c3_seq1
ENSXETG00000003430	comp193157_c7_seq1 comp193157_c7_seq2 comp193157_c7_seq3 comp193157_c7_seq4 comp193157_c7_seq5 comp193157_c7_seq6 comp193157_c7_seq7
ENSXETG00000003432	comp193949_c0_seq1
ENSXETG00000003433	comp75139_c0_seq1
ENSXETG00000003434	comp190448_c10_seq1 comp190448_c10_seq2
ENSXETG00000003436	comp187709_c15_seq4 comp187709_c15_seq7 comp187709_c15_seq8
ENSXETG00000003439	comp189351_c1_seq1 comp189351_c1_seq2 comp189351_c1_seq3 comp189351_c1_seq4
ENSXETG00000003440	comp106222_c0_seq1 comp139181_c0_seq1 comp162598_c0_seq1 comp162598_c1_seq1 comp163636_c0_seq1 comp174384_c0_seq1 comp178686_c0_seq1 comp178686_c0_seq2 comp178686_c0_seq4 comp178686_c0_seq5 comp178686_c0_seq6 comp190846_c12_seq3 comp190846_c12_seq9 comp205919_c0_seq1 comp215914_c0_seq1
ENSXETG00000003443	comp75149_c0_seq1
ENSXETG00000003447	comp12899_c0_seq1 comp166575_c0_seq1 comp166575_c0_seq2
ENSXETG00000003449	comp8872_c0_seq1 comp146922_c0_seq1 comp159749_c1_seq1
ENSXETG00000003451	comp190893_c0_seq1 comp190893_c0_seq3 comp190893_c0_seq4 comp190893_c0_seq5
ENSXETG00000003454	comp189882_c0_seq2 comp189882_c0_seq5 comp189882_c0_seq7 comp189882_c0_seq9 comp189882_c0_seq10 comp189882_c0_seq12
ENSXETG00000003455	comp176751_c0_seq1 comp176751_c0_seq2 comp209812_c0_seq1 comp214755_c0_seq1
ENSXETG00000003457	comp169343_c0_seq2 comp191709_c12_seq1 comp191709_c12_seq2
ENSXETG00000003458	comp191709_c1_seq1
ENSXETG00000003459	comp191226_c10_seq1 comp191226_c10_seq2 comp191226_c10_seq3 comp191226_c10_seq4 comp191226_c10_seq6 comp191226_c10_seq7 comp191226_c10_seq8 comp191226_c10_seq9 comp191226_c10_seq11 comp191226_c10_seq13 comp191226_c10_seq14 comp191226_c10_seq15
ENSXETG00000003462	comp180630_c1_seq1 comp180630_c1_seq2 comp180630_c1_seq3
ENSXETG00000003464	comp180201_c1_seq1 comp183619_c0_seq1 comp189430_c0_seq1 comp189430_c0_seq3 comp189430_c0_seq4 comp189430_c0_seq6 comp189430_c0_seq10 comp189810_c6_seq1 comp189810_c6_seq2 comp189810_c6_seq3 comp189810_c6_seq4 comp189810_c6_seq5 comp189810_c6_seq6 comp189810_c6_seq7 comp189810_c6_seq8 comp189923_c0_seq1 comp189923_c0_seq2 comp189923_c0_seq3 comp189923_c0_seq4 comp189923_c0_seq5 comp189923_c0_seq6…
ENSXETG00000003465	comp201884_c0_seq1 comp201884_c0_seq2
ENSXETG00000003466	comp185887_c0_seq1 comp185887_c0_seq2 comp188891_c0_seq8 comp188891_c0_seq10
ENSXETG00000003467	comp189284_c0_seq1 comp189284_c0_seq3 comp189284_c0_seq4 comp189284_c0_seq5 comp189284_c0_seq6 comp189284_c0_seq7 comp189284_c0_seq8 comp189284_c0_seq10 comp189284_c0_seq11
ENSXETG00000003468	comp191783_c5_seq1 comp191783_c5_seq2 comp191783_c5_seq3 comp191783_c5_seq8 comp191783_c6_seq1
ENSXETG00000003469	comp82352_c0_seq1 comp82352_c0_seq2
ENSXETG00000003470	comp190313_c2_seq3
ENSXETG00000003471	comp126160_c0_seq1 comp126160_c1_seq1 comp156360_c0_seq1 comp214049_c0_seq1
ENSXETG00000003474	comp189977_c1_seq1 comp189977_c3_seq1
ENSXETG00000003477	comp191502_c3_seq1 comp191502_c3_seq7 comp191502_c3_seq8
ENSXETG00000003478	comp136787_c1_seq1 comp136787_c2_seq1 comp136787_c2_seq2 comp180641_c0_seq1
ENSXETG00000003479	comp169754_c0_seq1 comp189799_c7_seq2 comp189799_c7_seq5 comp189799_c7_seq11 comp189799_c7_seq13
ENSXETG00000003480	comp192377_c8_seq1 comp192377_c8_seq2 comp192377_c8_seq3 comp192377_c8_seq4 comp192377_c8_seq5 comp192377_c8_seq6 comp192377_c8_seq7
ENSXETG00000003483	comp183972_c0_seq3 comp191799_c3_seq1 comp191799_c3_seq2 comp191799_c3_seq3 comp191799_c3_seq4 comp191799_c4_seq1 comp191799_c4_seq2 comp191799_c4_seq3 comp191799_c4_seq4
ENSXETG00000003484	comp181204_c0_seq1 comp181204_c0_seq2 comp181204_c0_seq3 comp181204_c0_seq4 comp181204_c0_seq5
ENSXETG00000003486	comp177413_c1_seq1 comp177413_c1_seq2 comp177413_c1_seq3 comp177413_c1_seq4
ENSXETG00000003489	comp216558_c0_seq1
ENSXETG00000003491	comp191882_c12_seq1 comp191882_c12_seq3 comp191882_c12_seq4
ENSXETG00000003492	comp189171_c0_seq5 comp189171_c0_seq6
ENSXETG00000003493	comp187169_c0_seq2 comp187169_c0_seq3 comp187169_c0_seq4 comp187169_c0_seq5 comp187169_c0_seq6
ENSXETG00000003495	comp187199_c0_seq1 comp187199_c0_seq2 comp187199_c0_seq3 comp187199_c0_seq4 comp187199_c0_seq5 comp187199_c0_seq6
ENSXETG00000003496	comp188302_c7_seq4 comp188302_c7_seq6 comp188302_c7_seq7 comp188302_c7_seq9 comp188302_c7_seq12
ENSXETG00000003498	comp186343_c0_seq1 comp186343_c0_seq2 comp186343_c0_seq3 comp186343_c0_seq4 comp186343_c0_seq5 comp186343_c0_seq6 comp186343_c0_seq7 comp186343_c0_seq8 comp186343_c1_seq1
ENSXETG00000003499	comp189257_c13_seq1
ENSXETG00000003501	comp177894_c1_seq1 comp177894_c2_seq1
ENSXETG00000003502	comp193006_c1_seq1 comp193006_c1_seq2 comp193006_c1_seq3
ENSXETG00000003504	comp193429_c4_seq7
ENSXETG00000003506	comp128674_c0_seq1
ENSXETG00000003508	comp178334_c0_seq2
ENSXETG00000003512	comp178106_c0_seq1 comp193098_c3_seq2 comp193098_c3_seq3
ENSXETG00000003513	comp126157_c0_seq1 comp170168_c0_seq1
ENSXETG00000003514	comp192834_c0_seq1 comp192834_c0_seq2
ENSXETG00000003516	comp181935_c0_seq1 comp181935_c0_seq2 comp181935_c0_seq3
ENSXETG00000003517	comp168270_c0_seq1 comp168270_c0_seq2 comp189245_c0_seq1 comp189245_c4_seq1 comp189245_c4_seq2 comp189245_c4_seq3 comp189245_c4_seq4
ENSXETG00000003518	comp190852_c4_seq1 comp190852_c4_seq2 comp190852_c4_seq3 comp190852_c4_seq4 comp190852_c4_seq5
ENSXETG00000003519	comp193924_c0_seq1
ENSXETG00000003521	comp169140_c0_seq1 comp169140_c1_seq1
ENSXETG00000003522	comp180544_c0_seq1
ENSXETG00000003527	comp183405_c0_seq1 comp183405_c2_seq3
ENSXETG00000003528	comp191950_c11_seq1
ENSXETG00000003529	comp193033_c8_seq1
ENSXETG00000003530	comp187310_c0_seq1 comp187310_c0_seq2 comp187310_c0_seq3 comp187310_c0_seq4
ENSXETG00000003532	comp73747_c0_seq1
ENSXETG00000003533	comp160107_c0_seq1 comp178080_c0_seq1 comp178080_c0_seq2
ENSXETG00000003534	comp186022_c0_seq1 comp186022_c0_seq2 comp186022_c0_seq3
ENSXETG00000003537	comp135066_c0_seq1 comp172332_c0_seq1
ENSXETG00000003539	comp185355_c0_seq1
ENSXETG00000003545	comp187678_c0_seq1
ENSXETG00000003548	comp160699_c2_seq1 comp201061_c0_seq1
ENSXETG00000003550	comp74781_c0_seq1
ENSXETG00000003551	comp107020_c0_seq1 comp107020_c1_seq1 comp163222_c0_seq1 comp179929_c0_seq1 comp184490_c0_seq1 comp184490_c0_seq2 comp188720_c1_seq1 comp188720_c1_seq9 comp204429_c0_seq1
ENSXETG00000003552	comp190344_c5_seq2 comp190344_c5_seq6 comp190344_c5_seq7
ENSXETG00000003553	comp192163_c1_seq1 comp192163_c5_seq1
ENSXETG00000003561	comp186690_c0_seq1 comp186690_c1_seq1 comp186690_c1_seq2
ENSXETG00000003563	comp74174_c0_seq1 comp172520_c0_seq1 comp172520_c0_seq2 comp172520_c0_seq3
ENSXETG00000003569	comp187736_c11_seq2 comp187736_c11_seq4
ENSXETG00000003570	comp190352_c2_seq1 comp190352_c2_seq2
ENSXETG00000003571	comp183836_c0_seq1 comp183836_c0_seq2
ENSXETG00000003573	comp74620_c1_seq1
ENSXETG00000003575	comp190876_c1_seq1 comp190876_c1_seq2 comp190876_c1_seq3 comp190876_c1_seq4 comp190876_c1_seq5 comp190876_c1_seq6 comp190876_c1_seq7
ENSXETG00000003576	comp89601_c0_seq1 comp138706_c0_seq1 comp199219_c0_seq1
ENSXETG00000003578	comp189164_c0_seq1 comp189164_c0_seq2 comp189164_c0_seq4 comp189164_c0_seq5 comp189164_c0_seq6 comp214763_c0_seq1
ENSXETG00000003579	comp190918_c10_seq3 comp190918_c10_seq7 comp190918_c10_seq9 comp190918_c10_seq10
ENSXETG00000003580	comp173224_c0_seq1 comp173224_c0_seq2 comp173224_c0_seq3 comp173224_c0_seq4 comp173224_c0_seq5
ENSXETG00000003583	comp190200_c0_seq1 comp190200_c0_seq2
ENSXETG00000003584	comp192636_c1_seq1
ENSXETG00000003585	comp189052_c0_seq1 comp189052_c0_seq2 comp189052_c2_seq2
ENSXETG00000003588	comp193131_c6_seq1 comp193131_c6_seq2 comp193131_c6_seq3 comp193131_c6_seq4 comp193131_c6_seq5 comp193131_c6_seq6 comp193131_c6_seq7 comp193131_c6_seq8
ENSXETG00000003591	comp189798_c4_seq1 comp189798_c4_seq2
ENSXETG00000003598	comp177010_c0_seq3
ENSXETG00000003600	comp179116_c0_seq1 comp179116_c1_seq1
ENSXETG00000003602	comp193766_c0_seq1
ENSXETG00000003603	comp64942_c0_seq1 comp171618_c2_seq1 comp185414_c0_seq1 comp185414_c0_seq2 comp185414_c0_seq3 comp185414_c0_seq5 comp185414_c0_seq6 comp185414_c0_seq8 comp185414_c0_seq9 comp185414_c0_seq10 comp185414_c0_seq11 comp205889_c0_seq1 comp209325_c0_seq1 comp213203_c0_seq1 comp213774_c0_seq1
ENSXETG00000003604	comp194214_c0_seq1
ENSXETG00000003607	comp190684_c4_seq1
ENSXETG00000003608	comp91714_c0_seq1 comp186974_c0_seq1 comp186974_c0_seq2 comp186974_c0_seq3 comp186974_c0_seq4 comp186974_c0_seq5 comp186974_c0_seq6
ENSXETG00000003609	comp193261_c0_seq1 comp193261_c0_seq2 comp193261_c0_seq3 comp193261_c0_seq4 comp193261_c0_seq6 comp193261_c0_seq7 comp193261_c0_seq8 comp193261_c0_seq9 comp193261_c0_seq10 comp193261_c0_seq11 comp193261_c0_seq12 comp193261_c0_seq13
ENSXETG00000003610	comp182374_c0_seq1 comp182374_c0_seq2 comp182374_c0_seq3 comp182374_c0_seq4 comp182374_c0_seq5 comp182374_c0_seq6 comp182374_c0_seq7 comp182374_c0_seq8 comp182374_c0_seq9 comp182374_c0_seq10 comp182374_c0_seq11
ENSXETG00000003614	comp186612_c0_seq2 comp186612_c0_seq3 comp186612_c0_seq6 comp186612_c0_seq7 comp186612_c0_seq8 comp186612_c0_seq9
ENSXETG00000003615	comp167649_c0_seq1 comp167649_c1_seq1
ENSXETG00000003616	comp75282_c0_seq1 comp97209_c0_seq1 comp127914_c0_seq1 comp191723_c0_seq1 comp191723_c3_seq1 comp191723_c3_seq2 comp191723_c3_seq3 comp191723_c3_seq5
ENSXETG00000003617	comp193145_c1_seq1 comp193145_c1_seq3 comp193145_c1_seq4 comp193145_c1_seq5 comp193145_c1_seq6 comp193145_c1_seq7 comp193145_c1_seq8 comp193145_c1_seq9 comp193145_c1_seq10 comp193145_c1_seq11 comp193145_c1_seq12 comp193145_c1_seq13 comp193145_c1_seq14 comp193145_c1_seq15 comp193145_c1_seq16 comp193145_c1_seq17 comp193145_c1_seq18 comp193145_c1_seq19 comp193145_c1_seq20 comp193145_c1_seq21 comp193…
ENSXETG00000003618	comp191300_c9_seq1 comp191300_c9_seq2 comp191300_c9_seq3 comp191300_c9_seq4 comp191300_c9_seq5 comp191300_c9_seq6
ENSXETG00000003619	comp188292_c0_seq1 comp188292_c0_seq2 comp188292_c0_seq4 comp188292_c0_seq6
ENSXETG00000003621	comp191629_c2_seq1
ENSXETG00000003622	comp188025_c0_seq1 comp188025_c0_seq2 comp188025_c0_seq3 comp198280_c0_seq1
ENSXETG00000003623	comp186097_c0_seq1
ENSXETG00000003625	comp88354_c0_seq1 comp129958_c0_seq1 comp139002_c0_seq1 comp139002_c0_seq2 comp191200_c0_seq1 comp191200_c0_seq2 comp191200_c2_seq1 comp191200_c4_seq1 comp204220_c0_seq1
ENSXETG00000003627	comp68160_c0_seq1 comp133318_c0_seq1 comp166330_c0_seq1 comp206930_c0_seq1 comp212008_c0_seq1
ENSXETG00000003628	comp188169_c1_seq1 comp192675_c1_seq8 comp192675_c1_seq11
ENSXETG00000003629	comp118630_c0_seq1 comp171604_c0_seq1 comp171604_c0_seq2 comp192527_c3_seq1
ENSXETG00000003630	comp192418_c2_seq1 comp192418_c2_seq2
ENSXETG00000003631	comp165929_c0_seq1 comp187499_c1_seq3 comp187499_c1_seq4 comp187499_c1_seq5
ENSXETG00000003634	comp193116_c7_seq1 comp193116_c7_seq2 comp193116_c7_seq4
ENSXETG00000003636	comp142527_c0_seq1 comp142527_c0_seq2 comp142527_c0_seq3
ENSXETG00000003637	comp180335_c1_seq1
ENSXETG00000003642	comp192770_c0_seq1 comp192770_c0_seq2 comp192770_c0_seq4 comp192770_c2_seq1
ENSXETG00000003647	comp187001_c0_seq1 comp187001_c0_seq2 comp187001_c1_seq1 comp187001_c1_seq2
ENSXETG00000003648	comp88179_c0_seq1 comp148114_c0_seq1 comp148114_c1_seq1 comp169553_c0_seq1 comp169553_c0_seq2 comp189647_c0_seq3 comp197222_c0_seq1 comp212281_c0_seq1 comp213474_c0_seq1
ENSXETG00000003649	comp174552_c1_seq1 comp174552_c1_seq2
ENSXETG00000003653	comp114951_c0_seq1 comp161252_c0_seq1
ENSXETG00000003655	comp176831_c0_seq1 comp176831_c0_seq2 comp176831_c0_seq3 comp176831_c0_seq4
ENSXETG00000003657	comp74730_c0_seq1 comp74730_c1_seq1
ENSXETG00000003663	comp188750_c2_seq1 comp188750_c2_seq2 comp188750_c2_seq3
ENSXETG00000003669	comp72913_c0_seq1 comp88655_c0_seq1 comp99806_c0_seq1 comp99806_c0_seq2 comp164247_c0_seq1 comp204751_c0_seq1 comp207980_c0_seq1 comp214950_c0_seq1
ENSXETG00000003671	comp190728_c0_seq1 comp190728_c0_seq2 comp190728_c0_seq3 comp190728_c0_seq4 comp190728_c0_seq5
ENSXETG00000003672	comp193386_c5_seq1 comp193386_c5_seq5 comp193386_c5_seq6 comp193386_c5_seq10 comp193386_c5_seq11 comp193386_c5_seq13 comp193386_c6_seq1 comp193386_c6_seq2
ENSXETG00000003675	comp183288_c1_seq5 comp183288_c2_seq1 comp192548_c0_seq4 comp192548_c0_seq10
ENSXETG00000003677	comp188803_c0_seq1 comp188803_c0_seq3 comp188803_c0_seq4 comp188803_c0_seq5 comp188803_c0_seq6
ENSXETG00000003678	comp190256_c3_seq1
ENSXETG00000003680	comp177240_c0_seq1 comp177240_c0_seq3
ENSXETG00000003682	comp151358_c0_seq1
ENSXETG00000003683	comp164518_c1_seq1 comp219259_c0_seq1
ENSXETG00000003685	comp143167_c0_seq1
ENSXETG00000003686	comp102178_c0_seq1 comp152621_c0_seq1 comp152621_c1_seq1
ENSXETG00000003687	comp183159_c0_seq1 comp183159_c0_seq2 comp183159_c0_seq3 comp183159_c0_seq4 comp183159_c0_seq5
ENSXETG00000003688	comp186757_c0_seq3 comp186757_c0_seq4 comp186757_c0_seq5 comp186757_c0_seq6
ENSXETG00000003689	comp194034_c0_seq1
ENSXETG00000003690	comp191933_c0_seq1 comp191933_c0_seq2
ENSXETG00000003691	comp178714_c0_seq1 comp178714_c0_seq2
ENSXETG00000003692	comp187611_c0_seq1 comp187611_c0_seq2 comp187611_c1_seq2 comp187611_c1_seq5 comp187611_c4_seq1 comp187611_c5_seq1
ENSXETG00000003693	comp183827_c6_seq3 comp183827_c6_seq4 comp183827_c6_seq6 comp183827_c6_seq8 comp190099_c13_seq4 comp190099_c13_seq5 comp190099_c13_seq10 comp190099_c13_seq11 comp190099_c13_seq15 comp190099_c13_seq17
ENSXETG00000003694	comp187703_c2_seq5
ENSXETG00000003696	comp174583_c1_seq1 comp186774_c1_seq2 comp186774_c1_seq3
ENSXETG00000003698	comp192236_c14_seq1 comp192236_c14_seq2 comp192236_c14_seq3 comp192236_c14_seq4 comp192236_c14_seq5 comp192236_c14_seq6 comp192236_c14_seq7 comp192236_c14_seq8
ENSXETG00000003702	comp193360_c7_seq1
ENSXETG00000003703	comp74228_c0_seq1
ENSXETG00000003704	comp188206_c0_seq1 comp188206_c0_seq2 comp188206_c0_seq4 comp188206_c0_seq5 comp188206_c0_seq7 comp188206_c0_seq8 comp188206_c0_seq9 comp188206_c0_seq10 comp188206_c0_seq11 comp188206_c0_seq12 comp188206_c0_seq13 comp188206_c0_seq15 comp188206_c0_seq16 comp188206_c0_seq17 comp188206_c0_seq18 comp188206_c0_seq19 comp188206_c0_seq20 comp188206_c0_seq21 comp188206_c0_seq22
ENSXETG00000003706	comp74534_c0_seq1
ENSXETG00000003707	comp189934_c3_seq1
ENSXETG00000003708	comp78633_c0_seq1
ENSXETG00000003709	comp125007_c1_seq1 comp169856_c0_seq1 comp177220_c0_seq1 comp177220_c0_seq2 comp177220_c0_seq3 comp177220_c0_seq4 comp177220_c0_seq5
ENSXETG00000003711	comp168754_c0_seq1 comp168754_c1_seq1 comp168754_c2_seq1
ENSXETG00000003712	comp211011_c0_seq1
ENSXETG00000003713	comp184050_c0_seq1
ENSXETG00000003714	comp169520_c0_seq1
ENSXETG00000003715	comp188556_c2_seq1 comp188556_c8_seq2
ENSXETG00000003716	comp190416_c3_seq1
ENSXETG00000003718	comp177418_c1_seq2 comp177418_c1_seq4 comp193010_c5_seq3
ENSXETG00000003719	comp190272_c1_seq1 comp190272_c1_seq2 comp190272_c1_seq3 comp190272_c1_seq4 comp190272_c1_seq5
ENSXETG00000003720	comp159078_c0_seq1 comp159078_c1_seq1 comp187447_c0_seq3 comp187447_c1_seq1 comp213004_c0_seq1
ENSXETG00000003723	comp174901_c0_seq1 comp174901_c0_seq2 comp176340_c0_seq1 comp176340_c0_seq2 comp176340_c0_seq3 comp176340_c2_seq1 comp176340_c3_seq1 comp176340_c4_seq1
ENSXETG00000003725	comp186798_c0_seq1 comp186798_c0_seq2 comp186798_c0_seq3 comp186798_c0_seq4
ENSXETG00000003726	comp187889_c6_seq1
ENSXETG00000003727	comp142866_c0_seq1 comp142866_c0_seq2
ENSXETG00000003729	comp190873_c1_seq3 comp192132_c4_seq1 comp192132_c4_seq2 comp192132_c4_seq3 comp192132_c4_seq4 comp192132_c4_seq6 comp192132_c4_seq7 comp192132_c4_seq9 comp192132_c4_seq10 comp192132_c4_seq11 comp192132_c4_seq13 comp192132_c4_seq14 comp192132_c4_seq16 comp192132_c4_seq17 comp192132_c4_seq19 comp192132_c4_seq21 comp192132_c4_seq25 comp192132_c4_seq26 comp192132_c4_seq28 comp192132_c4_seq30 comp192…
ENSXETG00000003730	comp106190_c0_seq1 comp106190_c0_seq2 comp132663_c0_seq1 comp213143_c0_seq1 comp214776_c0_seq1 comp217418_c0_seq1
ENSXETG00000003731	comp193781_c0_seq1
ENSXETG00000003733	comp162448_c0_seq1
ENSXETG00000003734	comp170815_c0_seq1 comp170815_c0_seq2 comp170815_c1_seq1 comp170815_c1_seq3 comp188399_c1_seq1 comp188399_c1_seq2 comp188399_c1_seq3 comp188399_c1_seq4 comp191264_c0_seq1 comp191264_c1_seq1 comp191264_c1_seq4 comp191264_c1_seq5 comp191264_c1_seq6 comp191264_c1_seq8 comp191264_c2_seq1 comp191264_c4_seq1
ENSXETG00000003735	comp167953_c0_seq1 comp203922_c0_seq1
ENSXETG00000003736	comp188765_c0_seq1 comp188765_c0_seq2 comp188765_c0_seq3
ENSXETG00000003737	comp73020_c0_seq2 comp190588_c0_seq8
ENSXETG00000003739	comp113487_c0_seq1 comp126365_c0_seq1 comp144091_c0_seq1 comp144091_c1_seq1 comp144091_c2_seq1 comp179685_c1_seq1
ENSXETG00000003740	comp168151_c0_seq1 comp168151_c0_seq2 comp180697_c0_seq1 comp180697_c1_seq1 comp180697_c1_seq2 comp180697_c1_seq3 comp186126_c2_seq3 comp186126_c2_seq5 comp188704_c0_seq1 comp188704_c0_seq2 comp188704_c0_seq3 comp191015_c0_seq1 comp191015_c0_seq2 comp191015_c0_seq3 comp191015_c0_seq4 comp191015_c0_seq5 comp191015_c0_seq6 comp191628_c0_seq6 comp191628_c0_seq11 comp192738_c3_seq1 comp192738_c3_seq4…
ENSXETG00000003741	comp181194_c2_seq1 comp192654_c0_seq1 comp192654_c1_seq1 comp192654_c1_seq2 comp192654_c1_seq3 comp192654_c1_seq4 comp192654_c1_seq5 comp201205_c0_seq1
ENSXETG00000003742	comp182787_c0_seq1 comp182787_c0_seq2 comp182787_c0_seq3 comp182787_c0_seq4 comp182787_c0_seq5 comp182787_c0_seq6 comp182787_c0_seq7 comp182787_c0_seq8 comp188174_c6_seq1 comp188174_c6_seq2
ENSXETG00000003744	comp187597_c0_seq1
ENSXETG00000003745	comp187248_c1_seq1 comp187248_c1_seq2
ENSXETG00000003746	comp145056_c0_seq1 comp145056_c0_seq3 comp171586_c0_seq1 comp171586_c0_seq2 comp171586_c0_seq3 comp171586_c0_seq4 comp171586_c0_seq5
ENSXETG00000003749	comp191224_c2_seq1 comp191224_c2_seq3 comp191224_c2_seq5 comp191224_c2_seq6
ENSXETG00000003750	comp186282_c0_seq1 comp186282_c0_seq2 comp186282_c0_seq3 comp186282_c0_seq4
ENSXETG00000003753	comp187926_c2_seq3 comp187926_c2_seq4
ENSXETG00000003755	comp139894_c0_seq2 comp139894_c1_seq1
ENSXETG00000003756	comp137624_c1_seq2
ENSXETG00000003757	comp193992_c0_seq1
ENSXETG00000003758	comp186584_c0_seq1 comp186584_c0_seq2 comp186584_c0_seq3
ENSXETG00000003759	comp182975_c0_seq1 comp182975_c0_seq2
ENSXETG00000003761	comp74657_c0_seq1
ENSXETG00000003762	comp136750_c0_seq1 comp136750_c0_seq2 comp166955_c0_seq1 comp191968_c1_seq2 comp191968_c1_seq3 comp191968_c1_seq4 comp191968_c5_seq2 comp191968_c5_seq3 comp200139_c0_seq1
ENSXETG00000003763	comp193412_c1_seq7
ENSXETG00000003764	comp74839_c0_seq1
ENSXETG00000003765	comp191176_c2_seq1 comp191176_c2_seq2 comp191176_c2_seq3 comp191176_c2_seq4 comp191176_c2_seq5 comp191176_c2_seq6 comp191176_c2_seq7 comp191176_c2_seq8
ENSXETG00000003766	comp183197_c0_seq1
ENSXETG00000003767	comp190191_c2_seq1 comp190191_c2_seq2 comp190191_c2_seq3 comp190191_c2_seq6 comp190191_c2_seq7 comp190191_c2_seq8 comp190191_c2_seq9
ENSXETG00000003768	comp141970_c0_seq1 comp141970_c0_seq2
ENSXETG00000003772	comp191062_c3_seq1 comp191062_c3_seq2 comp191062_c3_seq4 comp191062_c3_seq5
ENSXETG00000003773	comp190563_c0_seq1 comp190563_c1_seq1
ENSXETG00000003775	comp171147_c1_seq1
ENSXETG00000003777	comp184119_c0_seq1
ENSXETG00000003778	comp189693_c6_seq1 comp189693_c6_seq2
ENSXETG00000003780	comp188572_c0_seq1 comp188572_c0_seq2 comp188572_c0_seq3 comp188572_c0_seq5 comp188572_c0_seq6 comp191672_c0_seq1 comp191672_c0_seq3 comp191672_c0_seq4 comp191672_c0_seq5 comp191672_c0_seq6 comp191672_c0_seq7 comp191672_c0_seq8 comp191672_c0_seq9 comp191672_c0_seq10 comp191672_c0_seq11
ENSXETG00000003782	comp191447_c2_seq1 comp191447_c2_seq2 comp191447_c2_seq3 comp191447_c2_seq4 comp191447_c2_seq5 comp191447_c2_seq6 comp191447_c2_seq7 comp191447_c2_seq8 comp191447_c2_seq9 comp191447_c2_seq10 comp191447_c2_seq11 comp191447_c2_seq12 comp191447_c2_seq13 comp191447_c2_seq14 comp191447_c2_seq15
ENSXETG00000003783	comp192889_c0_seq1 comp192889_c0_seq2 comp192889_c7_seq1 comp192889_c7_seq2
ENSXETG00000003784	comp187369_c0_seq1 comp187369_c0_seq3 comp187369_c0_seq4
ENSXETG00000003785	comp184865_c2_seq2
ENSXETG00000003788	comp134631_c0_seq1 comp134631_c1_seq1
ENSXETG00000003796	comp193455_c1_seq1 comp193455_c1_seq2 comp193455_c6_seq1 comp193455_c6_seq2 comp193455_c6_seq3 comp193455_c6_seq4 comp193455_c6_seq5 comp193455_c6_seq6 comp193455_c6_seq7 comp193455_c6_seq8 comp193455_c6_seq9 comp193455_c6_seq10 comp193455_c6_seq11 comp193455_c6_seq12 comp193455_c6_seq13 comp193455_c6_seq14
ENSXETG00000003797	comp177808_c0_seq1 comp177808_c0_seq2
ENSXETG00000003798	comp192900_c1_seq1 comp192900_c1_seq2 comp192900_c1_seq5 comp192900_c1_seq6 comp192900_c1_seq7 comp192900_c1_seq8
ENSXETG00000003799	comp170556_c1_seq1 comp185825_c1_seq1 comp185825_c1_seq2
ENSXETG00000003800	comp167563_c0_seq1 comp167563_c0_seq2
ENSXETG00000003805	comp191082_c1_seq6 comp191082_c1_seq17
ENSXETG00000003807	comp182726_c0_seq1 comp182726_c1_seq1
ENSXETG00000003810	comp189879_c3_seq1 comp192985_c9_seq4
ENSXETG00000003815	comp184816_c0_seq1 comp184816_c0_seq2
ENSXETG00000003817	comp192829_c0_seq1 comp192829_c0_seq3 comp192829_c0_seq4 comp192829_c0_seq7
ENSXETG00000003825	comp178683_c1_seq1 comp178683_c1_seq2 comp178683_c1_seq3
ENSXETG00000003829	comp112883_c0_seq1
ENSXETG00000003833	comp194055_c0_seq1
ENSXETG00000003836	comp74406_c0_seq1 comp74406_c0_seq2
ENSXETG00000003837	comp194235_c0_seq1
ENSXETG00000003838	comp186170_c1_seq1 comp186170_c1_seq3 comp189104_c0_seq2 comp189104_c0_seq4
ENSXETG00000003841	comp170941_c0_seq1 comp190452_c8_seq6 comp190452_c8_seq12
ENSXETG00000003846	comp187620_c0_seq2 comp187620_c2_seq1
ENSXETG00000003847	comp178167_c0_seq1 comp178167_c1_seq1 comp178167_c1_seq3 comp178167_c1_seq4 comp178167_c1_seq6 comp191444_c4_seq1 comp191444_c4_seq2 comp191444_c4_seq3 comp191444_c4_seq4 comp191444_c5_seq3
ENSXETG00000003848	comp191205_c7_seq1 comp191205_c9_seq1 comp191205_c9_seq2
ENSXETG00000003854	comp200744_c0_seq1
ENSXETG00000003857	comp189526_c0_seq1
ENSXETG00000003869	comp98438_c0_seq1
ENSXETG00000003870	comp193657_c0_seq1 comp217576_c0_seq1
ENSXETG00000003871	comp185138_c0_seq1 comp185138_c0_seq2 comp185138_c0_seq3
ENSXETG00000003874	comp192191_c3_seq1 comp192191_c3_seq2 comp192191_c3_seq3 comp192191_c3_seq4
ENSXETG00000003875	comp187880_c0_seq1 comp187880_c0_seq2 comp187880_c0_seq3 comp187880_c0_seq4 comp187880_c0_seq6
ENSXETG00000003876	comp193312_c2_seq1 comp193312_c2_seq3 comp193312_c2_seq5 comp193312_c2_seq6
ENSXETG00000003878	comp182890_c1_seq1 comp182890_c1_seq2 comp182890_c1_seq3 comp182890_c1_seq5 comp182890_c1_seq6 comp182890_c1_seq7 comp182890_c1_seq8
ENSXETG00000003880	comp187416_c0_seq1 comp187416_c0_seq2
ENSXETG00000003881	comp203350_c0_seq1
ENSXETG00000003885	comp181269_c0_seq4 comp181269_c0_seq5
ENSXETG00000003889	comp190737_c1_seq1
ENSXETG00000003891	comp171940_c0_seq1
ENSXETG00000003894	comp181713_c0_seq1 comp181713_c0_seq2 comp181713_c0_seq4 comp181713_c0_seq5
ENSXETG00000003895	comp190096_c2_seq1 comp190096_c2_seq2 comp190096_c2_seq3 comp190096_c2_seq4 comp190096_c2_seq5 comp190096_c2_seq6 comp190096_c3_seq1
ENSXETG00000003896	comp162449_c0_seq1 comp200199_c0_seq1
ENSXETG00000003899	comp184771_c0_seq1 comp184771_c0_seq2 comp184771_c1_seq1 comp184771_c1_seq2 comp184771_c1_seq3 comp184771_c2_seq1
ENSXETG00000003900	comp41101_c0_seq1 comp120077_c0_seq1 comp120077_c0_seq2 comp172722_c1_seq1 comp219708_c0_seq1
ENSXETG00000003906	comp182250_c0_seq1 comp182250_c0_seq2 comp182250_c0_seq3 comp182250_c0_seq4
ENSXETG00000003907	comp75354_c0_seq1 comp75354_c0_seq2 comp180976_c1_seq1 comp180976_c1_seq2
ENSXETG00000003908	comp138985_c0_seq1 comp218065_c0_seq1
ENSXETG00000003909	comp195571_c0_seq1
ENSXETG00000003911	comp183838_c0_seq1
ENSXETG00000003912	comp193680_c0_seq1
ENSXETG00000003913	comp145050_c0_seq1 comp172492_c0_seq1 comp178685_c0_seq1 comp181906_c0_seq1
ENSXETG00000003914	comp192023_c9_seq1 comp192023_c9_seq2 comp192023_c9_seq3 comp192023_c9_seq4 comp192023_c9_seq5
ENSXETG00000003916	comp135152_c0_seq1 comp159862_c0_seq1
ENSXETG00000003918	comp192580_c0_seq1 comp192580_c3_seq1 comp192580_c3_seq2 comp192580_c8_seq1 comp192580_c10_seq1 comp192580_c10_seq2 comp192580_c10_seq3 comp192580_c10_seq4 comp192580_c10_seq5
ENSXETG00000003920	comp186871_c1_seq1
ENSXETG00000003924	comp191582_c3_seq1 comp191582_c3_seq2 comp191582_c3_seq5 comp191582_c3_seq7 comp191582_c3_seq8 comp191582_c3_seq9 comp191582_c3_seq10 comp191582_c3_seq14 comp191582_c3_seq15 comp191582_c3_seq16 comp191582_c3_seq17
ENSXETG00000003925	comp185845_c0_seq2 comp185845_c0_seq4 comp185845_c0_seq5 comp185845_c0_seq6 comp185845_c0_seq7 comp185845_c0_seq8 comp185845_c0_seq10 comp185845_c0_seq11 comp185845_c0_seq12 comp185845_c0_seq13 comp185845_c0_seq14 comp185845_c0_seq15 comp185845_c0_seq16 comp185845_c0_seq18 comp185845_c0_seq19 comp185845_c0_seq20 comp185845_c0_seq22 comp185845_c0_seq23 comp185845_c0_seq24 comp185845_c0_seq25 comp1…
ENSXETG00000003926	comp146298_c0_seq1
ENSXETG00000003928	comp94657_c0_seq1 comp202343_c0_seq1
ENSXETG00000003934	comp189148_c0_seq1 comp189148_c1_seq1 comp189148_c1_seq3 comp191509_c2_seq1 comp191509_c2_seq2 comp191509_c2_seq3 comp191509_c2_seq4
ENSXETG00000003936	comp190090_c1_seq1
ENSXETG00000003937	comp193232_c0_seq3 comp193232_c0_seq4 comp193232_c0_seq6 comp193232_c3_seq1
ENSXETG00000003938	comp193004_c9_seq1 comp193004_c9_seq2 comp193004_c9_seq3 comp193004_c9_seq4 comp193004_c9_seq5 comp193004_c9_seq6 comp193004_c9_seq7 comp193004_c9_seq8 comp193004_c9_seq9 comp193004_c9_seq10 comp193197_c1_seq2 comp193197_c1_seq4 comp193197_c1_seq5 comp193197_c1_seq7 comp193232_c0_seq1 comp193232_c0_seq2 comp193232_c0_seq5 comp212363_c0_seq1
ENSXETG00000003941	comp190482_c0_seq1 comp190482_c1_seq1 comp190482_c1_seq2 comp190482_c1_seq3 comp190482_c1_seq4 comp190482_c1_seq5 comp190482_c1_seq6 comp190962_c2_seq1 comp190962_c2_seq4
ENSXETG00000003943	comp192463_c1_seq1 comp192463_c1_seq2 comp192463_c1_seq3 comp192463_c1_seq4 comp192463_c1_seq5 comp192463_c1_seq9 comp192463_c1_seq10
ENSXETG00000003944	comp193696_c0_seq1
ENSXETG00000003945	comp169503_c0_seq1 comp169503_c0_seq2
ENSXETG00000003946	comp190313_c13_seq1 comp190313_c13_seq2
ENSXETG00000003947	comp96294_c0_seq1
ENSXETG00000003948	comp191973_c4_seq1 comp191973_c4_seq2 comp191973_c4_seq4 comp191973_c4_seq5 comp191973_c4_seq9
ENSXETG00000003949	comp169285_c1_seq1 comp169285_c1_seq2
ENSXETG00000003950	comp207693_c0_seq1 comp218758_c0_seq1
ENSXETG00000003951	comp191915_c1_seq1 comp191915_c1_seq2 comp191915_c3_seq3 comp191915_c3_seq4
ENSXETG00000003952	comp191841_c0_seq2
ENSXETG00000003954	comp169615_c0_seq1 comp190959_c2_seq8
ENSXETG00000003957	comp193044_c0_seq16
ENSXETG00000003959	comp138897_c1_seq2 comp196432_c0_seq1
ENSXETG00000003961	comp174356_c0_seq1
ENSXETG00000003968	comp192673_c0_seq1
ENSXETG00000003970	comp181397_c0_seq1 comp181397_c0_seq2 comp181397_c0_seq4 comp181397_c0_seq5 comp181397_c0_seq6
ENSXETG00000003971	comp142844_c1_seq1
ENSXETG00000003972	comp181823_c0_seq3 comp181823_c0_seq4
ENSXETG00000003973	comp183457_c0_seq1 comp183457_c0_seq2 comp183457_c0_seq4 comp183457_c0_seq5 comp183457_c0_seq6
ENSXETG00000003974	comp190293_c4_seq2
ENSXETG00000003978	comp193451_c2_seq1 comp193451_c2_seq2 comp193451_c2_seq3 comp193451_c2_seq4 comp193451_c2_seq5
ENSXETG00000003979	comp190722_c0_seq4 comp190722_c0_seq5 comp190722_c0_seq10 comp190722_c0_seq11
ENSXETG00000003980	comp95123_c0_seq1 comp179827_c0_seq1 comp217029_c0_seq1
ENSXETG00000003981	comp74496_c0_seq1 comp185236_c0_seq1 comp185236_c4_seq1
ENSXETG00000003985	comp188821_c2_seq2 comp188821_c2_seq9
ENSXETG00000003986	comp179817_c0_seq1 comp179817_c0_seq2 comp181563_c4_seq1 comp181563_c4_seq2
ENSXETG00000003991	comp132840_c0_seq1
ENSXETG00000003999	comp192550_c0_seq1 comp192550_c0_seq2 comp192550_c0_seq3 comp192550_c0_seq4 comp192550_c0_seq5 comp192550_c0_seq6 comp192550_c0_seq7 comp192550_c0_seq8 comp192550_c1_seq1 comp192550_c2_seq1 comp192550_c2_seq2 comp192550_c2_seq3 comp192550_c2_seq4
ENSXETG00000004009	comp189502_c2_seq1 comp189502_c2_seq2 comp189502_c4_seq1 comp189502_c4_seq2
ENSXETG00000004010	comp66985_c0_seq1 comp158495_c0_seq1 comp164122_c0_seq1 comp164122_c1_seq1
ENSXETG00000004011	comp134693_c0_seq2 comp192347_c10_seq1 comp200194_c0_seq1 comp204722_c0_seq1
ENSXETG00000004012	comp169232_c0_seq1
ENSXETG00000004015	comp192343_c13_seq1 comp192343_c13_seq3 comp192343_c13_seq5
ENSXETG00000004021	comp190607_c1_seq1 comp190607_c1_seq2 comp190607_c1_seq3
ENSXETG00000004022	comp194246_c0_seq1
ENSXETG00000004023	comp180927_c0_seq2 comp180927_c0_seq3 comp180927_c0_seq5 comp180927_c0_seq6 comp180927_c0_seq8
ENSXETG00000004024	comp148657_c0_seq1
ENSXETG00000004025	comp189748_c1_seq2
ENSXETG00000004026	comp190274_c0_seq1 comp190274_c1_seq1 comp190274_c1_seq2 comp190274_c9_seq1 comp190274_c9_seq2
ENSXETG00000004027	comp74405_c0_seq1
ENSXETG00000004029	comp193997_c0_seq1
ENSXETG00000004030	comp171198_c1_seq1
ENSXETG00000004032	comp144916_c0_seq1 comp144916_c0_seq2 comp176367_c0_seq1 comp176367_c1_seq1
ENSXETG00000004033	comp190073_c4_seq7 comp190073_c4_seq8
ENSXETG00000004035	comp137829_c0_seq1 comp137829_c1_seq1 comp160483_c0_seq1 comp161577_c0_seq1 comp161577_c0_seq2 comp161577_c2_seq1 comp211817_c0_seq1
ENSXETG00000004036	comp193369_c4_seq1 comp193369_c4_seq2 comp193369_c4_seq3 comp193369_c4_seq4
ENSXETG00000004037	comp189406_c2_seq3 comp189406_c2_seq5 comp189406_c2_seq7 comp189406_c2_seq9
ENSXETG00000004038	comp187022_c1_seq3 comp189369_c5_seq1
ENSXETG00000004039	comp192052_c0_seq1 comp192052_c0_seq2 comp192052_c0_seq3
ENSXETG00000004042	comp192714_c12_seq1 comp192714_c12_seq2 comp192714_c12_seq6 comp192714_c12_seq9 comp192714_c12_seq10 comp192714_c12_seq14
ENSXETG00000004044	comp192379_c1_seq3 comp192379_c1_seq4 comp192379_c1_seq5 comp192379_c2_seq1 comp192379_c2_seq2 comp192379_c2_seq3 comp192379_c2_seq4 comp192379_c2_seq5 comp192379_c2_seq6
ENSXETG00000004046	comp110376_c0_seq1 comp216753_c0_seq1
ENSXETG00000004047	comp185534_c0_seq1
ENSXETG00000004048	comp192301_c1_seq1 comp192301_c1_seq2 comp192301_c1_seq3
ENSXETG00000004049	comp190792_c0_seq1 comp190792_c0_seq2 comp190792_c1_seq1 comp190792_c2_seq1 comp190792_c2_seq2 comp190792_c2_seq4 comp190792_c2_seq5
ENSXETG00000004050	comp149338_c0_seq1 comp170931_c1_seq1 comp187718_c1_seq2 comp187718_c1_seq3 comp187718_c1_seq4 comp187718_c1_seq5 comp187718_c1_seq6 comp187718_c2_seq1 comp187718_c2_seq2 comp197929_c0_seq1 comp204137_c0_seq1
ENSXETG00000004051	comp193875_c0_seq1
ENSXETG00000004052	comp190927_c7_seq5 comp190927_c7_seq6 comp190927_c7_seq12
ENSXETG00000004054	comp48196_c0_seq1 comp62589_c0_seq1 comp147049_c0_seq1 comp165956_c0_seq1 comp170816_c0_seq1 comp170816_c0_seq4 comp193245_c2_seq2 comp193245_c2_seq5 comp193245_c2_seq6 comp193245_c2_seq11 comp193245_c2_seq12 comp193245_c2_seq15 comp193245_c2_seq16 comp193245_c2_seq17 comp216805_c0_seq1
ENSXETG00000004065	comp42239_c0_seq1 comp115988_c0_seq1 comp171726_c0_seq1 comp186111_c0_seq2
ENSXETG00000004066	comp190761_c5_seq2 comp190761_c5_seq3 comp190761_c10_seq1 comp190761_c10_seq2
ENSXETG00000004067	comp150685_c0_seq1
ENSXETG00000004068	comp142364_c2_seq1
ENSXETG00000004073	comp139822_c0_seq1 comp143307_c0_seq1 comp192397_c2_seq1 comp192397_c2_seq2 comp192397_c2_seq3 comp192397_c2_seq4 comp192397_c2_seq5 comp192397_c2_seq6 comp192397_c2_seq7 comp192397_c2_seq8 comp192397_c2_seq9 comp192397_c2_seq10 comp192397_c2_seq11 comp192397_c2_seq12 comp192397_c2_seq13 comp192397_c2_seq14 comp197955_c0_seq1
ENSXETG00000004074	comp142140_c0_seq1 comp142140_c0_seq2
ENSXETG00000004078	comp190580_c4_seq1 comp190580_c4_seq2 comp190580_c4_seq3 comp190580_c4_seq4 comp190580_c6_seq2 comp190580_c6_seq3 comp190580_c6_seq4 comp190580_c6_seq5 comp190580_c6_seq6
ENSXETG00000004079	comp141442_c0_seq2
ENSXETG00000004083	comp137250_c0_seq1 comp137250_c0_seq2 comp166339_c0_seq1 comp200211_c0_seq1
ENSXETG00000004084	comp74862_c0_seq1 comp74862_c0_seq2
ENSXETG00000004086	comp192025_c3_seq2 comp192025_c3_seq5 comp192025_c3_seq7 comp192025_c3_seq8 comp192025_c3_seq9 comp192025_c3_seq10
ENSXETG00000004087	comp152329_c0_seq1
ENSXETG00000004088	comp188385_c0_seq1
ENSXETG00000004092	comp184526_c0_seq1 comp184526_c1_seq1 comp184526_c1_seq3 comp184526_c2_seq1
ENSXETG00000004096	comp183768_c0_seq1 comp183768_c0_seq3 comp183768_c0_seq4
ENSXETG00000004097	comp74699_c0_seq1
ENSXETG00000004098	comp188162_c0_seq1 comp188162_c0_seq2 comp188162_c1_seq1 comp188162_c1_seq3
ENSXETG00000004104	comp185738_c0_seq1 comp185738_c0_seq2
ENSXETG00000004106	comp192403_c0_seq1 comp192403_c0_seq2 comp192403_c0_seq3 comp192403_c0_seq4 comp192403_c0_seq5 comp192403_c0_seq6 comp192403_c0_seq7 comp192403_c0_seq8 comp192403_c0_seq9
ENSXETG00000004115	comp142341_c0_seq1
ENSXETG00000004118	comp74379_c0_seq1
ENSXETG00000004120	comp192915_c1_seq2 comp192915_c1_seq3 comp192915_c1_seq5 comp192915_c1_seq6
ENSXETG00000004121	comp170188_c0_seq1 comp170188_c0_seq2 comp170188_c0_seq3 comp179897_c0_seq1
ENSXETG00000004122	comp185146_c0_seq1 comp185146_c0_seq2 comp185146_c0_seq3 comp185146_c0_seq4 comp185146_c0_seq5 comp185146_c0_seq7
ENSXETG00000004123	comp192346_c0_seq1 comp192346_c0_seq2 comp192346_c0_seq4 comp192346_c0_seq6 comp192346_c0_seq7 comp192346_c0_seq8 comp192346_c0_seq9 comp192346_c0_seq10 comp192346_c0_seq11 comp192346_c0_seq12 comp192346_c0_seq13 comp192346_c0_seq14 comp192346_c0_seq16 comp192346_c0_seq17 comp192346_c0_seq18
ENSXETG00000004125	comp186615_c2_seq1 comp186615_c3_seq1 comp186615_c3_seq2
ENSXETG00000004126	comp192341_c1_seq1 comp192341_c1_seq2 comp192341_c1_seq3 comp192341_c1_seq4 comp192341_c1_seq5 comp192341_c1_seq6 comp192341_c1_seq7 comp192341_c1_seq8 comp192341_c1_seq9
ENSXETG00000004127	comp193729_c0_seq1
ENSXETG00000004129	comp99217_c0_seq1 comp134994_c0_seq1
ENSXETG00000004132	comp191416_c2_seq2 comp191416_c2_seq6 comp191416_c2_seq9
ENSXETG00000004133	comp192082_c1_seq1 comp192082_c1_seq2 comp192082_c1_seq3 comp192082_c1_seq4 comp192082_c1_seq5 comp192082_c1_seq6
ENSXETG00000004136	comp180866_c0_seq1
ENSXETG00000004137	comp191351_c1_seq1 comp191351_c1_seq2 comp191351_c1_seq3 comp191351_c1_seq4 comp191351_c1_seq5 comp191351_c1_seq6 comp191351_c1_seq7 comp191351_c1_seq8 comp191351_c1_seq9
ENSXETG00000004138	comp183961_c0_seq1 comp183961_c0_seq2 comp183961_c0_seq4 comp183961_c1_seq1
ENSXETG00000004143	comp133672_c0_seq1 comp159820_c0_seq1 comp159820_c1_seq1
ENSXETG00000004144	comp179198_c0_seq1 comp179198_c0_seq2 comp191276_c5_seq1 comp191276_c5_seq2
ENSXETG00000004145	comp157995_c0_seq1
ENSXETG00000004148	comp189422_c1_seq1 comp189422_c1_seq2 comp189422_c1_seq3 comp189422_c1_seq4 comp189422_c1_seq5 comp189422_c1_seq6 comp201232_c0_seq1 comp205443_c0_seq1 comp217466_c0_seq1
ENSXETG00000004151	comp186986_c0_seq1 comp186986_c0_seq2 comp186986_c0_seq3 comp186986_c0_seq4 comp186986_c0_seq5
ENSXETG00000004152	comp191652_c2_seq3 comp191652_c2_seq5
ENSXETG00000004154	comp188084_c0_seq2
ENSXETG00000004155	comp191083_c2_seq1 comp191083_c2_seq3 comp191083_c2_seq4 comp191083_c2_seq5 comp191083_c2_seq6 comp191083_c2_seq7 comp191083_c2_seq8 comp191083_c2_seq9 comp191083_c2_seq10 comp191083_c2_seq11 comp191083_c2_seq12 comp191083_c2_seq13
ENSXETG00000004157	comp62792_c0_seq1 comp135086_c0_seq1 comp135086_c1_seq1
ENSXETG00000004164	comp189022_c0_seq4 comp191541_c3_seq1 comp191541_c3_seq3
ENSXETG00000004165	comp190954_c1_seq1 comp190954_c6_seq2 comp190954_c6_seq3 comp190954_c6_seq4 comp190954_c6_seq5 comp190954_c6_seq7 comp190954_c6_seq8
ENSXETG00000004166	comp140328_c0_seq1 comp215163_c0_seq1
ENSXETG00000004167	comp191105_c2_seq1 comp191105_c2_seq3 comp191105_c2_seq5 comp191105_c2_seq6 comp191105_c2_seq7 comp191105_c2_seq8
ENSXETG00000004169	comp146598_c0_seq1
ENSXETG00000004170	comp147069_c1_seq1 comp175450_c1_seq1 comp187012_c0_seq2 comp193125_c0_seq2 comp201650_c0_seq1 comp216504_c0_seq1
ENSXETG00000004171	comp171076_c0_seq1
ENSXETG00000004172	comp144495_c0_seq2 comp194296_c0_seq1
ENSXETG00000004176	comp194517_c0_seq1
ENSXETG00000004177	comp157798_c0_seq1 comp157798_c0_seq2 comp187832_c0_seq2 comp187832_c0_seq3 comp187832_c0_seq5 comp187832_c0_seq6 comp187832_c0_seq8
ENSXETG00000004178	comp170118_c0_seq1 comp170118_c0_seq2
ENSXETG00000004179	comp192827_c1_seq1
ENSXETG00000004180	comp72945_c0_seq1 comp72945_c0_seq2 comp190811_c3_seq1 comp205775_c0_seq1
ENSXETG00000004181	comp186489_c0_seq2 comp186489_c0_seq3 comp186489_c0_seq4 comp218099_c0_seq1
ENSXETG00000004188	comp190230_c0_seq1 comp190230_c2_seq2 comp190230_c2_seq5 comp190230_c2_seq6
ENSXETG00000004189	comp169454_c0_seq1
ENSXETG00000004190	comp189699_c3_seq1 comp189699_c3_seq2 comp189699_c3_seq4 comp189699_c3_seq5 comp189699_c3_seq6 comp189699_c3_seq7 comp189699_c3_seq8 comp189699_c3_seq9 comp189699_c3_seq10 comp189699_c3_seq11 comp189699_c3_seq12 comp189699_c3_seq13 comp189699_c3_seq14 comp189699_c3_seq15 comp189699_c3_seq16
ENSXETG00000004191	comp142478_c0_seq1
ENSXETG00000004193	comp190818_c2_seq1 comp190818_c2_seq4 comp190818_c2_seq5 comp190818_c2_seq6
ENSXETG00000004194	comp188536_c7_seq2 comp188536_c7_seq3 comp188536_c7_seq4
ENSXETG00000004196	comp188535_c0_seq1 comp188535_c0_seq2 comp188535_c0_seq3 comp188535_c0_seq5 comp188535_c0_seq6 comp188535_c0_seq7 comp188535_c0_seq8 comp188535_c0_seq9 comp188535_c0_seq10 comp188535_c0_seq11 comp188535_c0_seq12 comp188535_c0_seq13
ENSXETG00000004200	comp190636_c2_seq4 comp190636_c2_seq5
ENSXETG00000004201	comp190636_c2_seq1 comp190636_c2_seq2 comp190636_c2_seq3
ENSXETG00000004203	comp188377_c0_seq1 comp188377_c0_seq4 comp188377_c1_seq1 comp191080_c0_seq8 comp191080_c0_seq9 comp191080_c0_seq13 comp191080_c0_seq17
ENSXETG00000004204	comp172671_c0_seq1 comp172671_c0_seq2
ENSXETG00000004205	comp192598_c7_seq1
ENSXETG00000004206	comp108787_c0_seq1
ENSXETG00000004208	comp91846_c0_seq1
ENSXETG00000004209	comp187424_c0_seq1 comp187424_c0_seq2 comp187424_c0_seq3 comp187424_c0_seq4 comp193236_c9_seq1 comp193236_c9_seq2 comp193236_c9_seq3 comp193236_c9_seq4 comp193236_c9_seq6 comp193236_c9_seq7 comp193236_c9_seq8 comp193236_c9_seq9 comp193236_c9_seq10 comp193236_c9_seq11 comp193236_c9_seq12 comp193236_c9_seq13 comp193236_c9_seq14 comp193236_c9_seq15 comp193236_c9_seq16 comp193236_c9_seq17 comp193236_…
ENSXETG00000004211	comp191928_c2_seq3 comp191928_c2_seq6 comp191928_c2_seq7 comp191928_c2_seq9 comp191928_c2_seq15 comp191928_c2_seq16 comp191928_c2_seq17 comp191928_c2_seq19
ENSXETG00000004213	comp191644_c0_seq1 comp191644_c0_seq2 comp191644_c0_seq3
ENSXETG00000004215	comp166364_c0_seq1 comp190655_c1_seq2 comp190655_c2_seq1 comp190655_c2_seq2 comp191128_c0_seq4 comp191128_c0_seq6 comp191128_c0_seq7 comp191128_c0_seq12 comp191128_c0_seq16
ENSXETG00000004219	comp192591_c1_seq3 comp193361_c0_seq3 comp193361_c0_seq5 comp193361_c0_seq6 comp193361_c1_seq1 comp193361_c1_seq2 comp193361_c1_seq3 comp193361_c1_seq4 comp193361_c1_seq5 comp193361_c1_seq6
ENSXETG00000004220	comp177436_c0_seq1 comp177436_c0_seq2
ENSXETG00000004221	comp70515_c0_seq1 comp211210_c0_seq1
ENSXETG00000004222	comp125810_c0_seq1
ENSXETG00000004224	comp155901_c0_seq1
ENSXETG00000004225	comp194039_c0_seq1
ENSXETG00000004227	comp129479_c0_seq1
ENSXETG00000004229	comp190755_c0_seq1 comp190755_c0_seq5
ENSXETG00000004230	comp187454_c0_seq1 comp187454_c0_seq2 comp187454_c0_seq3 comp187454_c0_seq4 comp187454_c0_seq5 comp187454_c0_seq6 comp187454_c0_seq7 comp187454_c0_seq8 comp187454_c0_seq9 comp187454_c0_seq11 comp187454_c0_seq12 comp187454_c0_seq13
ENSXETG00000004231	comp173010_c1_seq1 comp178387_c0_seq1 comp178387_c1_seq2 comp178387_c1_seq3 comp205193_c0_seq1
ENSXETG00000004232	comp192633_c7_seq1 comp192633_c7_seq2 comp192633_c11_seq1
ENSXETG00000004234	comp190983_c0_seq1 comp190983_c0_seq2
ENSXETG00000004245	comp190183_c2_seq1 comp190183_c2_seq8
ENSXETG00000004246	comp216739_c0_seq1
ENSXETG00000004247	comp174908_c0_seq1 comp183388_c0_seq1 comp183388_c1_seq1
ENSXETG00000004250	comp187129_c0_seq1 comp187129_c0_seq2 comp187129_c0_seq3 comp187129_c0_seq4
ENSXETG00000004251	comp39466_c0_seq1
ENSXETG00000004252	comp188350_c0_seq1 comp188350_c0_seq2 comp188350_c0_seq3 comp188350_c0_seq4 comp188350_c0_seq5 comp188350_c1_seq1 comp188350_c1_seq2
ENSXETG00000004253	comp193431_c2_seq3 comp193431_c2_seq5 comp193431_c2_seq8 comp193431_c2_seq10 comp193431_c2_seq11 comp193431_c4_seq2 comp193431_c4_seq3
ENSXETG00000004254	comp192186_c1_seq1 comp192186_c1_seq3
ENSXETG00000004256	comp193458_c3_seq3 comp193458_c3_seq6 comp193458_c3_seq7 comp193458_c3_seq9 comp193458_c3_seq11
ENSXETG00000004258	comp190002_c1_seq1
ENSXETG00000004260	comp138591_c0_seq1 comp138591_c0_seq2 comp154008_c2_seq1
ENSXETG00000004263	comp136210_c0_seq1 comp136210_c1_seq1 comp192596_c1_seq1 comp192596_c1_seq2 comp192596_c1_seq3 comp192596_c1_seq4 comp192596_c1_seq6 comp192596_c1_seq10
ENSXETG00000004281	comp187613_c0_seq1 comp187613_c0_seq2 comp187613_c0_seq3 comp187613_c0_seq4
ENSXETG00000004282	comp71619_c0_seq1
ENSXETG00000004284	comp188213_c1_seq1 comp188213_c1_seq2 comp188213_c1_seq3 comp188213_c1_seq4
ENSXETG00000004287	comp159736_c0_seq1 comp192618_c9_seq8 comp192639_c0_seq1 comp192639_c0_seq2 comp192639_c0_seq3 comp192639_c0_seq5 comp192639_c0_seq6 comp192639_c0_seq7 comp192639_c0_seq8 comp192639_c0_seq9 comp192639_c0_seq10 comp192639_c1_seq1 comp192639_c1_seq2 comp192639_c1_seq3 comp192639_c1_seq4 comp192639_c3_seq1 comp192639_c3_seq4 comp192639_c3_seq5 comp192639_c3_seq8 comp192639_c3_seq9 comp192639_c3_seq1…
ENSXETG00000004288	comp193250_c1_seq2 comp193250_c1_seq6 comp193250_c1_seq7 comp193250_c1_seq9 comp193250_c1_seq10 comp193250_c1_seq12 comp193250_c1_seq17
ENSXETG00000004289	comp191476_c2_seq1
ENSXETG00000004290	comp193250_c3_seq8 comp193280_c6_seq1 comp193280_c6_seq2 comp193280_c6_seq3 comp193280_c6_seq4 comp193280_c6_seq5 comp193280_c6_seq6 comp193280_c8_seq1 comp193280_c8_seq2 comp193280_c10_seq1 comp193280_c10_seq2 comp193280_c10_seq3
ENSXETG00000004291	comp192985_c11_seq2 comp192985_c11_seq3 comp192985_c11_seq5 comp192985_c11_seq6 comp192985_c11_seq7
ENSXETG00000004292	comp191103_c4_seq1 comp191103_c4_seq3
ENSXETG00000004294	comp66980_c0_seq1
ENSXETG00000004296	comp189472_c2_seq8 comp189472_c2_seq11 comp189472_c2_seq15 comp189472_c2_seq20 comp189472_c2_seq21
ENSXETG00000004297	comp183998_c1_seq1
ENSXETG00000004298	comp192386_c0_seq2 comp192386_c0_seq4 comp192386_c0_seq6 comp192386_c0_seq8 comp192386_c0_seq9 comp192386_c0_seq11 comp192386_c0_seq12 comp192386_c0_seq13
ENSXETG00000004299	comp191065_c2_seq2
ENSXETG00000004300	comp171518_c0_seq1
ENSXETG00000004301	comp189816_c0_seq1 comp189816_c0_seq2 comp189816_c0_seq4 comp189816_c0_seq5 comp189816_c1_seq1 comp189816_c1_seq2
ENSXETG00000004302	comp190231_c0_seq1 comp190231_c2_seq1 comp190231_c5_seq1 comp190231_c5_seq2 comp190231_c5_seq3 comp190231_c5_seq4 comp190231_c5_seq5 comp190231_c5_seq6 comp190231_c5_seq7 comp190231_c7_seq1 comp190231_c7_seq2 comp211714_c0_seq1
ENSXETG00000004304	comp193647_c0_seq1
ENSXETG00000004305	comp91761_c0_seq1 comp140526_c0_seq1 comp140526_c0_seq2 comp197678_c0_seq1 comp207092_c0_seq1
ENSXETG00000004314	comp186487_c0_seq1 comp186487_c1_seq1
ENSXETG00000004315	comp163139_c0_seq1 comp163139_c1_seq1
ENSXETG00000004316	comp188485_c0_seq1 comp188485_c0_seq2 comp188485_c1_seq1
ENSXETG00000004317	comp190181_c4_seq1 comp190181_c4_seq2
ENSXETG00000004319	comp184614_c0_seq1 comp184614_c0_seq2 comp190060_c5_seq1 comp190060_c5_seq2
ENSXETG00000004324	comp151727_c0_seq1
ENSXETG00000004327	comp189949_c3_seq1
ENSXETG00000004328	comp192253_c1_seq1 comp192253_c4_seq1 comp192253_c4_seq2
ENSXETG00000004330	comp186738_c0_seq1 comp186738_c0_seq2 comp186738_c0_seq3 comp186738_c0_seq4 comp192688_c0_seq1 comp192688_c12_seq2 comp192688_c12_seq3
ENSXETG00000004333	comp193904_c0_seq1
ENSXETG00000004334	comp189088_c0_seq3
ENSXETG00000004336	comp188432_c0_seq1 comp188432_c2_seq3
ENSXETG00000004338	comp191106_c4_seq1
ENSXETG00000004339	comp185560_c0_seq1
ENSXETG00000004341	comp193054_c1_seq1 comp193054_c1_seq2 comp193054_c1_seq7 comp193054_c1_seq8
ENSXETG00000004342	comp190299_c6_seq1 comp190299_c6_seq2 comp190299_c6_seq3 comp190299_c6_seq4 comp190299_c6_seq5 comp190299_c6_seq6
ENSXETG00000004348	comp108908_c0_seq1 comp114583_c0_seq1 comp114583_c0_seq2 comp167657_c0_seq1 comp178523_c0_seq1 comp178523_c1_seq1 comp201103_c0_seq1 comp205844_c0_seq1
ENSXETG00000004357	comp181166_c2_seq1 comp183286_c0_seq1 comp183286_c0_seq2 comp185348_c0_seq1 comp185348_c0_seq2 comp185348_c0_seq3 comp185348_c0_seq4
ENSXETG00000004360	comp187335_c0_seq1 comp187335_c0_seq2 comp187335_c0_seq3 comp187335_c0_seq4 comp187335_c0_seq5
ENSXETG00000004361	comp142837_c0_seq1 comp142837_c0_seq2 comp189565_c7_seq1 comp189565_c7_seq2 comp189565_c7_seq3 comp189565_c7_seq4 comp189565_c7_seq5 comp189565_c7_seq6 comp189565_c7_seq7 comp189565_c7_seq8 comp189565_c7_seq9 comp189565_c7_seq10 comp189565_c7_seq12 comp189565_c7_seq14 comp189565_c7_seq15
ENSXETG00000004362	comp191380_c2_seq1
ENSXETG00000004363	comp103342_c0_seq1 comp185673_c2_seq1 comp185673_c2_seq2 comp185673_c2_seq3 comp185673_c2_seq4 comp185673_c2_seq5 comp185673_c2_seq6 comp185673_c2_seq7 comp186016_c0_seq1 comp186866_c0_seq3 comp186866_c0_seq9 comp190647_c1_seq2 comp190647_c1_seq6 comp191787_c0_seq1 comp191787_c0_seq4 comp191787_c0_seq6 comp191787_c0_seq7 comp192069_c7_seq1 comp192069_c7_seq2 comp192069_c7_seq4 comp192069_c7_seq5 …
ENSXETG00000004364	comp192860_c8_seq1 comp192860_c8_seq3 comp192860_c8_seq5 comp192860_c8_seq8
ENSXETG00000004365	comp191448_c2_seq1 comp191448_c2_seq2 comp191448_c2_seq3 comp191448_c2_seq4 comp191448_c2_seq5 comp191448_c2_seq6 comp191448_c2_seq7 comp191448_c2_seq8 comp191448_c2_seq9 comp191448_c2_seq10 comp191448_c2_seq11 comp191448_c2_seq12 comp191448_c2_seq13 comp191448_c2_seq14 comp191448_c2_seq15 comp191448_c2_seq16 comp191448_c2_seq17 comp191448_c2_seq18 comp191448_c2_seq19 comp191448_c2_seq20 comp1914…
ENSXETG00000004366	comp191950_c17_seq2 comp191950_c17_seq3
ENSXETG00000004367	comp141964_c0_seq1 comp141964_c0_seq2
ENSXETG00000004369	comp71143_c0_seq1 comp179416_c0_seq1 comp179416_c1_seq1 comp179416_c1_seq2
ENSXETG00000004370	comp189144_c7_seq1 comp189144_c7_seq2 comp189144_c7_seq3
ENSXETG00000004371	comp190436_c1_seq1
ENSXETG00000004373	comp184698_c0_seq1 comp184698_c0_seq2
ENSXETG00000004374	comp188153_c3_seq1 comp188153_c3_seq2 comp188153_c5_seq1
ENSXETG00000004376	comp137674_c2_seq1 comp173407_c0_seq1 comp173407_c0_seq2
ENSXETG00000004378	comp193320_c2_seq1
ENSXETG00000004379	comp68758_c0_seq1 comp92159_c0_seq1 comp177010_c0_seq1 comp177010_c0_seq2
ENSXETG00000004382	comp187373_c1_seq10 comp187373_c1_seq14
ENSXETG00000004387	comp192325_c1_seq2 comp192325_c1_seq3 comp192325_c1_seq4 comp192325_c1_seq5 comp192325_c1_seq6 comp192325_c1_seq7 comp192325_c8_seq1 comp192325_c8_seq2
ENSXETG00000004390	comp190221_c4_seq1 comp190221_c4_seq4 comp190221_c4_seq10 comp190221_c4_seq13 comp190221_c4_seq15 comp190221_c4_seq17 comp190221_c4_seq18 comp190221_c4_seq21 comp190221_c4_seq22 comp190221_c4_seq23 comp190221_c4_seq24 comp190221_c4_seq29 comp190221_c4_seq31 comp190221_c4_seq32 comp190221_c4_seq33 comp190221_c4_seq35 comp190221_c4_seq37 comp190221_c4_seq39 comp190221_c4_seq41 comp190221_c4_seq44 c…
ENSXETG00000004391	comp135421_c0_seq1 comp191844_c1_seq1 comp191844_c2_seq1 comp191844_c3_seq1 comp191844_c3_seq2 comp191844_c3_seq4 comp191844_c3_seq5 comp191844_c3_seq7 comp191844_c3_seq8 comp191844_c3_seq9 comp206980_c0_seq1 comp213276_c0_seq1
ENSXETG00000004406	comp192930_c0_seq1 comp192930_c0_seq3
ENSXETG00000004407	comp74540_c0_seq1 comp74540_c0_seq2 comp183365_c2_seq1 comp183365_c2_seq3
ENSXETG00000004408	comp181078_c0_seq2 comp187998_c0_seq1 comp187998_c0_seq3
ENSXETG00000004409	comp188996_c20_seq2 comp189277_c0_seq3 comp189277_c0_seq4 comp190608_c2_seq3 comp192668_c10_seq8
ENSXETG00000004411	comp190608_c3_seq1 comp190608_c3_seq2 comp190608_c3_seq3 comp190608_c4_seq1
ENSXETG00000004412	comp186470_c1_seq2 comp186470_c3_seq1 comp186470_c3_seq2 comp186470_c3_seq3
[truncated: 12,108 more rows]
