# Supplementary material for: Transcriptomes reveal the genetic mechanisms underlying ionic regulatory adaptations to salt in the crab-eating frog
Source: Sci Rep. 2015 Dec 1;5:17551. doi: 10.1038/srep17551 (PMC4664912; doi:10.1038/srep17551)
Supplement: Supplementary Dataset 4 [file srep17551-s4.xls]

## Sheet: Dataset 4
Dataset 4. The Summary of GO functional classification of the 11548 coding-genes
Gene number associated to the GO term	Gene percentage associated to the GO term	GO term/GO category
Cellular Component
151	1.3	GO:0005576 extracellular region
145	1.3	GO:0044421 extracellular region part
4272	37	GO:0005623 cell
4272	37	GO:0044464 cell part
11	0.1	GO:0019012 virion
11	0.1	GO:0044423 virion part
213	1.8	GO:0031974 membraneenclosed lumen
120	1	GO:0031975 envelope
1189	10.3	GO:0032991 macromolecular complex
2367	20.5	GO:0043226 organelle
956	8.3	GO:0044422 organelle part
145	1.3	GO:0044421 extracellular region part
956	8.3	GO:0044422 organelle part
11	0.1	GO:0044423 virion part
62	0.5	GO:0044456 synapse part
4272	37	GO:0044464 cell part
66	0.6	GO:0045202 synapse
62	0.5	GO:0044456 synapse part
Biological Process
329	2.8	GO:0044085 cellular component biogenesis
798	6.9	GO:0032502 developmental process
25	0.2	GO:0000003 reproduction
742	6.4	GO:0016043 cellular component organization
110	1	GO:0016265 death
25	0.2	GO:0022414 reproductive process
160	1.4	GO:0002376 immune system process
528	4.6	GO:0050896 response to stimulus
886	7.7	GO:0032501 multicellular organismal process
389	3.4	GO:0010926 anatomical structure formation
45	0.4	GO:0051704 multi\organism process
1417	12.3	GO:0051234 establishment of localization
132	1.1	GO:0022610 biological adhesion
4685	40.6	GO:0008152 metabolic process
2	0	GO:0016032 viral reproduction
7	0.1	GO:0048511 rhythmic process
2508	21.7	GO:0043473 pigmentation
87	0.8	GO:0040011 locomotion
1527	13.2	GO:0051179 localization
59	0.5	GO:0040007 growth
5958	51.6	GO:0009987 cellular process
5	0	GO:0001906 cell killing
2671	23.1	GO:0065007 biological regulation
Molecular Function
26	0.2	GO:0009055 electron carrier activity
599	5.2	GO:0060089 molecular transducer activity
381	3.3	GO:0030234 enzyme regulator activity
353	3.1	GO:0030528 transcription regulator activity
3551	30.7	GO:0003824 catalytic activity
6016	52.1	GO:0005488 binding
1	0	GO:0031386 protein tag
27	0.2	GO:0016209 antioxidant activity
8	0.1	GO:0015457 auxiliary transport protein activity
1	0	GO:0016530 metallochaperone activity
55	0.5	GO:0045182 translation regulator activity
193	1.7	GO:0005198 structural molecule activity
1	0	GO:0042056 chemoattractant activity
700	6.1	GO:0005215 transporter activity
