# Supplementary material for: Transcriptomes reveal the genetic mechanisms underlying ionic regulatory adaptations to salt in the crab-eating frog
Source: Sci Rep. 2015 Dec 1;5:17551. doi: 10.1038/srep17551 (PMC4664912; doi:10.1038/srep17551)
Supplement: Supplementary Dataset 5 [file srep17551-s5.xls]

## Sheet: Dataset 5
Dataset 5. The GO categories of Rapid evolution in F. cancrivora and F.limnocharis
Taxonomy	GO ID	GO Name	Gene Number	N	S	F.cancrivora Mean Ka/Ks	F.limnocharis Mean Ka/Ks	P value
F.cancrivora specific
cellular_component	GO:0016021	integral to membrane	1335	825249	309072	0.1248	0.123	1.39149e-72
biological_process	GO:0055085	transmembrane transport	221	153571	58643.1	0.1418	0.1021	2.31025e-32
biological_process	GO:0008152	metabolic process	207	154165	58681.7	0.1204	0.1026	4.16001e-29
molecular_function	GO:0016491	oxidoreductase activity	161	119751	45204.4	0.1166	0.1084	5.60167e-17
molecular_function	GO:0005215	transporter activity	70	48679.7	18709.3	0.1322	0.1151	7.04718e-14
biological_process	GO:0006766	vitamin metabolic process	45	33327.3	12971.7	0.1168	0.1051	9.745e-14
biological_process	GO:0044281	small molecule metabolic process	637	440792	162322	0.1213	0.1101	1.73952e-13
biological_process	GO:0006767	water-soluble vitamin metabolic process	40	30633.3	11951.7	0.1163	0.1097	1.74279e-13
cellular_component	GO:0005759	mitochondrial matrix	136	107722	40441.8	0.1045	0.1009	2.36835e-12
molecular_function	GO:0003824	catalytic activity	263	192781	71285	0.1346	0.1159	4.40744e-09
biological_process	GO:0044237	cellular metabolic process	95	57132.7	21536.3	0.1543	0.1153	1.43497e-08
biological_process	GO:0055114	oxidation-reduction process	226	169458	62636.5	0.1448	0.1183	5.45207e-08
biological_process	GO:0006810	transport	146	95949.5	35747.5	0.1198	0.098	6.44582e-08
biological_process	GO:0044255	cellular lipid metabolic process	73	56531.8	21231.2	0.1212	0.1027	2.12649e-07
cellular_component	GO:0005777	peroxisome	56	41804.8	15720.2	0.1573	0.1306	3.6214e-06
molecular_function	GO:0016746	transferase activity, transferring acyl groups	22	16183.3	6235.7	0.0913	0.088	4.61668e-06
cellular_component	GO:0030176	integral to endoplasmic reticulum membrane	35	28321.9	10687.1	0.1303	0.1225	3.12349e-05
biological_process	GO:0007156	homophilic cell adhesion	23	14922.1	5696.9	0.2238	0.211	0.000129497
biological_process	GO:0007420	brain development	92	73894.4	27337.6	0.1159	0.1001	0.000140346
biological_process	GO:0006812	cation transport	25	18766.3	7111.7	0.0929	0.0594	0.000183633
biological_process	GO:0006874	cellular calcium ion homeostasis	25	19790.8	7473.2	0.131	0.1227	0.000337644
molecular_function	GO:0042826	histone deacetylase binding	26	14852.6	5634.4	0.073	0.0697	0.000596253
biological_process	GO:0018279	protein N-linked glycosylation via asparagine	42	27303.7	10214.3	0.094	0.0858	0.000745802
cellular_component	GO:0005886	plasma membrane	969	668924	242881	0.1234	0.1104	0.00147825
cellular_component	GO:0005925	focal adhesion	46	41942.3	15537.7	0.0912	0.0794	0.00198831
biological_process	GO:0001568	blood vessel development	29	21566.6	8070.4	0.1194	0.0853	0.00222154
cellular_component	GO:0016323	basolateral plasma membrane	48	32301.4	12005.6	0.1789	0.1082	0.00227333
cellular_component	GO:0016020	membrane	728	477264	173406	0.1283	0.1139	0.00299398
molecular_function	GO:0009055	electron carrier activity	40	26954.3	10026.7	0.1359	0.1329	0.00386535
biological_process	GO:0006814	sodium ion transport	29	22543.2	8404.8	0.1664	0.0963	0.00449506
biological_process	GO:0009749	response to glucose	26	18784.8	7024.2	0.1087	0.0737	0.00459952
biological_process	GO:0043687	post-translational protein modification	80	53140.2	19570.8	0.1352	0.128	0.00562456
biological_process	GO:0001889	liver development	47	32466.2	12011.8	0.0893	0.0829	0.00794309
cellular_component	GO:0005782	peroxisomal matrix	23	20114.2	7491.8	0.1328	0.1307	0.0083341
biological_process	GO:0006811	ion transport	63	47288.9	17412.1	0.1314	0.101	0.00882571
biological_process	GO:0032526	response to retinoic acid	20	12155.8	4563.2	0.1427	0.1056	0.0100607
biological_process	GO:0055086	nucleobase-containing small molecule metabolic process	36	22197.1	8243.9	0.0994	0.0966	0.0110207
molecular_function	GO:0008168	methyltransferase activity	76	45807.6	16856.4	0.1346	0.1218	0.0117603
cellular_component	GO:0016324	apical plasma membrane	74	57128.5	20973.5	0.1686	0.129	0.0125772
molecular_function	GO:0005543	phospholipid binding	30	17850.3	6644.7	0.1554	0.1553	0.0133671
biological_process	GO:0046474	glycerophospholipid biosynthetic process	35	24282.7	8987.3	0.1765	0.0988	0.0169929
biological_process	GO:0051259	protein oligomerization	22	14171.3	5280.7	0.1161	0.0821	0.0207504
biological_process	GO:0007169	transmembrane receptor protein tyrosine kinase signaling pathway	23	12301.8	4594.2	0.1406	0.1076	0.0208597
biological_process	GO:0014070	response to organic cyclic compound	54	34374.1	12656.9	0.1257	0.1091	0.0218486
biological_process	GO:0030334	regulation of cell migration	21	14946.5	5561.5	0.1322	0.0887	0.0225436
biological_process	GO:0007568	aging	49	31668.3	11648.7	0.1489	0.1258	0.0326468
biological_process	GO:0007077	mitotic nuclear envelope disassembly	22	22203.8	8198.2	0.1488	0.0786	0.0327006
biological_process	GO:0045216	cell-cell junction organization	21	13689.8	5084.2	0.1449	0.1346	0.0354536
biological_process	GO:0008104	protein localization	27	20808.6	7685.4	0.0691	0.0638	0.035594
cellular_component	GO:0005811	lipid particle	23	14001.6	5198.4	0.1046	0.1013	0.0356092
biological_process	GO:0042632	cholesterol homeostasis	20	11746.7	4372.3	0.1477	0.1132	0.0360233
cellular_component	GO:0005769	early endosome	66	46644.2	17084.8	0.1086	0.0921	0.0391547
cellular_component	GO:0042470	melanosome	38	31143.1	11441.9	0.123	0.1186	0.0430406
molecular_function	GO:0004872	receptor activity	85	67883	24778	0.1593	0.1179	0.0490666
molecular_function	GO:0003713	transcription coactivator activity	92	62169.5	22700.5	0.1055	0.1019	0.0513463
biological_process	GO:0008033	tRNA processing	27	17557.3	6478.7	0.1489	0.1393	0.0558358
molecular_function	GO:0030170	pyridoxal phosphate binding	26	21779.1	8016.9	0.1421	0.1081	0.0569368
cellular_component	GO:0005887	integral to plasma membrane	286	195124	70820	0.153	0.1263	0.0652018
biological_process	GO:0007588	excretion	20	14278.9	5272.1	0.1582	0.0824	0.0693017
biological_process	GO:0006928	cellular component movement	35	27803.2	10194.8	0.1684	0.1321	0.0732041
biological_process	GO:0006006	glucose metabolic process	41	34426.3	12598.7	0.1054	0.0914	0.0764534
biological_process	GO:0035264	multicellular organism growth	31	20574.1	7559.9	0.1235	0.0739	0.0801947
cellular_component	GO:0015629	actin cytoskeleton	75	60345.9	21977.1	0.1051	0.1023	0.100589
biological_process	GO:0030336	negative regulation of cell migration	31	21551.6	7899.4	0.1548	0.1178	0.105006
biological_process	GO:0006935	chemotaxis	21	11158.1	4114.9	0.1126	0.1073	0.10925
cellular_component	GO:0005778	peroxisomal membrane	21	17644.5	6475.5	0.1412	0.0529	0.111119
biological_process	GO:0008202	steroid metabolic process	25	13610.9	5004.1	0.2206	0.1527	0.117551
molecular_function	GO:0050662	coenzyme binding	21	15218	5587	0.2393	0.0831	0.125254
biological_process	GO:0005975	carbohydrate metabolic process	163	126816	45986.7	0.1301	0.1105	0.145532
biological_process	GO:0006094	gluconeogenesis	22	17209.9	6301.1	0.1241	0.105	0.146782
cellular_component	GO:0005581	collagen	26	14835.1	5435.9	0.1827	0.1686	0.155413
molecular_function	GO:0042803	protein homodimerization activity	241	160432	58123.6	0.1174	0.1024	0.158846
biological_process	GO:0007409	axonogenesis	28	20145.9	7361.1	0.1197	0.1009	0.162147
cellular_component	GO:0005765	lysosomal membrane	94	66817	24269	0.1296	0.0997	0.163209
cellular_component	GO:0030018	Z disc	26	14446.3	5290.7	0.1345	0.1125	0.165792
biological_process	GO:0007283	spermatogenesis	88	58523.1	21261.9	0.1175	0.1124	0.170943
molecular_function	GO:0016705	oxidoreductase activity, acting on paired donors, with incorporation or reduction of molecular oxygen	26	18169.6	6637.4	0.1917	0.1348	0.179888
molecular_function	GO:0002020	protease binding	22	10267	3767	0.2407	0.2133	0.181782
biological_process	GO:0007204	positive regulation of cytosolic calcium ion concentration	32	17136.1	6260.9	0.1679	0.1122	0.18582
biological_process	GO:0042787	protein ubiquitination involved in ubiquitin-dependent protein catabolic process	21	16936.4	6184.6	0.0505	0.0503	0.195949
biological_process	GO:0009058	biosynthetic process	37	25490.9	9273.1	0.1955	0.1209	0.228977
biological_process	GO:0032496	response to lipopolysaccharide	53	29830.2	10840.8	0.1633	0.1408	0.240487
biological_process	GO:0016049	cell growth	23	14909.8	5433.2	0.1509	0.0896	0.24904
biological_process	GO:0006461	protein complex assembly	49	34464	12498	0.1006	0.088	0.291079
cellular_component	GO:0005783	endoplasmic reticulum	295	205558	74276.3	0.1084	0.1062	0.302806
biological_process	GO:0007186	G-protein coupled receptor signaling pathway	128	69632.9	25191.1	0.1039	0.0823	0.320947
cellular_component	GO:0055037	recycling endosome	23	12870.6	4676.4	0.121	0.1104	0.32451
biological_process	GO:0071456	cellular response to hypoxia	30	18246.6	6617.4	0.1107	0.0941	0.340519
biological_process	GO:0010033	response to organic substance	38	20571.3	7454.7	0.1356	0.1274	0.353976
biological_process	GO:0007389	pattern specification process	31	18853.6	6826.4	0.1524	0.1118	0.381258
biological_process	GO:0042475	odontogenesis of dentin-containing tooth	22	10788.6	3911.4	0.1551	0.1057	0.381956
biological_process	GO:0032868	response to insulin	23	16260.8	5888.2	0.1177	0.101	0.385681
biological_process	GO:0048015	phosphatidylinositol-mediated signaling	38	25757.3	9318.7	0.0612	0.0475	0.388401
biological_process	GO:0009791	post-embryonic development	31	21767.7	7875.3	0.1134	0.0777	0.395293
biological_process	GO:0006606	protein import into nucleus	21	20208.2	7310.8	0.0833	0.0792	0.402691
biological_process	GO:0006805	xenobiotic metabolic process	54	32776.2	11848.8	0.2023	0.1577	0.402783
biological_process	GO:0006952	defense response	25	12455.5	4506.5	0.2153	0.2109	0.419724
cellular_component	GO:0005923	tight junction	38	26549.4	9594.6	0.127	0.0937	0.422445
biological_process	GO:0001947	heart looping	23	14966.9	5412.1	0.0705	0.0439	0.423598
cellular_component	GO:0030133	transport vesicle	20	9677.6	3501.4	0.1075	0.0895	0.428413
biological_process	GO:0006644	phospholipid metabolic process	56	42591.2	15377.8	0.1381	0.0915	0.440929
biological_process	GO:0006987	activation of signaling protein activity involved in unfolded protein response	35	25230.7	9110.3	0.0959	0.0872	0.450315
biological_process	GO:0009725	response to hormone	26	20934.4	7559.6	0.1574	0.1074	0.453691
cellular_component	GO:0005575	cellular_component	181	117906	42536.5	0.1222	0.1147	0.456795
cellular_component	GO:0012505	endomembrane system	35	23179.3	8368.7	0.1278	0.1089	0.457547
biological_process	GO:0000226	microtubule cytoskeleton organization	32	28059.9	10127.1	0.1244	0.1153	0.462942
biological_process	GO:0019369	arachidonic acid metabolic process	22	15101.2	5448.8	0.2164	0.2015	0.482172
biological_process	GO:0050900	leukocyte migration	28	18942.7	6833.3	0.1529	0.1169	0.483462
biological_process	GO:0034097	response to cytokine	23	12546.9	4526.1	0.2096	0.1625	0.484554
biological_process	GO:0010468	regulation of gene expression	36	24144.2	8708.8	0.1034	0.1033	0.487368
molecular_function	GO:0005096	GTPase activator activity	45	30648.6	11045.4	0.0895	0.0835	0.514746
biological_process	GO:0009887	organ morphogenesis	44	24490.8	8824.2	0.0821	0.0803	0.519292
biological_process	GO:0045669	positive regulation of osteoblast differentiation	22	13353.7	4808.3	0.0705	0.068	0.529166
biological_process	GO:0050896	response to stimulus	21	16529.7	5952.3	0.1601	0.1141	0.531029
biological_process	GO:0071363	cellular response to growth factor stimulus	23	12816	4614	0.125	0.0584	0.536732
biological_process	GO:0009653	anatomical structure morphogenesis	32	14879.9	5355.1	0.1046	0.0906	0.54248
molecular_function	GO:0019899	enzyme binding	103	74575.3	26866.7	0.1296	0.1152	0.544051
biological_process	GO:0045444	fat cell differentiation	23	15131.8	5445.2	0.2047	0.1273	0.546073
cellular_component	GO:0005793	endoplasmic reticulum-Golgi intermediate compartment	24	16992.1	6113.9	0.131	0.0881	0.556384
biological_process	GO:0007160	cell-matrix adhesion	29	18269.5	6567.5	0.1284	0.0931	0.581054
molecular_function	GO:0004252	serine-type endopeptidase activity	40	35049.8	12608.2	0.1539	0.1387	0.585444
cellular_component	GO:0045121	membrane raft	53	33557.9	12060.1	0.1342	0.1251	0.617588
biological_process	GO:0007173	epidermal growth factor receptor signaling pathway	56	34758.8	12491.2	0.0623	0.0614	0.621481
biological_process	GO:0031398	positive regulation of protein ubiquitination	21	10023.9	3590.1	0.1303	0.1256	0.630379
molecular_function	GO:0016616	oxidoreductase activity, acting on the CH-OH group of donors, NAD or NADP as acceptor	25	17797.5	6385.5	0.2044	0.0913	0.630824
biological_process	GO:0046777	protein autophosphorylation	38	26875.3	9646.7	0.1266	0.0896	0.646763
cellular_component	GO:0005815	microtubule organizing center	49	37779.9	13568.1	0.0935	0.0811	0.65044
biological_process	GO:0001570	vasculogenesis	24	16873.4	6046.6	0.1258	0.0865	0.658221
biological_process	GO:0006520	cellular amino acid metabolic process	23	18727.1	6712.9	0.0989	0.072	0.660004
molecular_function	GO:0003779	actin binding	107	81148.5	29170.5	0.1324	0.1093	0.668731
molecular_function	GO:0005506	iron ion binding	56	39401.4	14142.6	0.1845	0.1348	0.675911
cellular_component	GO:0043234	protein complex	130	97804.7	35158.3	0.1206	0.0998	0.683035
biological_process	GO:0001822	kidney development	41	29568.6	10601.4	0.1008	0.0856	0.688525
biological_process	GO:0048704	embryonic skeletal system morphogenesis	21	12882.1	4604.9	0.1302	0.0808	0.693366
biological_process	GO:0030307	positive regulation of cell growth	27	19239.1	6887.9	0.0704	0.0673	0.693574
cellular_component	GO:0005929	cilium	44	21133.5	7564.5	0.106	0.1002	0.705595
biological_process	GO:0030335	positive regulation of cell migration	33	21126.6	7559.4	0.1069	0.0828	0.713981
cellular_component	GO:0030027	lamellipodium	44	33748.4	12094.6	0.1113	0.085	0.715592
biological_process	GO:0030900	forebrain development	29	17101.5	6109.5	0.1158	0.077	0.730796
molecular_function	GO:0004930	G-protein coupled receptor activity	97	55053.6	19745.4	0.1066	0.0768	0.736047
molecular_function	GO:0020037	heme binding	45	29018.8	10386.2	0.148	0.1162	0.737835
biological_process	GO:0051301	cell division	44	31890.1	11417.9	0.1312	0.0759	0.739953
biological_process	GO:0031100	organ regeneration	21	13535.2	4824.8	0.1458	0.0994	0.752774
biological_process	GO:0008284	positive regulation of cell proliferation	149	81037.8	29077.2	0.116	0.0865	0.758931
biological_process	GO:0007030	Golgi organization	22	17476.6	6229.4	0.0894	0.0882	0.78038
biological_process	GO:0018105	peptidyl-serine phosphorylation	20	11733.9	4166.1	0.1034	0.077	0.80071
biological_process	GO:0007267	cell-cell signaling	64	34203.8	12218.2	0.1458	0.1231	0.809526
biological_process	GO:0048146	positive regulation of fibroblast proliferation	23	10089.7	3575.3	0.136	0.1056	0.812185
cellular_component	GO:0005796	Golgi lumen	20	15126	5376	0.1204	0.0855	0.818637
biological_process	GO:0006898	receptor-mediated endocytosis	21	12420.6	4406.4	0.185	0.1729	0.821093
biological_process	GO:0006289	nucleotide-excision repair	46	32360.3	11550.7	0.0854	0.0744	0.823526
biological_process	GO:0042384	cilium assembly	42	18643.3	6631.7	0.0979	0.0857	0.827897
cellular_component	GO:0010008	endosome membrane	62	41619.3	14867.7	0.1133	0.1025	0.833514
cellular_component	GO:0043202	lysosomal lumen	34	25644.1	9137.9	0.1623	0.1508	0.833632
molecular_function	GO:0003714	transcription corepressor activity	76	49822.3	17809.7	0.1167	0.0965	0.837528
biological_process	GO:0051897	positive regulation of protein kinase B signaling	24	11710.3	4144.7	0.1561	0.0839	0.847823
cellular_component	GO:0005635	nuclear envelope	56	48304.6	17257.4	0.0986	0.0961	0.84858
biological_process	GO:0006271	DNA strand elongation involved in DNA replication	20	11980.9	4240.1	0.0683	0.06	0.849226
biological_process	GO:0018108	peptidyl-tyrosine phosphorylation	20	18084.6	6422.4	0.1095	0.0664	0.850859
biological_process	GO:0030324	lung development	37	24304	8648	0.1382	0.0966	0.855055
biological_process	GO:0001764	neuron migration	38	26747.8	9522.2	0.0986	0.0603	0.855336
biological_process	GO:0006508	proteolysis	161	129306	46353.3	0.1458	0.1322	0.855522
cellular_component	GO:0032580	Golgi cisterna membrane	29	15936.5	5651.5	0.1148	0.0888	0.857509
molecular_function	GO:0016773	phosphotransferase activity, alcohol group as acceptor	33	26461.5	9415.5	0.137	0.0727	0.864251
biological_process	GO:0043524	negative regulation of neuron apoptotic process	44	29825.6	10620.4	0.0803	0.0741	0.864515
biological_process	GO:0007417	central nervous system development	48	35401.2	12616.8	0.1121	0.0978	0.868589
biological_process	GO:0032088	negative regulation of NF-kappaB transcription factor activity	30	22385.4	7953.6	0.1173	0.1134	0.86936
molecular_function	GO:0008565	protein transporter activity	28	21006.7	7457.3	0.0908	0.0662	0.874534
biological_process	GO:0043410	positive regulation of MAPK cascade	24	10860.9	3830.1	0.188	0.073	0.879219
biological_process	GO:0016032	viral process	167	110921	39718.3	0.0708	0.0544	0.879532
molecular_function	GO:0019900	kinase binding	21	12173.9	4296.1	0.1195	0.1042	0.885337
biological_process	GO:0001666	response to hypoxia	56	33182.2	11808.8	0.1382	0.1123	0.888661
biological_process	GO:0042060	wound healing	34	17512.9	6199.1	0.1633	0.1325	0.892383
biological_process	GO:0051091	positive regulation of sequence-specific DNA binding transcription factor activity	24	11609.2	4092.8	0.1475	0.1103	0.892504
biological_process	GO:0042493	response to drug	120	76608	27369	0.12	0.1134	0.903749
biological_process	GO:0019048	modulation by virus of host morphology or physiology	130	106543	38113.9	0.1049	0.1015	0.905677
cellular_component	GO:0000151	ubiquitin ligase complex	36	27739.9	9847.1	0.0935	0.0876	0.906916
biological_process	GO:0006955	immune response	60	33718.6	11986.4	0.214	0.2006	0.908063
biological_process	GO:0008286	insulin receptor signaling pathway	51	34898.9	12408.1	0.0941	0.0721	0.908666
cellular_component	GO:0048471	perinuclear region of cytoplasm	166	115018	41147.3	0.1074	0.1052	0.912266
biological_process	GO:0070374	positive regulation of ERK1 and ERK2 cascade	25	16393.1	5788.9	0.1704	0.1149	0.914056
biological_process	GO:0006816	calcium ion transport	30	21535.7	7621.3	0.1371	0.0895	0.918599
biological_process	GO:0043123	positive regulation of I-kappaB kinase/NF-kappaB signaling	63	37061.2	13173.8	0.1161	0.115	0.919799
biological_process	GO:0006954	inflammatory response	75	42367.5	15067.5	0.2088	0.1675	0.925805
biological_process	GO:0090263	positive regulation of canonical Wnt signaling pathway	20	11565.4	4061.6	0.1137	0.0857	0.925822
cellular_component	GO:0070062	extracellular vesicular exosome	26	24058.5	8515.5	0.1821	0.1359	0.928555
biological_process	GO:0007059	chromosome segregation	28	14086.2	4957.8	0.0862	0.0822	0.928598
molecular_function	GO:0030246	carbohydrate binding	47	31722.5	11252.5	0.1953	0.1814	0.931383
biological_process	GO:0043010	camera-type eye development	27	18933	6684	0.077	0.0759	0.931612
cellular_component	GO:0031902	late endosome membrane	32	22296.1	7883.9	0.0924	0.0763	0.931987
biological_process	GO:0051092	positive regulation of NF-kappaB transcription factor activity	36	20146.8	7114.2	0.133	0.1266	0.934012
molecular_function	GO:0005524	ATP binding	543	413846	148528	0.0943	0.0862	0.93523
biological_process	GO:0001701	in utero embryonic development	97	65200.3	23236.7	0.1081	0.0783	0.935663
cellular_component	GO:0031012	extracellular matrix	73	50138.2	17838.8	0.1672	0.1421	0.936407
biological_process	GO:0050728	negative regulation of inflammatory response	25	15913.5	5602.5	0.1603	0.1361	0.937564
biological_process	GO:0010212	response to ionizing radiation	21	11847.4	4154.6	0.1504	0.1193	0.938576
cellular_component	GO:0042995	cell projection	32	26821.5	9493.5	0.1048	0.0889	0.939037
biological_process	GO:0051726	regulation of cell cycle	43	34151.8	12102.2	0.1308	0.1218	0.948702
biological_process	GO:0006486	protein glycosylation	46	28891.3	10219.7	0.1246	0.1072	0.951737
biological_process	GO:0009411	response to UV	24	16170.7	5681.3	0.1076	0.0947	0.953253
biological_process	GO:0006974	cellular response to DNA damage stimulus	82	55284.1	19655.9	0.1439	0.1108	0.954142
molecular_function	GO:0048306	calcium-dependent protein binding	20	13077.7	4580.3	0.0925	0.0724	0.95433
biological_process	GO:0000910	cytokinesis	27	18937.7	6664.3	0.1422	0.0986	0.955611
biological_process	GO:0043433	negative regulation of sequence-specific DNA binding transcription factor activity	21	13795.4	4834.6	0.1358	0.1018	0.955738
biological_process	GO:0001649	osteoblast differentiation	25	11136.4	3887.6	0.0813	0.0717	0.958898
biological_process	GO:0071407	cellular response to organic cyclic compound	20	12628.3	4414.7	0.1245	0.0948	0.961758
molecular_function	GO:0046872	metal ion binding	665	470540	168790	0.1102	0.1085	0.963379
biological_process	GO:0030154	cell differentiation	143	88298	31456	0.1193	0.104	0.966378
biological_process	GO:0050680	negative regulation of epithelial cell proliferation	24	13168	4598	0.0896	0.0713	0.970062
biological_process	GO:0000187	activation of MAPK activity	34	19933.4	7000.6	0.105	0.084	0.970917
biological_process	GO:0030203	glycosaminoglycan metabolic process	51	35317.8	12481.2	0.1208	0.0918	0.972695
molecular_function	GO:0008201	heparin binding	44	27621.6	9734.4	0.1516	0.124	0.973506
biological_process	GO:0006950	response to stress	43	25827.2	9092.8	0.1289	0.1048	0.974917
biological_process	GO:0007010	cytoskeleton organization	42	31035.8	10940.2	0.1518	0.1313	0.978727
biological_process	GO:0043066	negative regulation of apoptotic process	236	151448	54037.3	0.1142	0.1019	0.981275
molecular_function	GO:0008022	protein C-terminus binding	74	51885.6	18371.4	0.0931	0.0905	0.982589
biological_process	GO:0008544	epidermis development	23	12895.5	4477.5	0.1499	0.1252	0.985262
molecular_function	GO:0035091	phosphatidylinositol binding	28	17317.6	6040.4	0.0782	0.0734	0.986761
molecular_function	GO:0005216	ion channel activity	25	15504.9	5396.1	0.1304	0.0649	0.98728
molecular_function	GO:0008144	drug binding	23	21026.9	7344.1	0.1707	0.1053	0.990435
biological_process	GO:0001843	neural tube closure	33	24185.8	8463.2	0.0874	0.0734	0.991062
cellular_component	GO:0005788	endoplasmic reticulum lumen	58	40559.6	14289.4	0.1171	0.1147	0.991311
cellular_component	GO:0005578	proteinaceous extracellular matrix	62	42524.9	14985.1	0.1652	0.1419	0.992016
biological_process	GO:0009615	response to virus	36	24649.1	8623.9	0.1509	0.1308	0.992081
biological_process	GO:0044267	cellular protein metabolic process	254	165825	59097.3	0.102	0.0911	0.99231
molecular_function	GO:0008146	sulfotransferase activity	20	12075.7	4163.3	0.1363	0.1025	0.99368
biological_process	GO:0006302	double-strand break repair	35	25592.3	8946.7	0.1014	0.1	0.994146
cellular_component	GO:0005768	endosome	73	52745.5	18609.5	0.0999	0.0877	0.994533
cellular_component	GO:0030496	midbody	42	31393.1	11002.9	0.103	0.0953	0.994807
biological_process	GO:0000723	telomere maintenance	29	17256.8	5987.2	0.1038	0.1022	0.994844
biological_process	GO:0030036	actin cytoskeleton organization	58	39466.7	13873.3	0.1163	0.1025	0.994928
cellular_component	GO:0030173	integral to Golgi membrane	21	11010.8	3782.2	0.1317	0.0987	0.994953
biological_process	GO:0030198	extracellular matrix organization	86	59180.7	20892.3	0.1395	0.1141	0.995615
biological_process	GO:0030512	negative regulation of transforming growth factor beta receptor signaling pathway	26	21467.2	7470.8	0.0892	0.0844	0.99591
biological_process	GO:0030097	hemopoiesis	27	16147.8	5584.2	0.1178	0.0621	0.996421
biological_process	GO:0016070	RNA metabolic process	153	94634.7	33540.3	0.0654	0.0622	0.996517
biological_process	GO:0009952	anterior/posterior pattern specification	37	24675.3	8600.7	0.1172	0.094	0.996632
cellular_component	GO:0015630	microtubule cytoskeleton	51	41670.9	14636.1	0.1096	0.0906	0.996784
biological_process	GO:0006417	regulation of translation	30	26507.1	9246.9	0.0899	0.0689	0.996947
molecular_function	GO:0016772	transferase activity, transferring phosphorus-containing groups	165	119085	42272.6	0.105	0.0764	0.997039
molecular_function	GO:0016791	phosphatase activity	45	28944.7	10109.3	0.166	0.1495	0.99707
biological_process	GO:0006468	protein phosphorylation	189	136325	48439	0.1017	0.0761	0.997152
molecular_function	GO:0004672	protein kinase activity	165	115987	41135.2	0.1103	0.0815	0.99796
molecular_function	GO:0004867	serine-type endopeptidase inhibitor activity	25	15175.3	5224.7	0.2608	0.2062	0.998065
biological_process	GO:0008584	male gonad development	36	20969.1	7269.9	0.1	0.0908	0.998081
biological_process	GO:0006283	transcription-coupled nucleotide-excision repair	32	24722.2	8589.8	0.0566	0.0503	0.998484
molecular_function	GO:0004888	transmembrane signaling receptor activity	32	21571.1	7471.9	0.173	0.1679	0.998644
biological_process	GO:0001525	angiogenesis	80	59511.1	20945.9	0.1353	0.1	0.998674
biological_process	GO:0006813	potassium ion transport	29	17431.7	6007.3	0.0998	0.0701	0.998762
cellular_component	GO:0009897	external side of plasma membrane	49	29770.6	10366.4	0.2009	0.1731	0.998889
biological_process	GO:0035556	intracellular signal transduction	118	76171.2	26866.8	0.1064	0.0718	0.999034
biological_process	GO:0008630	intrinsic apoptotic signaling pathway in response to DNA damage	20	12403.4	4231.6	0.1507	0.1388	0.999089
biological_process	GO:0019886	antigen processing and presentation of exogenous peptide antigen via MHC class II	25	15006.3	5138.7	0.1511	0.1212	0.999321
biological_process	GO:0045165	cell fate commitment	21	8986	3029	0.1287	0.1081	0.99938
molecular_function	GO:0004713	protein tyrosine kinase activity	143	101616	35900.6	0.1066	0.0753	0.999539
biological_process	GO:0016477	cell migration	50	34172.3	11892.7	0.1232	0.1121	0.999567
cellular_component	GO:0005938	cell cortex	49	41846.6	14610.4	0.1214	0.0849	0.999598
biological_process	GO:0007229	integrin-mediated signaling pathway	21	13477.8	4588.2	0.1244	0.1121	0.999622
molecular_function	GO:0004674	protein serine/threonine kinase activity	120	83430.1	29399.9	0.1008	0.076	0.999639
biological_process	GO:0034220	ion transmembrane transport	33	21870.7	7535.3	0.1551	0.083	0.999673
molecular_function	GO:0005178	integrin binding	33	21003.1	7226.9	0.1626	0.1614	0.999712
biological_process	GO:0050434	positive regulation of viral transcription	25	23390.9	8064.1	0.0407	0.0374	0.999744
biological_process	GO:0045087	innate immune response	175	108698	38388.8	0.1177	0.116	0.999757
biological_process	GO:0050679	positive regulation of epithelial cell proliferation	21	9982.2	3352.8	0.1208	0.1024	0.999825
molecular_function	GO:0046982	protein heterodimerization activity	152	98158.1	34603.9	0.0893	0.0862	0.999843
molecular_function	GO:0019901	protein kinase binding	108	76217	26779	0.1198	0.1158	0.999867
biological_process	GO:0007154	cell communication	33	17655.3	6029.7	0.0797	0.0726	0.99987
biological_process	GO:0006260	DNA replication	78	50685.4	17699.6	0.0952	0.0921	0.999879
biological_process	GO:0001501	skeletal system development	45	26978.3	9306.7	0.1265	0.1065	0.999887
biological_process	GO:0016071	mRNA metabolic process	139	86530.5	30430.5	0.0556	0.0522	0.99991
molecular_function	GO:0003924	GTPase activity	98	57492.8	20075.2	0.0762	0.0717	0.999955
biological_process	GO:0008360	regulation of cell shape	33	24514.5	8401.5	0.1033	0.1012	0.999972
cellular_component	GO:0005814	centriole	25	13478.9	4533.1	0.1144	0.094	0.999976
cellular_component	GO:0009986	cell surface	115	75447.6	26423.4	0.1412	0.1411	0.999977
cellular_component	GO:0031225	anchored to membrane	26	19188.8	6527.2	0.1805	0.1523	0.999977
biological_process	GO:0006415	translational termination	62	24939.5	8543.5	0.1177	0.064	0.999979
molecular_function	GO:0042802	identical protein binding	203	137997	48689.6	0.1022	0.1013	0.99998
biological_process	GO:0000165	MAPK cascade	33	23260	7949	0.0854	0.0723	0.999983
biological_process	GO:0006184	GTP catabolic process	81	45758	15877	0.0683	0.0621	0.999985
molecular_function	GO:0005525	GTP binding	146	89919.7	31532.3	0.0826	0.0811	0.999989
biological_process	GO:0016266	O-glycan processing	21	13102	4388	0.1632	0.1278	0.99999
biological_process	GO:0007265	Ras protein signal transduction	27	16456.9	5545.1	0.1047	0.0431	0.999994
cellular_component	GO:0005819	spindle	45	33862.5	11629.5	0.1026	0.0954	0.999997
cellular_component	GO:0005604	basement membrane	34	24152.9	8217.1	0.1659	0.1279	0.999997
biological_process	GO:0042733	embryonic digit morphogenesis	23	13900.9	4639.1	0.1066	0.0911	0.999998
biological_process	GO:0000278	mitotic cell cycle	195	140969	49621.3	0.0805	0.072	0.999998
biological_process	GO:0000184	nuclear-transcribed mRNA catabolic process, nonsense-mediated decay	76	42604.5	14692.5	0.0643	0.0511	0.999998
biological_process	GO:0006614	SRP-dependent cotranslational protein targeting to membrane	74	32760.7	11219.3	0.0791	0.0412	0.999999
biological_process	GO:0006936	muscle contraction	30	20337.6	6863.4	0.1161	0.0789	0.999999
cellular_component	GO:0005813	centrosome	154	102747	35976.1	0.0939	0.0826	0.999999
biological_process	GO:0007050	cell cycle arrest	62	42620.9	14670.1	0.1007	0.0982	0.999999
molecular_function	GO:0051087	chaperone binding	24	14784.9	4919.1	0.1734	0.1273	1
biological_process	GO:0006281	DNA repair	164	112016	39229	0.0922	0.0888	1
molecular_function	GO:0003735	structural constituent of ribosome	105	43798	15050	0.1641	0.1577	1
biological_process	GO:0019058	viral life cycle	61	24148.7	8146.3	0.0943	0.0384	1
biological_process	GO:0045766	positive regulation of angiogenesis	28	14495	4789	0.1425	0.1081	1
cellular_component	GO:0022627	cytosolic small ribosomal subunit	26	10289.2	3327.8	0.1409	0.0457	1
cellular_component	GO:0005615	extracellular space	229	146787	51447.2	0.177	0.1473	1
molecular_function	GO:0005509	calcium ion binding	204	136513	47756.4	0.1474	0.1277	1
biological_process	GO:0006414	translational elongation	62	25180.9	8437.1	0.0931	0.0484	1
biological_process	GO:0000086	G2/M transition of mitotic cell cycle	52	40969.6	13945.4	0.1232	0.0846	1
biological_process	GO:0007596	blood coagulation	135	89383.9	30994.1	0.1361	0.1145	1
biological_process	GO:0019083	viral transcription	57	21414	7116	0.1015	0.0351	1
biological_process	GO:0007049	cell cycle	86	60826.2	20902.8	0.1186	0.082	1
cellular_component	GO:0005622	intracellular	355	194397	68211.3	0.1269	0.1156	1
cellular_component	GO:0005576	extracellular region	379	217427	76405.3	0.1709	0.1572	1
molecular_function	GO:0005516	calmodulin binding	44	37877.3	12828.7	0.1501	0.1075	1
biological_process	GO:0051216	cartilage development	20	12959.7	4188.3	0.1028	0.0616	1
biological_process	GO:0007165	signal transduction	407	256087	90128	0.1134	0.0978	1
biological_process	GO:0007067	mitosis	112	86233.3	29746.7	0.1131	0.0959	1
biological_process	GO:0048706	embryonic skeletal system development	21	12980.5	4155.5	0.1022	0.0782	1
biological_process	GO:0000079	regulation of cyclin-dependent protein serine/threonine kinase activity	27	16557.7	5351.3	0.1466	0.0853	1
biological_process	GO:0030326	embryonic limb morphogenesis	25	14510.7	4650.3	0.0662	0.0468	1
cellular_component	GO:0005829	cytosol	1089	761258	269821	0.0973	0.093	1
molecular_function	GO:0005515	protein binding	3536	2.44698e+06	872768	0.1092	0.1085	1
biological_process	GO:0006413	translational initiation	85	45794.9	14988.1	0.0783	0.0614	1
F.limnocharis specific
molecular_function	GO:0022857	transmembrane transporter activity	26	16296.5	6716.5	0.1185	0.1321	3.17439e-20
cellular_component	GO:0005739	mitochondrion	691	440639	162802	0.1271	0.1383	1.95231e-17
cellular_component	GO:0005743	mitochondrial inner membrane	173	105329	39904	0.1108	0.1207	2.39738e-17
molecular_function	GO:0004402	histone acetyltransferase activity	22	17809.1	7135.9	0.0864	0.0988	3.9222e-14
cellular_component	GO:0005789	endoplasmic reticulum membrane	297	192066	71273.6	0.1059	0.1216	2.73526e-11
biological_process	GO:0006631	fatty acid metabolic process	30	22487.4	8784.6	0.1083	0.1157	1.18653e-10
molecular_function	GO:0016747	transferase activity, transferring acyl groups other than amino-acyl groups	26	18359.8	7215.2	0.1293	0.1687	3.47152e-10
biological_process	GO:0034641	cellular nitrogen compound metabolic process	114	82622.3	30846.7	0.0816	0.0836	9.22434e-08
cellular_component	GO:0031966	mitochondrial membrane	39	21972.9	8432.1	0.1216	0.1468	6.09155e-07
biological_process	GO:0015758	glucose transport	30	26785.2	10204.8	0.1023	0.1025	1.18808e-06
biological_process	GO:0006635	fatty acid beta-oxidation	26	22547.5	8628.5	0.0828	0.091	1.38553e-06
molecular_function	GO:0017124	SH3 domain binding	58	44172.8	16583.2	0.092	0.1012	4.7503e-06
cellular_component	GO:0005741	mitochondrial outer membrane	56	35336	13327	0.1049	0.1057	5.16048e-06
biological_process	GO:0022904	respiratory electron transport chain	51	22560.6	8591.4	0.1276	0.1605	8.579e-06
cellular_component	GO:0000502	proteasome complex	44	30720.4	11579.6	0.0419	0.0473	2.42172e-05
biological_process	GO:0019432	triglyceride biosynthetic process	20	15160.1	5806.9	0.0705	0.079	4.83445e-05
biological_process	GO:0006633	fatty acid biosynthetic process	29	20017.8	7591.2	0.0867	0.1408	9.27552e-05
molecular_function	GO:0051287	NAD binding	25	21044	7963	0.0859	0.0979	0.000128861
biological_process	GO:0008645	hexose transport	22	21809.8	8241.2	0.09	0.0903	0.000146593
biological_process	GO:0016337	cell-cell adhesion	41	28621.8	10747.2	0.1484	0.1519	0.000169523
molecular_function	GO:0016740	transferase activity	34	24075.1	9071.9	0.1374	0.1486	0.000180318
molecular_function	GO:0046983	protein dimerization activity	67	35019.4	13091.6	0.0702	0.0842	0.000212006
cellular_component	GO:0005905	coated pit	25	22151.3	8328.7	0.0703	0.0908	0.000573224
molecular_function	GO:0044212	transcription regulatory region DNA binding	57	40286.6	14979.4	0.0838	0.09	0.000658297
cellular_component	GO:0005643	nuclear pore	32	30792.2	11498.8	0.0681	0.0791	0.000680936
molecular_function	GO:0008013	beta-catenin binding	23	19451.6	7317.4	0.1277	0.151	0.00100396
molecular_function	GO:0005085	guanyl-nucleotide exchange factor activity	31	23998.5	8989.5	0.0697	0.0873	0.00102914
biological_process	GO:0006112	energy reserve metabolic process	20	12643.3	4801.7	0.0926	0.108	0.0011348
biological_process	GO:0006521	regulation of cellular amino acid metabolic process	38	26329.4	9826.6	0.0312	0.0387	0.00178141
molecular_function	GO:0016874	ligase activity	40	30373.5	11305.5	0.0767	0.0934	0.00195313
molecular_function	GO:0000981	sequence-specific DNA binding RNA polymerase II transcription factor activity	21	14597	5509	0.0941	0.1031	0.00202698
biological_process	GO:0043161	proteasome-mediated ubiquitin-dependent protein catabolic process	31	25549.2	9529.8	0.0645	0.0656	0.00240778
biological_process	GO:0051289	protein homotetramerization	27	20325.5	7598.5	0.0727	0.0973	0.00360569
biological_process	GO:0006919	activation of cysteine-type endopeptidase activity involved in apoptotic process	34	18982.6	7090.4	0.1203	0.155	0.00560378
biological_process	GO:0002479	antigen processing and presentation of exogenous peptide antigen via MHC class I, TAP-dependent	43	28430.7	10551.3	0.0411	0.0486	0.00563008
cellular_component	GO:0014069	postsynaptic density	36	22903.8	8521.2	0.0671	0.1018	0.00669895
biological_process	GO:0002474	antigen processing and presentation of peptide antigen via MHC class I	49	32977.3	12205.7	0.0431	0.051	0.00677676
biological_process	GO:0006914	autophagy	34	19637.2	7323.8	0.0765	0.0956	0.00690012
molecular_function	GO:0019903	protein phosphatase binding	26	20584.3	7663.7	0.0483	0.0733	0.00838284
cellular_component	GO:0043231	intracellular membrane-bounded organelle	186	143721	52455	0.094	0.1185	0.0083881
molecular_function	GO:0016881	acid-amino acid ligase activity	24	13011.5	4880.5	0.0465	0.0565	0.00936905
molecular_function	GO:0030165	PDZ domain binding	32	24251.8	9000.2	0.0612	0.0986	0.00962451
biological_process	GO:0051260	protein homooligomerization	54	34804.5	12847.5	0.0856	0.1338	0.0113845
biological_process	GO:0030178	negative regulation of Wnt signaling pathway	21	10878.8	4085.2	0.0875	0.1249	0.0132819
biological_process	GO:0006888	ER to Golgi vesicle-mediated transport	26	17272.6	6430.4	0.0456	0.0529	0.0142054
cellular_component	GO:0005911	cell-cell junction	47	38448.6	14159.4	0.1027	0.1101	0.0155986
molecular_function	GO:0050660	flavin adenine dinucleotide binding	38	33509.7	12357.3	0.0941	0.1086	0.0160937
biological_process	GO:0009790	embryo development	56	40430.2	14877.8	0.071	0.0735	0.0167733
biological_process	GO:0042590	antigen processing and presentation of exogenous peptide antigen via MHC class I	45	29592.6	10925.4	0.045	0.0571	0.0171811
biological_process	GO:0006357	regulation of transcription from RNA polymerase II promoter	136	87998.8	32163.2	0.0899	0.0987	0.0181433
cellular_component	GO:0042383	sarcolemma	26	18080.8	6714.2	0.1098	0.1181	0.0194169
molecular_function	GO:0001077	RNA polymerase II core promoter proximal region sequence-specific DNA binding transcription factor activity involved in positive regulation of transcription	28	16899.8	6281.2	0.0625	0.067	0.0197966
biological_process	GO:0006977	DNA damage response, signal transduction by p53 class mediator resulting in cell cycle arrest	40	26389	9737	0.0325	0.0388	0.0260739
molecular_function	GO:0008233	peptidase activity	40	28663.3	10564.7	0.0891	0.1053	0.0266869
biological_process	GO:0043547	positive regulation of GTPase activity	25	15838.6	5878.4	0.0693	0.0894	0.0289986
biological_process	GO:0006629	lipid metabolic process	62	43769.2	16059.8	0.1055	0.1277	0.0290169
biological_process	GO:0034976	response to endoplasmic reticulum stress	20	15385.7	5710.3	0.1	0.1389	0.0307455
cellular_component	GO:0043197	dendritic spine	27	20830.2	7687.8	0.0682	0.1088	0.040472
biological_process	GO:0006986	response to unfolded protein	22	14309.2	5304.8	0.0821	0.0893	0.0422397
biological_process	GO:0051402	neuron apoptotic process	21	11838.4	4400.6	0.1054	0.1159	0.0422678
cellular_component	GO:0008021	synaptic vesicle	28	19784.7	7302.3	0.0666	0.1424	0.0435199
biological_process	GO:0007565	female pregnancy	22	12329	4579	0.1052	0.1077	0.0442798
cellular_component	GO:0005802	trans-Golgi network	30	21211.6	7813.4	0.0848	0.0935	0.0526975
biological_process	GO:0000209	protein polyubiquitination	64	45864.3	16769.7	0.0515	0.0651	0.060375
biological_process	GO:0006897	endocytosis	53	39409.6	14410.4	0.0856	0.1014	0.0739991
cellular_component	GO:0000932	cytoplasmic mRNA processing body	20	17506.3	6442.7	0.0436	0.046	0.0800539
biological_process	GO:0030968	endoplasmic reticulum unfolded protein response	46	34345.3	12562.7	0.0976	0.102	0.0839507
biological_process	GO:0010976	positive regulation of neuron projection development	25	22555.6	8272.4	0.0825	0.1087	0.091844
biological_process	GO:0034329	cell junction assembly	25	17352.3	6374.7	0.1196	0.1285	0.100842
cellular_component	GO:0031410	cytoplasmic vesicle	37	24436.6	8947.4	0.1474	0.1515	0.105877
biological_process	GO:0007584	response to nutrient	34	27118.2	9919.8	0.1263	0.1277	0.109526
biological_process	GO:0007507	heart development	78	51497.8	18762.2	0.0942	0.1011	0.109874
biological_process	GO:0006120	mitochondrial electron transport, NADH to ubiquinone	22	8868.2	3278.8	0.1398	0.1711	0.110592
cellular_component	GO:0005747	mitochondrial respiratory chain complex I	22	8567.9	3165.1	0.1448	0.178	0.119768
molecular_function	GO:0016787	hydrolase activity	139	86461.7	31414.3	0.1134	0.1201	0.120935
cellular_component	GO:0016592	mediator complex	25	14567.3	5349.7	0.037	0.0691	0.12559
biological_process	GO:0007005	mitochondrion organization	21	18191.4	6666.6	0.0928	0.1167	0.127793
molecular_function	GO:0000049	tRNA binding	24	19044.3	6974.7	0.0926	0.1108	0.132213
biological_process	GO:0045454	cell redox homeostasis	34	18120	6639	0.1181	0.1422	0.132683
cellular_component	GO:0045211	postsynaptic membrane	54	39083.4	14241.6	0.0548	0.0698	0.139428
molecular_function	GO:0008137	NADH dehydrogenase (ubiquinone) activity	21	8269.3	3049.7	0.1448	0.1783	0.143683
cellular_component	GO:0016023	cytoplasmic membrane-bounded vesicle	58	40420.6	14722.4	0.1065	0.1146	0.145141
cellular_component	GO:0030141	secretory granule	30	19427.2	7107.8	0.094	0.0947	0.146122
biological_process	GO:0007611	learning or memory	23	15495.2	5678.8	0.0564	0.0897	0.147032
cellular_component	GO:0031901	early endosome membrane	26	17645.2	6456.8	0.0778	0.0942	0.155317
biological_process	GO:0007155	cell adhesion	136	101699	36889.1	0.1408	0.1507	0.159565
molecular_function	GO:0016887	ATPase activity	71	53795.5	19545.5	0.089	0.0919	0.178374
molecular_function	GO:0005488	binding	159	148003	53605.6	0.0627	0.0685	0.183011
biological_process	GO:0016567	protein ubiquitination	126	89863.9	32587.1	0.0736	0.0837	0.185773
cellular_component	GO:0030426	growth cone	51	39695.8	14433.2	0.0942	0.0987	0.192141
cellular_component	GO:0005667	transcription factor complex	75	47425.3	17230.7	0.1051	0.1364	0.194475
molecular_function	GO:0001104	RNA polymerase II transcription cofactor activity	21	13533.4	4949.6	0.0519	0.0809	0.195237
molecular_function	GO:0005070	SH3/SH2 adaptor activity	22	12977.9	4746.1	0.105	0.1143	0.198988
molecular_function	GO:0000287	magnesium ion binding	70	47543.6	17268.4	0.0857	0.0898	0.203045
molecular_function	GO:0004812	aminoacyl-tRNA ligase activity	22	23021.8	8388.2	0.0734	0.1036	0.203434
molecular_function	GO:0004175	endopeptidase activity	20	18413.8	6717.2	0.0791	0.0968	0.204321
biological_process	GO:0006913	nucleocytoplasmic transport	49	30341.7	11037.3	0.0566	0.0813	0.210977
biological_process	GO:0015031	protein transport	246	156056	56482.4	0.0907	0.0923	0.215879
biological_process	GO:0051436	negative regulation of ubiquitin-protein ligase activity involved in mitotic cell cycle	47	32346.9	11759.1	0.0266	0.0355	0.220415
biological_process	GO:0006139	nucleobase-containing compound metabolic process	30	16359.2	5966.8	0.0943	0.1015	0.22351
molecular_function	GO:0030374	ligand-dependent nuclear receptor transcription coactivator activity	22	15117.8	5513.2	0.1012	0.1182	0.232473
biological_process	GO:0006695	cholesterol biosynthetic process	22	17913	6525	0.087	0.1174	0.241171
biological_process	GO:0006418	tRNA aminoacylation for protein translation	29	27428.8	9969.2	0.072	0.1059	0.244431
biological_process	GO:0051384	response to glucocorticoid	32	22008.5	8006.5	0.11	0.1109	0.245884
biological_process	GO:0001558	regulation of cell growth	32	22478.9	8175.1	0.1042	0.1145	0.249528
biological_process	GO:0071300	cellular response to retinoic acid	21	18926.2	6888.8	0.0698	0.0909	0.251164
biological_process	GO:0051437	positive regulation of ubiquitin-protein ligase activity involved in mitotic cell cycle	48	32664.9	11861.1	0.0276	0.0365	0.252256
biological_process	GO:0031145	anaphase-promoting complex-dependent proteasomal ubiquitin-dependent protein catabolic process	50	33826.5	12280.5	0.0271	0.0366	0.255832
biological_process	GO:0051439	regulation of ubiquitin-protein ligase activity involved in mitotic cell cycle	50	33826.9	12280.1	0.0271	0.0366	0.255832
biological_process	GO:0000082	G1/S transition of mitotic cell cycle	81	53026.6	19219.4	0.0523	0.063	0.265385
biological_process	GO:0008203	cholesterol metabolic process	20	12787.3	4654.7	0.0897	0.0936	0.289006
molecular_function	GO:0003725	double-stranded RNA binding	21	16973.9	6168.1	0.104	0.1296	0.296288
biological_process	GO:0071222	cellular response to lipopolysaccharide	24	16231.3	5899.7	0.1175	0.1299	0.297823
biological_process	GO:0019221	cytokine-mediated signaling pathway	65	44933.7	16278.3	0.1222	0.1359	0.299627
molecular_function	GO:0003712	transcription cofactor activity	29	20936.1	7593.9	0.0937	0.0981	0.328449
biological_process	GO:0006464	cellular protein modification process	60	40232.2	14565.8	0.0931	0.126	0.33476
biological_process	GO:0006469	negative regulation of protein kinase activity	28	14992.8	5440.2	0.0853	0.0962	0.341165
biological_process	GO:0021987	cerebral cortex development	22	17094.7	6200.3	0.0639	0.0846	0.34214
molecular_function	GO:0017111	nucleoside-triphosphatase activity	59	44186.6	15987.4	0.0744	0.0758	0.350884
biological_process	GO:0008344	adult locomotory behavior	20	14216	5158	0.0829	0.1029	0.351286
biological_process	GO:0042593	glucose homeostasis	22	12196.1	4426.9	0.1048	0.1048	0.352954
biological_process	GO:0060271	cilium morphogenesis	23	10101.6	3668.4	0.0969	0.0985	0.353138
biological_process	GO:0000724	double-strand break repair via homologous recombination	27	12806.3	4644.7	0.1507	0.1528	0.365433
biological_process	GO:0006369	termination of RNA polymerase II transcription	23	15439	5594	0.0469	0.0754	0.378375
molecular_function	GO:0003705	RNA polymerase II distal enhancer sequence-specific DNA binding transcription factor activity	28	15424.3	5581.7	0.0684	0.0827	0.407393
molecular_function	GO:0030145	manganese ion binding	22	14260.5	5158.5	0.109	0.1142	0.419215
molecular_function	GO:0004843	ubiquitin-specific protease activity	28	24891.1	8996.9	0.0967	0.1198	0.420709
biological_process	GO:0008283	cell proliferation	141	92929.4	33547.6	0.1038	0.1101	0.42129
biological_process	GO:0045666	positive regulation of neuron differentiation	23	16192.1	5851.9	0.071	0.0805	0.439855
molecular_function	GO:0003674	molecular_function	233	147678	53283.5	0.1219	0.1285	0.441908
biological_process	GO:0007218	neuropeptide signaling pathway	22	12833	4639	0.1117	0.1671	0.442099
biological_process	GO:0043434	response to peptide hormone	22	12681.3	4583.7	0.1352	0.1443	0.442742
cellular_component	GO:0042645	mitochondrial nucleoid	23	19652.5	7098.5	0.1871	0.2044	0.447307
biological_process	GO:0051591	response to cAMP	20	10478.2	3786.8	0.0965	0.1105	0.45204
biological_process	GO:0000288	nuclear-transcribed mRNA catabolic process, deadenylation-dependent decay	31	24277	8765	0.0579	0.0748	0.458069
molecular_function	GO:0002039	p53 binding	20	16301.3	5886.7	0.0767	0.0791	0.459064
biological_process	GO:0006921	cellular component disassembly involved in execution phase of apoptosis	23	16698.5	6029.5	0.1467	0.1641	0.460148
biological_process	GO:0010629	negative regulation of gene expression	40	20069.6	7242.4	0.0776	0.1221	0.473229
molecular_function	GO:0003684	damaged DNA binding	28	18526.8	6685.2	0.1113	0.1215	0.474979
biological_process	GO:0008219	cell death	72	53775.8	19397.2	0.1113	0.1206	0.477512
molecular_function	GO:0004386	helicase activity	64	56675.5	20442.5	0.0879	0.1005	0.479475
molecular_function	GO:0004871	signal transducer activity	98	54651.2	19703.8	0.1055	0.1104	0.501646
biological_process	GO:0031124	mRNA 3'-end processing	22	14799.8	5333.2	0.0482	0.0774	0.510617
biological_process	GO:0030163	protein catabolic process	27	19755.6	7118.4	0.0814	0.0841	0.516713
cellular_component	GO:0045202	synapse	75	53644.4	19333.6	0.068	0.0984	0.518704
biological_process	GO:0051592	response to calcium ion	23	13771.8	4960.2	0.0705	0.0735	0.522457
cellular_component	GO:0000785	chromatin	29	24632.7	8874.3	0.0637	0.0799	0.523576
cellular_component	GO:0044297	cell body	28	18618	6705	0.0796	0.0868	0.534139
biological_process	GO:0007254	JNK cascade	29	21150.8	7616.2	0.0892	0.0962	0.53554
biological_process	GO:0016568	chromatin modification	45	28274.6	10179.4	0.0841	0.1006	0.549349
biological_process	GO:0042981	regulation of apoptotic process	94	59897.1	21567.9	0.0911	0.108	0.565104
cellular_component	GO:0000790	nuclear chromatin	32	20194.4	7264.6	0.0912	0.0977	0.565485
molecular_function	GO:0004842	ubiquitin-protein ligase activity	118	86436.8	31127.2	0.0834	0.0899	0.570505
biological_process	GO:0090090	negative regulation of canonical Wnt signaling pathway	35	19505.7	7014.3	0.0766	0.0953	0.572993
cellular_component	GO:0005932	microtubule basal body	31	14853.3	5336.7	0.0783	0.0976	0.586936
biological_process	GO:0006511	ubiquitin-dependent protein catabolic process	80	73714.2	26527.8	0.0689	0.0852	0.603195
molecular_function	GO:0008236	serine-type peptidase activity	21	18079.6	6490.4	0.1305	0.1318	0.616395
cellular_component	GO:0045111	intermediate filament cytoskeleton	24	15842.7	5682.3	0.122	0.1434	0.630396
molecular_function	GO:0008237	metallopeptidase activity	31	27614.4	9915.6	0.1448	0.1537	0.636642
molecular_function	GO:0004519	endonuclease activity	21	10005.9	3581.1	0.156	0.1802	0.64397
biological_process	GO:0007219	Notch signaling pathway	39	26985	9687	0.0867	0.0905	0.645375
molecular_function	GO:0003700	sequence-specific DNA binding transcription factor activity	296	172054	61921.5	0.0982	0.1128	0.649681
biological_process	GO:0050731	positive regulation of peptidyl-tyrosine phosphorylation	20	14939.7	5352.3	0.0917	0.1046	0.653467
biological_process	GO:0030218	erythrocyte differentiation	20	15183.2	5435.8	0.1363	0.1872	0.673388
biological_process	GO:0048011	neurotrophin TRK receptor signaling pathway	87	58011.6	20837.4	0.0823	0.0874	0.678449
molecular_function	GO:0016301	kinase activity	54	43987.2	15790.8	0.0802	0.1007	0.680472
biological_process	GO:0045893	positive regulation of transcription, DNA-dependent	195	129462	46550.6	0.1086	0.1126	0.692048
biological_process	GO:0042127	regulation of cell proliferation	58	40841.7	14652.3	0.1032	0.1142	0.696085
biological_process	GO:0043154	negative regulation of cysteine-type endopeptidase activity involved in apoptotic process	30	19489.8	6976.2	0.0987	0.117	0.696512
biological_process	GO:0008150	biological_process	208	138491	49788.7	0.1132	0.1204	0.709414
biological_process	GO:0006626	protein targeting to mitochondrion	23	13570.4	4843.6	0.083	0.1044	0.72701
molecular_function	GO:0003729	mRNA binding	27	18053.6	6450.4	0.0391	0.0744	0.733224
biological_process	GO:0006979	response to oxidative stress	59	33127.7	11863.3	0.1064	0.1136	0.735976
cellular_component	GO:0045177	apical part of cell	29	25064.9	8958.1	0.1288	0.1403	0.760225
biological_process	GO:0051028	mRNA transport	28	24951.8	8915.2	0.127	0.1412	0.767037
biological_process	GO:0045892	negative regulation of transcription, DNA-dependent	167	110615	39681.8	0.0952	0.1147	0.805172
biological_process	GO:0006200	ATP catabolic process	48	36137	12913	0.1028	0.1128	0.809788
cellular_component	GO:0031965	nuclear membrane	75	59392.4	21259.6	0.1329	0.1371	0.816923
molecular_function	GO:0043565	sequence-specific DNA binding	201	121075	43424.1	0.1024	0.1163	0.825627
biological_process	GO:0001934	positive regulation of protein phosphorylation	48	30016.5	10708.5	0.1391	0.1422	0.826093
biological_process	GO:0032436	positive regulation of proteasomal ubiquitin-dependent protein catabolic process	22	14839.6	5269.4	0.0804	0.1422	0.82863
molecular_function	GO:0032403	protein complex binding	69	49313.4	17631.6	0.1181	0.1193	0.829917
cellular_component	GO:0030424	axon	80	56571	20238	0.0952	0.1095	0.830354
biological_process	GO:0007626	locomotory behavior	30	18439	6557	0.089	0.1061	0.833093
biological_process	GO:0030216	keratinocyte differentiation	20	14944.7	5305.3	0.0987	0.1501	0.833287
cellular_component	GO:0043005	neuron projection	83	56066.3	20052.7	0.0793	0.0894	0.835857
biological_process	GO:0007249	I-kappaB kinase/NF-kappaB signaling	20	10851.2	3839.8	0.1196	0.1666	0.841901
molecular_function	GO:0005102	receptor binding	120	83406.5	29867.5	0.1159	0.1247	0.843898
molecular_function	GO:0008026	ATP-dependent helicase activity	50	43416.1	15503.9	0.0765	0.0897	0.848417
cellular_component	GO:0016605	PML body	34	25120	8939	0.0726	0.0831	0.857681
biological_process	GO:0030182	neuron differentiation	45	27908.3	9936.7	0.0387	0.0534	0.859184
biological_process	GO:0007601	visual perception	53	35858.7	12783.3	0.1185	0.1221	0.863384
biological_process	GO:0035690	cellular response to drug	24	17325.7	6143.3	0.0883	0.0948	0.8689
biological_process	GO:0050821	protein stabilization	30	19973.6	7089.4	0.1108	0.1197	0.871272
biological_process	GO:0008217	regulation of blood pressure	23	14010.7	4955.3	0.1169	0.1196	0.877021
biological_process	GO:0007268	synaptic transmission	109	77809.8	27826.2	0.0727	0.0768	0.877933
biological_process	GO:0060021	palate development	36	23220.7	8246.3	0.102	0.103	0.880761
biological_process	GO:0007166	cell surface receptor signaling pathway	55	31133.7	11079.3	0.1719	0.1976	0.880954
molecular_function	GO:0008289	lipid binding	38	25881.3	9194.7	0.0978	0.1293	0.888397
biological_process	GO:0006383	transcription from RNA polymerase III promoter	20	10822.5	3811.5	0.0601	0.1264	0.893727
biological_process	GO:0071260	cellular response to mechanical stimulus	21	11637	4101	0.1412	0.1623	0.897323
biological_process	GO:0007411	axon guidance	102	72559	25922	0.0925	0.1009	0.898113
biological_process	GO:0007517	muscle organ development	33	18421	6521	0.1061	0.1233	0.899638
molecular_function	GO:0008134	transcription factor binding	101	68856.4	24590.6	0.0939	0.0997	0.900142
cellular_component	GO:0030425	dendrite	94	73265	26173	0.0796	0.1065	0.900338
biological_process	GO:0016055	Wnt signaling pathway	66	45206.5	16104.5	0.0678	0.0951	0.904617
biological_process	GO:0006665	sphingolipid metabolic process	40	30293.8	10761.2	0.1726	0.1823	0.90676
molecular_function	GO:0043130	ubiquitin binding	20	14679.1	5177.9	0.1129	0.1448	0.913323
biological_process	GO:0007399	nervous system development	112	72615.4	25919.6	0.1032	0.1043	0.917498
biological_process	GO:0006915	apoptotic process	288	183211	65636.3	0.1005	0.1076	0.919114
molecular_function	GO:0019904	protein domain specific binding	79	60514.1	21577.9	0.0992	0.1202	0.919156
biological_process	GO:0051056	regulation of small GTPase mediated signal transduction	46	34943.5	12411.5	0.088	0.0965	0.924121
molecular_function	GO:0003690	double-stranded DNA binding	47	33206.8	11787.2	0.1122	0.1259	0.926852
biological_process	GO:0010628	positive regulation of gene expression	59	35762.9	12699.1	0.1042	0.108	0.929502
biological_process	GO:0045786	negative regulation of cell cycle	20	12058.9	4231.1	0.1456	0.1572	0.935373
biological_process	GO:0016042	lipid catabolic process	25	15415.5	5422.5	0.1194	0.1288	0.941174
molecular_function	GO:0031625	ubiquitin protein ligase binding	64	46762	16622	0.0639	0.0802	0.942763
biological_process	GO:0045471	response to ethanol	36	22519.6	7948.4	0.1056	0.1352	0.948564
biological_process	GO:0002755	MyD88-dependent toll-like receptor signaling pathway	32	20317.7	7162.3	0.0658	0.0741	0.949284
biological_process	GO:0006887	exocytosis	25	16841.2	5922.8	0.091	0.111	0.950878
biological_process	GO:0008543	fibroblast growth factor receptor signaling pathway	44	24772.8	8749.2	0.0473	0.0497	0.951335
biological_process	GO:0009611	response to wounding	21	10493.8	3663.2	0.1528	0.1676	0.953578
cellular_component	GO:0005770	late endosome	40	27112	9578	0.0868	0.0931	0.957395
biological_process	GO:0006310	DNA recombination	58	40081.3	14200.7	0.0675	0.0789	0.963545
biological_process	GO:0016197	endosomal transport	31	20543	7228	0.0873	0.0907	0.963645
cellular_component	GO:0000139	Golgi membrane	217	150202	53663	0.0955	0.0958	0.965328
cellular_component	GO:0005764	lysosome	98	62392.6	22177.4	0.1352	0.1478	0.965707
molecular_function	GO:0008270	zinc ion binding	427	306418	109772	0.1224	0.1316	0.965847
cellular_component	GO:0043025	neuronal cell body	98	78517.3	27928.7	0.1114	0.1135	0.974049
biological_process	GO:0038095	Fc-epsilon receptor signaling pathway	50	28872.7	10178.3	0.0621	0.0638	0.974528
cellular_component	GO:0030054	cell junction	124	87061.6	30976.4	0.0834	0.1064	0.977446
biological_process	GO:0097190	apoptotic signaling pathway	33	22077.9	7748.1	0.1507	0.1663	0.979425
biological_process	GO:0000902	cell morphogenesis	26	22788.9	8000.1	0.148	0.1669	0.979872
biological_process	GO:0000122	negative regulation of transcription from RNA polymerase II promoter	216	150056	53545.1	0.09	0.0929	0.980009
biological_process	GO:0006406	mRNA export from nucleus	29	27310.5	9607.5	0.0417	0.0553	0.981048
biological_process	GO:0007264	small GTPase mediated signal transduction	132	79347.9	28196.1	0.0762	0.0799	0.981827
biological_process	GO:0030168	platelet activation	62	37820.9	13347.1	0.1595	0.1608	0.983272
biological_process	GO:0034146	toll-like receptor 5 signaling pathway	30	18892.6	6607.4	0.0677	0.0759	0.983512
biological_process	GO:0034166	toll-like receptor 10 signaling pathway	30	18892.6	6607.4	0.0677	0.0759	0.983512
biological_process	GO:0038123	toll-like receptor TLR1:TLR2 signaling pathway	30	18892.6	6607.4	0.0677	0.0759	0.983512
biological_process	GO:0038124	toll-like receptor TLR6:TLR2 signaling pathway	30	18892.6	6607.4	0.0677	0.0759	0.983512
molecular_function	GO:0042393	histone binding	26	23787.9	8342.1	0.1041	0.1087	0.985272
molecular_function	GO:0004221	ubiquitin thiolesterase activity	29	34324.8	12091.2	0.0874	0.0949	0.986045
biological_process	GO:0016311	dephosphorylation	41	27051	9501	0.1158	0.1598	0.986287
biological_process	GO:0006364	rRNA processing	58	35112.3	12368.7	0.1031	0.1121	0.987066
molecular_function	GO:0008138	protein tyrosine/serine/threonine phosphatase activity	20	10339.4	3565.6	0.0563	0.1507	0.989259
biological_process	GO:0002756	MyD88-independent toll-like receptor signaling pathway	34	21094.3	7372.7	0.0824	0.0934	0.989401
biological_process	GO:0035666	TRIF-dependent toll-like receptor signaling pathway	34	21094	7373	0.0825	0.0934	0.989401
biological_process	GO:0051291	protein heterooligomerization	27	19542.2	6821.8	0.0729	0.1268	0.989466
biological_process	GO:0001503	ossification	25	15724.5	5467.5	0.101	0.102	0.989691
biological_process	GO:0051403	stress-activated MAPK cascade	28	17109.7	5957.3	0.0655	0.0712	0.989868
cellular_component	GO:0005681	spliceosomal complex	55	39170.5	13800.5	0.0563	0.0581	0.990225
cellular_component	GO:0022625	cytosolic large ribosomal subunit	34	13111.2	4540.8	0.0514	0.0614	0.990545
biological_process	GO:0016192	vesicle-mediated transport	91	65505.9	23195.1	0.0534	0.0801	0.990942
biological_process	GO:0097193	intrinsic apoptotic signaling pathway	24	13619.2	4716.8	0.118	0.1351	0.991608
biological_process	GO:0002576	platelet degranulation	32	19398.2	6758.8	0.211	0.229	0.992464
biological_process	GO:0034142	toll-like receptor 4 signaling pathway	38	22876.8	7990.2	0.0885	0.097	0.992775
cellular_component	GO:0030659	cytoplasmic vesicle membrane	50	30237.8	10598.2	0.0729	0.1145	0.993887
cellular_component	GO:0016363	nuclear matrix	38	32621.6	11445.4	0.0844	0.1058	0.993988
molecular_function	GO:0004222	metalloendopeptidase activity	26	22663.7	7906.3	0.1018	0.1657	0.994244
molecular_function	GO:0005200	structural constituent of cytoskeleton	22	14760.3	5108.7	0.0999	0.1033	0.99425
molecular_function	GO:0003697	single-stranded DNA binding	33	22670	7909	0.1271	0.1493	0.99432
cellular_component	GO:0030175	filopodium	20	14022.8	4847.2	0.0829	0.1201	0.994323
biological_process	GO:0050852	T cell receptor signaling pathway	20	11204.6	3852.4	0.0981	0.1017	0.994599
biological_process	GO:0006284	base-excision repair	20	11817	4065	0.1036	0.1165	0.995358
molecular_function	GO:0047485	protein N-terminus binding	38	23988.8	8366.2	0.0655	0.098	0.995612
cellular_component	GO:0005794	Golgi apparatus	312	226703	80854	0.0896	0.098	0.996023
biological_process	GO:0035335	peptidyl-tyrosine dephosphorylation	21	14013.3	4832.7	0.1204	0.1312	0.996284
biological_process	GO:0034162	toll-like receptor 9 signaling pathway	34	20902.1	7264.9	0.08	0.0831	0.99657
biological_process	GO:0008285	negative regulation of cell proliferation	141	94658	33544	0.1053	0.1136	0.996781
biological_process	GO:0002224	toll-like receptor signaling pathway	43	25080.6	8741.4	0.0819	0.0962	0.996864
molecular_function	GO:0008083	growth factor activity	36	17363.5	6009.5	0.0811	0.1116	0.996926
biological_process	GO:0034134	toll-like receptor 2 signaling pathway	32	20123.4	6984.6	0.0804	0.0825	0.996997
biological_process	GO:0006338	chromatin remodeling	28	28304.8	9879.2	0.0887	0.0945	0.997286
molecular_function	GO:0051082	unfolded protein binding	41	30581.9	10686.1	0.0838	0.0907	0.997357
biological_process	GO:0034138	toll-like receptor 3 signaling pathway	36	22103.5	7680.5	0.0872	0.0962	0.997396
molecular_function	GO:0016757	transferase activity, transferring glycosyl groups	29	19781.5	6855.5	0.109	0.1102	0.997674
cellular_component	GO:0032587	ruffle membrane	25	21036.3	7295.7	0.1039	0.113	0.997935
biological_process	GO:0031175	neuron projection development	35	24617.7	8559.3	0.1251	0.1268	0.998124
molecular_function	GO:0051015	actin filament binding	22	17512.7	6046.3	0.1125	0.1215	0.998202
molecular_function	GO:0005125	cytokine activity	30	15771.4	5429.6	0.1333	0.1592	0.998395
biological_process	GO:0043065	positive regulation of apoptotic process	114	74899.5	26437.5	0.111	0.1151	0.998517
biological_process	GO:0007275	multicellular organismal development	151	104009	36817.1	0.0968	0.0968	0.998782
biological_process	GO:0046330	positive regulation of JNK cascade	20	9406.3	3187.7	0.1685	0.1966	0.998817
molecular_function	GO:0008234	cysteine-type peptidase activity	33	26689.9	9274.1	0.1219	0.1229	0.998916
molecular_function	GO:0003677	DNA binding	627	412866	147474	0.1013	0.1157	0.998962
biological_process	GO:0006886	intracellular protein transport	143	100832	35668.2	0.0641	0.0695	0.999016
cellular_component	GO:0001726	ruffle	24	18771.6	6473.4	0.0939	0.1155	0.99902
biological_process	GO:0006368	transcription elongation from RNA polymerase II promoter	40	36608.6	12786.4	0.053	0.0593	0.999025
biological_process	GO:0006366	transcription from RNA polymerase II promoter	154	111691	39520.6	0.0692	0.077	0.999343
biological_process	GO:0051607	defense response to virus	37	21652.5	7462.5	0.1174	0.1307	0.999624
biological_process	GO:0060041	retina development in camera-type eye	22	14339.4	4887.6	0.0901	0.1079	0.999672
cellular_component	GO:0005856	cytoskeleton	137	95762.4	33786.6	0.1036	0.1088	0.999698
molecular_function	GO:0004725	protein tyrosine phosphatase activity	38	23365.4	8053.6	0.1039	0.149	0.999763
molecular_function	GO:0005097	Rab GTPase activator activity	21	16115.4	5502.6	0.076	0.1154	0.999768
biological_process	GO:0006396	RNA processing	48	41203.9	14350.1	0.0788	0.0897	0.999827
molecular_function	GO:0044325	ion channel binding	30	17456.6	5961.4	0.0889	0.1041	0.999859
molecular_function	GO:0005198	structural molecule activity	67	59948	20980	0.1238	0.1394	0.999902
molecular_function	GO:0003682	chromatin binding	138	106634	37594	0.0798	0.0854	0.99991
molecular_function	GO:0005089	Rho guanyl-nucleotide exchange factor activity	23	25611	8808	0.0837	0.1094	0.999939
biological_process	GO:0006367	transcription initiation from RNA polymerase II promoter	73	53617.6	18700.4	0.0354	0.0536	0.999955
cellular_component	GO:0030529	ribonucleoprotein complex	61	42898	14891	0.1037	0.1352	0.999969
biological_process	GO:0030308	negative regulation of cell growth	39	23354.5	7992.5	0.0794	0.1091	0.999973
biological_process	GO:0035023	regulation of Rho protein signal transduction	23	25878.4	8876.6	0.0849	0.108	0.999976
biological_process	GO:0007605	sensory perception of sound	35	21048.3	7169.7	0.1477	0.1541	0.999985
cellular_component	GO:0005840	ribosome	108	53524.4	18598.6	0.1398	0.1405	0.999993
molecular_function	GO:0004722	protein serine/threonine phosphatase activity	20	12828.7	4280.3	0.0449	0.0751	0.999995
biological_process	GO:0007179	transforming growth factor beta receptor signaling pathway	47	35789.3	12321.7	0.0771	0.1041	0.999995
biological_process	GO:0006457	protein folding	73	47110.1	16294.9	0.064	0.0871	0.999998
biological_process	GO:0006355	regulation of transcription, DNA-dependent	516	349328	124024	0.1005	0.1232	0.999998
cellular_component	GO:0000777	condensed chromosome kinetochore	27	20120.2	6792.8	0.0436	0.056	0.999999
biological_process	GO:0032313	regulation of Rab GTPase activity	20	14043.7	4676.3	0.0727	0.1207	0.999999
biological_process	GO:0045944	positive regulation of transcription from RNA polymerase II promoter	269	173885	61303.4	0.0993	0.1068	0.999999
cellular_component	GO:0016607	nuclear speck	90	77846.1	27138.9	0.0814	0.1115	0.999999
biological_process	GO:0032481	positive regulation of type I interferon production	30	19446	6534	0.1002	0.113	1
cellular_component	GO:0071013	catalytic step 2 spliceosome	47	45226.4	15559.6	0.0389	0.0531	1
molecular_function	GO:0008092	cytoskeletal protein binding	23	16267.3	5419.7	0.0849	0.0947	1
cellular_component	GO:0005874	microtubule	109	78245.6	27201.4	0.1081	0.1244	1
biological_process	GO:0032355	response to estradiol	36	19418.5	6501.5	0.1108	0.1149	1
cellular_component	GO:0000776	kinetochore	25	26303.6	8892.4	0.0603	0.0659	1
biological_process	GO:0042254	ribosome biogenesis	22	14339.1	4731.9	0.1083	0.1313	1
biological_process	GO:0042472	inner ear morphogenesis	23	13596.1	4472.9	0.1055	0.1373	1
molecular_function	GO:0019905	syntaxin binding	20	13620	4470	0.0728	0.093	1
biological_process	GO:0006351	transcription, DNA-templated	554	396890	140653	0.1004	0.1124	1
biological_process	GO:0006470	protein dephosphorylation	56	36554.4	12441.6	0.0827	0.1313	1
molecular_function	GO:0003676	nucleic acid binding	330	249210	87903.3	0.1037	0.1195	1
biological_process	GO:0006397	mRNA processing	93	85704	29754	0.0882	0.0976	1
molecular_function	GO:0017137	Rab GTPase binding	21	18240.8	6050.2	0.0811	0.0879	1
molecular_function	GO:0000166	nucleotide binding	241	184816	64906.6	0.0909	0.1058	1
molecular_function	GO:0004721	phosphoprotein phosphatase activity	23	16399	5402	0.0502	0.1004	1
biological_process	GO:0006412	translation	164	91828.2	31870.8	0.1016	0.1064	1
cellular_component	GO:0000922	spindle pole	43	34305.7	11615.3	0.0755	0.0971	1
molecular_function	GO:0008017	microtubule binding	62	49631.3	16974.7	0.1193	0.1381	1
biological_process	GO:0019827	stem cell maintenance	23	19804.7	6520.3	0.047	0.0624	1
biological_process	GO:0000398	mRNA splicing, via spliceosome	92	81390.4	28052.6	0.0381	0.0517	1
cellular_component	GO:0000775	chromosome, centromeric region	23	18798	6144	0.0476	0.0585	1
biological_process	GO:0007018	microtubule-based movement	21	15345.9	4949.1	0.0865	0.1037	1
cellular_component	GO:0005737	cytoplasm	1948	1354743	482676	0.1056	0.1077	1
biological_process	GO:0006446	regulation of translational initiation	22	19540.5	6361.5	0.0527	0.0796	1
biological_process	GO:0010467	gene expression	368	268521	94161.4	0.0565	0.0702	1
cellular_component	GO:0005694	chromosome	39	38493.9	12878.1	0.0834	0.1017	1
molecular_function	GO:0003743	translation initiation factor activity	34	28335.7	9356.3	0.0701	0.0846	1
cellular_component	GO:0005730	nucleolus	292	211004	73611.7	0.0981	0.116	1
molecular_function	GO:0003723	RNA binding	299	227468	78969.5	0.103	0.117	1
molecular_function	GO:0003777	microtubule motor activity	20	16587	4953	0.0637	0.08	1
cellular_component	GO:0005634	nucleus	1977	1.3686e+06	485062	0.1006	0.1071	1
cellular_component	GO:0005654	nucleoplasm	461	330727	115748	0.0761	0.0928	1
cellular_component	GO:0005882	intermediate filament	25	18924.7	5960.3	0.1417	0.183	1
biological_process	GO:0007126	meiosis	20	16734.8	5264.2	0.0418	0.0569	1
biological_process	GO:0008380	RNA splicing	116	107981	36982	0.061	0.0912	1
