# Supplementary material for: Transcriptomes reveal the genetic mechanisms underlying ionic regulatory adaptations to salt in the crab-eating frog
Source: Sci Rep. 2015 Dec 1;5:17551. doi: 10.1038/srep17551 (PMC4664912; doi:10.1038/srep17551)
Supplement: Supplementary Dataset 6 [file srep17551-s6.xls]

## Sheet: Dataset 6
Dataset 6. The positively selected genes detected in the F. cancrivora branch
Xenopus Gene Id	Gene Symbol	De Novo Gene	ModelA alter	ModelA null	2∆LNL	Pvalue	PSSs
ENSXETG00000014321	KIAA1598	comp191856_c0_seq1	-1356.76	-1366.43	19.3363	1.09602e-05	4 S 0.967*
ENSXETG00000000538	DNM3	comp198777_c0_seq1	-528.749	-537.888	18.2781	1.90886e-05	88 Y 0.983*
ENSXETG00000034150		comp171265_c3_seq1	-1333.24	-1342.1	17.708	2.57538e-05	178 Q 0.985*
ENSXETG00000016426	CA14	comp144925_c0_seq4	-629.35	-638.114	17.5272	2.83233e-05	86 S 0.979* 87 S 0.953*
ENSXETG00000012301	CFL1	comp142275_c0_seq1	-1089.39	-1097.86	16.9416	3.85471e-05	22 K 0.963* 134 L 0.958* 153 C 0.993**
ENSXETG00000020918	ECM2	comp189667_c6_seq1	-629.79	-637.487	15.3937	8.72806e-05	37 L 0.972* 92 H 0.967* 101 R 0.980* 102 G 0.950*
ENSXETG00000013083	CLCN6	comp190211_c0_seq1	-1664.65	-1672.09	14.8834	0.000114366	298 P 0.975* 301 H 0.970* 302 A 0.992**
ENSXETG00000026806	MYEOV2	comp194094_c0_seq1	-434.709	-441.913	14.4078	0.000147192	48 P 0.964*
ENSXETG00000018660	TPBG	comp189602_c8_seq1	-1170.99	-1178.18	14.3824	0.000149188
ENSXETG00000021364	ZBTB11	comp192946_c4_seq2	-1000.65	-1007.73	14.1518	0.000168639
ENSXETG00000019215	HPGDS	comp192723_c2_seq1	-1410.89	-1417.67	13.5687	0.00022999
ENSXETG00000012973	ANPEP	comp186530_c3_seq2	-4632.61	-4639.39	13.5614	0.000230887	257 Q 0.958*
ENSXETG00000015941	RNF130	comp182663_c0_seq2	-2029.87	-2036.6	13.4625	0.000243376	315 V 0.955*
ENSXETG00000033312		comp142638_c0_seq1	-1041.32	-1048	13.3636	0.00025655	16 S 0.971*
ENSXETG00000014247	SST	comp181472_c0_seq2	-628.363	-634.951	13.176	0.000283561
ENSXETG00000023912	C1S	comp191173_c0_seq2	-2463.75	-2470.31	13.1073	0.000294143	175 R 0.972*
ENSXETG00000024896	LITAF	comp194262_c0_seq1	-718.544	-725.094	13.0999	0.000295314	54 S 0.984* 58 T 0.985*
ENSXETG00000030096		comp188602_c0_seq3	-959.624	-966.168	13.0888	0.000297063
ENSXETG00000016178	H1FX	comp74463_c0_seq1	-730.435	-736.666	12.4624	0.000415228	3 S 0.981* 12 K 0.963* 91 P 0.959*
ENSXETG00000001226	TMEM214	comp185206_c0_seq1	-1531.44	-1537.63	12.3737	0.000435414
ENSXETG00000027588	SERPINB2	comp190044_c0_seq5	-1364.34	-1370.2	11.7311	0.000614628	120 C 0.964* 165 R 0.962*
ENSXETG00000009309	DAPP1	comp181423_c0_seq1	-541.015	-546.854	11.6781	0.000632417	109 W 0.986*
ENSXETG00000009481	ESYT1	comp192533_c1_seq1	-2907.51	-2913.24	11.4439	0.000717299	539 M 0.957*
ENSXETG00000008527	ITGAD	comp189009_c1_seq3	-1201.93	-1207.52	11.1686	0.000831951
ENSXETG00000022178	C11ORF70	comp75818_c0_seq1	-1180.82	-1186.39	11.151	0.000839885
ENSXETG00000012763	PCED1B	comp186109_c1_seq11	-1955.23	-1960.73	10.9888	0.00091663	54 L 0.977* 172 G 0.954*
ENSXETG00000022167	PGD	comp194004_c0_seq1	-2109.91	-2115.23	10.6277	0.00111407	246 G 0.989* 317 A 0.970*
ENSXETG00000010468		comp191401_c1_seq5	-849.654	-854.892	10.477	0.0012087
ENSXETG00000015765	OTUD7B	comp191821_c5_seq6	-2369.87	-2375.03	10.3183	0.00131718	3 A 0.964* 8 D 0.973* 10 R 0.971*
ENSXETG00000031462	NECAB3	comp192195_c2_seq2	-1791.74	-1796.84	10.209	0.00139757
ENSXETG00000000488	CCNT2	comp191484_c0_seq1	-1941.91	-1946.88	9.9305	0.00162562
ENSXETG00000024765	DYNLRB2	comp189050_c12_seq1	-508.454	-513.343	9.77749	0.00176661
ENSXETG00000024625	TPMT	comp191017_c2_seq1	-1407.68	-1412.37	9.38037	0.00219321
ENSXETG00000023395	ALB	comp190225_c1_seq1	-3534.02	-3538.69	9.35108	0.00222854
ENSXETG00000015069		comp182426_c0_seq1	-518.828	-523.472	9.28877	0.00230563
ENSXETG00000006865	EMP1	comp189559_c5_seq1	-960.186	-964.756	9.13997	0.00250086
ENSXETG00000024651	ARID4B	comp191809_c0_seq1	-2994.08	-2998.62	9.07675	0.00258879
ENSXETG00000023831	FAM160B1	comp181798_c0_seq2	-3995.41	-3999.91	9.00397	0.00269394
ENSXETG00000004476	LAMP2	comp189631_c7_seq2	-2477.63	-2482.12	8.99361	0.00270925
ENSXETG00000000839	NIFK	comp170017_c0_seq1	-1567.17	-1571.66	8.97797	0.00273254	187 R 0.985*
ENSXETG00000017755	FAM49B	comp192746_c4_seq8	-1560.69	-1565.17	8.94938	0.00277564	290 R 0.979*
ENSXETG00000020052	TEFM	comp180909_c0_seq1	-1541.8	-1546.26	8.90884	0.00283793
ENSXETG00000025275	WFIKKN2	comp145339_c0_seq1	-1927.19	-1931.63	8.87451	0.00289179	60 Q 0.967*
ENSXETG00000020368	WDR78	comp184619_c0_seq1	-3560.23	-3564.64	8.81092	0.00299433
ENSXETG00000034046		comp183362_c0_seq1	-1772.11	-1776.45	8.6705	0.00323402
ENSXETG00000012856	RPL9	comp193653_c0_seq1	-536.882	-541.203	8.64168	0.00328559	51 Q 0.977*
ENSXETG00000019042	DCTD	comp193451_c0_seq2	-1066.44	-1070.62	8.35263	0.00385129	156 A 0.978* 163 C 0.996** 165 S 0.977*
ENSXETG00000007539	ZNF622	comp181562_c0_seq1	-2011.84	-2015.78	7.88072	0.00499646
ENSXETG00000001630	PLSCR1	comp177056_c0_seq2	-1096.89	-1100.83	7.87608	0.00500928	22 S 0.969*
ENSXETG00000025012	NHEJ1	comp176153_c0_seq2	-772.613	-776.528	7.83082	0.00513627
ENSXETG00000025033	DARS	comp194132_c0_seq1	-2678.16	-2682.07	7.82088	0.0051646
ENSXETG00000013759	CCDC135	comp191616_c1_seq13	-650.902	-654.765	7.72664	0.00544118
ENSXETG00000016974	LDHB	comp169594_c1_seq1	-1791.32	-1795.14	7.64153	0.00570396	45 A 0.973* 49 A 0.972*
ENSXETG00000001212	RP13-512J5.1	comp188791_c1_seq6	-1813.59	-1817.39	7.59116	0.00586553
ENSXETG00000014233	AVPR2	comp171434_c0_seq1	-1133.6	-1137.4	7.58702	0.005879	48 S 0.974* 178 G 0.958*
ENSXETG00000005387	PM20D2	comp183410_c0_seq2	-1034.87	-1038.62	7.50378	0.00615696
ENSXETG00000026715	MALL	comp194347_c0_seq1	-769.796	-773.545	7.4976	0.00617814	86 T 0.957*
ENSXETG00000001218	CGREF1	comp80650_c0_seq2	-1592.54	-1596.29	7.49488	0.00618746
ENSXETG00000025403		comp182560_c0_seq1	-814.234	-817.97	7.47174	0.00626749
ENSXETG00000031666		comp194113_c0_seq1	-1597.96	-1601.69	7.45769	0.0063166
ENSXETG00000018191	FAAH2	comp190814_c7_seq2	-2993.13	-2996.83	7.39294	0.00654805
ENSXETG00000005116	TFAM	comp188443_c1_seq1	-1689.54	-1693.18	7.27726	0.00698331
ENSXETG00000015022	GPD1L	comp192370_c1_seq1	-1753.39	-1756.98	7.18782	0.00734001
ENSXETG00000013568	DDX20	comp193045_c13_seq7	-683.172	-686.742	7.1388	0.00754336
ENSXETG00000000566	KLHDC3	comp178149_c0_seq5	-2182.5	-2186.06	7.1253	0.00760039
ENSXETG00000024157	CHAF1A	comp141217_c0_seq1	-1042.52	-1045.96	6.87468	0.00874252
ENSXETG00000022762	NSUN6	comp136425_c1_seq1	-1941.18	-1944.6	6.83211	0.00895332
ENSXETG00000027370	RIOK3	comp173106_c2_seq1	-1630.89	-1634.3	6.82751	0.00897642
ENSXETG00000031891	HIST2H2AB	comp193337_c5_seq2	-297.965	-301.378	6.82695	0.00897924
ENSXETG00000023296	SMPDL3A	comp188447_c9_seq3	-919.562	-922.958	6.79122	0.00916072	45 C 0.985* 123 E 0.977*
ENSXETG00000019666	FASN	comp185369_c0_seq1	-6489.39	-6492.75	6.70527	0.00961284
ENSXETG00000016492	GNG2	comp188290_c0_seq5	-400.389	-403.741	6.70412	0.00961902	77 S 0.991**
ENSXETG00000025698	FAM3D	comp183927_c1_seq2	-1112.9	-1116.19	6.56733	0.0103868
ENSXETG00000000333	USO1	comp183340_c0_seq2	-4892.71	-4895.98	6.53514	0.0105764
ENSXETG00000012024	SLC15A2	comp183592_c0_seq3	-4329.58	-4332.85	6.53189	0.0105957
ENSXETG00000025422	ATP6V1F	comp193789_c0_seq1	-593.931	-597.187	6.51234	0.0107128	3 A 0.951*
ENSXETG00000030253		comp192485_c1_seq4	-1095.51	-1098.72	6.4252	0.0112512	38 G 0.980* 52 S 0.951*
ENSXETG00000001058	KLF1	comp180222_c0_seq1	-1202.21	-1205.42	6.42072	0.0112797
ENSXETG00000005642		comp107585_c0_seq1	-348.311	-351.517	6.41282	0.0113299
ENSXETG00000026807	TSPAN8	comp194323_c0_seq1	-1013.81	-1017.01	6.40401	0.0113863
ENSXETG00000002150	AQP7	comp175101_c1_seq1	-1003.1	-1006.3	6.40294	0.0113931	131 S 0.975*
ENSXETG00000014132	SETD4	comp177611_c2_seq2	-690.641	-693.832	6.38055	0.0115378
ENSXETG00000023244	ALPL	comp191023_c15_seq1	-3204.89	-3208.04	6.30486	0.0120407
ENSXETG00000002315	ATP5A1	comp193732_c0_seq1	-2735.3	-2738.42	6.25144	0.0124092
ENSXETG00000027455		comp191237_c0_seq1	-1560.95	-1564.06	6.22007	0.012631
ENSXETG00000000070	RAD54L2	comp192385_c5_seq4	-629.881	-632.979	6.19608	0.0128034
ENSXETG00000028019	TUFM	comp75204_c0_seq1	-2497.71	-2500.79	6.15041	0.0131382
ENSXETG00000005794	SHPK	comp188844_c0_seq11	-2111.98	-2115.05	6.12959	0.0132938
ENSXETG00000030999	DMBT1	comp132491_c0_seq1	-665.273	-668.321	6.09727	0.0135391
ENSXETG00000008551	NNMT	comp74993_c1_seq1	-756.772	-759.812	6.07857	0.0136831	6 G 0.979*
ENSXETG00000003174	MBOAT7	comp193494_c4_seq3	-2585.02	-2588.04	6.03904	0.0139929
ENSXETG00000015446		comp191985_c1_seq1	-1449.33	-1452.32	5.99084	0.0143804
ENSXETG00000008263	CPSF3	comp190552_c17_seq1	-2089.94	-2092.94	5.98961	0.0143904
ENSXETG00000034134	AL590867.1	comp193395_c0_seq5	-1471.98	-1474.95	5.94047	0.0147971
ENSXETG00000031689	EHHADH	comp169628_c0_seq1	-3974.2	-3977.15	5.89892	0.0151502
ENSXETG00000010906	RAMP1	comp171658_c0_seq1	-375.367	-378.302	5.86932	0.015407
ENSXETG00000030749	SCAF11	comp187826_c1_seq8	-5809.9	-5812.82	5.83733	0.0156896
ENSXETG00000003419	RPP38	comp182654_c0_seq1	-1597.45	-1600.34	5.77716	0.0162358
ENSXETG00000025592	SERPINB4	comp177842_c0_seq2	-3096.99	-3099.86	5.74488	0.0165368
ENSXETG00000000399	SELO	comp187388_c0_seq1	-3170.71	-3173.58	5.74347	0.0165501
ENSXETG00000015155	TM2D2	comp74184_c1_seq1	-1085.63	-1088.5	5.74206	0.0165634
ENSXETG00000010546	GFRA2	comp187728_c1_seq1	-1588.21	-1591.08	5.73831	0.0165987
ENSXETG00000012293	BAZ1A	comp190624_c0_seq1	-2421.52	-2424.38	5.72422	0.0167325
ENSXETG00000016600	BANP	comp192397_c0_seq1	-1539.56	-1542.4	5.67351	0.017223
ENSXETG00000020975	NOC3L	comp185626_c0_seq1	-742.72	-745.526	5.61327	0.017825	70 A 0.956*
ENSXETG00000032631	CEACAM18	comp142034_c0_seq1	-432.131	-434.912	5.5629	0.018345
ENSXETG00000010949	NT5C1A	comp173032_c0_seq1	-1469.54	-1472.31	5.53767	0.0186114
ENSXETG00000019020		comp174277_c0_seq2	-1366.52	-1369.26	5.46987	0.0193471
ENSXETG00000012028	RTFDC1	comp142458_c0_seq1	-1292.77	-1295.51	5.46963	0.0193497	180 E 0.973*
ENSXETG00000014075		comp142264_c0_seq1	-1192.85	-1195.56	5.42314	0.0198716
ENSXETG00000011217	THBS1	comp109512_c0_seq1	-662.654	-665.352	5.39693	0.0201722
ENSXETG00000005270	RHBDL2	comp135355_c0_seq1	-519.772	-522.454	5.36383	0.0205586
ENSXETG00000034252	CENPT	comp181894_c0_seq2	-729.515	-732.187	5.34337	0.0208012
ENSXETG00000033856		comp186270_c0_seq1	-462.795	-465.461	5.33041	0.0209564
ENSXETG00000007353	TGM5	comp192863_c1_seq1	-1707.62	-1710.27	5.30501	0.0212642
ENSXETG00000013891	KCNJ13	comp143328_c1_seq1	-885.394	-888.036	5.28389	0.0215236	92 M 0.952*
ENSXETG00000009200	DDX58	comp192767_c3_seq1	-1107.62	-1110.25	5.25937	0.0218289
ENSXETG00000005284	CD300LD	comp185396_c0_seq1	-1392.69	-1395.31	5.22799	0.0222262
ENSXETG00000022064	ICAM4	comp174701_c0_seq1	-3239.58	-3242.17	5.18547	0.0227765
ENSXETG00000001276	IL1B	comp185676_c0_seq1	-1214.49	-1217.08	5.18135	0.0228306
ENSXETG00000030585	CD79A	comp141518_c0_seq2	-694.388	-696.973	5.16989	0.0229817
ENSXETG00000033545	CYP2A6	comp186860_c0_seq5	-3010.1	-3012.68	5.1584	0.0231342
ENSXETG00000030591	ENTPD5	comp168674_c0_seq2	-1437.95	-1440.48	5.07506	0.0242724
ENSXETG00000019909	TDRKH	comp187387_c0_seq2	-2745.72	-2748.25	5.05884	0.0245007
ENSXETG00000011655	ZEB1	comp191694_c14_seq2	-2963.8	-2966.32	5.04005	0.0247678
ENSXETG00000031699		comp192825_c1_seq22	-1890.72	-1893.23	5.0344	0.0248486
ENSXETG00000022671	ZNF598	comp188009_c2_seq1	-1649.47	-1651.98	5.01712	0.0250979
ENSXETG00000023741	GLT1D1	comp189966_c0_seq3	-729.694	-732.196	5.00397	0.0252893
ENSXETG00000008016	MFSD10	comp192740_c0_seq1	-492.565	-495.035	4.9403	0.0262375	81 C 0.988*
ENSXETG00000003688	SNAP47	comp186757_c0_seq5	-2264.21	-2266.67	4.91849	0.0265707
ENSXETG00000015550	SLC2A13	comp71111_c0_seq1	-1540.68	-1543.13	4.91151	0.0266784	248 I 0.972*
ENSXETG00000011067	IRF2BPL	comp188834_c1_seq1	-3694.25	-3696.7	4.9106	0.0266924
ENSXETG00000012228	COQ5	comp182110_c1_seq1	-1767.53	-1769.97	4.88818	0.0270411
ENSXETG00000019733	CCDC146	comp193293_c3_seq1	-551.705	-554.149	4.88701	0.0270596	40 A 0.964*
ENSXETG00000013793	SETD6	comp189905_c4_seq2	-1589.03	-1591.47	4.87801	0.027201
ENSXETG00000030360	SLC10A3	comp167356_c0_seq1	-1265.7	-1268.12	4.84569	0.0277153
ENSXETG00000033600	PPP1R3G	comp176662_c0_seq1	-1165.98	-1168.4	4.83681	0.0278584
ENSXETG00000009966	ATP6V1G3	comp193411_c3_seq1	-580.047	-582.461	4.82828	0.0279965
ENSXETG00000005578	ALKBH7	comp186572_c0_seq1	-1461.23	-1463.64	4.82011	0.0281295
ENSXETG00000030991	HMBS	comp188511_c0_seq3	-1112.86	-1115.26	4.79393	0.0285603
ENSXETG00000012650	MAP3K12	comp155615_c0_seq1	-299.749	-302.145	4.79187	0.0285944
ENSXETG00000016884	ZMYND11	comp190901_c2_seq3	-820.914	-823.309	4.7905	0.0286171	11 Q 0.979*
ENSXETG00000018541	MTRF1L	comp170375_c0_seq2	-2036.79	-2039.16	4.74729	0.0293445
ENSXETG00000022919	SNRNP70	comp191422_c8_seq2	-1427.63	-1429.97	4.67749	0.0305604
ENSXETG00000023099	SLC24A2	comp190643_c0_seq16	-3386.27	-3388.6	4.67735	0.0305629
ENSXETG00000031913	IDUA	comp189451_c0_seq6	-1038.35	-1040.68	4.67004	0.0306933	190 Q 0.962*
ENSXETG00000030347	RP11-477N12.3	comp183645_c0_seq3	-934.775	-937.104	4.65748	0.0309185
ENSXETG00000024133	KIAA1468	comp190264_c0_seq1	-2459.51	-2461.83	4.6416	0.0312059
ENSXETG00000009921	GDAP2	comp182035_c0_seq2	-2275.64	-2277.95	4.62451	0.0315183
ENSXETG00000024927	IGLV7-43	comp155724_c1_seq2	-255.64	-257.951	4.62259	0.0315535
ENSXETG00000016116	GABPB1	comp192821_c3_seq3	-1412.56	-1414.87	4.61425	0.0317073
ENSXETG00000001177	CLEC4F	comp168279_c0_seq1	-463.898	-466.201	4.60499	0.031879
ENSXETG00000021286	SESN1	comp181234_c0_seq1	-2469.25	-2471.55	4.59464	0.0320722
ENSXETG00000012155	LRRC48	comp137181_c0_seq1	-838.932	-841.223	4.58026	0.0323423
ENSXETG00000017990	PTPRN2	comp190127_c0_seq1	-2700.75	-2703.02	4.54606	0.0329945
ENSXETG00000001933	TRIM69	comp184695_c0_seq2	-1041.43	-1043.7	4.54248	0.0330637
ENSXETG00000025813	PEBP4	comp180580_c0_seq1	-1413.07	-1415.34	4.53754	0.0331593	115 E 0.963* 126 R 0.973*
ENSXETG00000002831	OSBPL9	comp192953_c0_seq16	-3655.34	-3657.6	4.52387	0.0334251
ENSXETG00000010332	NSUN5	comp192180_c0_seq3	-1059.65	-1061.88	4.44926	0.0349163
ENSXETG00000027090		comp193885_c0_seq1	-3548.26	-3550.48	4.44762	0.0349499
ENSXETG00000000345	TPPP3	comp182777_c0_seq1	-1082.47	-1084.69	4.42207	0.0354769
ENSXETG00000018683	ALOXE3	comp193105_c0_seq1	-5372.96	-5375.16	4.39997	0.0359395
ENSXETG00000002143	MB21D2	comp181984_c0_seq1	-1426.33	-1428.52	4.37059	0.0365643
ENSXETG00000001699	RAB44	comp172155_c0_seq1	-1339.55	-1341.74	4.36698	0.0366418
ENSXETG00000013109	YAE1D1	comp170386_c0_seq2	-1119.29	-1121.46	4.33932	0.0372419
ENSXETG00000004548	XRCC6	comp193445_c3_seq2	-3269.09	-3271.25	4.31687	0.0377362
ENSXETG00000002263	TTC28	comp188383_c0_seq6	-3253.38	-3255.54	4.30961	0.0378976
ENSXETG00000022614	TACSTD2	comp193830_c0_seq1	-2084.08	-2086.21	4.26972	0.0387974
ENSXETG00000018102	SEL1L2	comp185501_c0_seq4	-1865.24	-1867.37	4.2618	0.0389786
ENSXETG00000027852		comp140952_c0_seq2	-1534.3	-1536.43	4.25285	0.0391845
ENSXETG00000012648	REXO2	comp142370_c0_seq1	-1166.91	-1169.03	4.23472	0.0396052
ENSXETG00000019652	CARD14	comp70683_c0_seq1	-1396.32	-1398.42	4.20333	0.0403446
ENSXETG00000010225	CLEC2D	comp135686_c0_seq1	-483.8	-485.855	4.11019	0.0426255
ENSXETG00000033046	TRIM7	comp171250_c1_seq1	-459.16	-461.21	4.09887	0.0429118
ENSXETG00000000974	NUAK2	comp188214_c2_seq2	-1245.24	-1247.29	4.09399	0.0430359
ENSXETG00000030956	NDUFB9	comp193850_c0_seq1	-1154.67	-1156.69	4.04613	0.0442728
ENSXETG00000022592	CYB5R4	comp189293_c1_seq2	-936.803	-938.824	4.04293	0.0443569
ENSXETG00000011677	RASL11B	comp193887_c0_seq1	-1272.37	-1274.38	4.01786	0.0450208
ENSXETG00000022408	PI4KA	comp74603_c0_seq2	-9689.81	-9691.82	4.01694	0.0450454
ENSXETG00000033887	GLB1L2	comp191027_c11_seq1	-1282.2	-1284.2	4.01449	0.0451109
ENSXETG00000026104	ST3GAL6	comp188458_c0_seq9	-1142.15	-1144.13	3.9658	0.0464335
ENSXETG00000007462	VIM	comp191711_c13_seq1	-2294.24	-2296.21	3.94378	0.047045
ENSXETG00000007176	FCN2	comp180669_c0_seq3	-1222.33	-1224.3	3.93844	0.0471944
ENSXETG00000026187	GTF2H2	comp186587_c0_seq4	-1824.77	-1826.73	3.92014	0.0477108
ENSXETG00000011148	CRISP3	comp177416_c0_seq1	-1423.86	-1425.81	3.8998	0.0482919
ENSXETG00000024723	EIF3K	comp193926_c0_seq1	-1069.99	-1071.92	3.86008	0.0494481
