# Supplementary material for: Transcriptomes reveal the genetic mechanisms underlying ionic regulatory adaptations to salt in the crab-eating frog
Source: Sci Rep. 2015 Dec 1;5:17551. doi: 10.1038/srep17551 (PMC4664912; doi:10.1038/srep17551)
Supplement: Supplementary Dataset 7 [file srep17551-s7.xls]

## Sheet: Dataset 7
Dataset 7. GO enrichment analyses of positively selected genes in F. cancrivora
Taxonomy	GO name	Total	p-value	FDR	In Data	Network Objects from Active Data
biological_process	negative regulation of renal sodium excretion	12	1.83269e-06	0.00241016	4	CD13, Galpha(q)-specific peptide GPCRs, Galpha(s)-specific peptide GPCRs, V2 receptor
biological_process	nucleobase-containing small molecule metabolic process	1264	2.57992e-06	0.00241016	27	ATP6V1F (VATF), SFN, RAMP, G-protein gamma 2, Thiopurine S-methyltransferase, TFIIH p44 subunit, GPD1L, Tubulin alpha 8, 5'-NT1A, Dynamin-3, Atp6v1g3, ATP6V1G, CARKL, IL-1 beta, DCTD, DDX20, G-protein gamma, NDUFB9, ATP5A, 6PGD, RASL11B, Tubulin alpha, TUFM, C17orf42, CYB5R4, LDHB, Dynamin
biological_process	small molecule metabolic process	3211	2.93021e-06	0.00241016	49	ORP-family, COQ5, K(+) channel, subfamily J, ATP6V1F (VATF), NNMT, SFN, ALKBH7, Carbonic anhydrase XIV, RAMP, G-protein gamma 2, Thiopurine S-methyltransferase, TFIIH p44 subunit, GPD1L, Tubulin alpha 8, IDUA, 5'-NT1A, Dynamin-3, Atp6v1g3, ATP6V1G, SIA10, CARKL, IL-1 beta, DCTD, ECHP, DDX20, G-protein gamma, PGDS, NDUFB9, CYP2A6, ATP5A, HMBS, 6PGD, RASL11B, DARS, ASM3A, Galpha(q)-specific peptide…
biological_process	organophosphate metabolic process	1600	3.22113e-06	0.00241016	31	ATP6V1F (VATF), SFN, RAMP, G-protein gamma 2, TFIIH p44 subunit, GPD1L, Tubulin alpha 8, 5'-NT1A, Dynamin-3, Atp6v1g3, ATP6V1G, CARKL, DCTD, DDX20, G-protein gamma, NDUFB9, ATP5A, 6PGD, RASL11B, ASM3A, Galpha(q)-specific peptide GPCRs, PL scramblase 1, PI4-kinase, PI4Kalpha, Tubulin alpha, LENG4, TUFM, C17orf42, CYB5R4, LDHB, Dynamin
biological_process	cofactor metabolic process	341	3.67851e-06	0.00241016	13	COQ5, Thiopurine S-methyltransferase, GPD1L, Tubulin alpha 8, CARKL, ECHP, CYP2A6, HMBS, 6PGD, Tubulin alpha, CYB5R4, FASN, LDHB
biological_process	nucleotide metabolic process	1181	7.44533e-06	0.00378896	25	ATP6V1F (VATF), SFN, RAMP, G-protein gamma 2, TFIIH p44 subunit, GPD1L, Tubulin alpha 8, 5'-NT1A, Dynamin-3, Atp6v1g3, ATP6V1G, CARKL, DCTD, DDX20, G-protein gamma, NDUFB9, ATP5A, 6PGD, RASL11B, Tubulin alpha, TUFM, C17orf42, CYB5R4, LDHB, Dynamin
biological_process	nucleoside phosphate metabolic process	1188	8.24247e-06	0.00378896	25	ATP6V1F (VATF), SFN, RAMP, G-protein gamma 2, TFIIH p44 subunit, GPD1L, Tubulin alpha 8, 5'-NT1A, Dynamin-3, Atp6v1g3, ATP6V1G, CARKL, DCTD, DDX20, G-protein gamma, NDUFB9, ATP5A, 6PGD, RASL11B, Tubulin alpha, TUFM, C17orf42, CYB5R4, LDHB, Dynamin
biological_process	coenzyme metabolic process	267	1.02183e-05	0.00378896	11	COQ5, Thiopurine S-methyltransferase, GPD1L, Tubulin alpha 8, CARKL, ECHP, 6PGD, Tubulin alpha, CYB5R4, FASN, LDHB
biological_process	organonitrogen compound metabolic process	2222	1.04092e-05	0.00378896	37	K(+) channel, subfamily J, ATP6V1F (VATF), RAMP, G-protein gamma 2, Thiopurine S-methyltransferase, TFIIH p44 subunit, GPD1L, Tubulin alpha 8, IDUA, 5'-NT1A, Dynamin-3, Atp6v1g3, ATP6V1G, SIA10, CARKL, IL-1 beta, DCTD, DDX20, G-protein gamma, NDUFB9, CYP2A6, ATP5A, HMBS, 6PGD, RASL11B, DARS, ASM3A, Galpha(q)-specific peptide GPCRs, PL scramblase 1, Tubulin alpha, TUFM, C17orf42, LOXE3, CYB5R4, FA…
biological_process	sperm ejaculation	9	4.03187e-05	0.0132084	3	Dynamin-3, Galpha(q)-specific peptide GPCRs, Dynamin
biological_process	positive regulation of actin filament depolymerization	10	5.72608e-05	0.0170533	3	Cofilin, Galpha(q)-specific peptide GPCRs, Cofilin, non-muscle
biological_process	phosphorus metabolic process	2915	7.52328e-05	0.0184356	42	ZPK(MAP3K12), ATP6V1F (VATF), SFN, ALPL, PHOGRIN, RAMP, G-protein gamma 2, Cofilin, TFIIH p44 subunit, GPD1L, Tubulin alpha 8, NUAK2, 5'-NT1A, Dynamin-3, Atp6v1g3, ATP6V1G, CARKL, IL-1 beta, DCTD, ECHP, DDX20, G-protein gamma, NDUFB9, ATP5A, 6PGD, RASL11B, ASM3A, Galpha(q)-specific peptide GPCRs, PL scramblase 1, PI4-kinase, PI4Kalpha, Tubulin alpha, Cofilin, non-muscle, LENG4, RIOK3, TUFM, C17or…
biological_process	negative regulation of urine volume	11	7.82726e-05	0.0184356	3	Galpha(q)-specific peptide GPCRs, Galpha(s)-specific peptide GPCRs, V2 receptor
biological_process	oxidoreduction coenzyme metabolic process	89	7.87844e-05	0.0184356	6	COQ5, GPD1L, CARKL, 6PGD, CYB5R4, LDHB
biological_process	platelet activation	291	0.000118819	0.0259502	10	LAMP2, G-protein gamma 2, Cofilin, G-protein gamma, Galpha(q)-specific peptide GPCRs, PL scramblase 1, Tubulin alpha, Cofilin, non-muscle, Thrombospondin 1, Albumin
biological_process	endocytosis	616	0.000127435	0.0260923	15	DMBT1, RAMP, Cofilin, TFIIH p44 subunit, RAMP1, IGLV7-43, Ficolin, Dynamin-3, L-Ficolin, Galpha(q)-specific peptide GPCRs, PI4-kinase, CLEC4F, Cofilin, non-muscle, Thrombospondin 1, Dynamin
biological_process	regulation of renal sodium excretion	34	0.000149754	0.0287397	4	CD13, Galpha(q)-specific peptide GPCRs, Galpha(s)-specific peptide GPCRs, V2 receptor
biological_process	receptor internalization	64	0.000157911	0.0287397	5	RAMP, TFIIH p44 subunit, RAMP1, Galpha(q)-specific peptide GPCRs, Dynamin
biological_process	phosphate-containing compound metabolic process	2852	0.000210177	0.036239	40	ZPK(MAP3K12), ATP6V1F (VATF), SFN, ALPL, PHOGRIN, RAMP, G-protein gamma 2, Cofilin, TFIIH p44 subunit, GPD1L, Tubulin alpha 8, NUAK2, 5'-NT1A, Dynamin-3, Atp6v1g3, ATP6V1G, CARKL, IL-1 beta, DCTD, DDX20, G-protein gamma, NDUFB9, ATP5A, 6PGD, RASL11B, ASM3A, Galpha(q)-specific peptide GPCRs, PL scramblase 1, PI4-kinase, PI4Kalpha, Tubulin alpha, Cofilin, non-muscle, LENG4, RIOK3, TUFM, C17orf42, D…
biological_process	regulation of excretion	38	0.000232521	0.0380869	4	CD13, Galpha(q)-specific peptide GPCRs, Galpha(s)-specific peptide GPCRs, V2 receptor
biological_process	platelet degranulation	112	0.000279042	0.0412498	6	LAMP2, Cofilin, Tubulin alpha, Cofilin, non-muscle, Thrombospondin 1, Albumin
biological_process	purine-containing compound metabolic process	1053	0.000281748	0.0412498	20	ATP6V1F (VATF), RAMP, G-protein gamma 2, Thiopurine S-methyltransferase, TFIIH p44 subunit, Tubulin alpha 8, 5'-NT1A, Dynamin-3, Atp6v1g3, ATP6V1G, IL-1 beta, DDX20, G-protein gamma, NDUFB9, ATP5A, RASL11B, Tubulin alpha, TUFM, C17orf42, Dynamin
biological_process	nucleoside metabolic process	974	0.000289605	0.0412498	19	ATP6V1F (VATF), G-protein gamma 2, Thiopurine S-methyltransferase, TFIIH p44 subunit, Tubulin alpha 8, 5'-NT1A, Dynamin-3, Atp6v1g3, ATP6V1G, DCTD, DDX20, G-protein gamma, NDUFB9, ATP5A, RASL11B, Tubulin alpha, TUFM, C17orf42, Dynamin
biological_process	nicotinamide nucleotide metabolic process	75	0.000333156	0.0436568	5	GPD1L, CARKL, 6PGD, CYB5R4, LDHB
biological_process	pyridine nucleotide metabolic process	75	0.000333156	0.0436568	5	GPD1L, CARKL, 6PGD, CYB5R4, LDHB
biological_process	antibiotic transport	4	0.000374885	0.0457893	2	PEPT2, TETRAN
biological_process	glycosyl compound metabolic process	995	0.000377385	0.0457893	19	ATP6V1F (VATF), G-protein gamma 2, Thiopurine S-methyltransferase, TFIIH p44 subunit, Tubulin alpha 8, 5'-NT1A, Dynamin-3, Atp6v1g3, ATP6V1G, DCTD, DDX20, G-protein gamma, NDUFB9, ATP5A, RASL11B, Tubulin alpha, TUFM, C17orf42, Dynamin
biological_process	organophosphate catabolic process	841	0.000409358	0.0469925	17	ATP6V1F (VATF), G-protein gamma 2, TFIIH p44 subunit, GPD1L, Tubulin alpha 8, 5'-NT1A, Dynamin-3, Atp6v1g3, ATP6V1G, DDX20, G-protein gamma, ATP5A, RASL11B, ASM3A, Tubulin alpha, TUFM, Dynamin
biological_process	purine ribonucleoside metabolic process	923	0.00042254	0.0469925	18	ATP6V1F (VATF), G-protein gamma 2, Thiopurine S-methyltransferase, TFIIH p44 subunit, Tubulin alpha 8, 5'-NT1A, Dynamin-3, Atp6v1g3, ATP6V1G, DDX20, G-protein gamma, NDUFB9, ATP5A, RASL11B, Tubulin alpha, TUFM, C17orf42, Dynamin
biological_process	positive regulation of protein depolymerization	19	0.00043861	0.0469925	3	Cofilin, Galpha(q)-specific peptide GPCRs, Cofilin, non-muscle
biological_process	purine nucleoside metabolic process	927	0.000444679	0.0469925	18	ATP6V1F (VATF), G-protein gamma 2, Thiopurine S-methyltransferase, TFIIH p44 subunit, Tubulin alpha 8, 5'-NT1A, Dynamin-3, Atp6v1g3, ATP6V1G, DDX20, G-protein gamma, NDUFB9, ATP5A, RASL11B, Tubulin alpha, TUFM, C17orf42, Dynamin
biological_process	response to ketone	283	0.000459105	0.0470008	9	K(+) channel, subfamily J, RAMP, G-protein gamma 2, Thiopurine S-methyltransferase, IL-1 beta, G-protein gamma, HMBS, Galpha(q)-specific peptide GPCRs, Thrombospondin 1
biological_process	excretion	81	0.000475964	0.0472502	5	K(+) channel, subfamily J, Galpha(q)-specific peptide GPCRs, Aquaporin 7, Galpha(s)-specific peptide GPCRs, V2 receptor
biological_process	response to antibiotic	82	0.000503643	0.0485275	5	ALPL, IL-1 beta, HMBS, Galpha(q)-specific peptide GPCRs, CYB5R4
molecular_function	carbon-oxygen lyase activity	84	4.69632e-05	0.0336726	6	Carbonic anhydrase XIV, Tubulin alpha 8, Ku70, ECHP, HMBS, FASN
molecular_function	hydro-lyase activity	66	0.000155686	0.0370724	5	Carbonic anhydrase XIV, Tubulin alpha 8, ECHP, HMBS, FASN
molecular_function	antibiotic transporter activity	3	0.000176178	0.0370724	2	PEPT2, TETRAN
molecular_function	dodecenoyl-CoA delta-isomerase activity	4	0.00035057	0.0370724	2	Tubulin alpha 8, ECHP
molecular_function	coenzyme binding	224	0.000352104	0.0370724	8	GPD1L, Tubulin alpha 8, ECHP, HMBS, 6PGD, CYB5R4, FASN, LDHB
molecular_function	S-methyltransferase activity	87	0.000565543	0.0370724	5	NSUN6, SETD6, SETD4, Thiopurine S-methyltransferase, NSUN5
molecular_function	collagen V binding	5	0.000581325	0.0370724	2	ECM2/SC1, Thrombospondin 1
molecular_function	cofactor binding	313	0.000733547	0.0370724	9	GPD1L, Tubulin alpha 8, ECHP, HMBS, 6PGD, Albumin, CYB5R4, FASN, LDHB
molecular_function	enoyl-CoA hydratase activity	6	0.000867574	0.0370724	2	Tubulin alpha 8, ECHP
molecular_function	oxidoreductase activity, acting on the CH-OH group of donors, NAD or NADP as acceptor	151	0.00112857	0.0370724	6	GPD1L, Tubulin alpha 8, ECHP, 6PGD, FASN, LDHB
molecular_function	RNA binding	1692	0.00115991	0.0370724	25	MKI67IP, p115, ZNF598, M9, NSUN6, ZPR9, TFIIH p44 subunit, NOC3L, Vimentin, Ku70, RPL9, SFRS2IP, H1FX, TFAM, RIG-I, ATP5A, DARS, CPSF3, TDRKH, U1-70K, MTRF1L, TUFM, C17orf42, NSUN5, FASN
molecular_function	hydrogen-exporting ATPase activity	29	0.00141587	0.0370724	3	ATP6V1F (VATF), Atp6v1g3, ATP5A
molecular_function	methyltransferase activity	217	0.00148884	0.0370724	7	COQ5, NNMT, NSUN6, SETD6, SETD4, Thiopurine S-methyltransferase, NSUN5
molecular_function	protein binding	10119	0.00170751	0.0370724	96	ITGAD, LITAF, ZPK(MAP3K12), RPP38, CGI-38, MKI67IP, BS69, DMBT1, LAMP2, p115, ATP6V1F (VATF), BAZ1A, M9, FAM49B, CENP-T, ALPL, PHOGRIN, Shootin1 (KIAA1598), CLEC2D, GABP beta1, SETD6, Somatostatin-14, SNAP47, ZPR9, G-protein gamma 2, SCCA-2, FAM62A, Dynlrb2, TFIIH p44 subunit, PPP1R3G, GPD1L, Tubulin alpha 8, NUAK2, Cezanne, SLC24A2, Vimentin, PEPT2, RAMP1, PEBP4, IDUA, HIST2H2AB, Ku70, ARID4B, S…
molecular_function	S-adenosylmethionine-dependent methyltransferase activity	164	0.00172139	0.0370724	6	NNMT, NSUN6, SETD6, SETD4, Thiopurine S-methyltransferase, NSUN5
molecular_function	transferase activity, transferring one-carbon groups	224	0.00178405	0.0370724	7	COQ5, NNMT, NSUN6, SETD6, SETD4, Thiopurine S-methyltransferase, NSUN5
molecular_function	3-hydroxyacyl-CoA dehydrogenase activity	9	0.00205076	0.0370724	2	Tubulin alpha 8, ECHP
molecular_function	oxidoreductase activity, acting on CH-OH group of donors	174	0.00231894	0.0370724	6	GPD1L, Tubulin alpha 8, ECHP, 6PGD, FASN, LDHB
molecular_function	catalytic activity	6164	0.00278529	0.0370724	64	ZPK(MAP3K12), RPP38, COQ5, RNF130, ATP6V1F (VATF), BAZ1A, NNMT, SFN, FAM113B, ALPL, NSUN6, PHOGRIN, ALKBH7, Carbonic anhydrase XIV, SETD6, FAAH2, GLB1B2, RHBDL2, G-protein gamma 2, Dynlrb2, SETD4, Thiopurine S-methyltransferase, TFIIH p44 subunit, GPD1L, Tubulin alpha 8, CD13, NUAK2, Cezanne, IDUA, RNF36, Ku70, 5'-NT1A, Dynamin-3, Atp6v1g3, SIA10, CARKL, DCTD, ECHP, DDX20, PGDS, NDUFB9, CYP2A6, R…
molecular_function	toxin transporter activity	11	0.00310157	0.0370724	2	PEPT2, TETRAN
molecular_function	N-methyltransferase activity	128	0.00314913	0.0370724	5	NNMT, NSUN6, SETD6, SETD4, NSUN5
molecular_function	rRNA (cytosine-2'-O-)-methyltransferase activity	80	0.00340635	0.0370724	4	NSUN6, SETD6, SETD4, NSUN5
molecular_function	trimethylamine methyltransferase activity	80	0.00340635	0.0370724	4	NSUN6, SETD6, SETD4, NSUN5
molecular_function	rRNA (cytosine-C5-)-methyltransferase activity	80	0.00340635	0.0370724	4	NSUN6, SETD6, SETD4, NSUN5
molecular_function	cobalt-precorrin-3 C17-methyltransferase activity	80	0.00340635	0.0370724	4	NSUN6, SETD6, SETD4, NSUN5
molecular_function	protein C-terminal leucine carboxyl O-methyltransferase activity	80	0.00340635	0.0370724	4	NSUN6, SETD6, SETD4, NSUN5
molecular_function	hydroxyneurosporene-O-methyltransferase activity	80	0.00340635	0.0370724	4	NSUN6, SETD6, SETD4, NSUN5
molecular_function	monomethylamine methyltransferase activity	80	0.00340635	0.0370724	4	NSUN6, SETD6, SETD4, NSUN5
molecular_function	cobalt-precorrin-5B C1-methyltransferase activity	80	0.00340635	0.0370724	4	NSUN6, SETD6, SETD4, NSUN5
molecular_function	1-hydroxy-6-methoxypyrene methyltransferase activity	80	0.00340635	0.0370724	4	NSUN6, SETD6, SETD4, NSUN5
molecular_function	tRNA (adenine-57, 58-N(1)-) methyltransferase activity	80	0.00340635	0.0370724	4	NSUN6, SETD6, SETD4, NSUN5
molecular_function	rRNA (guanine) methyltransferase activity	80	0.00340635	0.0370724	4	NSUN6, SETD6, SETD4, NSUN5
molecular_function	selenocysteine methyltransferase activity	80	0.00340635	0.0370724	4	NSUN6, SETD6, SETD4, NSUN5
molecular_function	cobalt-precorrin-6B C5-methyltransferase activity	80	0.00340635	0.0370724	4	NSUN6, SETD6, SETD4, NSUN5
molecular_function	tRNA (cytosine-2'-O-)-methyltransferase activity	80	0.00340635	0.0370724	4	NSUN6, SETD6, SETD4, NSUN5
molecular_function	4,5-dihydroxybenzo(a)pyrene methyltransferase activity	80	0.00340635	0.0370724	4	NSUN6, SETD6, SETD4, NSUN5
molecular_function	rRNA (uridine-2'-O-)-methyltransferase activity	80	0.00340635	0.0370724	4	NSUN6, SETD6, SETD4, NSUN5
molecular_function	rRNA (cytosine) methyltransferase activity	80	0.00340635	0.0370724	4	NSUN6, SETD6, SETD4, NSUN5
molecular_function	trihydroxyferuloyl spermidine O-methyltransferase activity	80	0.00340635	0.0370724	4	NSUN6, SETD6, SETD4, NSUN5
molecular_function	1-hydroxypyrene methyltransferase activity	80	0.00340635	0.0370724	4	NSUN6, SETD6, SETD4, NSUN5
molecular_function	dimethylarsinite methyltransferase activity	80	0.00340635	0.0370724	4	NSUN6, SETD6, SETD4, NSUN5
molecular_function	2-phytyl-1,4-naphthoquinone methyltransferase activity	80	0.00340635	0.0370724	4	NSUN6, SETD6, SETD4, NSUN5
molecular_function	rRNA (cytosine-N4-)-methyltransferase activity	80	0.00340635	0.0370724	4	NSUN6, SETD6, SETD4, NSUN5
molecular_function	Se-methyltransferase activity	80	0.00340635	0.0370724	4	NSUN6, SETD6, SETD4, NSUN5
molecular_function	phosphomethylethanolamine N-methyltransferase activity	80	0.00340635	0.0370724	4	NSUN6, SETD6, SETD4, NSUN5
molecular_function	tRNA (uracil-2'-O-)-methyltransferase activity	80	0.00340635	0.0370724	4	NSUN6, SETD6, SETD4, NSUN5
molecular_function	1-phenanthrol methyltransferase activity	80	0.00340635	0.0370724	4	NSUN6, SETD6, SETD4, NSUN5
molecular_function	dimethylamine methyltransferase activity	80	0.00340635	0.0370724	4	NSUN6, SETD6, SETD4, NSUN5
molecular_function	tRNA (cytosine-3-)-methyltransferase activity	80	0.00340635	0.0370724	4	NSUN6, SETD6, SETD4, NSUN5
molecular_function	protein-arginine N5-methyltransferase activity	80	0.00340635	0.0370724	4	NSUN6, SETD6, SETD4, NSUN5
molecular_function	demethylmenaquinone methyltransferase activity	80	0.00340635	0.0370724	4	NSUN6, SETD6, SETD4, NSUN5
molecular_function	P-methyltransferase activity	80	0.00340635	0.0370724	4	NSUN6, SETD6, SETD4, NSUN5
molecular_function	methanol-specific methylcobalamin:coenzyme M methyltransferase activity	80	0.00340635	0.0370724	4	NSUN6, SETD6, SETD4, NSUN5
molecular_function	methylamine-specific methylcobalamin:coenzyme M methyltransferase activity	80	0.00340635	0.0370724	4	NSUN6, SETD6, SETD4, NSUN5
molecular_function	rRNA (uridine) methyltransferase activity	80	0.00340635	0.0370724	4	NSUN6, SETD6, SETD4, NSUN5
molecular_function	cobalt-precorrin-7 C15-methyltransferase activity	80	0.00340635	0.0370724	4	NSUN6, SETD6, SETD4, NSUN5
molecular_function	tRNA (guanine-N1-)-methyltransferase activity	81	0.00356216	0.0370724	4	NSUN6, SETD6, SETD4, NSUN5
molecular_function	methylarsonite methyltransferase activity	81	0.00356216	0.0370724	4	NSUN6, SETD6, SETD4, NSUN5
molecular_function	protein-arginine N-methyltransferase activity	81	0.00356216	0.0370724	4	NSUN6, SETD6, SETD4, NSUN5
molecular_function	tRNA (uracil) methyltransferase activity	81	0.00356216	0.0370724	4	NSUN6, SETD6, SETD4, NSUN5
molecular_function	tRNA (guanine-N2-)-methyltransferase activity	81	0.00356216	0.0370724	4	NSUN6, SETD6, SETD4, NSUN5
molecular_function	2-polyprenyl-6-methoxy-1,4-benzoquinone methyltransferase activity	81	0.00356216	0.0370724	4	NSUN6, SETD6, SETD4, NSUN5
molecular_function	tRNA (cytosine-5-)-methyltransferase activity	81	0.00356216	0.0370724	4	NSUN6, SETD6, SETD4, NSUN5
molecular_function	C-methyltransferase activity	81	0.00356216	0.0370724	4	NSUN6, SETD6, SETD4, NSUN5
molecular_function	arginine N-methyltransferase activity	81	0.00356216	0.0370724	4	NSUN6, SETD6, SETD4, NSUN5
molecular_function	quinone cofactor methyltransferase activity	81	0.00356216	0.0370724	4	NSUN6, SETD6, SETD4, NSUN5
molecular_function	rRNA (adenine-N6-)-methyltransferase activity	81	0.00356216	0.0370724	4	NSUN6, SETD6, SETD4, NSUN5
molecular_function	rRNA (adenine) methyltransferase activity	82	0.00372275	0.0370724	4	NSUN6, SETD6, SETD4, NSUN5
molecular_function	rRNA (adenine-N6,N6-)-dimethyltransferase activity	82	0.00372275	0.0370724	4	NSUN6, SETD6, SETD4, NSUN5
molecular_function	tRNA (adenine-N1-)-methyltransferase activity	82	0.00372275	0.0370724	4	NSUN6, SETD6, SETD4, NSUN5
molecular_function	tRNA (cytosine) methyltransferase activity	82	0.00372275	0.0370724	4	NSUN6, SETD6, SETD4, NSUN5
molecular_function	tRNA (adenine) methyltransferase activity	82	0.00372275	0.0370724	4	NSUN6, SETD6, SETD4, NSUN5
molecular_function	protein C-terminal carboxyl O-methyltransferase activity	83	0.00388818	0.0376733	4	NSUN6, SETD6, SETD4, NSUN5
molecular_function	rRNA methyltransferase activity	83	0.00388818	0.0376733	4	NSUN6, SETD6, SETD4, NSUN5
molecular_function	tRNA (guanine) methyltransferase activity	84	0.00405852	0.0387995	4	NSUN6, SETD6, SETD4, NSUN5
molecular_function	mRNA methyltransferase activity	85	0.00423385	0.0394243	4	NSUN6, SETD6, SETD4, NSUN5
molecular_function	DNA-methyltransferase activity	85	0.00423385	0.0394243	4	NSUN6, SETD6, SETD4, NSUN5
molecular_function	protein carboxyl O-methyltransferase activity	86	0.00441421	0.0400632	4	NSUN6, SETD6, SETD4, NSUN5
molecular_function	carboxyl-O-methyltransferase activity	86	0.00441421	0.0400632	4	NSUN6, SETD6, SETD4, NSUN5
molecular_function	binding	14632	0.00464101	0.0415951	126	ITGAD, LITAF, ZPK(MAP3K12), RPP38, CGI-38, MKI67IP, BS69, DMBT1, LAMP2, RNF130, p115, ZNF598, ATP6V1F (VATF), BAZ1A, SFN, M9, FAM49B, CENP-T, ALPL, NSUN6, C14orf4, PHOGRIN, Shootin1 (KIAA1598), CLEC2D, GNIP (TRIM7), ALKBH7, GABP beta1, Carbonic anhydrase XIV, SETD6, Somatostatin-14, SNAP47, GLB1B2, ZPR9, ZBTB11, G-protein gamma 2, SCCA-2, ORP9, FAM62A, Dynlrb2, TFIIH p44 subunit, NOC3L, PPP1R3G, …
molecular_function	tRNA methyltransferase activity	91	0.00539402	0.0474496	4	NSUN6, SETD6, SETD4, NSUN5
molecular_function	lyase activity	207	0.00542659	0.0474496	6	Carbonic anhydrase XIV, Tubulin alpha 8, Ku70, ECHP, HMBS, FASN
cellular_component	extracellular vesicular exosome	2565	5.86013e-05	0.0068769	36	CGI-38, DMBT1, LAMP2, ATP6V1F (VATF), M9, FAM49B, ALPL, G-protein gamma 2, SCCA-2, Dynlrb2, Thiopurine S-methyltransferase, GPD1L, CD13, Vimentin, PEPT2, IDUA, HIST2H2AB, SIA10, DCTD, NDUFB9, ATP5A, 6PGD, DARS, PM20D2, L-Ficolin, C1s, PL scramblase 1, PI4Kalpha, Cofilin, non-muscle, CRISP-3, Thrombospondin 1, TUFM, Albumin, TACSTD2 (TROP2), FASN, LDHB
cellular_component	extracellular membrane-bounded organelle	2573	6.25173e-05	0.0068769	36	CGI-38, DMBT1, LAMP2, ATP6V1F (VATF), M9, FAM49B, ALPL, G-protein gamma 2, SCCA-2, Dynlrb2, Thiopurine S-methyltransferase, GPD1L, CD13, Vimentin, PEPT2, IDUA, HIST2H2AB, SIA10, DCTD, NDUFB9, ATP5A, 6PGD, DARS, PM20D2, L-Ficolin, C1s, PL scramblase 1, PI4Kalpha, Cofilin, non-muscle, CRISP-3, Thrombospondin 1, TUFM, Albumin, TACSTD2 (TROP2), FASN, LDHB
cellular_component	extracellular organelle	2573	6.25173e-05	0.0068769	36	CGI-38, DMBT1, LAMP2, ATP6V1F (VATF), M9, FAM49B, ALPL, G-protein gamma 2, SCCA-2, Dynlrb2, Thiopurine S-methyltransferase, GPD1L, CD13, Vimentin, PEPT2, IDUA, HIST2H2AB, SIA10, DCTD, NDUFB9, ATP5A, 6PGD, DARS, PM20D2, L-Ficolin, C1s, PL scramblase 1, PI4Kalpha, Cofilin, non-muscle, CRISP-3, Thrombospondin 1, TUFM, Albumin, TACSTD2 (TROP2), FASN, LDHB
cellular_component	extracellular region part	3804	0.000170521	0.014068	46	CGI-38, DMBT1, LAMP2, ATP6V1F (VATF), M9, FAM49B, Selenoprotein O, ALPL, C14orf4, CLEC2D, G-protein gamma 2, SCCA-2, Dynlrb2, Thiopurine S-methyltransferase, GPD1L, CD13, Vimentin, PEPT2, RAMP1, IDUA, HIST2H2AB, SIA10, IL-1 beta, DCTD, NDUFB9, ATP5A, PAI2, 6PGD, DARS, PM20D2, ASM3A, L-Ficolin, C1s, PL scramblase 1, ECM2/SC1, PI4Kalpha, Cofilin, non-muscle, CRISP-3, Thrombospondin 1, TUFM, Albumin…
cellular_component	extracellular region	4883	0.000391038	0.0247182	54	LITAF, CGI-38, DMBT1, LAMP2, ATP6V1F (VATF), M9, FAM49B, Selenoprotein O, ALPL, C14orf4, CLEC2D, GLB1B2, G-protein gamma 2, SCCA-2, Dynlrb2, Thiopurine S-methyltransferase, GPD1L, CD13, Vimentin, PEPT2, RAMP1, IDUA, IGLV7-43, HIST2H2AB, Ficolin, FAM3D, SIA10, IL-1 beta, DCTD, Wfikkn2, NDUFB9, ATP5A, PAI2, 6PGD, DARS, PM20D2, ASM3A, L-Ficolin, C1s, PL scramblase 1, ECM2/SC1, GLT1D1, CGR11, PI4Kalp…
cellular_component	membrane-bounded vesicle	3396	0.000449422	0.0247182	41	CGI-38, DMBT1, LAMP2, p115, ATP6V1F (VATF), M9, FAM49B, ALPL, PHOGRIN, G-protein gamma 2, SCCA-2, Dynlrb2, Thiopurine S-methyltransferase, GPD1L, CD13, Vimentin, PEPT2, IDUA, HIST2H2AB, Dynamin-3, SIA10, IL-1 beta, DCTD, NDUFB9, ATP5A, 6PGD, DARS, PM20D2, L-Ficolin, C1s, PL scramblase 1, PI4Kalpha, Cofilin, non-muscle, CRISP-3, Thrombospondin 1, TUFM, Albumin, MALL, TACSTD2 (TROP2), FASN, LDHB
cellular_component	vesicle	3509	0.000876162	0.038535	41	CGI-38, DMBT1, LAMP2, p115, ATP6V1F (VATF), M9, FAM49B, ALPL, PHOGRIN, G-protein gamma 2, SCCA-2, Dynlrb2, Thiopurine S-methyltransferase, GPD1L, CD13, Vimentin, PEPT2, IDUA, HIST2H2AB, Dynamin-3, SIA10, IL-1 beta, DCTD, NDUFB9, ATP5A, 6PGD, DARS, PM20D2, L-Ficolin, C1s, PL scramblase 1, PI4Kalpha, Cofilin, non-muscle, CRISP-3, Thrombospondin 1, TUFM, Albumin, MALL, TACSTD2 (TROP2), FASN, LDHB
cellular_component	organelle lumen	3887	0.00104321	0.038535	44	LITAF, RPP38, MKI67IP, BS69, p115, BAZ1A, SFN, M9, CENP-T, PHOGRIN, GNIP (TRIM7), ALKBH7, ZPR9, ZBTB11, TFIIH p44 subunit, NOC3L, Tubulin alpha 8, CD13, Vimentin, IDUA, RNF36, Ku70, RPL9, SFRS2IP, H1FX, TFAM, ECHP, DDX20, Cyclin T2, ChAF1 subunit A, TCF8, ATP5A, PM20D2, PL scramblase 1, CPSF3, U1-70K, Cofilin, non-muscle, Thrombospondin 1, KLHDC3, TUFM, EKLF1, C17orf42, Albumin, NSUN5
cellular_component	nonhomologous end joining complex	7	0.00105095	0.038535	2	Ku70, Cernunnos
cellular_component	membrane-enclosed lumen	3953	0.00147549	0.0486912	44	LITAF, RPP38, MKI67IP, BS69, p115, BAZ1A, SFN, M9, CENP-T, PHOGRIN, GNIP (TRIM7), ALKBH7, ZPR9, ZBTB11, TFIIH p44 subunit, NOC3L, Tubulin alpha 8, CD13, Vimentin, IDUA, RNF36, Ku70, RPL9, SFRS2IP, H1FX, TFAM, ECHP, DDX20, Cyclin T2, ChAF1 subunit A, TCF8, ATP5A, PM20D2, PL scramblase 1, CPSF3, U1-70K, Cofilin, non-muscle, Thrombospondin 1, KLHDC3, TUFM, EKLF1, C17orf42, Albumin, NSUN5
