# Supplementary material for: Transcriptomes reveal the genetic mechanisms underlying ionic regulatory adaptations to salt in the crab-eating frog
Source: Sci Rep. 2015 Dec 1;5:17551. doi: 10.1038/srep17551 (PMC4664912; doi:10.1038/srep17551)
Supplement: Supplementary Dataset 8 [file srep17551-s8.xls]

## Sheet: Dataset 8
Dataset 8. The differentially expressed genes of kidney between Fejervarya cancrivora and Fejervarya limnocharis.
Xenopus Ensembl Gene	De Novo Gene	logFC	logCPM	PValue	FDR	Condition (F. cancrivora2F. limnocharis)
ENSXETG00000009708	comp193643_c0_seq1	17.8964	11.5242	1.9105e-38	1.32952e-34	UP
ENSXETG00000034361	comp193624_c0_seq1	11.9979	10.0021	1.17397e-25	1.0212e-22	UP
ENSXETG00000014370	comp178446_c0_seq3	11.437	5.09949	1.43275e-19	5.53916e-17	UP
ENSXETG00000034378	comp193618_c0_seq1	11.2518	10.4354	3.55137e-27	4.94279e-24	UP
ENSXETG00000007593	comp150065_c0_seq1	10.9892	4.66376	7.16264e-18	1.42414e-15	UP
ENSXETG00000018683	comp193105_c0_seq1	10.7308	4.41666	3.97369e-13	1.9071e-11	UP
ENSXETG00000034371	comp193616_c0_seq1	10.5753	13.035	1.34326e-12	5.80606e-11	UP
ENSXETG00000012505	comp194378_c0_seq1	10.4105	4.10625	4.20569e-16	5.85347e-14	UP
ENSXETG00000022329	comp191127_c0_seq1	10.2972	3.99788	1.74803e-15	1.97989e-13	UP
ENSXETG00000004596	comp191025_c0_seq2	10.195	3.90071	4.4848e-15	3.90122e-13	UP
ENSXETG00000005873	comp186526_c0_seq5	10.0152	3.73001	3.07774e-14	2.07942e-12	UP
ENSXETG00000019498	comp191793_c1_seq1	9.86363	3.58654	1.51468e-13	8.50055e-12	UP
ENSXETG00000006893	comp178116_c1_seq1	9.72318	3.45532	1.58853e-13	8.70437e-12	UP
ENSXETG00000018878	comp184794_c1_seq1	9.64158	3.37882	2.95845e-13	1.42971e-11	UP
ENSXETG00000004179	comp192827_c1_seq1	9.34745	3.10545	7.22467e-12	2.55211e-10	UP
ENSXETG00000004874	comp191721_c7_seq3	9.28406	3.04723	1.57004e-11	5.15372e-10	UP
ENSXETG00000033587	comp189426_c2_seq2	9.26995	3.03193	4.04216e-11	1.18191e-09	UP
ENSXETG00000032463	comp184304_c0_seq2	9.15654	2.92873	3.67617e-11	1.084e-09	UP
ENSXETG00000010321	comp184023_c0_seq1	9.14037	2.91392	4.37119e-11	1.25182e-09	UP
ENSXETG00000013334	comp193116_c2_seq6	9.12491	2.89877	1.02834e-10	2.62132e-09	UP
ENSXETG00000011988	comp194139_c0_seq1	9.09378	8.7333	2.90527e-15	2.80802e-13	UP
ENSXETG00000003778	comp189693_c6_seq1	8.89526	2.69056	4.78913e-10	9.86023e-09	UP
ENSXETG00000004519	comp193661_c0_seq1	8.82326	8.99878	1.69076e-13	9.05076e-12	UP
ENSXETG00000009751	comp191280_c1_seq5	8.71515	2.53114	5.17522e-09	7.55019e-08	UP
ENSXETG00000030080	comp194479_c0_seq1	8.59307	2.42527	1.03662e-07	1.08726e-06	UP
ENSXETG00000013873	comp168544_c1_seq1	8.52845	2.35998	1.75036e-08	2.21469e-07	UP
ENSXETG00000020417	comp193976_c0_seq1	8.41894	7.24082	9.98731e-21	4.67043e-18	UP
ENSXETG00000012700	comp181043_c0_seq1	8.08215	1.96794	5.74408e-07	5.04073e-06	UP
ENSXETG00000008064	comp186527_c1_seq3	8.08033	1.97101	3.51435e-07	3.27394e-06	UP
ENSXETG00000002652	comp180329_c0_seq1	8.01432	1.91067	4.99342e-07	4.46206e-06	UP
ENSXETG00000007988	comp190916_c9_seq1	7.88884	1.7989	4.6322e-06	3.28264e-05	UP
ENSXETG00000012287	comp189019_c2_seq8	7.85488	1.775	1.49702e-06	1.18924e-05	UP
ENSXETG00000033040	comp192043_c0_seq2	7.73938	1.67469	5.375e-06	3.733e-05	UP
ENSXETG00000014363	comp192582_c5_seq3	7.70931	1.65013	5.38365e-06	3.73528e-05	UP
ENSXETG00000021132	comp191973_c3_seq2	7.65308	5.47405	8.03346e-19	2.32937e-16	UP
ENSXETG00000027597	comp142397_c0_seq1	7.626	4.10656	1.59225e-14	1.13066e-12	UP
ENSXETG00000008195	comp193032_c3_seq5	7.60752	1.56946	6.33194e-06	4.27806e-05	UP
ENSXETG00000004795	comp187804_c0_seq1	7.5812	1.56451	6.86331e-05	0.000343857	UP
ENSXETG00000025816	comp144308_c0_seq2	7.55669	1.52994	1.67183e-05	0.000100037	UP
ENSXETG00000033294	comp172504_c0_seq1	7.54447	1.51656	9.40486e-06	6.08257e-05	UP
ENSXETG00000006647	comp192129_c1_seq1	7.4874	1.4659	1.8318e-05	0.000107483	UP
ENSXETG00000009123	comp181933_c0_seq1	7.45574	1.44253	1.36631e-05	8.39303e-05	UP
ENSXETG00000007948	comp193089_c8_seq1	7.44663	1.4381	2.37525e-05	0.00013395	UP
ENSXETG00000006214	comp180117_c0_seq1	7.43013	1.42367	1.98418e-05	0.000114588	UP
ENSXETG00000034252	comp181894_c0_seq2	7.42653	1.42399	3.9485e-05	0.000210234	UP
ENSXETG00000026176	comp184789_c0_seq7	7.40005	1.39948	2.65926e-05	0.000148263	UP
ENSXETG00000019824	comp191931_c2_seq3	7.37615	1.37973	3.09785e-05	0.000170553	UP
ENSXETG00000023289	comp186393_c1_seq3	7.34077	1.34923	3.02795e-05	0.000167367	UP
ENSXETG00000025844	comp193303_c1_seq1	7.33397	1.34428	3.18509e-05	0.000174665	UP
ENSXETG00000032399	comp168676_c0_seq1	7.30605	6.08664	1.44697e-18	3.72944e-16	UP
ENSXETG00000023829	comp192256_c0_seq4	7.25769	1.28833	0.000131739	0.000604731	UP
ENSXETG00000031128	comp181275_c0_seq1	7.24778	1.26909	7.27319e-05	0.000361788	UP
ENSXETG00000023378	comp189750_c10_seq1	7.24496	1.2701	4.52679e-05	0.00023793	UP
ENSXETG00000019534	comp181263_c0_seq1	7.23157	1.26694	0.00012121	0.00056196	UP
ENSXETG00000034219	comp189248_c3_seq1	7.21812	1.2482	5.80699e-05	0.000295617	UP
ENSXETG00000000222	comp185603_c0_seq2	7.12143	1.16769	0.000134261	0.000613473	UP
ENSXETG00000024543	comp185893_c0_seq1	7.10343	1.15827	8.17553e-05	0.000400377	UP
ENSXETG00000027806	comp180761_c0_seq2	7.06488	6.19416	6.96279e-15	5.70048e-13	UP
ENSXETG00000002745	comp191399_c0_seq2	7.00612	1.08958	0.00040816	0.00160564	UP
ENSXETG00000025630	comp185744_c0_seq1	6.99741	1.0719	0.000147187	0.000662961	UP
ENSXETG00000033291	comp195576_c0_seq1	6.9807	1.06031	0.000159836	0.000711187	UP
ENSXETG00000003583	comp190200_c0_seq2	6.96408	1.04868	0.000152342	0.000681768	UP
ENSXETG00000003916	comp135152_c0_seq1	6.93832	1.03115	0.000265515	0.0011051	UP
ENSXETG00000016809	comp179455_c0_seq2	6.92366	1.03593	0.000507957	0.00192952	UP
ENSXETG00000013228	comp175730_c0_seq2	6.92274	1.01689	0.0002066	0.000889684	UP
ENSXETG00000010779	comp136158_c0_seq1	6.90834	0.999726	0.000325695	0.00132622	UP
ENSXETG00000030111	comp193858_c0_seq1	6.883	8.64312	3.5112e-19	1.16633e-16	UP
ENSXETG00000032559	comp143812_c0_seq1	6.87689	0.987141	0.000573175	0.00214563	UP
ENSXETG00000032529	comp190121_c2_seq1	6.86329	0.96944	0.000240305	0.00101228	UP
ENSXETG00000002145	comp136931_c0_seq1	6.86018	0.957374	0.000793698	0.00283134	UP
ENSXETG00000023130	comp186848_c0_seq2	6.85362	4.11951	2.83862e-15	2.80802e-13	UP
ENSXETG00000012179	comp178416_c1_seq3	6.80143	0.906918	0.00034252	0.0013826	UP
ENSXETG00000033933	comp178725_c0_seq2	6.7986	0.94503	0.00164851	0.00530864	UP
ENSXETG00000003731	comp193781_c0_seq1	6.76678	7.45606	6.10323e-19	1.84662e-16	UP
ENSXETG00000006264	comp185006_c0_seq1	6.76403	0.891327	0.000440295	0.00171557	UP
ENSXETG00000017653	comp194498_c0_seq1	6.76389	6.12492	1.49001e-14	1.0801e-12	UP
ENSXETG00000030632	comp190397_c10_seq5	6.74462	0.882222	0.000555468	0.00208946	UP
ENSXETG00000027411	comp196464_c0_seq1	6.7362	0.868434	0.000552906	0.00208207	UP
ENSXETG00000011569	comp175418_c0_seq2	6.69709	0.842527	0.000517701	0.00195904	UP
ENSXETG00000001856	comp176953_c1_seq1	6.68087	0.821135	0.000237265	0.00100068	UP
ENSXETG00000022054	comp178471_c0_seq1	6.67716	0.825352	0.000592315	0.00221015	UP
ENSXETG00000009606	comp198912_c0_seq1	6.66748	0.822968	0.000842199	0.00298415	UP
ENSXETG00000018811	comp186959_c1_seq3	6.66554	3.1215	9.28309e-11	2.40152e-09	UP
ENSXETG00000006863	comp171656_c0_seq1	6.61026	0.790129	0.000630782	0.0023349	UP
ENSXETG00000024039	comp175602_c2_seq1	6.54129	0.723389	0.000956963	0.00332975	UP
ENSXETG00000003063	comp145352_c0_seq2	6.53232	0.72172	0.0012986	0.0043074	UP
ENSXETG00000032642	comp190320_c1_seq2	6.5305	0.716442	0.00111924	0.00379572	UP
ENSXETG00000019042	comp193451_c0_seq2	6.5036	2.97601	1.78527e-10	4.16952e-09	UP
ENSXETG00000023262	comp139823_c0_seq1	6.49682	0.689929	0.000218573	0.000932017	UP
ENSXETG00000022616	comp192260_c1_seq4	6.44409	0.642142	0.000841	0.00298142	UP
ENSXETG00000011901	comp178694_c0_seq1	6.43553	6.36769	2.01853e-13	1.03286e-11	UP
ENSXETG00000021591	comp164288_c1_seq1	6.42788	0.64114	0.000243087	0.00102091	UP
ENSXETG00000004423	comp188239_c0_seq2	6.42788	0.64114	0.000242877	0.00102091	UP
ENSXETG00000027327	comp185028_c1_seq1	6.41667	0.627538	0.000465422	0.00179141	UP
ENSXETG00000003907	comp180976_c1_seq1	6.40378	0.620215	0.000366805	0.00146701	UP
ENSXETG00000017446	comp172879_c1_seq1	6.36884	0.591314	0.000734444	0.00265804	UP
ENSXETG00000020252	comp181380_c0_seq1	6.35756	0.597582	0.000602812	0.0022445	UP
ENSXETG00000032270	comp186720_c0_seq1	6.31346	5.74313	3.76636e-16	5.349e-14	UP
ENSXETG00000013519	comp142144_c0_seq3	6.26904	4.94427	3.35327e-15	3.16815e-13	UP
ENSXETG00000010906	comp171658_c0_seq1	6.23814	0.500012	0.00105111	0.00360506	UP
ENSXETG00000010621	comp179271_c0_seq1	6.22406	0.49222	0.000851556	0.00300964	UP
ENSXETG00000032209	comp181757_c0_seq2	6.2025	0.485033	0.000889182	0.00312201	UP
ENSXETG00000009275	comp186335_c0_seq1	6.19791	0.476596	0.000658335	0.00242143	UP
ENSXETG00000019359	comp191969_c0_seq2	6.1979	0.476596	0.000657866	0.00242099	UP
ENSXETG00000018102	comp185501_c0_seq4	6.188	0.477304	0.00115464	0.00390132	UP
ENSXETG00000021831	comp192156_c1_seq3	6.14644	0.44519	0.00117694	0.0039586	UP
ENSXETG00000033423	comp193760_c0_seq1	6.12614	8.73578	1.13803e-14	8.79947e-13	UP
ENSXETG00000019856	comp165586_c1_seq1	6.0814	0.39427	0.00107054	0.00365189	UP
ENSXETG00000024712	comp178540_c0_seq2	6.0814	0.39427	0.00107031	0.00365189	UP
ENSXETG00000032721	comp185591_c0_seq1	6.0797	2.59116	4.6345e-08	5.39323e-07	UP
ENSXETG00000029958	comp73197_c0_seq1	6.06765	0.386108	0.000966217	0.00336027	UP
ENSXETG00000023034	comp152557_c0_seq1	6.05989	0.405653	0.00805434	0.020584	UP
ENSXETG00000009462	comp185694_c0_seq3	6.053	2.56816	7.26933e-09	1.02403e-07	UP
ENSXETG00000033926	comp192065_c0_seq1	6.03498	0.359314	0.00197439	0.00616688	UP
ENSXETG00000000079	comp168564_c0_seq3	5.96281	0.317549	0.00211671	0.00655256	UP
ENSXETG00000002310	comp169758_c0_seq3	5.94447	7.50653	3.32928e-16	4.82677e-14	UP
ENSXETG00000005121	comp189559_c4_seq1	5.94019	5.89473	8.08844e-14	4.89456e-12	UP
ENSXETG00000027121	comp142272_c0_seq1	5.92474	10.8672	2.45161e-15	2.54638e-13	UP
ENSXETG00000016204	comp192451_c9_seq2	5.92285	4.51697	1.62738e-13	8.77901e-12	UP
ENSXETG00000006798	comp177475_c0_seq2	5.91011	0.280533	0.00199993	0.00623264	UP
ENSXETG00000021645	comp189562_c3_seq1	5.90355	8.10919	8.30942e-15	6.64658e-13	UP
ENSXETG00000010197	comp141607_c0_seq1	5.88019	0.263391	0.00237972	0.00726655	UP
ENSXETG00000032079	comp171296_c0_seq1	5.86346	0.254802	0.00405422	0.0115203	UP
ENSXETG00000017730	comp183348_c1_seq1	5.86235	2.3949	7.57941e-08	8.20298e-07	UP
ENSXETG00000017869	comp192398_c12_seq1	5.85493	0.242186	0.00308994	0.00915015	UP
ENSXETG00000031356	comp63534_c0_seq1	5.85491	0.242186	0.0030762	0.00911723	UP
ENSXETG00000016949	comp194205_c0_seq1	5.78676	5.88221	2.84396e-15	2.80802e-13	UP
ENSXETG00000020470	comp173422_c1_seq1	5.75134	2.30049	8.24938e-08	8.85918e-07	UP
ENSXETG00000009178	comp180635_c1_seq1	5.75012	0.175538	0.00412159	0.0116927	UP
ENSXETG00000019267	comp186533_c0_seq2	5.73649	3.07118	4.22719e-10	8.88733e-09	UP
ENSXETG00000011434	comp190882_c6_seq6	5.73477	6.31088	3.70421e-15	3.39179e-13	UP
ENSXETG00000005197	comp186515_c4_seq1	5.72953	0.180698	0.0126052	0.0299486	UP
ENSXETG00000018293	comp188583_c0_seq2	5.71745	0.157569	0.00502152	0.013774	UP
ENSXETG00000018928	comp189072_c1_seq6	5.71019	3.22877	1.89774e-08	2.39139e-07	UP
ENSXETG00000006725	comp162328_c1_seq1	5.7045	0.142758	0.00497321	0.0136577	UP
ENSXETG00000016030	comp193147_c0_seq6	5.68739	0.133584	0.00451404	0.0126071	UP
ENSXETG00000022330	comp189381_c1_seq1	5.67712	0.139555	0.00835117	0.0212179	UP
ENSXETG00000021567	comp190306_c1_seq3	5.65472	0.115203	0.00446311	0.0125086	UP
ENSXETG00000012876	comp183400_c1_seq1	5.63747	0.105995	0.00722804	0.0187337	UP
ENSXETG00000011565	comp191209_c4_seq1	5.63746	0.105995	0.00723834	0.0187534	UP
ENSXETG00000012213	comp186376_c0_seq2	5.62322	2.18205	1.47662e-05	9.00593e-05	UP
ENSXETG00000031454	comp181488_c0_seq1	5.60593	4.94845	1.10835e-12	4.85094e-11	UP
ENSXETG00000027377	comp142418_c0_seq1	5.60456	5.34937	2.98896e-14	2.05942e-12	UP
ENSXETG00000027128	comp193754_c0_seq1	5.56958	4.89641	1.71226e-11	5.49107e-10	UP
ENSXETG00000001609	comp190286_c1_seq4	5.53786	2.1155	5.89404e-07	5.14637e-06	UP
ENSXETG00000030477	comp193854_c0_seq1	5.53724	4.24216	3.58571e-12	1.39402e-10	UP
ENSXETG00000011474	comp189349_c3_seq1	5.51139	0.0333176	0.0146366	0.0338505	UP
ENSXETG00000017077	comp188396_c2_seq4	5.48011	0.00573018	0.009644	0.0240117	UP
ENSXETG00000033374	comp180904_c0_seq1	5.44734	-0.0230561	0.014768	0.034109	UP
ENSXETG00000023749	comp182381_c0_seq4	5.42303	2.01662	1.06354e-06	8.75878e-06	UP
ENSXETG00000012773	comp187267_c0_seq1	5.42079	2.01427	9.1118e-07	7.62127e-06	UP
ENSXETG00000030035	comp175548_c0_seq1	5.4023	-0.0428832	0.0100495	0.0248523	UP
ENSXETG00000010777	comp192281_c6_seq1	5.40227	-0.0428832	0.0100265	0.0248131	UP
ENSXETG00000026471	comp196805_c0_seq1	5.40226	-0.0428832	0.0100181	0.0248011	UP
ENSXETG00000022375	comp142430_c0_seq2	5.39582	2.84745	2.68243e-08	3.27492e-07	UP
ENSXETG00000008821	comp192968_c2_seq5	5.38347	-0.0528117	0.00939847	0.0234844	UP
ENSXETG00000030064	comp197164_c0_seq1	5.38347	-0.0528117	0.00939559	0.0234844	UP
ENSXETG00000005518	comp190726_c9_seq1	5.34599	-0.0726962	0.0155278	0.0354869	UP
ENSXETG00000008191	comp191977_c5_seq2	5.3306	4.97817	1.27144e-12	5.52996e-11	UP
ENSXETG00000010085	comp179002_c0_seq3	5.32587	6.46709	6.14523e-13	2.87011e-11	UP
ENSXETG00000031960	comp193378_c6_seq6	5.30037	-0.104024	0.0162345	0.0368961	UP
ENSXETG00000020883	comp189429_c0_seq1	5.28879	2.6666	1.69345e-08	2.15443e-07	UP
ENSXETG00000010468	comp191401_c1_seq5	5.28859	3.14903	1.82076e-09	3.08487e-08	UP
ENSXETG00000024478	comp193898_c0_seq1	5.2865	3.49512	1.02086e-09	1.87444e-08	UP
ENSXETG00000030188	comp187086_c0_seq2	5.26415	1.88112	6.6649e-06	4.48559e-05	UP
ENSXETG00000024487	comp191762_c4_seq1	5.24569	1.86535	3.37415e-06	2.47948e-05	UP
ENSXETG00000012868	comp176607_c1_seq1	5.24086	-0.134659	0.0149923	0.0345582	UP
ENSXETG00000031895	comp186641_c1_seq1	5.23791	3.1913	2.3135e-07	2.26119e-06	UP
ENSXETG00000009828	comp143387_c0_seq2	5.22992	1.82088	0.00437256	0.0122795	UP
ENSXETG00000033337	comp180237_c0_seq1	5.14667	-0.189324	0.0223452	0.0482919	UP
ENSXETG00000033939	comp134812_c0_seq1	5.12654	-0.199834	0.0227414	0.0490112	UP
ENSXETG00000024581	comp190832_c3_seq2	5.11434	3.41667	7.23223e-10	1.39416e-08	UP
ENSXETG00000031362	comp189911_c4_seq4	5.11173	3.34036	6.43748e-10	1.26507e-08	UP
ENSXETG00000008805	comp190462_c0_seq8	5.07925	1.72558	1.29078e-05	8.01298e-05	UP
ENSXETG00000015454	comp193055_c8_seq7	5.06861	5.86381	1.08081e-12	4.76033e-11	UP
ENSXETG00000001088	comp191901_c0_seq6	4.97539	4.31546	4.92753e-08	5.63991e-07	UP
ENSXETG00000013492	comp189576_c1_seq2	4.96176	3.83851	1.02414e-09	1.87553e-08	UP
ENSXETG00000033716	comp190907_c0_seq1	4.93717	2.35658	3.23079e-07	3.05062e-06	UP
ENSXETG00000018866	comp180500_c0_seq1	4.92516	1.59262	3.65672e-05	0.000196655	UP
ENSXETG00000019266	comp182646_c0_seq2	4.90902	1.58374	2.56907e-05	0.000143947	UP
ENSXETG00000025610	comp174365_c0_seq1	4.90744	2.32972	3.49436e-07	3.25968e-06	UP
ENSXETG00000002504	comp141556_c0_seq1	4.90212	1.57921	4.16616e-05	0.000220978	UP
ENSXETG00000007359	comp192619_c1_seq7	4.89682	1.57488	4.75559e-05	0.000248455	UP
ENSXETG00000030994	comp177770_c0_seq2	4.86546	1.54891	4.39945e-05	0.000232113	UP
ENSXETG00000015995	comp193796_c0_seq1	4.85655	4.35843	2.45683e-10	5.47984e-09	UP
ENSXETG00000001119	comp137083_c0_seq1	4.85407	2.28219	5.79186e-07	5.07626e-06	UP
ENSXETG00000003300	comp186085_c0_seq1	4.83459	3.65826	1.69205e-10	3.99151e-09	UP
ENSXETG00000023819	comp80323_c0_seq1	4.83126	2.2471	5.77943e-06	3.97029e-05	UP
ENSXETG00000016137	comp182084_c0_seq1	4.8273	1.51783	7.3338e-05	0.000364282	UP
ENSXETG00000013266	comp176761_c0_seq2	4.80043	3.62237	3.99196e-09	5.98708e-08	UP
ENSXETG00000010123	comp142169_c0_seq1	4.79243	3.32222	2.28322e-09	3.70371e-08	UP
ENSXETG00000032942	comp190338_c0_seq7	4.78154	1.59249	0.000181877	0.000796406	UP
ENSXETG00000027498	comp181259_c0_seq1	4.754	5.40298	4.76843e-08	5.50307e-07	UP
ENSXETG00000031316	comp184643_c2_seq1	4.75104	2.30578	3.37636e-05	0.000183707	UP
ENSXETG00000005401	comp179129_c0_seq2	4.74923	1.45387	7.58693e-05	0.000374982	UP
ENSXETG00000025441	comp144899_c0_seq2	4.73694	1.44435	0.000209457	0.000900315	UP
ENSXETG00000034268	comp183007_c0_seq1	4.71901	1.54029	0.000229266	0.000971659	UP
ENSXETG00000020409	comp192439_c0_seq4	4.70563	1.41188	0.00151423	0.00492868	UP
ENSXETG00000002121	comp191415_c0_seq4	4.69379	1.51337	0.000215038	0.000919759	UP
ENSXETG00000014782	comp188616_c1_seq1	4.69343	2.14434	3.12277e-06	2.31677e-05	UP
ENSXETG00000003943	comp192463_c1_seq5	4.69143	2.13149	6.94315e-06	4.65934e-05	UP
ENSXETG00000002709	comp74691_c0_seq1	4.68387	7.77133	3.08785e-12	1.21551e-10	UP
ENSXETG00000025012	comp176153_c0_seq2	4.67027	1.38498	0.000140307	0.000636918	UP
ENSXETG00000022438	comp169710_c0_seq2	4.65003	8.53403	1.59502e-11	5.1936e-10	UP
ENSXETG00000019839	comp80000_c0_seq1	4.64239	3.98293	7.41973e-11	1.98592e-09	UP
ENSXETG00000012256	comp142636_c0_seq1	4.64218	4.67399	5.66411e-10	1.13592e-08	UP
ENSXETG00000002710	comp189649_c0_seq5	4.62662	1.35615	0.000169833	0.000752304	UP
ENSXETG00000001114	comp187372_c2_seq1	4.61935	2.08248	2.65868e-06	2.01325e-05	UP
ENSXETG00000030234	comp170046_c0_seq1	4.60699	7.25393	1.18877e-09	2.15433e-08	UP
ENSXETG00000006277	comp176808_c0_seq1	4.5937	3.34247	1.82395e-07	1.81327e-06	UP
ENSXETG00000019745	comp189463_c0_seq2	4.59128	2.94509	5.68162e-08	6.37716e-07	UP
ENSXETG00000004471	comp185336_c0_seq1	4.58646	4.48237	1.22355e-08	1.62019e-07	UP
ENSXETG00000000011	comp169489_c0_seq1	4.57832	5.55118	2.48278e-12	9.9871e-11	UP
ENSXETG00000030791	comp192570_c2_seq3	4.57353	3.60841	7.58286e-10	1.4537e-08	UP
ENSXETG00000013061	comp182721_c0_seq1	4.5651	3.40913	3.58332e-09	5.43275e-08	UP
ENSXETG00000001967	comp193913_c0_seq1	4.56176	4.91262	3.17577e-08	3.81695e-07	UP
ENSXETG00000032956	comp168408_c0_seq3	4.56171	2.03325	4.26496e-06	3.05663e-05	UP
ENSXETG00000031990	comp189599_c0_seq1	4.55461	1.28611	0.000115523	0.000540274	UP
ENSXETG00000034167	comp187155_c0_seq1	4.50873	4.47172	7.5112e-10	1.44394e-08	UP
ENSXETG00000007319	comp147297_c1_seq1	4.50793	1.26221	0.000329736	0.00134111	UP
ENSXETG00000008075	comp188176_c1_seq5	4.50726	1.98672	6.32115e-06	4.27491e-05	UP
ENSXETG00000016513	comp169765_c1_seq1	4.50387	7.6285	1.23693e-10	3.04162e-09	UP
ENSXETG00000014178	comp144569_c0_seq2	4.50159	4.1524	1.53493e-08	1.97442e-07	UP
ENSXETG00000013241	comp186252_c0_seq1	4.49815	5.34367	5.20145e-12	1.9051e-10	UP
ENSXETG00000003519	comp193924_c0_seq1	4.47656	8.51036	9.16249e-11	2.37917e-09	UP
ENSXETG00000022031	comp191204_c16_seq10	4.47084	3.93671	6.78866e-10	1.31962e-08	UP
ENSXETG00000011676	comp183875_c1_seq2	4.46207	3.09554	2.72532e-08	3.31565e-07	UP
ENSXETG00000005221	comp157359_c0_seq1	4.45755	1.17719	0.00180318	0.00569859	UP
ENSXETG00000033180	comp189832_c1_seq2	4.45516	5.45493	6.09712e-11	1.67047e-09	UP
ENSXETG00000027245	comp169609_c1_seq2	4.45013	3.38013	4.66422e-07	4.22084e-06	UP
ENSXETG00000017379	comp189854_c7_seq1	4.44727	6.53886	2.16437e-11	6.90911e-10	UP
ENSXETG00000009251	comp190156_c0_seq2	4.44423	1.92704	1.43176e-05	8.77852e-05	UP
ENSXETG00000034237	comp190519_c0_seq8	4.43328	1.1787	0.000502226	0.00191297	UP
ENSXETG00000021222	comp180842_c0_seq2	4.41286	1.90739	1.26403e-05	7.87501e-05	UP
ENSXETG00000026267	comp193861_c0_seq1	4.41197	6.42366	3.44909e-11	1.03458e-09	UP
ENSXETG00000024512	comp186607_c1_seq1	4.40854	3.11833	6.23463e-08	6.94189e-07	UP
ENSXETG00000009063	comp192070_c1_seq2	4.39557	2.35141	1.34166e-06	1.08063e-05	UP
ENSXETG00000008907	comp65724_c0_seq1	4.38564	1.16684	0.000143891	0.00065091	UP
ENSXETG00000003377	comp169759_c0_seq1	4.37535	7.44187	5.45857e-11	1.51945e-09	UP
ENSXETG00000010209	comp188163_c0_seq2	4.36613	2.42421	4.90217e-05	0.000254964	UP
ENSXETG00000013881	comp181897_c0_seq2	4.35982	1.1325	0.000322296	0.00131546	UP
ENSXETG00000014775	comp185727_c0_seq2	4.34934	3.08375	4.49251e-06	3.19667e-05	UP
ENSXETG00000019383	comp177924_c0_seq1	4.34818	6.34262	1.95553e-09	3.25563e-08	UP
ENSXETG00000030425	comp194241_c0_seq1	4.33902	5.59188	1.10393e-10	2.79354e-09	UP
ENSXETG00000023757	comp188301_c1_seq1	4.33702	3.81718	6.06368e-07	5.27465e-06	UP
ENSXETG00000012738	comp142056_c0_seq1	4.33071	3.62009	1.43524e-08	1.86688e-07	UP
ENSXETG00000020438	comp168350_c0_seq1	4.32736	1.96107	0.000669719	0.00245552	UP
ENSXETG00000000653	comp189898_c1_seq6	4.32075	2.70624	2.76136e-07	2.65052e-06	UP
ENSXETG00000014023	comp192090_c4_seq3	4.3206	4.09463	2.47107e-10	5.49399e-09	UP
ENSXETG00000013020	comp187390_c0_seq1	4.29428	3.9824	3.66991e-07	3.40518e-06	UP
ENSXETG00000007273	comp185892_c0_seq1	4.27747	1.07134	0.000336552	0.00136167	UP
ENSXETG00000014521	comp188617_c2_seq2	4.26669	7.46082	1.4634e-10	3.53604e-09	UP
ENSXETG00000010168	comp190942_c4_seq1	4.25918	1.77722	2.83968e-05	0.000157586	UP
ENSXETG00000019666	comp185369_c0_seq1	4.25496	4.99577	7.67309e-08	8.29147e-07	UP
ENSXETG00000014753	comp76405_c0_seq1	4.25202	1.06412	0.000262186	0.0010932	UP
ENSXETG00000031773	comp193741_c0_seq1	4.23735	8.94004	6.89965e-10	1.33746e-08	UP
ENSXETG00000012516	comp142197_c0_seq1	4.23181	3.53153	2.83951e-08	3.44854e-07	UP
ENSXETG00000014915	comp172824_c0_seq1	4.22624	1.04211	0.000194091	0.000841161	UP
ENSXETG00000026376	comp190575_c6_seq5	4.19292	2.59495	6.89853e-07	5.9341e-06	UP
ENSXETG00000030349	comp192141_c2_seq4	4.19244	4.83633	1.17628e-10	2.93397e-09	UP
ENSXETG00000002556	comp143843_c0_seq1	4.18607	2.34525	2.15047e-05	0.000122968	UP
ENSXETG00000014838	comp167809_c0_seq1	4.18172	0.992624	0.000764947	0.00274395	UP
ENSXETG00000031074	comp186203_c1_seq1	4.18116	1.71232	4.83804e-05	0.000252165	UP
ENSXETG00000005505	comp193226_c2_seq1	4.16832	2.15874	5.80068e-06	3.97739e-05	UP
ENSXETG00000012148	comp189471_c3_seq9	4.15052	8.82699	8.22843e-10	1.55602e-08	UP
ENSXETG00000019804	comp74373_c0_seq1	4.15051	7.61628	7.78631e-10	1.48452e-08	UP
ENSXETG00000020918	comp189667_c6_seq1	4.14859	0.98326	0.000324102	0.00132051	UP
ENSXETG00000012500	comp187465_c0_seq2	4.14589	2.73601	8.26464e-07	6.96291e-06	UP
ENSXETG00000021174	comp192705_c0_seq1	4.12054	7.82808	3.75719e-09	5.67164e-08	UP
ENSXETG00000014730	comp194363_c0_seq1	4.10742	6.52641	8.1978e-10	1.55445e-08	UP
ENSXETG00000033853	comp186826_c0_seq1	4.10105	2.68911	1.09483e-06	8.99517e-06	UP
ENSXETG00000004330	comp186738_c0_seq3	4.09855	3.54154	6.51317e-08	7.21738e-07	UP
ENSXETG00000017110	comp193254_c1_seq11	4.0975	5.56858	9.49288e-09	1.29278e-07	UP
ENSXETG00000008596	comp142162_c0_seq1	4.09211	5.97521	1.46575e-08	1.89947e-07	UP
ENSXETG00000004469	comp145085_c0_seq2	4.07579	0.931219	0.000420864	0.00164447	UP
ENSXETG00000024116	comp186288_c0_seq1	4.06097	2.3977	6.34661e-06	4.28381e-05	UP
ENSXETG00000005228	comp192609_c0_seq2	4.05645	3.4224	4.71772e-08	5.46267e-07	UP
ENSXETG00000007580	comp75898_c0_seq1	4.05322	2.55974	1.48921e-05	9.0431e-05	UP
ENSXETG00000014904	comp188910_c0_seq2	4.04614	4.2394	1.54745e-09	2.67213e-08	UP
ENSXETG00000013102	comp143434_c1_seq3	4.02475	0.883074	0.000879206	0.00309635	UP
ENSXETG00000023395	comp190225_c1_seq1	4.02103	8.33509	4.17988e-09	6.22865e-08	UP
ENSXETG00000021297	comp191386_c3_seq3	4.02077	2.01784	0.000104415	0.000494302	UP
ENSXETG00000013842	comp189668_c4_seq3	4.01592	0.866404	0.00162565	0.00524473	UP
ENSXETG00000012036	comp193823_c0_seq1	4.00725	8.28452	6.3619e-09	9.1472e-08	UP
ENSXETG00000024651	comp191809_c0_seq1	4.00428	2.01754	3.23528e-05	0.000176861	UP
ENSXETG00000018707	comp183225_c0_seq4	3.99806	3.57936	1.80515e-06	1.41306e-05	UP
ENSXETG00000004756	comp193775_c0_seq1	3.99711	8.42263	9.52318e-10	1.76255e-08	UP
ENSXETG00000026840	comp194086_c0_seq1	3.99495	3.04104	1.43508e-06	1.1479e-05	UP
ENSXETG00000003857	comp189526_c0_seq1	3.98561	3.83253	1.28545e-08	1.68782e-07	UP
ENSXETG00000002996	comp187545_c0_seq2	3.97862	1.50999	0.000755269	0.00271825	UP
ENSXETG00000020718	comp189225_c10_seq5	3.97	1.99113	2.10052e-05	0.000120408	UP
ENSXETG00000005191	comp193707_c0_seq1	3.95206	11.8857	4.44407e-09	6.5941e-08	UP
ENSXETG00000026976	comp74519_c0_seq1	3.95157	6.89801	4.41896e-09	6.57084e-08	UP
ENSXETG00000018731	comp194597_c0_seq1	3.9493	3.20232	2.58607e-07	2.49259e-06	UP
ENSXETG00000006234	comp142203_c0_seq1	3.94525	5.93155	6.31791e-10	1.2526e-08	UP
ENSXETG00000002834	comp190357_c6_seq3	3.93632	2.29324	8.62116e-06	5.63859e-05	UP
ENSXETG00000023144	comp190433_c6_seq5	3.93497	3.93752	6.82653e-09	9.70712e-08	UP
ENSXETG00000000359	comp183513_c1_seq1	3.93434	4.56007	2.11383e-09	3.47757e-08	UP
ENSXETG00000023332	comp186953_c0_seq6	3.91794	1.59442	0.000319813	0.00130762	UP
ENSXETG00000020352	comp170151_c0_seq2	3.91772	4.49238	5.60588e-09	8.12736e-08	UP
ENSXETG00000015503	comp177441_c0_seq1	3.91333	0.811658	0.0017395	0.00553255	UP
ENSXETG00000026399	comp187096_c1_seq7	3.90769	1.93856	3.85891e-05	0.000205937	UP
ENSXETG00000001724	comp189856_c7_seq3	3.90012	2.98914	3.80425e-06	2.75482e-05	UP
ENSXETG00000009215	comp194161_c0_seq1	3.89571	7.78376	1.6646e-09	2.86023e-08	UP
ENSXETG00000015911	comp192986_c0_seq1	3.89545	2.34611	0.0121519	0.0290403	UP
ENSXETG00000010717	comp200159_c0_seq1	3.89379	0.785012	0.00160847	0.00519896	UP
ENSXETG00000017864	comp187492_c1_seq2	3.88675	2.91422	8.07524e-07	6.81986e-06	UP
ENSXETG00000009576	comp193829_c0_seq1	3.88641	6.73281	2.77072e-09	4.31352e-08	UP
ENSXETG00000012011	comp186751_c0_seq1	3.88325	1.4637	0.000133386	0.000609878	UP
ENSXETG00000005412	comp167974_c0_seq2	3.88323	1.4637	0.000133219	0.000609515	UP
ENSXETG00000004316	comp188485_c0_seq1	3.87954	2.0013	3.4577e-05	0.000187109	UP
ENSXETG00000010260	comp182786_c0_seq2	3.87932	0.787442	0.00123286	0.00412079	UP
ENSXETG00000000899	comp185848_c0_seq4	3.87519	1.99788	3.78938e-05	0.000202537	UP
ENSXETG00000010403	comp178182_c0_seq2	3.86977	4.79487	2.44606e-09	3.8906e-08	UP
ENSXETG00000004571	comp171046_c0_seq2	3.86509	1.55488	0.000369551	0.00147463	UP
ENSXETG00000011390	comp177802_c0_seq2	3.8637	2.92629	4.68439e-06	3.31624e-05	UP
ENSXETG00000005258	comp193166_c1_seq2	3.85158	1.44493	0.000101922	0.000484145	UP
ENSXETG00000030492	comp187754_c0_seq2	3.84336	0.760727	0.00448947	0.0125723	UP
ENSXETG00000033137	comp185518_c2_seq1	3.83754	0.746029	0.00187837	0.00591207	UP
ENSXETG00000005087	comp186525_c0_seq1	3.83727	1.43549	9.22268e-05	0.000446009	UP
ENSXETG00000008822	comp170071_c0_seq2	3.83723	7.79235	8.92167e-09	1.22457e-07	UP
ENSXETG00000004500	comp182695_c0_seq3	3.83031	2.75848	1.04098e-06	8.60351e-06	UP
ENSXETG00000032300	comp178318_c0_seq1	3.82806	1.4257	0.000127695	0.000588107	UP
ENSXETG00000011655	comp191694_c14_seq2	3.82388	3.53875	4.85693e-08	5.58594e-07	UP
ENSXETG00000015464	comp169848_c0_seq1	3.8166	3.39314	1.24869e-06	1.01043e-05	UP
ENSXETG00000016051	comp190098_c0_seq2	3.81407	2.27244	9.31e-06	6.0311e-05	UP
ENSXETG00000010286	comp191422_c10_seq1	3.80757	0.735561	0.00305803	0.00907111	UP
ENSXETG00000004534	comp142910_c0_seq1	3.79992	0.730465	0.00119818	0.00402031	UP
ENSXETG00000000143	comp142487_c0_seq1	3.79127	5.87214	5.11723e-09	7.49702e-08	UP
ENSXETG00000002071	comp182167_c0_seq1	3.78658	1.39695	0.000140662	0.000637696	UP
ENSXETG00000025722	comp194028_c0_seq1	3.78277	4.1852	4.51029e-09	6.66392e-08	UP
ENSXETG00000012229	comp189409_c0_seq5	3.77907	3.54593	1.59615e-07	1.60283e-06	UP
ENSXETG00000010313	comp186477_c3_seq1	3.77749	4.53036	8.24535e-09	1.14989e-07	UP
ENSXETG00000007455	comp140903_c0_seq2	3.77721	1.82972	7.17574e-05	0.000358218	UP
ENSXETG00000004362	comp191380_c2_seq1	3.76904	1.91853	0.000226535	0.000961839	UP
ENSXETG00000009655	comp179004_c0_seq1	3.76139	1.3771	0.000139862	0.000635312	UP
ENSXETG00000013176	comp186578_c0_seq1	3.76096	1.80864	0.000147319	0.000663126	UP
ENSXETG00000012260	comp75388_c0_seq1	3.74898	6.38729	2.6565e-09	4.17305e-08	UP
ENSXETG00000031026	comp184207_c1_seq1	3.74673	5.18302	4.64104e-07	4.21082e-06	UP
ENSXETG00000003622	comp188025_c0_seq2	3.74363	0.690422	0.00172355	0.00549939	UP
ENSXETG00000003949	comp169285_c1_seq1	3.743	2.82072	6.18067e-06	4.19213e-05	UP
ENSXETG00000007846	comp173759_c0_seq1	3.74113	1.89242	0.000132873	0.000608332	UP
ENSXETG00000027207	comp190157_c2_seq1	3.72577	2.66213	6.99855e-06	4.692e-05	UP
ENSXETG00000021847	comp177903_c0_seq1	3.72527	5.10589	1.43039e-06	1.14547e-05	UP
ENSXETG00000023433	comp181510_c4_seq2	3.72252	4.59093	2.86056e-08	3.46806e-07	UP
ENSXETG00000011382	comp185407_c0_seq1	3.71234	3.71883	5.13862e-07	4.58457e-06	UP
ENSXETG00000032139	comp193510_c1_seq1	3.71167	4.67178	2.69097e-06	2.03549e-05	UP
ENSXETG00000005849	comp183328_c0_seq3	3.71029	1.31916	0.000545278	0.00205446	UP
ENSXETG00000010643	comp186947_c0_seq5	3.70921	4.07931	1.27266e-06	1.02863e-05	UP
ENSXETG00000031389	comp189039_c1_seq3	3.705	1.33075	0.000206987	0.000890799	UP
ENSXETG00000014108	comp185908_c0_seq3	3.69929	2.26135	5.74849e-05	0.000293068	UP
ENSXETG00000025946	comp188902_c0_seq2	3.68276	1.31565	0.000196115	0.000848734	UP
ENSXETG00000027607	comp177689_c1_seq2	3.67294	1.40621	0.00102268	0.0035276	UP
ENSXETG00000030901	comp187906_c0_seq2	3.66702	3.02161	6.77949e-07	5.83892e-06	UP
ENSXETG00000022562	comp192680_c2_seq6	3.66336	1.73523	9.40058e-05	0.000453037	UP
ENSXETG00000008230	comp191731_c1_seq4	3.6404	2.12834	3.08382e-05	0.000169916	UP
ENSXETG00000001834	comp126013_c0_seq1	3.62912	4.38804	1.63376e-08	2.08996e-07	UP
ENSXETG00000015681	comp181075_c0_seq5	3.62885	4.62064	1.90033e-08	2.39139e-07	UP
ENSXETG00000015964	comp194014_c0_seq1	3.62878	3.81688	6.72755e-08	7.38438e-07	UP
ENSXETG00000032294	comp187913_c0_seq5	3.62606	2.37147	1.10659e-05	6.98797e-05	UP
ENSXETG00000008003	comp176755_c0_seq1	3.62472	0.606837	0.00387924	0.0110956	UP
ENSXETG00000020173	comp113723_c0_seq1	3.6233	0.593323	0.00443972	0.0124581	UP
ENSXETG00000010042	comp183474_c0_seq1	3.61446	6.5735	1.44499e-08	1.87606e-07	UP
ENSXETG00000013246	comp192785_c1_seq1	3.60725	1.25003	0.000420215	0.00164378	UP
ENSXETG00000023098	comp192307_c7_seq2	3.60419	9.754	4.60776e-07	4.18608e-06	UP
ENSXETG00000022784	comp178250_c0_seq1	3.60339	1.68599	8.14775e-05	0.000399578	UP
ENSXETG00000016884	comp190901_c2_seq3	3.60217	2.65168	1.64132e-05	9.83801e-05	UP
ENSXETG00000010700	comp141731_c0_seq2	3.60003	2.47605	1.15758e-05	7.27038e-05	UP
ENSXETG00000029956	comp73485_c0_seq1	3.59371	2.09223	0.000176595	0.000776817	UP
ENSXETG00000010942	comp173273_c0_seq1	3.59307	1.53269	0.0104297	0.0255834	UP
ENSXETG00000020744	comp182521_c0_seq1	3.59303	6.24596	8.4296e-09	1.17323e-07	UP
ENSXETG00000014814	comp194462_c0_seq1	3.58101	4.35328	2.10754e-08	2.61899e-07	UP
ENSXETG00000015045	comp178431_c0_seq1	3.57839	5.30403	2.01026e-08	2.51156e-07	UP
ENSXETG00000010421	comp74669_c0_seq1	3.5774	5.50346	1.23745e-07	1.26825e-06	UP
ENSXETG00000027994	comp189720_c4_seq1	3.57667	5.79448	1.24644e-08	1.6428e-07	UP
ENSXETG00000008949	comp188588_c1_seq2	3.57636	2.92926	2.3325e-05	0.000132074	UP
ENSXETG00000018387	comp142477_c0_seq2	3.57511	5.74901	1.1666e-07	1.2099e-06	UP
ENSXETG00000016407	comp189145_c2_seq5	3.56915	2.44511	2.02272e-05	0.000116428	UP
ENSXETG00000001940	comp181542_c0_seq1	3.56167	1.44855	0.00548425	0.0148444	UP
ENSXETG00000002889	comp170452_c0_seq2	3.55996	0.659947	0.0171559	0.0387278	UP
ENSXETG00000015924	comp177248_c0_seq1	3.55771	1.31411	0.00148922	0.00486093	UP
ENSXETG00000027331	comp120518_c0_seq1	3.5506	1.21161	0.000382161	0.00151882	UP
ENSXETG00000022076	comp191194_c6_seq4	3.54307	1.64076	0.000107092	0.000505943	UP
ENSXETG00000016238	comp191854_c10_seq1	3.54163	8.864	4.5324e-08	5.28325e-07	UP
ENSXETG00000012669	comp194644_c0_seq1	3.53823	3.62429	1.75523e-07	1.75246e-06	UP
ENSXETG00000026100	comp189137_c0_seq1	3.52591	1.29365	0.00215179	0.00664934	UP
ENSXETG00000034387	comp193634_c0_seq1	3.52511	11.072	6.59776e-08	7.28791e-07	UP
ENSXETG00000026864	comp185123_c0_seq3	3.52452	2.67835	5.46985e-06	3.78523e-05	UP
ENSXETG00000018123	comp142064_c0_seq1	3.52238	4.57668	2.08139e-08	2.59112e-07	UP
ENSXETG00000015994	comp141817_c0_seq1	3.51875	6.01518	1.21576e-08	1.61459e-07	UP
ENSXETG00000008720	comp189224_c11_seq3	3.51467	2.55692	1.35045e-05	8.31664e-05	UP
ENSXETG00000004914	comp189432_c0_seq2	3.5144	3.71648	1.55465e-06	1.23081e-05	UP
ENSXETG00000032631	comp142034_c0_seq1	3.5111	2.18432	4.29276e-05	0.000227001	UP
ENSXETG00000025086	comp171559_c0_seq3	3.51088	1.18465	0.000460256	0.00177644	UP
ENSXETG00000003797	comp177808_c0_seq1	3.5036	5.85361	1.94353e-08	2.43694e-07	UP
ENSXETG00000010306	comp187069_c0_seq2	3.49743	2.26385	6.65227e-05	0.000334247	UP
ENSXETG00000017378	comp193002_c3_seq1	3.4925	2.25998	2.63575e-05	0.000147209	UP
ENSXETG00000027013	comp183842_c0_seq3	3.49038	2.8681	4.24663e-06	3.04663e-05	UP
ENSXETG00000013524	comp191243_c0_seq3	3.48435	3.61004	2.92234e-07	2.78202e-06	UP
ENSXETG00000021515	comp182595_c1_seq2	3.48277	1.15256	0.00086901	0.00306665	UP
ENSXETG00000002122	comp194387_c0_seq1	3.47621	5.21033	1.68924e-08	2.15443e-07	UP
ENSXETG00000025010	comp187285_c1_seq2	3.4674	4.00729	8.0999e-08	8.71209e-07	UP
ENSXETG00000025574	comp180537_c0_seq1	3.4631	1.56061	0.000417633	0.00163644	UP
ENSXETG00000012497	comp185174_c1_seq1	3.46019	1.75507	0.000819192	0.00291152	UP
ENSXETG00000009634	comp181026_c0_seq2	3.45257	0.486506	0.00510676	0.0139803	UP
ENSXETG00000020302	comp192355_c8_seq4	3.45211	1.55994	0.000611986	0.00227534	UP
ENSXETG00000010345	comp169727_c0_seq4	3.44592	1.55119	0.00105429	0.00361015	UP
ENSXETG00000012278	comp182573_c0_seq3	3.44433	1.75233	0.00173831	0.00553128	UP
ENSXETG00000006417	comp183344_c0_seq8	3.44135	2.67669	2.45994e-05	0.000138389	UP
ENSXETG00000006040	comp189341_c2_seq2	3.43805	2.96318	2.52397e-06	1.92527e-05	UP
ENSXETG00000030585	comp141518_c0_seq2	3.43589	3.07012	0.000708599	0.00257501	UP
ENSXETG00000002782	comp79046_c0_seq1	3.43517	7.54283	7.4224e-08	8.04556e-07	UP
ENSXETG00000021125	comp188848_c0_seq5	3.43461	2.73491	4.63586e-05	0.000243112	UP
ENSXETG00000016946	comp168994_c1_seq3	3.4237	4.89768	2.54949e-08	3.13462e-07	UP
ENSXETG00000033081	comp143134_c1_seq2	3.41992	1.54266	0.000230137	0.00097298	UP
ENSXETG00000000804	comp141946_c0_seq1	3.40243	4.87714	8.91147e-08	9.49692e-07	UP
ENSXETG00000013541	comp177941_c3_seq1	3.40224	0.455163	0.00578348	0.0154729	UP
ENSXETG00000021361	comp142074_c0_seq1	3.39601	5.48555	1.04228e-05	6.64822e-05	UP
ENSXETG00000021016	comp142317_c0_seq2	3.39393	7.86461	9.0032e-05	0.000436069	UP
ENSXETG00000009893	comp193743_c0_seq1	3.39121	6.59027	1.46696e-05	8.96276e-05	UP
ENSXETG00000022081	comp193471_c2_seq2	3.37265	0.420841	0.0114581	0.0276672	UP
ENSXETG00000009022	comp178137_c0_seq1	3.3672	6.08196	8.77961e-08	9.37075e-07	UP
ENSXETG00000006661	comp188015_c1_seq2	3.36037	1.48873	0.000848439	0.00300167	UP
ENSXETG00000022451	comp192535_c1_seq1	3.35925	2.75879	1.6348e-05	9.82432e-05	UP
ENSXETG00000026033	comp194522_c0_seq1	3.35648	3.75699	1.22099e-06	9.9031e-06	UP
ENSXETG00000032541	comp182755_c0_seq1	3.35345	3.24303	7.79474e-05	0.000383889	UP
ENSXETG00000023586	comp182785_c2_seq1	3.35233	0.412722	0.0094827	0.0236693	UP
ENSXETG00000006171	comp190088_c3_seq1	3.3517	5.54853	1.89027e-05	0.000110078	UP
ENSXETG00000000615	comp187659_c1_seq2	3.34012	1.47937	0.00036354	0.00145646	UP
ENSXETG00000021117	comp189050_c4_seq2	3.33984	4.25019	7.84647e-08	8.46567e-07	UP
ENSXETG00000002535	comp167644_c0_seq1	3.33984	1.79735	0.000123359	0.000570025	UP
ENSXETG00000009127	comp175069_c0_seq3	3.33892	1.57343	0.00117767	0.00395913	UP
ENSXETG00000005469	comp189644_c8_seq1	3.336	4.40178	8.47433e-08	9.07275e-07	UP
ENSXETG00000001399	comp194177_c0_seq1	3.33404	3.78635	2.19639e-07	2.15581e-06	UP
ENSXETG00000018648	comp88560_c0_seq1	3.33326	3.50929	3.90552e-06	2.82521e-05	UP
ENSXETG00000019248	comp180741_c0_seq2	3.33129	1.15431	0.00645512	0.0169973	UP
ENSXETG00000033752	comp64965_c0_seq2	3.3286	0.406198	0.00889026	0.0223897	UP
ENSXETG00000032596	comp188067_c0_seq3	3.32777	1.8741	0.000217977	0.000930335	UP
ENSXETG00000012276	comp74760_c0_seq1	3.32232	5.55473	5.5903e-08	6.28479e-07	UP
ENSXETG00000005781	comp185487_c0_seq1	3.31483	2.79196	2.38303e-05	0.000134279	UP
ENSXETG00000006351	comp183730_c1_seq2	3.3078	3.09863	0.000390691	0.00154742	UP
ENSXETG00000024582	comp182089_c0_seq1	3.30534	3.29059	2.12137e-06	1.64394e-05	UP
ENSXETG00000002108	comp189222_c0_seq1	3.30115	2.01714	0.00011969	0.000556022	UP
ENSXETG00000017762	comp193027_c11_seq1	3.29834	7.81458	3.42619e-07	3.209e-06	UP
ENSXETG00000009213	comp191854_c8_seq1	3.29601	4.99794	8.33405e-08	8.93631e-07	UP
ENSXETG00000027686	comp193867_c0_seq1	3.29005	5.65498	2.9522e-05	0.0001637	UP
ENSXETG00000016827	comp192454_c2_seq4	3.28216	3.99879	1.63003e-05	9.80416e-05	UP
ENSXETG00000027483	comp74640_c0_seq1	3.282	3.2207	2.24254e-06	1.72822e-05	UP
ENSXETG00000021161	comp174535_c0_seq1	3.28175	2.0033	9.59425e-05	0.000460152	UP
ENSXETG00000014444	comp173209_c0_seq1	3.27078	1.00569	0.00123989	0.00413634	UP
ENSXETG00000004757	comp186608_c0_seq4	3.2636	10.4159	3.8723e-07	3.58342e-06	UP
ENSXETG00000031203	comp185423_c0_seq1	3.2579	2.14055	0.000190759	0.000830201	UP
ENSXETG00000000409	comp188349_c0_seq6	3.25707	1.60419	0.00237945	0.00726655	UP
ENSXETG00000032333	comp187056_c0_seq1	3.25518	1.50686	0.00158039	0.00511769	UP
ENSXETG00000015759	comp187006_c0_seq1	3.25404	3.478	5.86185e-06	4.00713e-05	UP
ENSXETG00000012181	comp192514_c1_seq1	3.24386	5.94269	3.32435e-07	3.13047e-06	UP
ENSXETG00000017581	comp169681_c0_seq1	3.23724	10.6211	1.70466e-05	0.000101218	UP
ENSXETG00000027971	comp74429_c0_seq1	3.23677	4.18048	1.62983e-06	1.28594e-05	UP
ENSXETG00000018476	comp142413_c0_seq3	3.23487	5.63823	1.21767e-07	1.25352e-06	UP
ENSXETG00000007700	comp194289_c0_seq1	3.23096	5.73221	8.07034e-07	6.81986e-06	UP
ENSXETG00000014810	comp191219_c0_seq2	3.23029	2.42538	6.73568e-05	0.000337949	UP
ENSXETG00000013089	comp194182_c0_seq1	3.22954	2.33865	0.000185515	0.000809402	UP
ENSXETG00000010993	comp186020_c0_seq2	3.22815	3.99998	1.03967e-05	6.63767e-05	UP
ENSXETG00000001582	comp145189_c0_seq2	3.22322	2.03609	0.000192183	0.00083483	UP
ENSXETG00000030684	comp142698_c0_seq1	3.22296	4.57163	0.000127287	0.000586616	UP
ENSXETG00000004891	comp169081_c0_seq1	3.22132	2.70437	4.32019e-05	0.000228278	UP
ENSXETG00000002590	comp191319_c2_seq1	3.21971	6.28289	1.9601e-07	1.9348e-06	UP
ENSXETG00000028098	comp192343_c3_seq3	3.21694	4.55824	2.32085e-07	2.26519e-06	UP
ENSXETG00000009787	comp173513_c0_seq1	3.21632	2.24153	7.62881e-05	0.000376517	UP
ENSXETG00000000061	comp173615_c0_seq1	3.20636	0.316919	0.0135219	0.0317045	UP
ENSXETG00000016542	comp181267_c1_seq1	3.20629	2.41098	4.51774e-05	0.000237634	UP
ENSXETG00000022360	comp170159_c1_seq1	3.20471	6.40273	4.07676e-07	3.76262e-06	UP
ENSXETG00000023342	comp177351_c0_seq1	3.20453	6.71066	2.39195e-05	0.000134673	UP
ENSXETG00000013257	comp180193_c0_seq4	3.20118	1.76728	0.000879605	0.00309635	UP
ENSXETG00000011296	comp191366_c0_seq3	3.19688	3.25026	8.02794e-06	5.2954e-05	UP
ENSXETG00000013111	comp183236_c0_seq1	3.19676	4.14736	4.39301e-07	4.01194e-06	UP
ENSXETG00000020472	comp175920_c0_seq3	3.1962	3.28911	3.41363e-06	2.50321e-05	UP
ENSXETG00000023474	comp180449_c2_seq3	3.19413	1.04275	0.00995921	0.0246729	UP
ENSXETG00000000646	comp141648_c0_seq1	3.19229	1.76797	0.00087737	0.0030936	UP
ENSXETG00000024752	comp143084_c0_seq1	3.1917	3.95747	5.80192e-07	5.07869e-06	UP
ENSXETG00000002639	comp189365_c1_seq1	3.18585	3.71907	1.21981e-06	9.9031e-06	UP
ENSXETG00000013950	comp141627_c0_seq2	3.18341	3.0901	1.48364e-05	9.02504e-05	UP
ENSXETG00000023087	comp74499_c1_seq1	3.18303	14.3998	1.25204e-05	7.80729e-05	UP
ENSXETG00000024597	comp189337_c5_seq1	3.18252	3.4427	2.58288e-06	1.96226e-05	UP
ENSXETG00000034383	comp193630_c0_seq1	3.17773	10.3795	1.23972e-06	1.00433e-05	UP
ENSXETG00000005919	comp189621_c8_seq1	3.17672	1.35339	0.0007365	0.00266388	UP
ENSXETG00000003946	comp190313_c13_seq2	3.17474	2.91836	1.6499e-05	9.88096e-05	UP
ENSXETG00000030991	comp188511_c0_seq3	3.17331	3.35513	3.45929e-06	2.53135e-05	UP
ENSXETG00000003037	comp192527_c4_seq1	3.17213	3.17734	7.42975e-06	4.94298e-05	UP
ENSXETG00000006262	comp182739_c1_seq3	3.16728	2.856	1.16896e-05	7.32867e-05	UP
ENSXETG00000026362	comp188076_c0_seq2	3.16657	5.42602	1.82806e-05	0.000107354	UP
ENSXETG00000018547	comp188433_c0_seq6	3.16225	2.19668	0.000109703	0.000517226	UP
ENSXETG00000010357	comp190428_c8_seq2	3.16179	2.37201	0.000118485	0.000552269	UP
ENSXETG00000014182	comp192495_c5_seq2	3.16067	3.01437	1.86113e-05	0.000108563	UP
ENSXETG00000007895	comp142185_c0_seq1	3.15327	7.08377	9.71072e-07	8.07371e-06	UP
ENSXETG00000013954	comp191177_c1_seq1	3.15275	1.73201	0.000759979	0.00273035	UP
ENSXETG00000005259	comp191839_c4_seq1	3.14858	5.68838	3.29951e-07	3.11129e-06	UP
ENSXETG00000032906	comp190389_c3_seq1	3.14681	2.89152	1.73544e-05	0.000102521	UP
ENSXETG00000026232	comp193337_c11_seq13	3.14639	4.25019	8.60037e-07	7.237e-06	UP
ENSXETG00000031357	comp192051_c0_seq4	3.14571	1.42739	0.00416415	0.0117896	UP
ENSXETG00000014609	comp142208_c0_seq1	3.14017	7.75773	2.95303e-07	2.79975e-06	UP
ENSXETG00000018234	comp185086_c0_seq1	3.13665	3.3712	5.54234e-06	3.82251e-05	UP
ENSXETG00000014328	comp192370_c5_seq1	3.13486	5.14585	0.000586945	0.00219363	UP
ENSXETG00000009871	comp169025_c0_seq1	3.12826	3.90248	9.75092e-07	8.09745e-06	UP
ENSXETG00000031105	comp77943_c0_seq1	3.128	2.16688	0.000387733	0.00153745	UP
ENSXETG00000016342	comp193290_c6_seq4	3.12726	4.05204	7.17869e-07	6.14471e-06	UP
ENSXETG00000026240	comp190897_c2_seq2	3.12537	1.61213	0.00178819	0.00565896	UP
ENSXETG00000023132	comp193380_c3_seq3	3.11955	2.75235	4.45714e-05	0.000234979	UP
ENSXETG00000008635	comp176517_c0_seq1	3.11789	2.15245	0.000334154	0.00135512	UP
ENSXETG00000027398	comp184380_c0_seq2	3.11778	2.16109	0.000161695	0.00071854	UP
ENSXETG00000016786	comp136848_c0_seq2	3.11648	0.261947	0.0173737	0.03914	UP
ENSXETG00000021286	comp181234_c0_seq1	3.11633	8.97492	2.848e-06	2.12425e-05	UP
ENSXETG00000004839	comp185789_c0_seq5	3.11605	2.21756	0.000902154	0.00316436	UP
ENSXETG00000025849	comp183906_c0_seq3	3.11549	2.23318	0.000344681	0.0013889	UP
ENSXETG00000011700	comp185141_c0_seq1	3.11487	0.892016	0.00336853	0.00984529	UP
ENSXETG00000022999	comp181261_c1_seq2	3.10685	1.28751	0.00451562	0.0126071	UP
ENSXETG00000018929	comp191096_c2_seq4	3.10573	3.45169	2.50071e-06	1.91657e-05	UP
ENSXETG00000008691	comp181680_c1_seq5	3.10558	7.34028	5.35948e-07	4.74511e-06	UP
ENSXETG00000032865	comp171873_c0_seq2	3.10532	1.84767	0.000477864	0.00183221	UP
ENSXETG00000015468	comp193654_c0_seq1	3.10378	9.18026	4.73931e-06	3.33284e-05	UP
ENSXETG00000004853	comp194125_c0_seq1	3.09733	3.49027	3.77909e-06	2.73945e-05	UP
ENSXETG00000001058	comp180222_c0_seq1	3.09679	1.27247	0.00223189	0.00686636	UP
ENSXETG00000031130	comp176829_c0_seq2	3.09438	1.29081	0.00102648	0.00353803	UP
ENSXETG00000022224	comp157536_c0_seq1	3.09149	0.871966	0.00288348	0.00860839	UP
ENSXETG00000004373	comp184698_c0_seq2	3.08505	3.49858	1.00108e-05	6.42075e-05	UP
ENSXETG00000010420	comp194256_c0_seq1	3.08207	5.15691	0.000686481	0.00250904	UP
ENSXETG00000032769	comp185025_c2_seq1	3.08145	6.21905	4.65625e-07	4.21912e-06	UP
ENSXETG00000032089	comp145273_c0_seq1	3.08	0.855156	0.00412713	0.0116989	UP
ENSXETG00000011850	comp180492_c0_seq1	3.07995	1.5835	0.000693456	0.00252922	UP
ENSXETG00000006912	comp186833_c0_seq2	3.07913	0.244492	0.0144295	0.0334715	UP
ENSXETG00000008210	comp188529_c0_seq2	3.07821	3.74838	2.39303e-06	1.83809e-05	UP
ENSXETG00000024650	comp74971_c0_seq1	3.06606	6.08017	5.25857e-07	4.66765e-06	UP
ENSXETG00000019012	comp188996_c17_seq2	3.06331	0.235746	0.0198842	0.0438032	UP
ENSXETG00000010686	comp192433_c1_seq2	3.06219	1.25675	0.00170872	0.00546293	UP
ENSXETG00000002645	comp192665_c9_seq1	3.05679	8.92922	9.95321e-06	6.39331e-05	UP
ENSXETG00000017938	comp185526_c0_seq3	3.05446	1.90447	0.000796363	0.00283908	UP
ENSXETG00000009037	comp186559_c0_seq2	3.04656	3.30735	8.83227e-06	5.76043e-05	UP
ENSXETG00000000870	comp189325_c1_seq2	3.0399	2.68832	4.94915e-05	0.000257023	UP
ENSXETG00000015471	comp192958_c1_seq1	3.0369	4.39413	8.02152e-06	5.2954e-05	UP
ENSXETG00000005172	comp180075_c0_seq1	3.03522	1.24323	0.00227837	0.00700006	UP
ENSXETG00000007441	comp190785_c11_seq1	3.02963	1.88531	0.00047752	0.0018319	UP
ENSXETG00000009231	comp191774_c6_seq3	3.02864	3.97913	1.00449e-06	8.3217e-06	UP
ENSXETG00000001994	comp190302_c8_seq1	3.02097	0.204755	0.0225842	0.0487615	UP
ENSXETG00000013033	comp135878_c0_seq1	3.02043	0.204755	0.0222618	0.0481746	UP
ENSXETG00000019763	comp192733_c11_seq2	3.01905	3.03865	1.69055e-05	0.00010081	UP
ENSXETG00000017639	comp190751_c2_seq3	3.00431	6.51452	1.13833e-05	7.16241e-05	UP
ENSXETG00000018173	comp183710_c0_seq1	3.0037	5.65111	7.51507e-07	6.41686e-06	UP
ENSXETG00000027880	comp193869_c0_seq1	2.99778	8.10109	1.09681e-06	8.99679e-06	UP
ENSXETG00000023713	comp192942_c6_seq1	2.99762	2.59309	8.27449e-05	0.000404653	UP
ENSXETG00000022118	comp190597_c3_seq1	2.99657	0.800311	0.0133948	0.0314377	UP
ENSXETG00000002657	comp169876_c1_seq1	2.99207	5.41622	8.95631e-07	7.50927e-06	UP
ENSXETG00000000373	comp190899_c1_seq5	2.98959	4.18015	1.12461e-06	9.19078e-06	UP
ENSXETG00000012764	comp192146_c1_seq4	2.98497	4.19175	3.41741e-05	0.00018536	UP
ENSXETG00000001474	comp192524_c9_seq1	2.9837	2.12541	0.000465073	0.00179106	UP
ENSXETG00000003017	comp187790_c0_seq2	2.97666	3.01568	5.57842e-05	0.000285653	UP
ENSXETG00000000849	comp191442_c8_seq1	2.97396	4.76491	4.3556e-06	3.10878e-05	UP
ENSXETG00000018450	comp193805_c0_seq1	2.97124	9.67026	3.16403e-06	2.34239e-05	UP
ENSXETG00000016442	comp190360_c4_seq1	2.96737	6.31591	1.00199e-06	8.31086e-06	UP
ENSXETG00000015946	comp170904_c0_seq1	2.96671	3.66076	5.8012e-06	3.97739e-05	UP
ENSXETG00000015353	comp186710_c0_seq4	2.96457	1.49904	0.00114255	0.00386535	UP
ENSXETG00000006648	comp179863_c0_seq4	2.95715	0.775927	0.011962	0.0286553	UP
ENSXETG00000008078	comp189688_c0_seq1	2.95318	3.47753	9.31662e-06	6.0311e-05	UP
ENSXETG00000018753	comp194029_c0_seq1	2.95236	7.16116	2.07727e-06	1.61516e-05	UP
ENSXETG00000026807	comp194323_c0_seq1	2.94788	5.42992	5.6307e-06	3.87961e-05	UP
ENSXETG00000002548	comp190276_c1_seq1	2.94564	0.762551	0.0199119	0.0438364	UP
ENSXETG00000025990	comp193816_c0_seq1	2.94273	7.45365	4.70342e-06	3.32633e-05	UP
ENSXETG00000030726	comp181622_c0_seq2	2.94208	1.8154	0.000682367	0.00249663	UP
ENSXETG00000007397	comp190954_c7_seq2	2.94194	5.5334	6.54253e-07	5.64881e-06	UP
ENSXETG00000005422	comp191877_c10_seq2	2.93941	3.29993	3.90247e-05	0.000207942	UP
ENSXETG00000020012	comp168849_c0_seq2	2.93359	6.83333	1.6831e-06	1.32048e-05	UP
ENSXETG00000026961	comp192993_c7_seq5	2.93241	4.82587	8.92571e-07	7.50169e-06	UP
ENSXETG00000007235	comp194140_c0_seq1	2.93112	6.57125	7.12512e-06	4.76308e-05	UP
ENSXETG00000004127	comp193729_c0_seq1	2.93078	10.3969	8.68543e-06	5.66997e-05	UP
ENSXETG00000009739	comp179697_c0_seq2	2.92337	1.24821	0.0107937	0.0263463	UP
ENSXETG00000000299	comp189231_c0_seq4	2.92287	1.64329	0.00302269	0.00898545	UP
ENSXETG00000001210	comp191950_c5_seq1	2.91945	3.26591	3.6873e-05	0.000197841	UP
ENSXETG00000021716	comp180610_c2_seq2	2.91863	0.845228	0.0160791	0.0365908	UP
ENSXETG00000023632	comp193147_c3_seq1	2.91654	3.42709	7.86739e-06	5.19935e-05	UP
ENSXETG00000012053	comp193147_c1_seq5	2.91591	4.58295	4.55955e-06	3.23445e-05	UP
ENSXETG00000012250	comp170340_c1_seq4	2.91182	5.72064	1.17068e-06	9.51728e-06	UP
ENSXETG00000012142	comp178148_c0_seq1	2.91105	2.45971	0.000126923	0.000585324	UP
ENSXETG00000009754	comp193994_c0_seq1	2.90864	7.61086	2.38678e-06	1.83532e-05	UP
ENSXETG00000012180	comp192138_c0_seq3	2.90738	1.62695	0.0028446	0.00851055	UP
ENSXETG00000034208	comp187662_c0_seq2	2.8991	3.24914	6.18387e-05	0.000312971	UP
ENSXETG00000032801	comp175674_c0_seq1	2.89675	1.77809	0.010277	0.0253159	UP
ENSXETG00000023425	comp189685_c0_seq2	2.8946	3.41182	5.04435e-05	0.000261188	UP
ENSXETG00000017549	comp182280_c0_seq3	2.89389	2.20895	0.00198183	0.00618732	UP
ENSXETG00000017982	comp191402_c8_seq6	2.89291	1.24215	0.0126718	0.0300556	UP
ENSXETG00000011414	comp169315_c0_seq1	2.89289	2.95762	0.000463192	0.0017848	UP
ENSXETG00000006245	comp184452_c1_seq3	2.89094	4.11319	4.5501e-06	3.23103e-05	UP
ENSXETG00000021846	comp190304_c6_seq4	2.88995	3.35755	2.09735e-05	0.000120364	UP
ENSXETG00000021843	comp194596_c0_seq1	2.87546	3.64951	8.39655e-06	5.51389e-05	UP
ENSXETG00000014181	comp186761_c1_seq1	2.87434	0.81451	0.0205356	0.045034	UP
ENSXETG00000016816	comp185292_c0_seq1	2.87128	4.60451	3.53569e-06	2.57913e-05	UP
ENSXETG00000017222	comp192782_c7_seq1	2.8684	3.41848	9.95291e-05	0.00047505	UP
ENSXETG00000016556	comp182602_c0_seq1	2.86827	2.71812	7.68658e-05	0.000379099	UP
ENSXETG00000003539	comp185355_c0_seq1	2.86778	0.720216	0.00512655	0.0140204	UP
ENSXETG00000027688	comp178001_c5_seq1	2.86738	6.71839	2.82173e-06	2.10691e-05	UP
ENSXETG00000030799	comp191338_c3_seq3	2.85964	3.35579	9.46938e-05	0.000456037	UP
ENSXETG00000015692	comp188782_c4_seq5	2.85747	2.19432	0.000333902	0.00135505	UP
ENSXETG00000017961	comp186148_c0_seq7	2.85455	2.09403	0.000946561	0.00329851	UP
ENSXETG00000033754	comp190844_c0_seq6	2.854	3.54636	4.20321e-05	0.000222604	UP
ENSXETG00000033535	comp169441_c0_seq1	2.85273	4.95922	1.46975e-05	8.97195e-05	UP
ENSXETG00000004796	comp192202_c10_seq1	2.85111	1.1997	0.0057467	0.0153931	UP
ENSXETG00000000784	comp194464_c0_seq1	2.84981	2.12851	0.0103	0.0253535	UP
ENSXETG00000022166	comp194285_c0_seq1	2.84953	3.54953	9.91044e-06	6.37401e-05	UP
ENSXETG00000025363	comp172693_c0_seq1	2.84743	6.61497	3.28588e-06	2.4223e-05	UP
ENSXETG00000021746	comp191653_c0_seq1	2.84611	1.94376	0.000788198	0.00281719	UP
ENSXETG00000030128	comp183242_c0_seq1	2.83928	0.789821	0.0210432	0.0459491	UP
ENSXETG00000005751	comp142188_c0_seq1	2.83378	6.45689	3.22265e-06	2.38073e-05	UP
ENSXETG00000015059	comp191396_c0_seq6	2.82962	2.81793	0.000544083	0.00205218	UP
ENSXETG00000009720	comp191267_c1_seq4	2.82913	2.93246	4.51414e-05	0.000237624	UP
ENSXETG00000014607	comp177904_c0_seq1	2.82305	7.60795	1.67529e-05	0.000100083	UP
ENSXETG00000025403	comp182560_c0_seq1	2.82279	2.62944	0.000187739	0.000817569	UP
ENSXETG00000022516	comp141996_c0_seq1	2.81241	3.90666	1.53582e-05	9.28969e-05	UP
ENSXETG00000009354	comp189377_c1_seq1	2.81057	6.09783	8.44031e-06	5.53071e-05	UP
ENSXETG00000024078	comp192245_c1_seq2	2.81053	2.36963	0.000877536	0.0030936	UP
ENSXETG00000006704	comp185975_c0_seq1	2.80346	4.32589	1.49265e-05	9.0561e-05	UP
ENSXETG00000026664	comp192448_c0_seq1	2.79607	1.37008	0.00287715	0.00859317	UP
ENSXETG00000005574	comp169483_c0_seq2	2.79486	7.08181	4.22151e-06	3.03173e-05	UP
ENSXETG00000012089	comp194059_c0_seq1	2.79456	8.95994	0.000104165	0.000493455	UP
ENSXETG00000016765	comp190839_c0_seq2	2.79132	2.04328	0.00132139	0.00436844	UP
ENSXETG00000027646	comp189170_c0_seq16	2.79092	2.78618	0.000130593	0.000599865	UP
ENSXETG00000012132	comp185003_c1_seq6	2.79016	1.16136	0.0129956	0.0306046	UP
ENSXETG00000023849	comp192543_c0_seq1	2.78628	1.36463	0.00232909	0.00712758	UP
ENSXETG00000012114	comp192328_c1_seq4	2.78484	4.86241	9.21997e-06	5.97967e-05	UP
ENSXETG00000015425	comp194190_c0_seq1	2.77445	6.58658	4.73452e-06	3.33284e-05	UP
ENSXETG00000009409	comp187374_c0_seq5	2.77292	3.08908	0.000128519	0.000591511	UP
ENSXETG00000021321	comp176823_c0_seq1	2.75702	2.04821	0.000630394	0.00233471	UP
ENSXETG00000023009	comp188962_c0_seq3	2.75664	3.86573	5.02115e-05	0.000260374	UP
ENSXETG00000009171	comp187854_c2_seq2	2.74857	1.50813	0.00557264	0.0150213	UP
ENSXETG00000000689	comp142420_c0_seq1	2.7454	4.64202	5.32411e-06	3.70135e-05	UP
ENSXETG00000011235	comp187579_c1_seq4	2.74409	3.74594	1.48093e-05	9.01643e-05	UP
ENSXETG00000004250	comp187129_c0_seq3	2.7436	3.32467	0.000339463	0.00137185	UP
ENSXETG00000007650	comp188153_c1_seq2	2.74054	3.76806	1.56998e-05	9.47571e-05	UP
ENSXETG00000031689	comp169628_c0_seq1	2.73922	9.30051	3.70028e-05	0.000198231	UP
ENSXETG00000017914	comp193990_c0_seq1	2.73531	3.55995	2.02958e-05	0.00011663	UP
ENSXETG00000017691	comp179254_c0_seq2	2.73443	1.11884	0.0129461	0.0305294	UP
ENSXETG00000021721	comp189017_c0_seq1	2.73212	4.86263	7.51376e-05	0.000371894	UP
ENSXETG00000000504	comp194407_c0_seq1	2.73165	6.4493	7.07881e-06	4.73667e-05	UP
ENSXETG00000034088	comp192115_c2_seq23	2.73104	1.49423	0.00637606	0.0168135	UP
ENSXETG00000012973	comp186530_c3_seq2	2.72612	8.09751	9.58977e-06	6.18491e-05	UP
ENSXETG00000010088	comp160137_c1_seq1	2.72609	3.03203	0.000194123	0.000841161	UP
ENSXETG00000006803	comp190788_c1_seq1	2.7256	2.3721	0.00031596	0.00129339	UP
ENSXETG00000030220	comp189278_c2_seq1	2.72307	2.63329	0.000278014	0.00115161	UP
ENSXETG00000026684	comp193996_c0_seq1	2.71849	4.34257	1.27549e-05	7.93932e-05	UP
ENSXETG00000008923	comp187823_c0_seq11	2.71732	2.45032	0.000972071	0.00337894	UP
ENSXETG00000024679	comp78205_c0_seq1	2.71706	6.99902	9.89431e-06	6.36952e-05	UP
ENSXETG00000012995	comp177480_c0_seq2	2.71571	1.00994	0.00721168	0.0187052	UP
ENSXETG00000006744	comp74588_c0_seq1	2.71499	6.24731	3.5265e-05	0.00019024	UP
ENSXETG00000001022	comp194127_c0_seq1	2.71301	6.10623	1.07392e-05	6.82504e-05	UP
ENSXETG00000001251	comp191866_c8_seq1	2.70976	4.30508	2.10464e-05	0.000120545	UP
ENSXETG00000006218	comp194244_c0_seq1	2.70893	5.27392	3.3246e-06	2.44824e-05	UP
ENSXETG00000009386	comp193132_c0_seq7	2.70816	0.608801	0.0184345	0.0410909	UP
ENSXETG00000031474	comp179368_c2_seq1	2.708	0.608801	0.0183173	0.0409083	UP
ENSXETG00000009530	comp191088_c0_seq5	2.70695	3.31471	3.50816e-05	0.000189544	UP
ENSXETG00000001259	comp188916_c2_seq2	2.70661	3.11424	0.000122878	0.000568177	UP
ENSXETG00000018834	comp77274_c0_seq1	2.70626	1.00734	0.00479505	0.0132579	UP
ENSXETG00000008063	comp177354_c0_seq1	2.70399	4.00031	1.44878e-05	8.86723e-05	UP
ENSXETG00000008424	comp194538_c0_seq1	2.70393	3.49	3.49744e-05	0.000189112	UP
ENSXETG00000031853	comp76119_c0_seq1	2.70384	1.62805	0.0032455	0.00953778	UP
ENSXETG00000003158	comp178653_c1_seq1	2.703	5.62235	8.2244e-06	5.41985e-05	UP
ENSXETG00000006737	comp193731_c0_seq1	2.69796	9.08484	1.21182e-05	7.57686e-05	UP
ENSXETG00000025478	comp177885_c0_seq1	2.69766	5.02829	2.98782e-05	0.000165412	UP
ENSXETG00000027526	comp194286_c0_seq1	2.69635	5.90743	7.14922e-06	4.77461e-05	UP
ENSXETG00000008251	comp74239_c1_seq1	2.69063	5.34602	4.7999e-06	3.35895e-05	UP
ENSXETG00000005052	comp188590_c0_seq1	2.6872	4.43481	0.000353178	0.00141985	UP
ENSXETG00000018202	comp192589_c4_seq6	2.68274	1.28712	0.00365007	0.0105398	UP
ENSXETG00000027223	comp181974_c0_seq3	2.68032	4.51577	8.66269e-06	5.66044e-05	UP
ENSXETG00000027010	comp183696_c0_seq2	2.67327	5.82384	0.000449018	0.00174273	UP
ENSXETG00000026821	comp184420_c0_seq5	2.6687	1.51393	0.0037226	0.0107048	UP
ENSXETG00000022286	comp178602_c1_seq2	2.66841	1.97777	0.00118127	0.00396933	UP
ENSXETG00000015227	comp181154_c0_seq1	2.66622	3.49894	6.1943e-05	0.000313271	UP
ENSXETG00000015586	comp192345_c2_seq10	2.66253	4.73316	3.3399e-05	0.000182007	UP
ENSXETG00000016774	comp180926_c0_seq2	2.65604	4.39224	6.3129e-06	4.27349e-05	UP
ENSXETG00000030456	comp74339_c0_seq1	2.65402	4.72177	1.97704e-05	0.000114366	UP
ENSXETG00000016808	comp194342_c0_seq1	2.65343	6.0578	0.000632261	0.00233789	UP
ENSXETG00000022049	comp193769_c0_seq1	2.65293	7.88891	1.28101e-05	7.96653e-05	UP
ENSXETG00000032415	comp188651_c0_seq4	2.65256	1.78134	0.00402962	0.0114682	UP
ENSXETG00000025992	comp169577_c0_seq3	2.65219	7.3844	1.72489e-05	0.000102158	UP
ENSXETG00000018027	comp170962_c0_seq1	2.65147	2.48993	0.000389155	0.00154221	UP
ENSXETG00000025934	comp194253_c0_seq1	2.65061	3.99184	1.7158e-05	0.000101792	UP
ENSXETG00000004716	comp136873_c0_seq1	2.65016	0.572918	0.0120135	0.0287461	UP
ENSXETG00000032188	comp176493_c0_seq1	2.65014	0.572918	0.0120053	0.0287461	UP
ENSXETG00000010540	comp189145_c1_seq1	2.64952	5.21103	6.27781e-06	4.25388e-05	UP
ENSXETG00000004252	comp188350_c0_seq2	2.64931	3.78767	1.83637e-05	0.000107661	UP
ENSXETG00000000998	comp194206_c0_seq1	2.649	6.53736	9.14251e-06	5.9405e-05	UP
ENSXETG00000025083	comp142579_c0_seq2	2.64817	2.25662	0.00514077	0.0140513	UP
ENSXETG00000020401	comp74403_c0_seq1	2.64597	4.85605	3.72309e-05	0.000199147	UP
ENSXETG00000003725	comp186798_c0_seq1	2.63676	1.85248	0.00525371	0.0143038	UP
ENSXETG00000032054	comp174073_c0_seq1	2.63511	0.934455	0.0113878	0.0275453	UP
ENSXETG00000000158	comp184398_c0_seq2	2.63503	2.14304	0.00206393	0.00640915	UP
ENSXETG00000021662	comp176092_c0_seq1	2.63323	4.37455	2.77628e-05	0.000154338	UP
ENSXETG00000021180	comp193968_c0_seq1	2.63005	6.99227	1.78343e-05	0.000105193	UP
ENSXETG00000026867	comp160698_c0_seq4	2.62931	4.94322	6.73753e-06	4.5301e-05	UP
ENSXETG00000033345	comp193820_c0_seq1	2.62903	9.38272	2.0183e-05	0.000116269	UP
ENSXETG00000026859	comp181784_c0_seq4	2.62897	4.65483	1.14104e-05	7.17301e-05	UP
ENSXETG00000009445	comp193396_c0_seq2	2.62888	3.22043	0.000253085	0.00105853	UP
ENSXETG00000030190	comp194328_c0_seq1	2.62056	4.08267	1.55526e-05	9.39504e-05	UP
ENSXETG00000027337	comp190391_c12_seq1	2.62042	2.21931	0.0011285	0.00382525	UP
ENSXETG00000006617	comp174931_c0_seq1	2.61811	1.93772	0.00188056	0.00591627	UP
ENSXETG00000022984	comp183907_c1_seq4	2.61594	4.64486	1.68895e-05	0.000100801	UP
ENSXETG00000013925	comp186609_c0_seq3	2.6144	2.28143	0.00156297	0.00507071	UP
ENSXETG00000021830	comp192272_c2_seq1	2.61247	2.567	0.000392742	0.00155378	UP
ENSXETG00000026242	comp184997_c0_seq3	2.61091	0.542874	0.0180081	0.0403453	UP
ENSXETG00000019447	comp186125_c0_seq1	2.61076	3.25187	0.000473495	0.00181846	UP
ENSXETG00000016660	comp179378_c0_seq1	2.60765	1.31539	0.011867	0.0284768	UP
ENSXETG00000007744	comp192183_c0_seq4	2.60036	3.3261	9.50074e-05	0.000456369	UP
ENSXETG00000022538	comp140423_c1_seq1	2.59768	0.928424	0.00951046	0.0237212	UP
ENSXETG00000020610	comp183607_c0_seq2	2.59705	5.4446	4.27334e-05	0.000226146	UP
ENSXETG00000015645	comp169853_c1_seq1	2.59583	5.56193	7.32508e-06	4.88269e-05	UP
ENSXETG00000008102	comp186340_c0_seq4	2.59554	2.71415	0.00156448	0.00507325	UP
ENSXETG00000030642	comp171529_c2_seq1	2.59494	0.535293	0.0215212	0.0467857	UP
ENSXETG00000006631	comp186714_c2_seq1	2.59454	2.60928	0.00194177	0.00608612	UP
ENSXETG00000031666	comp194113_c0_seq1	2.59359	5.15643	2.02695e-05	0.000116575	UP
ENSXETG00000021644	comp191064_c1_seq7	2.59077	6.06613	1.92337e-05	0.000111819	UP
ENSXETG00000033482	comp186472_c0_seq5	2.59041	1.3051	0.00977547	0.0242782	UP
ENSXETG00000012856	comp193653_c0_seq1	2.58914	8.55009	2.20937e-05	0.000125921	UP
ENSXETG00000026594	comp142239_c0_seq1	2.58587	6.48088	1.84332e-05	0.000107886	UP
ENSXETG00000003708	comp78633_c0_seq1	2.58373	6.58084	2.64159e-05	0.000147416	UP
ENSXETG00000005247	comp74996_c0_seq1	2.58248	7.38777	1.79062e-05	0.000105512	UP
ENSXETG00000032326	comp183970_c0_seq3	2.58176	3.84915	7.39373e-05	0.000366474	UP
ENSXETG00000026061	comp193403_c3_seq1	2.57562	0.511956	0.0224322	0.0484649	UP
ENSXETG00000009145	comp193952_c0_seq1	2.56789	6.82018	5.19574e-05	0.000268229	UP
ENSXETG00000022365	comp75116_c0_seq1	2.56708	3.5791	3.52471e-05	0.00019024	UP
ENSXETG00000002030	comp145086_c0_seq2	2.56264	1.80139	0.00562027	0.0151302	UP
ENSXETG00000016851	comp193078_c2_seq6	2.56179	2.32188	0.00262284	0.00790486	UP
ENSXETG00000008787	comp181062_c0_seq2	2.56078	2.79878	0.000229602	0.000971898	UP
ENSXETG00000030119	comp193447_c0_seq4	2.56046	2.73461	0.00151215	0.00492422	UP
ENSXETG00000001630	comp177056_c0_seq2	2.56025	3.11069	0.000140942	0.000638551	UP
ENSXETG00000032133	comp94161_c0_seq1	2.55975	2.68393	0.000624658	0.00231469	UP
ENSXETG00000009966	comp193411_c3_seq1	2.55784	4.94029	1.6944e-05	0.000100953	UP
ENSXETG00000009632	comp188971_c4_seq5	2.55729	4.59258	2.77671e-05	0.000154338	UP
ENSXETG00000017353	comp184383_c0_seq3	2.5548	5.64533	3.40429e-05	0.000184793	UP
ENSXETG00000005791	comp193942_c0_seq1	2.5526	5.86151	1.64004e-05	9.83801e-05	UP
ENSXETG00000027740	comp187616_c2_seq2	2.54767	4.2515	0.000672251	0.0024635	UP
ENSXETG00000015752	comp193412_c4_seq1	2.54721	4.02083	3.18473e-05	0.000174665	UP
ENSXETG00000020094	comp193876_c0_seq1	2.54422	6.57598	1.81804e-05	0.000107001	UP
ENSXETG00000015832	comp142213_c0_seq1	2.54113	6.95291	3.0576e-05	0.000168738	UP
ENSXETG00000012601	comp142547_c0_seq1	2.54026	9.21061	3.31178e-05	0.000180617	UP
ENSXETG00000032077	comp142605_c0_seq1	2.53996	3.4978	0.000107763	0.000508423	UP
ENSXETG00000013000	comp172996_c1_seq1	2.53693	1.70599	0.0031251	0.00923464	UP
ENSXETG00000010435	comp190155_c0_seq1	2.53345	5.98854	2.34166e-05	0.000132485	UP
ENSXETG00000030589	comp190540_c1_seq1	2.53264	1.17381	0.00618486	0.0163776	UP
ENSXETG00000022814	comp187529_c0_seq1	2.53221	3.5151	6.02875e-05	0.000306234	UP
ENSXETG00000032249	comp185540_c0_seq1	2.53202	5.75213	1.95549e-05	0.000113307	UP
ENSXETG00000008154	comp188208_c1_seq2	2.52948	2.7414	0.000596389	0.00222415	UP
ENSXETG00000025515	comp187162_c3_seq1	2.52475	2.15057	0.00129921	0.0043074	UP
ENSXETG00000005239	comp74731_c1_seq1	2.52348	5.43566	1.30821e-05	8.09951e-05	UP
ENSXETG00000012035	comp142404_c0_seq1	2.5218	3.81738	6.05448e-05	0.000307317	UP
ENSXETG00000003286	comp141989_c0_seq1	2.52148	5.73401	3.08096e-05	0.000169892	UP
ENSXETG00000020720	comp168925_c1_seq1	2.52026	4.07393	4.70556e-05	0.000246581	UP
ENSXETG00000017534	comp169623_c0_seq1	2.51702	9.78785	7.3172e-05	0.000363717	UP
ENSXETG00000006007	comp192831_c4_seq4	2.51615	6.20918	2.25642e-05	0.000128183	UP
ENSXETG00000001531	comp182637_c0_seq2	2.51556	3.21484	0.000223166	0.000948695	UP
ENSXETG00000021643	comp141131_c0_seq2	2.51545	1.33658	0.0144365	0.0334768	UP
ENSXETG00000023284	comp190751_c4_seq1	2.51536	5.26522	2.5283e-05	0.00014212	UP
ENSXETG00000016938	comp183805_c0_seq1	2.51472	3.31518	0.000668471	0.00245223	UP
ENSXETG00000013568	comp193045_c13_seq7	2.51404	1.25082	0.0126169	0.0299663	UP
ENSXETG00000031393	comp191821_c4_seq3	2.5139	5.37779	0.0017905	0.00566368	UP
ENSXETG00000009763	comp142742_c0_seq1	2.51226	3.80307	5.90473e-05	0.000300154	UP
ENSXETG00000013007	comp142463_c0_seq2	2.50759	6.50401	2.98584e-05	0.000165412	UP
ENSXETG00000012047	comp200407_c0_seq1	2.50632	0.480784	0.0210224	0.045918	UP
ENSXETG00000017290	comp189506_c4_seq3	2.50518	1.39138	0.00707158	0.0183967	UP
ENSXETG00000012544	comp192221_c10_seq2	2.50498	2.42399	0.00121134	0.00405665	UP
ENSXETG00000020197	comp194480_c0_seq1	2.50198	3.63992	7.85351e-05	0.000386237	UP
ENSXETG00000008422	comp192370_c2_seq1	2.49968	6.86035	5.83758e-05	0.000296957	UP
ENSXETG00000015599	comp194322_c0_seq1	2.49884	7.60037	6.65907e-05	0.000334347	UP
ENSXETG00000000525	comp193774_c0_seq1	2.49564	9.01765	4.93609e-05	0.000256537	UP
ENSXETG00000000256	comp193798_c0_seq1	2.48951	6.7317	3.45769e-05	0.000187109	UP
ENSXETG00000018741	comp180853_c0_seq3	2.48841	1.6645	0.0142868	0.0332404	UP
ENSXETG00000001936	comp142356_c0_seq1	2.48699	7.12584	0.000219187	0.000933488	UP
ENSXETG00000000903	comp192545_c3_seq2	2.4793	5.30731	1.53649e-05	9.28969e-05	UP
ENSXETG00000000731	comp184881_c2_seq1	2.47861	7.10892	3.70789e-05	0.000198486	UP
ENSXETG00000012507	comp193726_c0_seq1	2.46351	8.48627	4.8587e-05	0.000252892	UP
ENSXETG00000005010	comp189757_c5_seq3	2.46214	1.72238	0.00580486	0.0155104	UP
ENSXETG00000002522	comp142344_c0_seq1	2.45952	8.9044	4.81971e-05	0.000251427	UP
ENSXETG00000011407	comp178800_c0_seq4	2.45944	3.72792	7.58411e-05	0.000374982	UP
ENSXETG00000015433	comp192757_c7_seq4	2.45778	7.07227	5.61679e-05	0.000287195	UP
ENSXETG00000013296	comp193199_c8_seq1	2.45189	7.22046	9.50249e-05	0.000456369	UP
ENSXETG00000021724	comp74602_c0_seq2	2.45137	5.36946	6.56822e-05	0.000330262	UP
ENSXETG00000018402	comp74250_c0_seq1	2.44883	6.68241	3.68134e-05	0.000197673	UP
ENSXETG00000031794	comp189064_c1_seq15	2.44787	3.16795	0.000352553	0.00141816	UP
ENSXETG00000027531	comp142298_c0_seq1	2.44637	6.14013	0.000419219	0.0016408	UP
ENSXETG00000012596	comp192648_c0_seq2	2.44314	3.81543	9.00461e-05	0.000436069	UP
ENSXETG00000015973	comp179939_c0_seq2	2.43972	1.94393	0.0046167	0.0128356	UP
ENSXETG00000018321	comp192239_c0_seq3	2.43827	6.70227	3.54409e-05	0.000190893	UP
ENSXETG00000011514	comp186616_c0_seq1	2.43827	6.67875	8.96693e-05	0.000435153	UP
ENSXETG00000002417	comp169663_c0_seq1	2.43718	3.05487	0.000444427	0.00172877	UP
ENSXETG00000010191	comp190034_c2_seq2	2.43352	3.09603	0.000486776	0.0018592	UP
ENSXETG00000032951	comp191319_c0_seq11	2.43206	5.10277	9.35366e-05	0.000451715	UP
ENSXETG00000026897	comp194011_c0_seq1	2.42625	4.04198	4.70956e-05	0.000246605	UP
ENSXETG00000012588	comp168613_c1_seq1	2.42431	2.76394	0.001996	0.00622318	UP
ENSXETG00000018158	comp188764_c8_seq2	2.42385	1.85861	0.00349409	0.0101543	UP
ENSXETG00000012301	comp142275_c0_seq1	2.42118	8.36592	5.53028e-05	0.000283605	UP
ENSXETG00000008055	comp170933_c0_seq3	2.42105	2.35999	0.00112909	0.00382538	UP
ENSXETG00000011221	comp193269_c1_seq1	2.41905	5.08207	0.000157809	0.000703502	UP
ENSXETG00000004726	comp190214_c15_seq1	2.41812	3.80523	0.000212987	0.000912107	UP
ENSXETG00000015003	comp190931_c11_seq5	2.41733	1.6161	0.00518167	0.0141409	UP
ENSXETG00000026578	comp194315_c0_seq1	2.41536	4.162	7.15776e-05	0.000357837	UP
ENSXETG00000004317	comp190181_c4_seq2	2.41367	4.13467	0.000299458	0.00123382	UP
ENSXETG00000004406	comp192930_c0_seq1	2.41296	2.68089	0.000631397	0.00233594	UP
ENSXETG00000032839	comp191355_c3_seq3	2.41138	3.13185	0.000261015	0.00108936	UP
ENSXETG00000026185	comp183200_c0_seq3	2.41127	3.39469	0.000384328	0.00152482	UP
ENSXETG00000002568	comp181021_c0_seq3	2.41013	2.47695	0.0038774	0.0110949	UP
ENSXETG00000016255	comp150956_c0_seq2	2.40949	0.788699	0.0198415	0.043723	UP
ENSXETG00000026269	comp194045_c0_seq1	2.4082	8.10377	0.00213691	0.00660921	UP
ENSXETG00000000707	comp169686_c0_seq1	2.40591	10.096	0.00152685	0.00496743	UP
ENSXETG00000019166	comp169702_c0_seq1	2.40077	6.88357	5.46274e-05	0.000280555	UP
ENSXETG00000018786	comp190569_c11_seq2	2.39865	2.04858	0.00291564	0.00868949	UP
ENSXETG00000021449	comp182600_c0_seq2	2.39143	1.50615	0.00797226	0.0204042	UP
ENSXETG00000034038	comp185602_c1_seq2	2.38995	2.44604	0.00133434	0.00440287	UP
ENSXETG00000031325	comp193753_c0_seq1	2.38879	4.27031	0.000975268	0.0033833	UP
ENSXETG00000003527	comp183405_c0_seq1	2.3839	2.52973	0.00503817	0.0138143	UP
ENSXETG00000016575	comp194025_c0_seq1	2.381	1.89508	0.00570896	0.0153097	UP
ENSXETG00000020533	comp169994_c1_seq1	2.3794	6.08096	0.000114861	0.000537899	UP
ENSXETG00000005734	comp170521_c0_seq2	2.3787	1.06452	0.0108506	0.0264484	UP
ENSXETG00000014657	comp191970_c0_seq1	2.36945	2.94607	0.000755146	0.00271825	UP
ENSXETG00000016227	comp189650_c1_seq1	2.36764	3.65361	0.000173983	0.000766948	UP
ENSXETG00000011576	comp170005_c0_seq1	2.36621	3.93173	0.000101256	0.000482299	UP
ENSXETG00000027525	comp142040_c0_seq3	2.36563	4.5011	0.000118905	0.000553486	UP
ENSXETG00000016843	comp193627_c0_seq1	2.36545	10.964	0.000171804	0.000758621	UP
ENSXETG00000024157	comp141217_c0_seq1	2.36421	2.33508	0.00551225	0.0149028	UP
ENSXETG00000015038	comp194301_c0_seq1	2.36111	6.90161	0.000104804	0.00049547	UP
ENSXETG00000017729	comp188641_c2_seq2	2.36076	0.76635	0.0187636	0.0417176	UP
ENSXETG00000011174	comp177832_c1_seq1	2.3567	2.5432	0.00505337	0.0138396	UP
ENSXETG00000032512	comp181773_c0_seq1	2.35504	1.73771	0.00618037	0.016372	UP
ENSXETG00000004732	comp190358_c9_seq1	2.35499	5.57179	7.39904e-05	0.000366476	UP
ENSXETG00000013780	comp188861_c4_seq1	2.35426	3.36073	0.000410802	0.00161513	UP
ENSXETG00000014636	comp190654_c3_seq3	2.35385	5.37055	4.62413e-05	0.00024268	UP
ENSXETG00000010660	comp190369_c0_seq4	2.35248	1.0493	0.0145034	0.0335871	UP
ENSXETG00000033805	comp177372_c1_seq1	2.35246	1.64098	0.0112468	0.0272802	UP
ENSXETG00000009042	comp169497_c0_seq1	2.35173	6.44909	8.08265e-05	0.000396946	UP
ENSXETG00000020532	comp187078_c0_seq1	2.35071	4.68448	0.00450718	0.0125966	UP
ENSXETG00000001884	comp186425_c0_seq2	2.34736	2.62934	0.000810299	0.00288728	UP
ENSXETG00000019334	comp190825_c1_seq4	2.34132	2.98456	0.0013199	0.00436559	UP
ENSXETG00000012470	comp89648_c0_seq1	2.33975	3.61966	0.000350732	0.00141165	UP
ENSXETG00000020014	comp191489_c6_seq28	2.33926	3.75274	0.000542493	0.00204729	UP
ENSXETG00000005589	comp141843_c1_seq1	2.33837	5.4698	6.36441e-05	0.000321099	UP
ENSXETG00000022255	comp188221_c0_seq1	2.33796	8.76095	0.000113618	0.000532797	UP
ENSXETG00000014881	comp191448_c0_seq1	2.33788	2.35554	0.0096193	0.0239673	UP
ENSXETG00000024144	comp193889_c0_seq1	2.33768	7.63577	7.18598e-05	0.000358218	UP
ENSXETG00000015756	comp191897_c2_seq9	2.33458	3.07053	0.000453439	0.00175695	UP
ENSXETG00000027496	comp193911_c0_seq1	2.33189	4.58586	0.00463934	0.0128831	UP
ENSXETG00000017972	comp189932_c2_seq3	2.3308	1.46001	0.0101573	0.0250832	UP
ENSXETG00000009921	comp182035_c0_seq2	2.32871	5.46392	0.000393772	0.00155697	UP
ENSXETG00000022298	comp135718_c0_seq2	2.32784	0.747899	0.0187295	0.041655	UP
ENSXETG00000033250	comp191348_c0_seq2	2.32757	4.29418	7.18086e-05	0.000358218	UP
ENSXETG00000000696	comp192202_c6_seq1	2.32423	4.03806	8.17348e-05	0.000400377	UP
ENSXETG00000000588	comp191593_c5_seq1	2.32299	4.12077	0.000118013	0.000550439	UP
ENSXETG00000031043	comp194150_c0_seq1	2.32201	4.50654	0.00025311	0.00105853	UP
ENSXETG00000017937	comp177843_c0_seq4	2.31847	5.46965	5.48863e-05	0.000281677	UP
ENSXETG00000033680	comp185054_c0_seq1	2.31403	1.34502	0.0164554	0.0373375	UP
ENSXETG00000006057	comp193794_c0_seq1	2.31264	8.69048	0.000117861	0.000550095	UP
ENSXETG00000020089	comp136035_c0_seq1	2.31212	5.85013	7.61796e-05	0.000376248	UP
ENSXETG00000014731	comp187618_c0_seq2	2.30955	4.34744	0.000137955	0.00062788	UP
ENSXETG00000003135	comp93056_c0_seq1	2.30589	4.82311	0.0115829	0.02792	UP
ENSXETG00000005077	comp193724_c0_seq1	2.30403	9.77764	0.000171591	0.000758621	UP
ENSXETG00000027080	comp194163_c0_seq1	2.30109	3.31726	0.000303642	0.00124884	UP
ENSXETG00000034243	comp186122_c0_seq1	2.29981	2.39419	0.00212492	0.00657506	UP
ENSXETG00000007537	comp189994_c3_seq6	2.29819	3.22592	0.00106763	0.00364556	UP
ENSXETG00000021086	comp114711_c0_seq1	2.29618	4.51156	0.000364841	0.00145999	UP
ENSXETG00000023007	comp185630_c0_seq2	2.29445	3.83646	0.00013929	0.000633128	UP
ENSXETG00000023897	comp193759_c0_seq1	2.29153	10.4321	0.000264449	0.00110198	UP
ENSXETG00000024423	comp193706_c0_seq1	2.28554	8.57592	0.000138775	0.000631198	UP
ENSXETG00000001366	comp177492_c0_seq1	2.28552	4.15594	0.0122186	0.0291795	UP
ENSXETG00000004851	comp189266_c5_seq4	2.28411	5.55889	8.48872e-05	0.000414257	UP
ENSXETG00000004194	comp188536_c7_seq3	2.28344	6.17337	0.000116675	0.000544927	UP
ENSXETG00000027261	comp179627_c0_seq2	2.28343	2.31125	0.00433188	0.0121849	UP
ENSXETG00000022761	comp141958_c0_seq1	2.28091	4.20878	0.000110289	0.000519637	UP
ENSXETG00000016149	comp181316_c1_seq2	2.2768	4.41689	0.000664876	0.0024412	UP
ENSXETG00000020341	comp74415_c0_seq1	2.27666	7.00518	0.000211926	0.0009097	UP
ENSXETG00000000790	comp183675_c0_seq1	2.27475	2.34215	0.00256463	0.00775295	UP
ENSXETG00000011939	comp186494_c0_seq2	2.27474	5.02264	7.24387e-05	0.000360587	UP
ENSXETG00000020594	comp194032_c0_seq1	2.27397	6.83215	0.000247433	0.00103728	UP
ENSXETG00000030549	comp185066_c0_seq3	2.26928	2.29911	0.00250452	0.00760757	UP
ENSXETG00000004300	comp171518_c0_seq1	2.26904	2.16635	0.00495412	0.0136214	UP
ENSXETG00000015289	comp74666_c0_seq2	2.26536	7.66248	0.00020597	0.00088752	UP
ENSXETG00000006145	comp74374_c0_seq1	2.26504	6.83766	0.000126367	0.000583534	UP
ENSXETG00000031096	comp141910_c0_seq2	2.26362	1.81869	0.00576681	0.015441	UP
ENSXETG00000003874	comp192191_c3_seq1	2.2619	3.41642	0.00330488	0.00969589	UP
ENSXETG00000025658	comp194299_c0_seq1	2.25711	4.99216	0.000118659	0.000552709	UP
ENSXETG00000030443	comp187165_c0_seq4	2.25643	1.73277	0.00806748	0.0206024	UP
ENSXETG00000017985	comp194263_c0_seq1	2.2488	6.02022	0.000113887	0.000533698	UP
ENSXETG00000012776	comp192551_c0_seq3	2.24778	3.22627	0.00109962	0.00373828	UP
ENSXETG00000004011	comp192347_c10_seq1	2.24725	1.93268	0.00630255	0.0166513	UP
ENSXETG00000001534	comp74933_c0_seq1	2.24714	7.30084	0.000178198	0.000782879	UP
ENSXETG00000000709	comp191066_c0_seq3	2.24289	5.62213	0.000157906	0.000703502	UP
ENSXETG00000021497	comp184218_c0_seq3	2.2423	5.54486	0.000185417	0.000809402	UP
ENSXETG00000013067	comp190545_c2_seq12	2.23896	4.33496	0.00022197	0.000944187	UP
ENSXETG00000003671	comp190728_c0_seq3	2.23796	2.34724	0.00253012	0.00767194	UP
ENSXETG00000000752	comp183471_c0_seq1	2.23787	7.63164	0.000146462	0.000660542	UP
ENSXETG00000022138	comp185214_c0_seq1	2.23764	0.688608	0.0228272	0.0491657	UP
ENSXETG00000017968	comp190356_c1_seq3	2.23694	2.17025	0.00402691	0.011467	UP
ENSXETG00000001122	comp189851_c1_seq1	2.236	2.44585	0.00685308	0.0179411	UP
ENSXETG00000031727	comp188020_c0_seq2	2.23413	3.87851	0.000212516	0.000910653	UP
ENSXETG00000012839	comp191204_c1_seq1	2.23273	4.41499	0.000218045	0.000930335	UP
ENSXETG00000033522	comp181664_c0_seq1	2.23219	1.28584	0.0186124	0.0414607	UP
ENSXETG00000017355	comp142334_c0_seq1	2.23123	3.95744	0.000290328	0.00119762	UP
ENSXETG00000019224	comp192325_c7_seq1	2.2292	3.56434	0.000591518	0.00220835	UP
ENSXETG00000023243	comp186041_c0_seq4	2.22853	7.65528	0.000192083	0.00083483	UP
ENSXETG00000019765	comp188885_c6_seq9	2.22814	4.21205	0.000230085	0.00097298	UP
ENSXETG00000009980	comp177228_c0_seq3	2.22802	2.39985	0.00228825	0.00702424	UP
ENSXETG00000001731	comp141612_c0_seq1	2.22797	1.37122	0.0183703	0.0409746	UP
ENSXETG00000003756	comp137624_c1_seq2	2.22756	4.43788	0.00182677	0.00576791	UP
ENSXETG00000018382	comp189713_c4_seq1	2.22252	8.05974	0.000368697	0.00147288	UP
ENSXETG00000027081	comp194371_c0_seq1	2.22231	3.87184	0.000212032	0.0009097	UP
ENSXETG00000018464	comp187838_c0_seq3	2.22201	2.81568	0.00131349	0.00434644	UP
ENSXETG00000008202	comp194360_c0_seq1	2.21812	5.29457	9.6011e-05	0.000460152	UP
ENSXETG00000011673	comp194475_c0_seq1	2.21805	4.93466	0.000112034	0.000526433	UP
ENSXETG00000006346	comp194079_c0_seq1	2.21755	3.98349	0.000158905	0.000707499	UP
ENSXETG00000027658	comp194212_c0_seq1	2.21304	4.70347	0.000149291	0.000670267	UP
ENSXETG00000011080	comp190860_c0_seq1	2.21292	2.25585	0.00295982	0.00881737	UP
ENSXETG00000009598	comp194149_c0_seq1	2.21239	4.98505	0.000119435	0.000555211	UP
ENSXETG00000022046	comp191145_c4_seq1	2.21197	5.72306	0.00015101	0.000676675	UP
ENSXETG00000005648	comp191868_c3_seq4	2.2111	3.53453	0.000505796	0.00192341	UP
ENSXETG00000022369	comp192094_c7_seq4	2.21025	4.26644	0.000143746	0.000650831	UP
ENSXETG00000004710	comp190785_c6_seq2	2.20989	7.24541	0.000516481	0.00195656	UP
ENSXETG00000013740	comp190008_c13_seq1	2.20859	9.18236	0.000322567	0.00131579	UP
ENSXETG00000017411	comp191126_c1_seq3	2.20739	4.73142	0.000454478	0.00175902	UP
ENSXETG00000013610	comp193776_c0_seq1	2.2067	6.34893	0.000174662	0.000769285	UP
ENSXETG00000011204	comp168697_c0_seq7	2.20604	3.93908	0.000946233	0.00329851	UP
ENSXETG00000027840	comp193688_c0_seq1	2.20603	8.708	0.000323425	0.00131852	UP
ENSXETG00000000585	comp142177_c0_seq4	2.20302	2.69041	0.00175985	0.00558705	UP
ENSXETG00000025399	comp189626_c9_seq3	2.20226	5.32314	0.000146555	0.000660542	UP
ENSXETG00000002580	comp191193_c0_seq3	2.20165	5.15435	0.00339321	0.00990909	UP
ENSXETG00000022183	comp193169_c8_seq2	2.19867	7.66593	0.000270315	0.00112306	UP
ENSXETG00000001258	comp142335_c0_seq1	2.19797	4.55258	0.000369771	0.00147463	UP
ENSXETG00000030983	comp178859_c1_seq3	2.19635	3.82254	0.00105467	0.00361015	UP
ENSXETG00000003055	comp187311_c0_seq1	2.19591	4.01596	0.000238672	0.00100601	UP
ENSXETG00000023189	comp191903_c0_seq5	2.19392	2.60976	0.00203085	0.00631771	UP
ENSXETG00000004281	comp187613_c0_seq3	2.19232	1.52442	0.015741	0.0359152	UP
ENSXETG00000017876	comp191930_c3_seq1	2.19214	4.9884	0.000157112	0.000700861	UP
ENSXETG00000033251	comp190136_c6_seq4	2.18908	3.05126	0.00153035	0.0049765	UP
ENSXETG00000004877	comp188333_c1_seq1	2.18883	4.37981	0.000316854	0.00129629	UP
ENSXETG00000012460	comp190249_c0_seq1	2.18706	2.72551	0.00216343	0.00667938	UP
ENSXETG00000004452	comp194384_c0_seq1	2.18464	6.4526	0.000454414	0.00175902	UP
ENSXETG00000004222	comp125810_c0_seq1	2.18441	5.37736	0.000210387	0.000903755	UP
ENSXETG00000023101	comp189717_c0_seq5	2.18381	8.18536	0.00128439	0.0042725	UP
ENSXETG00000029917	comp191681_c0_seq7	2.18143	3.41292	0.00195998	0.00613288	UP
ENSXETG00000008415	comp190857_c3_seq1	2.18008	6.96208	0.000308409	0.00126546	UP
ENSXETG00000023972	comp177684_c1_seq1	2.1792	1.66383	0.0118796	0.0284972	UP
ENSXETG00000007556	comp169860_c0_seq1	2.17849	3.89048	0.00105308	0.00360827	UP
ENSXETG00000020871	comp184004_c0_seq1	2.17798	4.77794	0.000223379	0.000949019	UP
ENSXETG00000006969	comp142133_c0_seq3	2.17434	4.63698	0.000165306	0.00073365	UP
ENSXETG00000015914	comp170918_c0_seq2	2.17071	3.76953	0.000282671	0.00116881	UP
ENSXETG00000004025	comp189748_c1_seq2	2.16974	4.94692	0.000137899	0.00062788	UP
ENSXETG00000009309	comp181423_c0_seq1	2.16972	2.66087	0.00583807	0.0155779	UP
ENSXETG00000015025	comp142440_c0_seq2	2.1689	7.00282	0.000321492	0.00131295	UP
ENSXETG00000018125	comp189477_c0_seq3	2.16864	3.93903	0.000251503	0.00105308	UP
ENSXETG00000008212	comp171972_c1_seq1	2.16813	3.16378	0.000776981	0.00278139	UP
ENSXETG00000000290	comp194458_c0_seq1	2.16535	2.78645	0.00179672	0.00568076	UP
ENSXETG00000001511	comp191580_c9_seq3	2.16235	3.6091	0.0012904	0.00428634	UP
ENSXETG00000014422	comp76559_c0_seq2	2.16124	4.32127	0.000770778	0.0027606	UP
ENSXETG00000013028	comp191147_c2_seq1	2.16074	1.77857	0.0144045	0.0334582	UP
ENSXETG00000002534	comp186491_c2_seq2	2.1605	2.11794	0.0148836	0.0343532	UP
ENSXETG00000019606	comp190962_c2_seq7	2.15964	4.95179	0.000162823	0.000723093	UP
ENSXETG00000015262	comp194476_c0_seq1	2.15911	4.53574	0.00663552	0.0174317	UP
ENSXETG00000026436	comp193686_c0_seq1	2.15333	9.34529	0.00043715	0.00170427	UP
ENSXETG00000004027	comp74405_c0_seq1	2.15194	4.3672	0.000197528	0.000853787	UP
ENSXETG00000022440	comp187672_c0_seq1	2.15185	6.04978	0.00024055	0.00101269	UP
ENSXETG00000021814	comp194334_c0_seq1	2.1488	5.98896	0.000397945	0.0015699	UP
ENSXETG00000010238	comp192856_c0_seq2	2.14632	2.71417	0.00412357	0.0116935	UP
ENSXETG00000024667	comp193641_c0_seq1	2.14416	9.92816	0.000561272	0.00211015	UP
ENSXETG00000016078	comp190827_c4_seq2	2.14182	8.05083	0.000403337	0.00158847	UP
ENSXETG00000002161	comp193788_c0_seq1	2.13953	9.9724	0.000471146	0.00181044	UP
ENSXETG00000000974	comp188214_c2_seq2	2.13821	3.99248	0.00103744	0.00356168	UP
ENSXETG00000012051	comp193247_c5_seq1	2.13701	3.42081	0.00153878	0.00500139	UP
ENSXETG00000000914	comp141940_c0_seq1	2.13385	3.43535	0.000750922	0.00271041	UP
ENSXETG00000024633	comp178303_c0_seq1	2.13172	4.4721	0.000445358	0.00173142	UP
ENSXETG00000004412	comp186470_c1_seq2	2.12967	2.86422	0.00199291	0.00621633	UP
ENSXETG00000018620	comp186967_c2_seq1	2.12804	3.66593	0.000906551	0.00317658	UP
ENSXETG00000006898	comp190088_c8_seq5	2.1279	4.80584	0.000780611	0.00279294	UP
ENSXETG00000024806	comp183514_c0_seq2	2.12621	9.32278	0.000403083	0.00158836	UP
ENSXETG00000018767	comp193710_c0_seq1	2.12434	11.1204	0.000568464	0.00213258	UP
ENSXETG00000019862	comp74424_c0_seq1	2.12352	6.54736	0.000406478	0.00159993	UP
ENSXETG00000027492	comp193946_c0_seq1	2.12289	5.67928	0.000919297	0.00321315	UP
ENSXETG00000017438	comp171321_c0_seq2	2.12163	5.19955	0.000193226	0.000838839	UP
ENSXETG00000000907	comp191144_c2_seq1	2.12026	6.32188	0.000358985	0.0014407	UP
ENSXETG00000010120	comp184524_c1_seq1	2.12004	2.72624	0.00548805	0.0148489	UP
ENSXETG00000025009	comp142304_c0_seq2	2.11992	7.87184	0.000285456	0.00117823	UP
ENSXETG00000012583	comp193691_c0_seq1	2.11987	11.7947	0.00117318	0.00394997	UP
ENSXETG00000020597	comp185833_c0_seq1	2.11809	3.84267	0.00117455	0.00395245	UP
ENSXETG00000023679	comp145122_c0_seq1	2.11739	1.11804	0.0221644	0.0479907	UP
ENSXETG00000025293	comp192427_c7_seq2	2.11584	4.82688	0.00022717	0.000963947	UP
ENSXETG00000012582	comp179662_c3_seq1	2.11411	3.3391	0.000991721	0.00343523	UP
ENSXETG00000001108	comp185037_c1_seq1	2.11398	1.63419	0.0228392	0.0491763	UP
ENSXETG00000020567	comp194392_c0_seq1	2.11393	5.24748	0.000205514	0.000886104	UP
ENSXETG00000005684	comp188495_c0_seq3	2.11371	1.6306	0.0138751	0.0324343	UP
ENSXETG00000016436	comp180984_c0_seq1	2.11194	4.74938	0.00166937	0.00535598	UP
ENSXETG00000018165	comp178369_c0_seq1	2.10983	2.02265	0.0102377	0.0252459	UP
ENSXETG00000013347	comp190428_c4_seq4	2.10821	4.13215	0.000984877	0.00341493	UP
ENSXETG00000007774	comp188982_c6_seq1	2.10818	2.90312	0.00244362	0.00744207	UP
ENSXETG00000000246	comp193870_c0_seq1	2.10757	6.93331	0.000456374	0.00176439	UP
ENSXETG00000031875	comp185814_c0_seq2	2.10502	2.26147	0.0144187	0.0334715	UP
ENSXETG00000020685	comp135576_c1_seq1	2.10499	7.54861	0.000360482	0.00144587	UP
ENSXETG00000007972	comp190368_c2_seq3	2.10299	6.40229	0.000414093	0.00162348	UP
ENSXETG00000025404	comp177989_c0_seq1	2.10222	6.02143	0.000362212	0.00145198	UP
ENSXETG00000033349	comp193285_c6_seq5	2.10196	2.67989	0.00547617	0.0148283	UP
ENSXETG00000012175	comp181552_c1_seq5	2.10065	5.63465	0.000232211	0.000980555	UP
ENSXETG00000022893	comp193733_c0_seq1	2.10011	8.64412	0.000413199	0.00162089	UP
ENSXETG00000016975	comp194511_c0_seq1	2.0999	4.74643	0.000335302	0.00135819	UP
ENSXETG00000012846	comp77353_c0_seq1	2.09825	5.71445	0.000479256	0.00183501	UP
ENSXETG00000009111	comp142083_c0_seq1	2.09797	5.35776	0.000231905	0.000979859	UP
ENSXETG00000002431	comp191886_c2_seq2	2.09754	4.19798	0.000333458	0.00135466	UP
ENSXETG00000024709	comp183810_c0_seq5	2.09745	4.24162	0.000374543	0.0014911	UP
ENSXETG00000018823	comp191998_c0_seq4	2.09672	3.83352	0.0038641	0.0110614	UP
ENSXETG00000027259	comp74460_c0_seq2	2.09431	9.08663	0.00101604	0.00351075	UP
ENSXETG00000021121	comp186949_c0_seq3	2.09343	2.58437	0.00594561	0.0158345	UP
ENSXETG00000024794	comp191039_c2_seq7	2.09232	1.45646	0.0183375	0.0409403	UP
ENSXETG00000009646	comp188983_c0_seq1	2.0881	3.37847	0.00088213	0.00310291	UP
ENSXETG00000005916	comp142679_c0_seq1	2.08769	3.98088	0.000514671	0.00195076	UP
ENSXETG00000022819	comp77674_c0_seq1	2.08509	3.6739	0.000573053	0.00214563	UP
ENSXETG00000005739	comp183605_c1_seq4	2.08169	4.15706	0.000754488	0.00271825	UP
ENSXETG00000013724	comp192332_c3_seq5	2.08034	3.64245	0.00173334	0.00552052	UP
ENSXETG00000006212	comp74371_c0_seq1	2.08022	7.31534	0.000470356	0.0018084	UP
ENSXETG00000016095	comp193467_c2_seq1	2.07764	7.17127	0.000507955	0.00192952	UP
ENSXETG00000032383	comp189900_c1_seq12	2.07534	3.80875	0.000511052	0.0019381	UP
ENSXETG00000019844	comp191813_c10_seq1	2.07219	4.19843	0.000412758	0.00162007	UP
ENSXETG00000002847	comp185816_c0_seq1	2.0709	4.36113	0.000461755	0.00178025	UP
ENSXETG00000018715	comp173366_c0_seq1	2.07088	5.6897	0.00553202	0.0149384	UP
ENSXETG00000013035	comp190657_c0_seq1	2.07019	6.65952	0.00042166	0.00164665	UP
ENSXETG00000027370	comp173106_c2_seq1	2.06753	4.98289	0.000249901	0.001047	UP
ENSXETG00000026506	comp191138_c2_seq2	2.06575	2.63292	0.00381445	0.0109418	UP
ENSXETG00000015634	comp178323_c0_seq1	2.0656	2.85948	0.00218244	0.00672613	UP
ENSXETG00000032396	comp190289_c14_seq1	2.06494	3.50118	0.00121829	0.00407601	UP
ENSXETG00000006402	comp192190_c3_seq1	2.06415	4.81836	0.00135781	0.00447395	UP
ENSXETG00000013468	comp190031_c17_seq4	2.06319	2.63011	0.00310279	0.00917544	UP
ENSXETG00000025632	comp142288_c1_seq1	2.06052	9.59976	0.00144287	0.0047363	UP
ENSXETG00000023251	comp186197_c0_seq1	2.05776	4.14198	0.000651834	0.0024026	UP
ENSXETG00000010181	comp187156_c0_seq1	2.05775	2.02173	0.00637195	0.0168091	UP
ENSXETG00000017089	comp190124_c0_seq2	2.05766	2.23541	0.00524127	0.0142811	UP
ENSXETG00000011570	comp194123_c0_seq1	2.05738	4.49379	0.000503491	0.00191674	UP
ENSXETG00000002290	comp74350_c0_seq2	2.05671	4.02902	0.000655439	0.00241461	UP
ENSXETG00000006038	comp177577_c2_seq2	2.05569	5.10046	0.000554318	0.00208626	UP
ENSXETG00000026571	comp74157_c0_seq1	2.0531	4.28629	0.000391275	0.00154885	UP
ENSXETG00000004472	comp193967_c0_seq1	2.05172	5.11005	0.000517587	0.00195904	UP
ENSXETG00000027581	comp193716_c1_seq1	2.0514	9.72919	0.00129595	0.00430068	UP
ENSXETG00000025940	comp74768_c0_seq1	2.05128	5.84025	0.00037562	0.00149454	UP
ENSXETG00000001779	comp141976_c0_seq2	2.04838	5.88363	0.000474037	0.00181954	UP
ENSXETG00000012591	comp184100_c3_seq1	2.04821	3.21048	0.00145793	0.00478348	UP
ENSXETG00000014662	comp169781_c0_seq1	2.04763	6.70054	0.000545022	0.00205446	UP
ENSXETG00000001853	comp191142_c12_seq1	2.04626	6.56029	0.000419196	0.0016408	UP
ENSXETG00000003838	comp186170_c1_seq1	2.04621	5.33391	0.000265302	0.00110487	UP
ENSXETG00000000697	comp175031_c0_seq1	2.0438	4.90908	0.000690624	0.00252286	UP
ENSXETG00000014077	comp194357_c0_seq1	2.04029	5.17639	0.000315621	0.00129277	UP
ENSXETG00000010788	comp193360_c3_seq4	2.03991	3.00609	0.00491984	0.0135531	UP
ENSXETG00000020882	comp189387_c4_seq4	2.03392	6.52365	0.000563427	0.00211597	UP
ENSXETG00000001505	comp142797_c0_seq1	2.03016	4.34617	0.000383305	0.0015225	UP
ENSXETG00000020835	comp142755_c0_seq1	2.02839	3.88088	0.00056319	0.00211597	UP
ENSXETG00000011549	comp194521_c0_seq1	2.02735	6.62255	0.00173626	0.00552728	UP
ENSXETG00000033365	comp169920_c0_seq1	2.02601	4.34906	0.000665113	0.0024412	UP
ENSXETG00000015507	comp193637_c0_seq1	2.02575	10.4918	0.00120233	0.00403135	UP
ENSXETG00000015108	comp189227_c0_seq1	2.02468	3.98107	0.000600752	0.00223803	UP
ENSXETG00000016745	comp184928_c0_seq3	2.02452	2.43111	0.00454579	0.0126689	UP
ENSXETG00000002754	comp189787_c2_seq2	2.02283	2.45267	0.0076863	0.0197449	UP
ENSXETG00000004176	comp194517_c0_seq1	2.01937	4.51416	0.00107504	0.00366365	UP
ENSXETG00000031120	comp171165_c0_seq1	2.014	3.52018	0.00116867	0.00394031	UP
ENSXETG00000026278	comp173557_c0_seq1	2.01077	1.8261	0.0133425	0.0313473	UP
ENSXETG00000010219	comp183459_c0_seq2	2.01018	3.64991	0.00114145	0.00386351	UP
ENSXETG00000000453	comp193270_c7_seq14	2.01008	3.67455	0.000759088	0.00272856	UP
ENSXETG00000005234	comp184561_c0_seq1	2.00999	4.57132	0.00130209	0.00431488	UP
ENSXETG00000023538	comp187533_c1_seq2	2.00824	3.40844	0.00115051	0.00389038	UP
ENSXETG00000000990	comp186532_c0_seq2	2.00735	6.37341	0.000599753	0.0022355	UP
ENSXETG00000018024	comp177606_c0_seq1	2.00617	2.15755	0.00992534	0.0245977	UP
ENSXETG00000014075	comp142264_c0_seq1	2.00487	8.9707	0.00137961	0.00454365	UP
ENSXETG00000026934	comp169813_c0_seq5	2.00357	4.03643	0.003693	0.0106285	UP
ENSXETG00000007164	comp192060_c1_seq1	2.00176	3.15051	0.00339818	0.00991944	UP
ENSXETG00000017377	comp181113_c0_seq1	1.99989	8.66336	0.00210477	0.00652142	UP
ENSXETG00000012037	comp183839_c0_seq1	1.9971	4.84363	0.000479387	0.00183501	UP
ENSXETG00000002589	comp192800_c1_seq1	1.9964	5.52131	0.000860129	0.00303685	UP
ENSXETG00000025472	comp191914_c4_seq9	1.99623	3.72051	0.000988783	0.00342676	UP
ENSXETG00000018446	comp194033_c0_seq1	1.99462	7.63293	0.000913615	0.00319972	UP
ENSXETG00000014612	comp142473_c0_seq2	1.99043	5.93758	0.000518291	0.00196021	UP
ENSXETG00000009510	comp177687_c1_seq1	1.98936	2.43279	0.00558286	0.0150411	UP
ENSXETG00000027683	comp194006_c0_seq1	1.98929	6.60048	0.000734504	0.00265804	UP
ENSXETG00000010455	comp193460_c1_seq5	1.98896	3.17422	0.00168256	0.00539335	UP
ENSXETG00000015051	comp189560_c0_seq1	1.98526	4.86529	0.000454789	0.00175924	UP
ENSXETG00000006353	comp190697_c0_seq6	1.98488	4.38975	0.000720146	0.00261151	UP
ENSXETG00000015700	comp191401_c0_seq14	1.98237	8.2217	0.000834637	0.00296113	UP
ENSXETG00000027476	comp189481_c0_seq1	1.9805	2.79532	0.00359026	0.0103843	UP
ENSXETG00000016396	comp169043_c0_seq2	1.9802	5.9831	0.00106598	0.00364349	UP
ENSXETG00000012919	comp183436_c0_seq1	1.97736	6.95323	0.00225624	0.00693515	UP
ENSXETG00000006558	comp142037_c1_seq1	1.97695	4.63683	0.000692724	0.0025292	UP
ENSXETG00000006009	comp193842_c0_seq1	1.97645	7.44456	0.00127414	0.00424247	UP
ENSXETG00000034042	comp178745_c0_seq1	1.97422	4.44818	0.00074444	0.0026898	UP
ENSXETG00000017504	comp170052_c0_seq1	1.97368	1.60564	0.0164731	0.0373529	UP
ENSXETG00000017801	comp193063_c3_seq11	1.97316	2.7899	0.00345621	0.0100635	UP
ENSXETG00000008945	comp170126_c2_seq1	1.97307	5.34735	0.000504969	0.00192131	UP
ENSXETG00000005640	comp187103_c0_seq4	1.97086	4.22515	0.000787334	0.00281555	UP
ENSXETG00000014107	comp191204_c14_seq1	1.97068	1.73258	0.0128843	0.0304249	UP
ENSXETG00000026168	comp191215_c1_seq1	1.96436	4.94669	0.00100749	0.0034864	UP
ENSXETG00000011699	comp192440_c3_seq6	1.96319	4.38364	0.000886176	0.00311302	UP
ENSXETG00000030976	comp188954_c1_seq2	1.96272	2.01021	0.0129057	0.0304444	UP
ENSXETG00000027622	comp193719_c0_seq1	1.96229	11.2776	0.00196167	0.0061354	UP
ENSXETG00000019354	comp191857_c6_seq1	1.96081	2.09002	0.0218759	0.0474695	UP
ENSXETG00000031584	comp168736_c0_seq1	1.9579	3.30631	0.00165405	0.0053197	UP
ENSXETG00000007039	comp190892_c0_seq3	1.95779	2.48035	0.00782263	0.0200627	UP
ENSXETG00000033148	comp188775_c0_seq1	1.95477	5.65766	0.00119271	0.00400389	UP
ENSXETG00000032076	comp188174_c0_seq1	1.95455	6.17383	0.0011721	0.00394995	UP
ENSXETG00000021235	comp194213_c0_seq1	1.95441	5.32167	0.000634095	0.00234342	UP
ENSXETG00000033124	comp194355_c0_seq1	1.94831	4.20965	0.00108466	0.00369102	UP
ENSXETG00000013688	comp75276_c0_seq2	1.94749	4.49259	0.000740257	0.00267608	UP
ENSXETG00000013222	comp190988_c2_seq1	1.94671	3.62284	0.0013387	0.00441518	UP
ENSXETG00000019071	comp186954_c1_seq1	1.94537	3.39678	0.00161504	0.00521778	UP
ENSXETG00000010618	comp187675_c1_seq2	1.94529	3.01349	0.0107416	0.0262469	UP
ENSXETG00000005652	comp74474_c0_seq1	1.94518	10.3839	0.0013433	0.00442825	UP
ENSXETG00000011697	comp190652_c6_seq1	1.9446	5.47983	0.000576614	0.00215618	UP
ENSXETG00000022417	comp181223_c1_seq3	1.94373	3.79176	0.0015674	0.00508035	UP
ENSXETG00000004172	comp194296_c0_seq1	1.94299	6.69233	0.000941267	0.00328335	UP
ENSXETG00000005198	comp180907_c0_seq1	1.94184	3.9388	0.00162021	0.0052296	UP
ENSXETG00000010606	comp188447_c19_seq1	1.9394	5.68271	0.000748373	0.00270261	UP
ENSXETG00000004407	comp74540_c0_seq2	1.93588	10.823	0.00175456	0.00557281	UP
ENSXETG00000001269	comp186230_c0_seq1	1.93035	4.25037	0.000700491	0.00255087	UP
ENSXETG00000001486	comp188907_c1_seq3	1.92987	2.4091	0.00717563	0.0186256	UP
ENSXETG00000011563	comp188405_c0_seq7	1.92986	4.58583	0.00075544	0.00271825	UP
ENSXETG00000021885	comp193897_c0_seq1	1.92979	6.83655	0.000883737	0.00310602	UP
ENSXETG00000000745	comp180142_c0_seq1	1.92495	4.12933	0.00124197	0.00414129	UP
ENSXETG00000008992	comp194599_c0_seq1	1.92469	6.41931	0.00170467	0.00545417	UP
ENSXETG00000006331	comp192184_c15_seq1	1.92468	4.27349	0.00128521	0.00427319	UP
ENSXETG00000000593	comp189172_c0_seq3	1.92431	3.2609	0.00321601	0.00946709	UP
ENSXETG00000009266	comp193032_c10_seq1	1.92308	3.09217	0.00645391	0.0169973	UP
ENSXETG00000011564	comp142154_c0_seq1	1.92111	4.93187	0.000708479	0.00257501	UP
ENSXETG00000010670	comp190153_c1_seq1	1.91767	2.95084	0.0137246	0.0321256	UP
ENSXETG00000024966	comp142126_c0_seq1	1.91354	4.70269	0.00207502	0.00644071	UP
ENSXETG00000014380	comp187757_c0_seq5	1.91344	5.97403	0.00084739	0.00299949	UP
ENSXETG00000030663	comp186679_c3_seq2	1.91299	5.75716	0.000938765	0.0032779	UP
ENSXETG00000005627	comp182308_c0_seq2	1.91262	5.09031	0.00102295	0.0035276	UP
ENSXETG00000007434	comp183329_c0_seq7	1.90928	6.96764	0.00132573	0.0043807	UP
ENSXETG00000030085	comp187195_c0_seq6	1.90825	3.43938	0.00379494	0.0109038	UP
ENSXETG00000004449	comp189265_c1_seq2	1.90635	3.14553	0.00272432	0.00818238	UP
ENSXETG00000021320	comp74637_c0_seq2	1.90572	6.71753	0.0012862	0.00427442	UP
ENSXETG00000021988	comp190534_c2_seq2	1.90519	5.82275	0.000856542	0.00302572	UP
ENSXETG00000022939	comp194208_c0_seq1	1.90381	5.94377	0.0026085	0.00786847	UP
ENSXETG00000006553	comp193708_c0_seq1	1.90366	10.5079	0.00247346	0.00752968	UP
ENSXETG00000012029	comp186010_c0_seq4	1.90245	3.52504	0.00349891	0.0101623	UP
ENSXETG00000024657	comp190060_c1_seq1	1.9024	3.61611	0.00156817	0.00508049	UP
ENSXETG00000004205	comp192598_c7_seq1	1.90236	5.9785	0.00101734	0.0035135	UP
ENSXETG00000025427	comp194314_c0_seq1	1.90038	4.72558	0.000917647	0.00321061	UP
ENSXETG00000001890	comp194237_c0_seq1	1.89906	7.47908	0.0012386	0.00413401	UP
ENSXETG00000018594	comp192139_c8_seq3	1.89805	4.25127	0.00163006	0.00525653	UP
ENSXETG00000015297	comp186814_c1_seq4	1.89417	2.39449	0.0117601	0.0282786	UP
ENSXETG00000014890	comp142833_c0_seq1	1.89316	3.6995	0.00260064	0.00785037	UP
ENSXETG00000000292	comp187702_c1_seq10	1.88969	6.63522	0.00105908	0.00362349	UP
ENSXETG00000020972	comp191961_c1_seq3	1.88374	3.6382	0.00161836	0.00522607	UP
ENSXETG00000005825	comp161497_c1_seq1	1.88297	2.1644	0.0130483	0.0307182	UP
ENSXETG00000021954	comp186166_c0_seq2	1.88295	4.43105	0.00222761	0.00685623	UP
ENSXETG00000006835	comp193246_c3_seq3	1.88184	3.11904	0.00428219	0.0120785	UP
ENSXETG00000010773	comp188159_c0_seq1	1.88112	2.40106	0.00825484	0.0210192	UP
ENSXETG00000026964	comp74605_c0_seq1	1.88104	3.99078	0.00327902	0.00962813	UP
ENSXETG00000012374	comp193638_c0_seq1	1.88089	10.8657	0.00223313	0.00686715	UP
ENSXETG00000021448	comp177954_c5_seq3	1.87934	8.56562	0.00193002	0.00605547	UP
ENSXETG00000023561	comp191366_c3_seq1	1.87908	9.02105	0.0021746	0.0067079	UP
ENSXETG00000027865	comp194508_c0_seq1	1.87764	5.1226	0.000845847	0.00299555	UP
ENSXETG00000022614	comp193830_c0_seq1	1.87716	7.84937	0.00149469	0.00487421	UP
ENSXETG00000007588	comp193837_c0_seq1	1.87669	7.59739	0.00121235	0.00405807	UP
ENSXETG00000001868	comp193770_c0_seq1	1.87658	9.06419	0.001788	0.00565896	UP
ENSXETG00000023145	comp168773_c0_seq2	1.87585	3.78869	0.00168927	0.00541235	UP
ENSXETG00000003782	comp191447_c2_seq9	1.87554	2.72827	0.00546096	0.0147986	UP
ENSXETG00000006441	comp75008_c0_seq1	1.87442	5.5388	0.00249962	0.00759932	UP
ENSXETG00000018458	comp192080_c0_seq5	1.87403	1.84466	0.0173922	0.039169	UP
ENSXETG00000010405	comp187687_c6_seq1	1.86943	7.01446	0.00177592	0.00563034	UP
ENSXETG00000018924	comp141968_c0_seq1	1.86888	4.95191	0.000851157	0.00300964	UP
ENSXETG00000027403	comp187053_c0_seq2	1.86636	4.67733	0.00103089	0.00354796	UP
ENSXETG00000019672	comp191633_c7_seq3	1.86426	2.85512	0.00527003	0.0143427	UP
ENSXETG00000023108	comp113842_c0_seq1	1.86143	4.88877	0.000927784	0.00324119	UP
ENSXETG00000019802	comp185633_c0_seq2	1.85997	2.98692	0.00420289	0.0118846	UP
ENSXETG00000016596	comp191311_c9_seq3	1.8596	2.61018	0.0106401	0.0260446	UP
ENSXETG00000015580	comp194024_c0_seq1	1.85849	5.21406	0.00757509	0.0195024	UP
ENSXETG00000031018	comp190857_c9_seq1	1.85709	4.96799	0.00123688	0.00413026	UP
ENSXETG00000024599	comp77378_c0_seq1	1.85285	5.02537	0.00200929	0.00625622	UP
ENSXETG00000021851	comp142075_c0_seq3	1.85211	5.40285	0.00813818	0.0207677	UP
ENSXETG00000002237	comp191101_c6_seq8	1.85196	4.57232	0.00120791	0.0040471	UP
ENSXETG00000025084	comp194490_c0_seq1	1.84686	4.22218	0.00119203	0.00400355	UP
ENSXETG00000016140	comp194494_c0_seq1	1.84676	3.54634	0.00220069	0.00677637	UP
ENSXETG00000026802	comp194134_c0_seq1	1.84637	5.07848	0.000903344	0.00316694	UP
ENSXETG00000022840	comp183152_c0_seq1	1.84625	1.98639	0.0198217	0.0436932	UP
ENSXETG00000024145	comp78813_c0_seq1	1.84564	5.89118	0.00149337	0.00487219	UP
ENSXETG00000014616	comp194365_c0_seq1	1.84482	5.31778	0.00106545	0.00364348	UP
ENSXETG00000024742	comp192811_c7_seq1	1.84211	3.15303	0.00597167	0.0158917	UP
ENSXETG00000003689	comp194034_c0_seq1	1.83973	5.72583	0.00140416	0.00461576	UP
ENSXETG00000003602	comp193766_c0_seq1	1.83895	9.5804	0.00268621	0.00808534	UP
ENSXETG00000022399	comp193176_c0_seq21	1.83589	3.76098	0.00320596	0.00944151	UP
ENSXETG00000025457	comp194248_c0_seq1	1.83589	5.46757	0.00123595	0.00412915	UP
ENSXETG00000014477	comp74520_c0_seq1	1.83567	8.04909	0.00193132	0.00605681	UP
ENSXETG00000004292	comp191103_c4_seq3	1.83158	5.67922	0.00183317	0.00578549	UP
ENSXETG00000009545	comp192216_c3_seq1	1.83096	5.16132	0.0019105	0.00600233	UP
ENSXETG00000012046	comp74254_c0_seq3	1.82964	5.85506	0.001475	0.00482374	UP
ENSXETG00000002833	comp185246_c0_seq4	1.82694	5.16915	0.00103048	0.00354796	UP
ENSXETG00000019269	comp75201_c0_seq2	1.8245	4.80458	0.00145981	0.00478738	UP
ENSXETG00000026172	comp75010_c0_seq1	1.82316	5.29104	0.00165022	0.00531171	UP
ENSXETG00000005702	comp194741_c0_seq1	1.82307	1.96993	0.0229835	0.0494411	UP
ENSXETG00000019705	comp141872_c1_seq1	1.82195	4.91693	0.00130789	0.00433205	UP
ENSXETG00000008167	comp79888_c0_seq1	1.81972	7.84057	0.00166417	0.0053467	UP
ENSXETG00000006918	comp191017_c0_seq1	1.81589	3.42484	0.00432751	0.0121776	UP
ENSXETG00000007484	comp189903_c0_seq2	1.81452	6.1221	0.0029128	0.00868474	UP
ENSXETG00000027480	comp178974_c0_seq1	1.80886	3.95269	0.00169457	0.00542682	UP
ENSXETG00000013016	comp193737_c0_seq1	1.80868	9.72304	0.0030244	0.00898669	UP
ENSXETG00000005189	comp182999_c0_seq2	1.80843	2.63499	0.00893186	0.0224799	UP
ENSXETG00000014955	comp169724_c0_seq1	1.80651	6.29528	0.00175198	0.00556713	UP
ENSXETG00000019569	comp191614_c1_seq4	1.80511	5.77172	0.00147583	0.00482399	UP
ENSXETG00000007644	comp187149_c0_seq2	1.80419	5.39504	0.00285073	0.00852525	UP
ENSXETG00000025372	comp189034_c15_seq1	1.804	6.35304	0.0223207	0.048284	UP
ENSXETG00000008383	comp81471_c0_seq1	1.80228	3.22838	0.00480971	0.0132926	UP
ENSXETG00000022938	comp193811_c0_seq1	1.80213	8.59139	0.00247562	0.00753295	UP
ENSXETG00000006329	comp191685_c0_seq2	1.79847	3.83112	0.0018436	0.00581314	UP
ENSXETG00000007509	comp188447_c6_seq1	1.79373	8.40303	0.0042615	0.0120259	UP
ENSXETG00000004051	comp193875_c0_seq1	1.79365	7.17402	0.00218954	0.00674503	UP
ENSXETG00000019456	comp193576_c3_seq1	1.79352	9.92129	0.00353385	0.0102467	UP
ENSXETG00000019128	comp147619_c0_seq2	1.79348	7.48654	0.00331646	0.00971758	UP
ENSXETG00000018747	comp189738_c2_seq5	1.79242	3.47994	0.00463493	0.012876	UP
ENSXETG00000027109	comp181269_c0_seq2	1.79129	5.01431	0.00129266	0.00429182	UP
ENSXETG00000033350	comp192980_c10_seq1	1.78752	3.37391	0.00488429	0.0134859	UP
ENSXETG00000022875	comp193908_c0_seq1	1.78715	5.64394	0.00147407	0.00482374	UP
ENSXETG00000001529	comp192539_c8_seq1	1.78696	5.09116	0.00194241	0.00608612	UP
ENSXETG00000022610	comp192843_c2_seq14	1.78651	5.38959	0.00241746	0.00737531	UP
ENSXETG00000024898	comp142786_c0_seq1	1.78509	3.74737	0.00249927	0.00759932	UP
ENSXETG00000010645	comp142328_c0_seq1	1.78346	8.06853	0.00214911	0.00664401	UP
ENSXETG00000019944	comp193931_c0_seq1	1.78275	8.15765	0.00255318	0.00773175	UP
ENSXETG00000005180	comp169112_c0_seq1	1.78187	2.94311	0.0075822	0.0195135	UP
ENSXETG00000009317	comp141992_c0_seq1	1.78142	3.00929	0.00580609	0.0155104	UP
ENSXETG00000010208	comp185544_c1_seq1	1.78122	5.35148	0.00498882	0.0136937	UP
ENSXETG00000014318	comp193958_c0_seq1	1.77901	4.07955	0.0116441	0.0280417	UP
ENSXETG00000013514	comp190511_c1_seq2	1.77854	2.11996	0.0167668	0.0379572	UP
ENSXETG00000010030	comp183420_c0_seq1	1.77852	4.15176	0.00184082	0.00580701	UP
ENSXETG00000003571	comp183836_c0_seq2	1.77711	2.11883	0.0184248	0.0410824	UP
ENSXETG00000013044	comp74180_c0_seq1	1.77591	5.56113	0.00208548	0.00646742	UP
ENSXETG00000018884	comp182516_c4_seq1	1.77443	4.95277	0.00166763	0.00535288	UP
ENSXETG00000020165	comp194349_c0_seq1	1.77419	6.47092	0.00230852	0.00707709	UP
ENSXETG00000000750	comp169527_c0_seq1	1.77096	6.22422	0.00323468	0.00951802	UP
ENSXETG00000017097	comp188944_c3_seq1	1.77092	2.4585	0.0107722	0.0263032	UP
ENSXETG00000013305	comp192113_c7_seq1	1.76903	5.71776	0.00187196	0.0058999	UP
ENSXETG00000027623	comp169840_c0_seq2	1.76886	3.68237	0.00286241	0.0085565	UP
ENSXETG00000025317	comp191770_c17_seq1	1.76837	2.99878	0.00774775	0.0198877	UP
ENSXETG00000025664	comp193636_c0_seq1	1.76716	10.985	0.0102284	0.025232	UP
ENSXETG00000019668	comp194283_c0_seq1	1.76688	5.10048	0.00243797	0.00743139	UP
ENSXETG00000015952	comp177717_c0_seq2	1.76428	6.05488	0.00187688	0.00591114	UP
ENSXETG00000017809	comp183850_c0_seq2	1.7622	3.45481	0.00402721	0.011467	UP
ENSXETG00000003691	comp178714_c0_seq1	1.75962	5.3367	0.00189047	0.00594477	UP
ENSXETG00000021760	comp192473_c0_seq2	1.75926	7.57872	0.0023528	0.00719065	UP
ENSXETG00000030336	comp89827_c0_seq1	1.75857	5.11358	0.00146335	0.00479448	UP
ENSXETG00000021302	comp189019_c5_seq1	1.75713	4.69702	0.00384513	0.011016	UP
ENSXETG00000023134	comp193157_c2_seq2	1.75436	6.07196	0.0024068	0.00734601	UP
ENSXETG00000009304	comp169631_c0_seq1	1.75244	7.94672	0.00349334	0.0101543	UP
ENSXETG00000018652	comp192479_c3_seq1	1.74974	3.7216	0.00339227	0.00990909	UP
ENSXETG00000016740	comp177908_c0_seq1	1.74964	7.8283	0.00251005	0.00761903	UP
ENSXETG00000002831	comp192953_c0_seq16	1.74947	6.59118	0.00521216	0.0142185	UP
ENSXETG00000009287	comp186456_c0_seq1	1.74947	2.30512	0.0153295	0.0351519	UP
ENSXETG00000023496	comp142646_c0_seq1	1.74928	6.16882	0.00235052	0.00718686	UP
ENSXETG00000001420	comp191869_c3_seq8	1.74878	4.37144	0.00191539	0.006015	UP
ENSXETG00000009668	comp190224_c6_seq2	1.74795	5.70447	0.00209502	0.00649409	UP
ENSXETG00000016621	comp181529_c0_seq1	1.74592	3.14621	0.00621716	0.0164444	UP
ENSXETG00000009315	comp181720_c1_seq1	1.74505	4.44702	0.00422421	0.01194	UP
ENSXETG00000004254	comp192186_c1_seq1	1.74501	3.00438	0.0117018	0.0281678	UP
ENSXETG00000033155	comp192451_c5_seq1	1.74485	3.25353	0.00859122	0.0217326	UP
ENSXETG00000004467	comp187194_c2_seq1	1.7444	4.2635	0.00610788	0.0162108	UP
ENSXETG00000004749	comp189614_c1_seq9	1.74035	3.60658	0.00631639	0.0166752	UP
ENSXETG00000020435	comp178904_c0_seq2	1.73991	5.03199	0.0017493	0.00556118	UP
ENSXETG00000005329	comp177391_c0_seq1	1.73462	6.49619	0.00274988	0.00824847	UP
ENSXETG00000016701	comp190229_c0_seq2	1.73434	3.43122	0.0045695	0.0127196	UP
ENSXETG00000003398	comp193840_c0_seq1	1.73159	6.28751	0.00260137	0.00785037	UP
ENSXETG00000004115	comp142341_c0_seq1	1.7309	5.97095	0.00230476	0.00706867	UP
ENSXETG00000027366	comp178542_c0_seq1	1.73056	5.03314	0.00391431	0.0111821	UP
ENSXETG00000004961	comp169574_c0_seq1	1.72747	7.09095	0.00407155	0.0115602	UP
ENSXETG00000009115	comp142038_c0_seq1	1.7246	6.50386	0.00402159	0.0114604	UP
ENSXETG00000027656	comp142908_c0_seq1	1.7234	4.78507	0.00207999	0.00645325	UP
ENSXETG00000012187	comp190735_c14_seq2	1.7228	4.65819	0.00255753	0.00773976	UP
ENSXETG00000014807	comp74871_c0_seq1	1.72235	2.35641	0.0182141	0.0406909	UP
ENSXETG00000011160	comp74385_c0_seq2	1.72068	4.30727	0.00290075	0.00865623	UP
ENSXETG00000012963	comp187019_c0_seq3	1.71962	2.81249	0.0136984	0.032075	UP
ENSXETG00000002227	comp194098_c0_seq1	1.71956	6.98707	0.00340917	0.0099422	UP
ENSXETG00000007103	comp74493_c0_seq1	1.71942	8.60482	0.00332675	0.00973909	UP
ENSXETG00000001958	comp74457_c0_seq1	1.71706	8.13694	0.00416421	0.0117896	UP
ENSXETG00000031017	comp182747_c0_seq1	1.71659	5.34938	0.00802898	0.0205343	UP
ENSXETG00000027920	comp193800_c0_seq1	1.71489	8.07033	0.00308798	0.00914825	UP
ENSXETG00000032301	comp194465_c0_seq1	1.71157	3.28325	0.00686046	0.0179414	UP
ENSXETG00000023609	comp181663_c1_seq1	1.71067	8.16029	0.00366972	0.0105746	UP
ENSXETG00000005598	comp177933_c1_seq3	1.71038	4.45875	0.00299566	0.0089127	UP
ENSXETG00000010838	comp191273_c4_seq1	1.70941	4.42754	0.00324336	0.00953551	UP
ENSXETG00000018967	comp75244_c0_seq1	1.70773	3.94185	0.00365459	0.01054	UP
ENSXETG00000000916	comp185192_c0_seq1	1.70516	3.41223	0.00626438	0.0165567	UP
ENSXETG00000013323	comp192851_c6_seq2	1.70473	6.13535	0.00290215	0.00865669	UP
ENSXETG00000023711	comp193673_c0_seq1	1.70308	11.2721	0.00662427	0.0174087	UP
ENSXETG00000000730	comp76361_c0_seq1	1.70048	6.59947	0.00305128	0.00905494	UP
ENSXETG00000026892	comp186737_c2_seq3	1.69992	3.82601	0.0039011	0.0111536	UP
ENSXETG00000001840	comp190613_c2_seq4	1.6974	2.74498	0.0151944	0.0348855	UP
ENSXETG00000013668	comp74705_c0_seq1	1.6965	3.18407	0.00564666	0.0151836	UP
ENSXETG00000006203	comp189709_c0_seq1	1.69632	3.54627	0.0141053	0.0328511	UP
ENSXETG00000011868	comp75600_c0_seq1	1.69528	6.66463	0.00446308	0.0125086	UP
ENSXETG00000010725	comp142347_c1_seq1	1.69484	6.62722	0.00354752	0.0102821	UP
ENSXETG00000022368	comp142199_c0_seq3	1.69446	5.89392	0.00270515	0.0081318	UP
ENSXETG00000017085	comp193028_c1_seq6	1.69412	3.11285	0.00704618	0.0183465	UP
ENSXETG00000017349	comp193083_c5_seq1	1.69406	6.71003	0.00403093	0.0114682	UP
ENSXETG00000001822	comp192952_c1_seq1	1.69362	3.88795	0.00524394	0.0142828	UP
ENSXETG00000022971	comp193888_c0_seq1	1.69282	7.95297	0.00346708	0.0100909	UP
ENSXETG00000019472	comp187775_c0_seq1	1.69281	2.95137	0.00976629	0.0242683	UP
ENSXETG00000019653	comp194369_c0_seq1	1.69228	6.12683	0.00436899	0.0122745	UP
ENSXETG00000033975	comp74488_c0_seq1	1.69202	12.3554	0.00698802	0.0182144	UP
ENSXETG00000001262	comp194057_c0_seq1	1.69113	8.55437	0.00494318	0.0135967	UP
ENSXETG00000020916	comp189207_c1_seq3	1.69029	4.38926	0.0061261	0.0162468	UP
ENSXETG00000027727	comp185931_c0_seq1	1.68835	4.79769	0.0034947	0.0101543	UP
ENSXETG00000004334	comp189088_c0_seq3	1.68626	4.13054	0.0189572	0.0420807	UP
ENSXETG00000005787	comp187433_c0_seq11	1.68521	3.81468	0.00368554	0.0106114	UP
ENSXETG00000007777	comp169969_c2_seq1	1.68353	2.89296	0.0102212	0.0252233	UP
ENSXETG00000004677	comp74376_c0_seq1	1.68277	9.29289	0.00837698	0.0212757	UP
ENSXETG00000018433	comp187132_c0_seq3	1.68238	2.91326	0.0115615	0.0278841	UP
ENSXETG00000027993	comp185049_c0_seq2	1.68173	2.43794	0.0171616	0.0387278	UP
ENSXETG00000022866	comp193806_c0_seq1	1.68152	4.50791	0.00366878	0.0105746	UP
ENSXETG00000016839	comp177025_c0_seq2	1.67922	2.55566	0.0203726	0.0447233	UP
ENSXETG00000022237	comp194116_c0_seq1	1.67754	5.82015	0.00450089	0.0125911	UP
ENSXETG00000000848	comp74878_c0_seq1	1.67667	8.19202	0.00454279	0.0126656	UP
ENSXETG00000004524	comp194305_c0_seq1	1.67372	5.57248	0.00429188	0.012092	UP
ENSXETG00000011416	comp192122_c7_seq1	1.67353	5.29587	0.00243278	0.00741881	UP
ENSXETG00000003403	comp189959_c3_seq3	1.67332	7.18297	0.00554694	0.0149617	UP
ENSXETG00000023676	comp168945_c1_seq1	1.67299	6.18081	0.00717166	0.0186222	UP
ENSXETG00000000132	comp193671_c0_seq1	1.67278	9.6714	0.00671699	0.0176191	UP
ENSXETG00000021624	comp191559_c6_seq1	1.67051	4.65221	0.00434617	0.0122202	UP
ENSXETG00000026501	comp171999_c1_seq2	1.66981	5.15536	0.00461201	0.0128277	UP
ENSXETG00000002361	comp142248_c0_seq1	1.6693	8.89595	0.00490241	0.0135166	UP
ENSXETG00000005484	comp194060_c0_seq1	1.66924	6.31945	0.00460646	0.0128174	UP
ENSXETG00000016929	comp142727_c0_seq1	1.66874	4.52438	0.0111631	0.0271054	UP
ENSXETG00000020746	comp142099_c0_seq2	1.66864	4.56758	0.00335786	0.00982235	UP
ENSXETG00000021380	comp74582_c0_seq1	1.66826	6.36506	0.00384667	0.011016	UP
ENSXETG00000016165	comp186082_c0_seq1	1.66748	3.14947	0.0123142	0.0293977	UP
ENSXETG00000030777	comp192560_c0_seq2	1.66639	4.64546	0.0040472	0.0115098	UP
ENSXETG00000025043	comp142234_c1_seq1	1.66606	5.91681	0.0039848	0.0113788	UP
ENSXETG00000008090	comp169987_c1_seq2	1.66545	5.46397	0.00343588	0.0100127	UP
ENSXETG00000019065	comp74192_c0_seq3	1.665	3.26065	0.0103884	0.0254924	UP
ENSXETG00000007499	comp188521_c0_seq2	1.66476	2.62987	0.016479	0.0373542	UP
ENSXETG00000020160	comp177986_c0_seq1	1.6633	6.51341	0.00553402	0.0149384	UP
ENSXETG00000018373	comp193849_c0_seq1	1.65878	6.86235	0.0038322	0.0109836	UP
ENSXETG00000001682	comp194044_c0_seq1	1.6558	7.72651	0.00449348	0.0125785	UP
ENSXETG00000010731	comp181212_c0_seq1	1.65481	4.93998	0.00380824	0.010934	UP
ENSXETG00000023567	comp173743_c0_seq1	1.65457	5.12748	0.00268739	0.0080854	UP
ENSXETG00000024212	comp180884_c0_seq3	1.65413	5.52839	0.00309983	0.00917164	UP
ENSXETG00000006155	comp75032_c0_seq2	1.65393	6.17309	0.00401961	0.0114594	UP
ENSXETG00000002713	comp142386_c0_seq1	1.64856	4.452	0.00400296	0.0114213	UP
ENSXETG00000004871	comp169476_c0_seq1	1.6459	7.31612	0.0053046	0.0144142	UP
ENSXETG00000009255	comp186654_c0_seq9	1.64227	4.53909	0.00516781	0.0141141	UP
ENSXETG00000003968	comp192673_c0_seq1	1.64159	3.98794	0.0120165	0.0287461	UP
ENSXETG00000005634	comp177881_c0_seq1	1.64142	8.05314	0.00495825	0.0136274	UP
ENSXETG00000001812	comp169654_c0_seq4	1.64105	5.69102	0.0195234	0.0430901	UP
ENSXETG00000015197	comp170058_c1_seq1	1.63935	5.88686	0.00405928	0.01153	UP
ENSXETG00000030986	comp191352_c0_seq10	1.63908	2.64915	0.016911	0.0382338	UP
ENSXETG00000016901	comp191456_c2_seq3	1.6365	8.18168	0.0153962	0.0352643	UP
ENSXETG00000019035	comp181537_c0_seq2	1.63632	3.30519	0.00671225	0.0176133	UP
ENSXETG00000001671	comp193914_c0_seq1	1.63571	8.49869	0.0092773	0.0232218	UP
ENSXETG00000009865	comp177840_c1_seq1	1.63317	10.502	0.00775047	0.0198877	UP
ENSXETG00000001802	comp192006_c16_seq4	1.6314	5.37332	0.00349447	0.0101543	UP
ENSXETG00000019669	comp188857_c2_seq2	1.63047	5.47928	0.00341027	0.0099422	UP
ENSXETG00000021568	comp185161_c14_seq1	1.62887	6.99485	0.00488583	0.0134859	UP
ENSXETG00000012423	comp189918_c0_seq2	1.6277	5.41378	0.00358352	0.0103691	UP
ENSXETG00000013394	comp188283_c0_seq4	1.62695	4.12341	0.0117062	0.0281686	UP
ENSXETG00000002222	comp187976_c2_seq2	1.62648	3.38148	0.0128782	0.0304207	UP
ENSXETG00000006896	comp193941_c0_seq1	1.62453	5.39229	0.00331144	0.00970838	UP
ENSXETG00000016591	comp193809_c0_seq1	1.62373	10.1702	0.00730567	0.0189105	UP
ENSXETG00000013210	comp177993_c0_seq1	1.62271	6.41355	0.00527435	0.0143488	UP
ENSXETG00000024065	comp142288_c0_seq1	1.62151	3.93678	0.00512264	0.0140183	UP
ENSXETG00000030733	comp193859_c0_seq1	1.62045	9.00014	0.00636037	0.0167849	UP
ENSXETG00000017901	comp142474_c0_seq1	1.61814	4.61857	0.00432636	0.0121776	UP
ENSXETG00000018605	comp184890_c0_seq2	1.61782	5.90932	0.00436366	0.0122644	UP
ENSXETG00000023885	comp177686_c0_seq1	1.6175	3.34803	0.0085754	0.0217162	UP
ENSXETG00000017748	comp74475_c0_seq1	1.61715	8.74605	0.00690085	0.0180199	UP
ENSXETG00000016752	comp178095_c0_seq2	1.6163	5.90402	0.00685959	0.0179414	UP
ENSXETG00000001081	comp188229_c0_seq5	1.6151	3.21359	0.0123434	0.0294473	UP
ENSXETG00000022272	comp189760_c0_seq1	1.61414	3.66848	0.00696424	0.0181786	UP
ENSXETG00000021667	comp193650_c0_seq1	1.61076	10.9856	0.00756528	0.0194847	UP
ENSXETG00000012837	comp190857_c0_seq1	1.61023	3.78072	0.00601561	0.0159842	UP
ENSXETG00000033647	comp190741_c0_seq5	1.60566	4.59952	0.0056969	0.0152891	UP
ENSXETG00000013776	comp180887_c0_seq1	1.60565	4.1483	0.00451638	0.0126071	UP
ENSXETG00000017003	comp144627_c0_seq1	1.605	4.43931	0.00455987	0.0126987	UP
ENSXETG00000026564	comp194527_c0_seq1	1.6035	4.37246	0.0080532	0.020584	UP
ENSXETG00000019410	comp193038_c19_seq2	1.6032	5.35107	0.00365184	0.01054	UP
ENSXETG00000031194	comp188837_c0_seq3	1.6024	6.27762	0.00516552	0.0141134	UP
ENSXETG00000015831	comp187814_c0_seq7	1.60227	3.55893	0.0111106	0.0269968	UP
ENSXETG00000030939	comp193046_c5_seq3	1.60157	3.77584	0.00651589	0.0171498	UP
ENSXETG00000007740	comp188928_c14_seq2	1.60131	6.27602	0.00622797	0.0164667	UP
ENSXETG00000004856	comp194129_c0_seq1	1.60042	4.04418	0.00756541	0.0194847	UP
ENSXETG00000012549	comp194216_c0_seq1	1.59973	6.55046	0.00738149	0.0190958	UP
ENSXETG00000013029	comp192801_c0_seq11	1.59952	4.26281	0.00481895	0.0133129	UP
ENSXETG00000021646	comp180764_c0_seq1	1.59726	4.89517	0.00415597	0.0117758	UP
ENSXETG00000002865	comp142318_c0_seq1	1.59725	6.90886	0.00562825	0.0151458	UP
ENSXETG00000004378	comp193320_c2_seq1	1.59698	3.83487	0.00619641	0.016402	UP
ENSXETG00000031045	comp74477_c0_seq1	1.59519	12.7142	0.00928006	0.0232218	UP
ENSXETG00000024209	comp74628_c0_seq1	1.5925	7.54271	0.00589481	0.0157172	UP
ENSXETG00000018529	comp192302_c0_seq1	1.58999	3.5245	0.0105021	0.0257321	UP
ENSXETG00000006534	comp168892_c0_seq1	1.58944	5.07232	0.00381144	0.0109377	UP
ENSXETG00000016693	comp184774_c0_seq1	1.58532	8.86254	0.00715059	0.0185747	UP
ENSXETG00000016268	comp190434_c4_seq1	1.58496	6.6498	0.00743004	0.0191929	UP
ENSXETG00000008245	comp130150_c0_seq1	1.58411	5.60636	0.00541006	0.0146778	UP
ENSXETG00000002946	comp177577_c0_seq1	1.58307	4.74139	0.0048874	0.0134859	UP
ENSXETG00000008469	comp168215_c0_seq1	1.58094	2.819	0.0180827	0.0404702	UP
ENSXETG00000015477	comp142290_c0_seq2	1.58069	9.03962	0.00745579	0.0192523	UP
ENSXETG00000008052	comp193655_c0_seq1	1.57912	10.6746	0.0161638	0.0367474	UP
ENSXETG00000023077	comp191686_c1_seq1	1.57879	3.49126	0.00848306	0.0215137	UP
ENSXETG00000027365	comp183334_c0_seq1	1.5782	4.33731	0.00512744	0.0140204	UP
ENSXETG00000002868	comp190473_c8_seq1	1.57715	5.28946	0.00518049	0.0141409	UP
ENSXETG00000020044	comp191308_c0_seq1	1.5758	3.90753	0.00816275	0.0208152	UP
ENSXETG00000019374	comp142235_c0_seq1	1.57531	4.72679	0.00490655	0.0135227	UP
ENSXETG00000022685	comp193659_c0_seq1	1.57221	9.33683	0.00884302	0.0222804	UP
ENSXETG00000005449	comp194091_c0_seq1	1.57196	6.09235	0.00589835	0.0157207	UP
ENSXETG00000016118	comp191271_c1_seq1	1.57124	4.21045	0.00568095	0.0152581	UP
ENSXETG00000007900	comp194393_c0_seq1	1.56948	6.91699	0.0155886	0.0355793	UP
ENSXETG00000030849	comp187580_c0_seq1	1.56858	3.12429	0.0189197	0.0420243	UP
ENSXETG00000013364	comp188413_c0_seq4	1.56526	3.0027	0.0185425	0.0413184	UP
ENSXETG00000011245	comp190110_c1_seq2	1.56507	4.09797	0.0121374	0.0290155	UP
ENSXETG00000025033	comp194132_c0_seq1	1.5624	7.29092	0.0084455	0.0214263	UP
ENSXETG00000004525	comp184356_c0_seq3	1.56238	4.02099	0.0115628	0.0278841	UP
ENSXETG00000004991	comp74438_c0_seq1	1.56079	5.89496	0.00570545	0.0153062	UP
ENSXETG00000008755	comp192826_c2_seq1	1.56053	7.08545	0.00828575	0.0210747	UP
ENSXETG00000001384	comp180918_c0_seq2	1.56027	3.79429	0.0125318	0.0297947	UP
ENSXETG00000000036	comp189547_c0_seq1	1.55787	7.16847	0.0075223	0.0194024	UP
ENSXETG00000013409	comp189205_c0_seq3	1.55751	3.55322	0.0118969	0.0285288	UP
ENSXETG00000025477	comp191694_c16_seq1	1.55576	6.46571	0.00677044	0.0177393	UP
ENSXETG00000010413	comp169745_c0_seq3	1.5533	5.90965	0.00820891	0.0209175	UP
ENSXETG00000018920	comp186736_c0_seq1	1.55028	2.86031	0.0216671	0.0470456	UP
ENSXETG00000009780	comp191259_c1_seq1	1.54503	4.06034	0.0114261	0.0276188	UP
ENSXETG00000002042	comp96803_c0_seq1	1.54351	5.35457	0.00672594	0.0176302	UP
ENSXETG00000012858	comp187345_c0_seq2	1.54332	3.11172	0.0143857	0.033448	UP
ENSXETG00000005200	comp184170_c0_seq1	1.53691	2.47118	0.0213805	0.0465104	UP
ENSXETG00000004734	comp183941_c0_seq1	1.53686	6.35266	0.00730712	0.0189105	UP
ENSXETG00000015151	comp153915_c0_seq2	1.53576	6.88339	0.0112601	0.0272932	UP
ENSXETG00000018137	comp142443_c0_seq2	1.53302	9.70449	0.0140102	0.0326952	UP
ENSXETG00000003693	comp183827_c6_seq3	1.53077	4.52449	0.00983997	0.0244035	UP
ENSXETG00000033725	comp188792_c2_seq4	1.5303	3.48293	0.00936378	0.0234145	UP
ENSXETG00000011980	comp189135_c1_seq1	1.52969	4.88064	0.0209401	0.0457814	UP
ENSXETG00000007609	comp171351_c0_seq1	1.52808	4.03855	0.00742827	0.0191929	UP
ENSXETG00000026189	comp193648_c0_seq1	1.52652	11.1562	0.0146726	0.0339112	UP
ENSXETG00000012570	comp187431_c0_seq1	1.52602	6.24192	0.008491	0.021526	UP
ENSXETG00000006620	comp185323_c2_seq1	1.52579	4.04194	0.00882617	0.022246	UP
ENSXETG00000012124	comp168783_c0_seq2	1.52563	5.04624	0.00896949	0.0225501	UP
ENSXETG00000018519	comp194337_c0_seq1	1.52486	4.83197	0.00616514	0.0163378	UP
ENSXETG00000015431	comp191142_c11_seq1	1.52474	6.93071	0.00831988	0.0211461	UP
ENSXETG00000006225	comp74563_c0_seq1	1.52403	8.93213	0.0105805	0.0259077	UP
ENSXETG00000022429	comp105722_c0_seq1	1.52324	4.12702	0.0088067	0.022213	UP
ENSXETG00000015322	comp194064_c0_seq1	1.51947	7.72722	0.00868394	0.0219432	UP
ENSXETG00000022617	comp193025_c5_seq3	1.51808	5.13878	0.00719721	0.0186746	UP
ENSXETG00000012520	comp169445_c0_seq1	1.51718	5.10745	0.00551875	0.0149145	UP
ENSXETG00000013185	comp191151_c2_seq2	1.5135	5.70757	0.0103459	0.0254228	UP
ENSXETG00000020198	comp188777_c4_seq2	1.51063	3.90268	0.0127152	0.0301277	UP
ENSXETG00000004957	comp192017_c0_seq3	1.51032	4.08499	0.0118458	0.0284554	UP
ENSXETG00000003283	comp193779_c0_seq1	1.50995	8.32106	0.0103283	0.0253974	UP
ENSXETG00000009383	comp183136_c0_seq1	1.50929	3.97438	0.00895647	0.0225337	UP
ENSXETG00000008836	comp142274_c0_seq1	1.5089	11.0738	0.0124799	0.029687	UP
ENSXETG00000012821	comp176947_c1_seq1	1.50661	6.04348	0.0078588	0.0201434	UP
ENSXETG00000016072	comp177464_c3_seq2	1.5058	4.54734	0.00927564	0.0232218	UP
ENSXETG00000022279	comp76532_c0_seq2	1.50571	6.66527	0.010342	0.0254222	UP
ENSXETG00000009116	comp180811_c0_seq3	1.50473	3.98508	0.00827557	0.0210566	UP
ENSXETG00000006715	comp192914_c3_seq1	1.5045	3.43989	0.0119574	0.028654	UP
ENSXETG00000021099	comp194154_c0_seq1	1.50208	4.00317	0.00856092	0.0216875	UP
ENSXETG00000007436	comp135315_c0_seq1	1.50161	5.06559	0.00721593	0.0187093	UP
ENSXETG00000021131	comp177390_c0_seq1	1.50066	4.44694	0.0103283	0.0253974	UP
ENSXETG00000005254	comp190155_c7_seq3	1.4999	4.95822	0.00698844	0.0182144	UP
ENSXETG00000027354	comp81035_c0_seq1	1.49964	3.17405	0.0138262	0.0323417	UP
ENSXETG00000024057	comp141833_c0_seq1	1.49493	4.90678	0.00826012	0.0210249	UP
ENSXETG00000013090	comp188324_c1_seq1	1.49234	4.51202	0.0093206	0.0233149	UP
ENSXETG00000007827	comp186370_c0_seq1	1.4918	4.48619	0.0138748	0.0324343	UP
ENSXETG00000019843	comp190808_c0_seq3	1.49118	7.88799	0.0103889	0.0254924	UP
ENSXETG00000008404	comp74926_c0_seq1	1.48948	8.35888	0.0103032	0.0253535	UP
ENSXETG00000008912	comp191759_c6_seq1	1.48675	4.66298	0.0150379	0.0346176	UP
ENSXETG00000022797	comp74734_c0_seq1	1.48668	5.86085	0.0141844	0.0330242	UP
ENSXETG00000003702	comp193360_c7_seq1	1.48615	7.26818	0.00996768	0.0246851	UP
ENSXETG00000005477	comp189629_c0_seq1	1.48559	5.10222	0.0157726	0.0359757	UP
ENSXETG00000014020	comp190939_c0_seq5	1.48377	4.18737	0.00801292	0.0205007	UP
ENSXETG00000025331	comp194201_c0_seq1	1.48339	4.32097	0.00858501	0.0217326	UP
ENSXETG00000001072	comp142554_c0_seq1	1.48149	3.77463	0.00980167	0.0243346	UP
ENSXETG00000009561	comp188882_c3_seq1	1.47831	5.9847	0.0140231	0.0327143	UP
ENSXETG00000020555	comp187864_c5_seq1	1.47771	4.76619	0.00872689	0.0220437	UP
ENSXETG00000013664	comp168660_c0_seq1	1.47766	4.07453	0.011564	0.0278841	UP
ENSXETG00000011876	comp191634_c11_seq1	1.4758	6.31263	0.0102824	0.0253204	UP
ENSXETG00000031880	comp193922_c0_seq1	1.47456	6.26152	0.00968973	0.0241083	UP
ENSXETG00000025475	comp182813_c0_seq1	1.47249	5.30967	0.0073904	0.0191118	UP
ENSXETG00000018588	comp74679_c0_seq1	1.47126	5.2091	0.00715067	0.0185747	UP
ENSXETG00000018904	comp191544_c0_seq1	1.47007	3.44099	0.0142045	0.03306	UP
ENSXETG00000025074	comp169980_c1_seq1	1.4696	4.47547	0.0126525	0.0300201	UP
ENSXETG00000013194	comp181649_c0_seq1	1.4669	4.3289	0.0131573	0.030954	UP
ENSXETG00000026816	comp192799_c2_seq2	1.46513	5.74108	0.0127832	0.0302476	UP
ENSXETG00000008697	comp142419_c0_seq1	1.46471	6.55763	0.0106668	0.0261007	UP
ENSXETG00000009105	comp191371_c6_seq1	1.46443	4.50776	0.00962418	0.0239709	UP
ENSXETG00000009721	comp74706_c0_seq1	1.46341	7.80428	0.0112366	0.0272649	UP
ENSXETG00000018031	comp190076_c0_seq2	1.45901	2.97532	0.0212695	0.0463124	UP
ENSXETG00000000706	comp191130_c0_seq4	1.45768	3.16675	0.0207247	0.0453817	UP
ENSXETG00000024225	comp183044_c1_seq1	1.45669	4.5669	0.0126423	0.0300061	UP
ENSXETG00000032678	comp193065_c4_seq2	1.45581	4.40602	0.0101773	0.0251238	UP
ENSXETG00000018160	comp185140_c5_seq1	1.45147	6.55998	0.0108428	0.0264475	UP
ENSXETG00000011587	comp130284_c0_seq1	1.44899	5.57251	0.00925775	0.0232078	UP
ENSXETG00000014870	comp169850_c0_seq1	1.44814	6.00493	0.0110714	0.0269203	UP
ENSXETG00000020416	comp191029_c9_seq5	1.44793	3.92277	0.0129056	0.0304444	UP
ENSXETG00000013112	comp186816_c1_seq3	1.44788	7.14821	0.013252	0.0311557	UP
ENSXETG00000019113	comp168884_c0_seq1	1.44595	4.39326	0.00877887	0.0221589	UP
ENSXETG00000024610	comp142765_c1_seq1	1.44414	3.25144	0.021251	0.0462866	UP
ENSXETG00000005911	comp74202_c0_seq1	1.44383	3.94936	0.0171629	0.0387278	UP
ENSXETG00000012193	comp193346_c3_seq2	1.4432	6.18194	0.0117929	0.0283479	UP
ENSXETG00000003034	comp182337_c0_seq8	1.44259	4.39321	0.0105051	0.0257321	UP
ENSXETG00000025308	comp190028_c0_seq1	1.44252	3.81186	0.0160667	0.0365864	UP
ENSXETG00000007664	comp194030_c0_seq1	1.44114	6.25448	0.0144423	0.0334789	UP
ENSXETG00000003785	comp184865_c2_seq2	1.44112	4.70483	0.0159392	0.0363319	UP
ENSXETG00000006541	comp142289_c1_seq1	1.43967	10.0053	0.0160354	0.0365272	UP
ENSXETG00000027596	comp188582_c0_seq1	1.439	5.46088	0.011197	0.0271783	UP
ENSXETG00000002268	comp183415_c0_seq3	1.43885	4.78739	0.0109951	0.0267635	UP
ENSXETG00000014713	comp192209_c12_seq1	1.43828	5.67159	0.00989075	0.0245207	UP
ENSXETG00000006892	comp193828_c0_seq1	1.43366	10.1248	0.016747	0.0379247	UP
ENSXETG00000023914	comp189254_c0_seq2	1.43319	3.49063	0.015128	0.034758	UP
ENSXETG00000025087	comp194523_c0_seq1	1.43234	6.27079	0.012897	0.0304443	UP
ENSXETG00000013857	comp192699_c4_seq2	1.43196	4.75622	0.0130725	0.0307648	UP
ENSXETG00000020941	comp192152_c0_seq1	1.43178	4.04264	0.0128596	0.0303974	UP
ENSXETG00000009724	comp74393_c0_seq1	1.43088	5.12441	0.0187172	0.0416511	UP
ENSXETG00000016989	comp186778_c1_seq3	1.43011	3.7619	0.0180608	0.0404391	UP
ENSXETG00000014624	comp144093_c0_seq1	1.4299	6.16915	0.0136041	0.0318865	UP
ENSXETG00000006961	comp192790_c1_seq1	1.42933	5.16159	0.0110815	0.0269354	UP
ENSXETG00000029987	comp190380_c3_seq1	1.42878	4.05141	0.0110624	0.0269133	UP
ENSXETG00000012553	comp170086_c0_seq1	1.42878	4.80143	0.0106877	0.0261335	UP
ENSXETG00000000505	comp189757_c4_seq1	1.42686	4.10433	0.0123615	0.0294802	UP
ENSXETG00000002419	comp191830_c4_seq1	1.42533	3.69214	0.0155879	0.0355793	UP
ENSXETG00000004118	comp74379_c0_seq1	1.42437	6.31626	0.016149	0.0367258	UP
ENSXETG00000007336	comp188949_c0_seq4	1.4227	4.42882	0.0175249	0.039404	UP
ENSXETG00000012648	comp142370_c0_seq1	1.42116	4.71907	0.0107683	0.0263027	UP
ENSXETG00000009498	comp182556_c1_seq1	1.42053	4.49308	0.013393	0.0314377	UP
ENSXETG00000004660	comp194218_c0_seq1	1.41809	5.9437	0.0174576	0.0392782	UP
ENSXETG00000015948	comp79321_c0_seq1	1.41766	6.30283	0.0124823	0.029687	UP
ENSXETG00000007230	comp183943_c0_seq1	1.41682	3.45256	0.0187217	0.0416511	UP
ENSXETG00000005809	comp190025_c0_seq5	1.41666	4.17416	0.0112945	0.0273575	UP
ENSXETG00000009902	comp142773_c0_seq1	1.41435	3.86705	0.014398	0.0334543	UP
ENSXETG00000005300	comp144836_c0_seq1	1.41363	4.90714	0.0103762	0.0254791	UP
ENSXETG00000011060	comp181633_c0_seq1	1.41351	5.5461	0.010474	0.0256832	UP
ENSXETG00000016807	comp74607_c0_seq1	1.41326	5.91685	0.0201577	0.0442935	UP
ENSXETG00000031016	comp193907_c0_seq1	1.4102	8.29477	0.015003	0.03456	UP
ENSXETG00000002733	comp194203_c0_seq1	1.40912	7.37121	0.0164876	0.0373615	UP
ENSXETG00000009396	comp193664_c0_seq1	1.40709	11.3744	0.0226819	0.0489133	UP
ENSXETG00000002496	comp190437_c0_seq2	1.40643	6.47377	0.0150712	0.0346484	UP
ENSXETG00000013543	comp79235_c0_seq1	1.40564	5.38477	0.0109793	0.026743	UP
ENSXETG00000031699	comp192825_c1_seq22	1.40562	3.88204	0.0175374	0.0394194	UP
ENSXETG00000026776	comp177754_c0_seq1	1.40547	5.34184	0.0127703	0.0302376	UP
ENSXETG00000014011	comp169602_c0_seq1	1.40535	6.5674	0.0151642	0.0348276	UP
ENSXETG00000032590	comp141981_c0_seq2	1.4028	4.03887	0.0200494	0.0441112	UP
ENSXETG00000026459	comp183512_c0_seq10	1.40278	7.37099	0.0154909	0.0354375	UP
ENSXETG00000009434	comp192384_c6_seq8	1.4021	4.9877	0.0153999	0.0352643	UP
ENSXETG00000008916	comp169525_c1_seq1	1.40147	6.10371	0.0222632	0.0481746	UP
ENSXETG00000016900	comp191456_c7_seq1	1.40118	6.26972	0.0132886	0.0312312	UP
ENSXETG00000000293	comp177443_c0_seq1	1.4003	4.41647	0.0216624	0.0470456	UP
ENSXETG00000000740	comp188858_c4_seq1	1.39956	4.12743	0.0191738	0.0425074	UP
ENSXETG00000001808	comp194003_c0_seq1	1.39812	8.44042	0.0160776	0.0365908	UP
ENSXETG00000027832	comp142258_c0_seq2	1.3953	6.91205	0.0145866	0.0337686	UP
ENSXETG00000019507	comp193935_c0_seq1	1.39519	6.9534	0.0155203	0.0354814	UP
ENSXETG00000012033	comp190717_c1_seq6	1.39504	3.6045	0.0180863	0.0404702	UP
ENSXETG00000010642	comp190710_c6_seq1	1.39494	6.84555	0.0146577	0.0338881	UP
ENSXETG00000025727	comp187423_c1_seq1	1.39278	5.892	0.0140939	0.0328355	UP
ENSXETG00000007480	comp192852_c3_seq1	1.39233	4.60041	0.0133991	0.0314377	UP
ENSXETG00000008060	comp142683_c0_seq2	1.38849	3.74968	0.0176696	0.039691	UP
ENSXETG00000004022	comp194246_c0_seq1	1.3864	6.46377	0.014804	0.0341808	UP
ENSXETG00000020262	comp74702_c0_seq1	1.38635	6.97164	0.0152921	0.0350982	UP
ENSXETG00000002583	comp79204_c0_seq1	1.38562	5.5472	0.0122089	0.0291665	UP
ENSXETG00000019024	comp193702_c0_seq1	1.38285	7.68694	0.015064	0.0346475	UP
ENSXETG00000007089	comp182323_c1_seq3	1.38166	7.04437	0.0164269	0.0372967	UP
ENSXETG00000011828	comp191923_c2_seq1	1.3816	4.55155	0.0144661	0.0335231	UP
ENSXETG00000011978	comp193973_c0_seq1	1.38077	6.3365	0.0153306	0.0351519	UP
ENSXETG00000025551	comp190974_c1_seq6	1.37941	6.44926	0.0155488	0.0355118	UP
ENSXETG00000015319	comp193149_c0_seq9	1.37851	4.14677	0.017273	0.0389384	UP
ENSXETG00000005384	comp184840_c0_seq1	1.37758	4.42335	0.0127876	0.0302477	UP
ENSXETG00000016954	comp168658_c1_seq2	1.37747	4.896	0.0124231	0.0295867	UP
ENSXETG00000022673	comp186750_c0_seq1	1.37737	3.80246	0.0167173	0.0378696	UP
ENSXETG00000008088	comp191818_c4_seq7	1.37631	4.76707	0.0139369	0.032535	UP
ENSXETG00000027274	comp190735_c1_seq1	1.37628	8.65816	0.0181742	0.0406278	UP
ENSXETG00000003155	comp188451_c0_seq3	1.37325	4.9191	0.0128454	0.0303742	UP
ENSXETG00000016952	comp193930_c0_seq1	1.37013	6.88334	0.0163232	0.0370735	UP
ENSXETG00000012195	comp194181_c0_seq1	1.36703	5.52291	0.0139051	0.0324716	UP
ENSXETG00000017357	comp190683_c13_seq1	1.36595	5.09903	0.0219855	0.0476666	UP
ENSXETG00000033490	comp181248_c0_seq2	1.36421	8.81375	0.0191405	0.042447	UP
ENSXETG00000008848	comp194199_c0_seq1	1.36383	5.90852	0.0149241	0.0344239	UP
ENSXETG00000004708	comp160199_c0_seq1	1.36291	5.16141	0.0151289	0.034758	UP
ENSXETG00000025147	comp142321_c0_seq1	1.3611	6.19485	0.0175059	0.0393742	UP
ENSXETG00000007639	comp185805_c0_seq1	1.36102	5.60418	0.0200601	0.0441208	UP
ENSXETG00000005742	comp75098_c0_seq1	1.3605	7.13233	0.0230028	0.0494522	UP
ENSXETG00000014622	comp191641_c14_seq1	1.35879	6.24701	0.0188341	0.0418475	UP
ENSXETG00000032835	comp188167_c0_seq3	1.35728	3.78758	0.0178389	0.0400197	UP
ENSXETG00000030475	comp193534_c1_seq3	1.35579	5.75044	0.0180996	0.040487	UP
ENSXETG00000001063	comp193727_c0_seq1	1.3554	7.19873	0.0194511	0.043026	UP
ENSXETG00000020574	comp194469_c0_seq1	1.35255	4.03856	0.018713	0.0416511	UP
ENSXETG00000033130	comp185648_c0_seq1	1.35049	4.28201	0.0153134	0.0351356	UP
ENSXETG00000002409	comp193110_c3_seq1	1.34979	5.56257	0.02286	0.049206	UP
ENSXETG00000020625	comp181597_c0_seq2	1.34805	4.57312	0.017453	0.0392782	UP
ENSXETG00000030532	comp171499_c0_seq1	1.34744	8.28789	0.02054	0.045034	UP
ENSXETG00000001312	comp190329_c0_seq1	1.34688	5.37686	0.0140424	0.0327485	UP
ENSXETG00000003166	comp191014_c2_seq3	1.34419	5.67542	0.0196737	0.0433943	UP
ENSXETG00000021095	comp193677_c0_seq1	1.33956	8.74025	0.0224619	0.0485141	UP
ENSXETG00000004711	comp186087_c0_seq1	1.33674	3.90649	0.0206992	0.0453401	UP
ENSXETG00000003775	comp171147_c1_seq1	1.33647	5.46428	0.0186643	0.0415631	UP
ENSXETG00000015461	comp182473_c0_seq1	1.32799	5.22388	0.0155137	0.0354781	UP
ENSXETG00000024654	comp74491_c0_seq1	1.32739	7.6378	0.0194931	0.0430749	UP
ENSXETG00000014883	comp192227_c8_seq1	1.32527	5.3629	0.0150116	0.0345685	UP
ENSXETG00000003604	comp194214_c0_seq1	1.32222	5.26556	0.017882	0.0400905	UP
ENSXETG00000026990	comp75056_c0_seq1	1.32076	3.97637	0.0194065	0.0429547	UP
ENSXETG00000015443	comp183140_c0_seq1	1.32004	3.88725	0.0197091	0.0434586	UP
ENSXETG00000010165	comp188752_c1_seq1	1.31964	5.27649	0.0180131	0.0403453	UP
ENSXETG00000016587	comp191099_c2_seq2	1.31908	3.89977	0.0229124	0.0493034	UP
ENSXETG00000033282	comp170072_c0_seq1	1.31794	6.40683	0.020515	0.0450076	UP
ENSXETG00000004038	comp187022_c1_seq3	1.30514	5.96698	0.021191	0.0461848	UP
ENSXETG00000031817	comp181494_c0_seq1	1.30176	4.68427	0.0217493	0.0472095	UP
ENSXETG00000016782	comp190821_c1_seq1	1.30113	5.82026	0.0219873	0.0476666	UP
ENSXETG00000033518	comp186176_c1_seq1	1.29774	3.99398	0.0226304	0.0488263	UP
ENSXETG00000020940	comp193910_c0_seq1	1.29618	6.65739	0.0218831	0.0474702	UP
ENSXETG00000009659	comp74410_c0_seq1	1.2958	5.03329	0.0179362	0.0401989	UP
ENSXETG00000006322	comp191368_c2_seq1	1.29399	4.03507	0.0227246	0.0489902	UP
ENSXETG00000020577	comp191974_c5_seq4	1.2928	5.75897	0.022776	0.0490706	UP
ENSXETG00000010020	comp189464_c6_seq1	1.28512	4.96258	0.0210089	0.045903	UP
ENSXETG00000021592	comp192608_c2_seq3	1.28282	4.4083	0.0211638	0.0461544	UP
ENSXETG00000027995	comp194509_c0_seq1	1.28222	4.75738	0.0220435	0.0477586	UP
ENSXETG00000026160	comp190136_c2_seq3	1.27635	5.34913	0.0195636	0.0431653	UP
ENSXETG00000005780	comp193109_c5_seq5	1.27628	4.6537	0.0220023	0.0476843	UP
ENSXETG00000023263	comp174821_c3_seq1	1.26975	5.13807	0.0201682	0.0443025	UP
ENSXETG00000000307	comp76258_c0_seq1	1.26842	5.81133	0.0225905	0.0487615	UP
ENSXETG00000014667	comp170131_c1_seq2	1.26768	4.79622	0.0231763	0.0498097	UP
ENSXETG00000004459	comp193528_c5_seq3	1.26748	4.85039	0.0209186	0.0457487	UP
ENSXETG00000018965	comp181483_c0_seq5	1.26669	5.06286	0.0204294	0.0448338	UP
ENSXETG00000026574	comp191563_c7_seq3	-1.26277	5.37539	0.0202937	0.0445642	DOWN
ENSXETG00000008638	comp184750_c0_seq1	-1.29105	4.05365	0.0211553	0.0461503	DOWN
ENSXETG00000022060	comp162303_c1_seq1	-1.29698	6.96783	0.0232679	0.0499911	DOWN
ENSXETG00000020232	comp193452_c0_seq10	-1.31474	4.09452	0.0177807	0.0399018	DOWN
ENSXETG00000012713	comp189794_c9_seq2	-1.31705	4.97167	0.0172124	0.0388143	DOWN
ENSXETG00000033574	comp189027_c7_seq1	-1.34511	4.89671	0.020998	0.0458935	DOWN
ENSXETG00000003430	comp193157_c7_seq7	-1.35612	4.80021	0.0170388	0.0384977	DOWN
ENSXETG00000014668	comp193309_c1_seq4	-1.36041	4.3915	0.0150656	0.0346475	DOWN
ENSXETG00000016608	comp188882_c25_seq5	-1.36385	7.23161	0.017754	0.0398678	DOWN
ENSXETG00000006053	comp188030_c0_seq12	-1.36767	3.9951	0.0201091	0.0442006	DOWN
ENSXETG00000008840	comp188513_c0_seq1	-1.37515	5.95616	0.0194427	0.0430212	DOWN
ENSXETG00000011263	comp191442_c12_seq1	-1.39141	4.87233	0.0193712	0.0428902	DOWN
ENSXETG00000016385	comp190807_c6_seq1	-1.39709	5.2582	0.0150659	0.0346475	DOWN
ENSXETG00000011717	comp189976_c0_seq6	-1.39773	5.47	0.0164555	0.0373375	DOWN
ENSXETG00000004943	comp192586_c5_seq2	-1.408	4.90815	0.0172082	0.0388143	DOWN
ENSXETG00000022139	comp192054_c1_seq1	-1.4082	3.68901	0.0177801	0.0399018	DOWN
ENSXETG00000022804	comp188838_c0_seq1	-1.40918	4.43557	0.0216206	0.046974	DOWN
ENSXETG00000004821	comp187996_c3_seq1	-1.41176	3.99417	0.0112711	0.0273105	DOWN
ENSXETG00000008551	comp74993_c1_seq1	-1.42178	8.6118	0.0223425	0.0482919	DOWN
ENSXETG00000020004	comp142157_c0_seq1	-1.42793	6.45105	0.0117249	0.0282039	DOWN
ENSXETG00000009427	comp76801_c0_seq1	-1.43215	7.7053	0.0129639	0.030561	DOWN
ENSXETG00000019938	comp188652_c7_seq1	-1.43826	5.36901	0.016829	0.038073	DOWN
ENSXETG00000010241	comp181738_c0_seq1	-1.4405	10.2171	0.021177	0.0461688	DOWN
ENSXETG00000018839	comp194103_c0_seq1	-1.44541	8.19762	0.01323	0.0311143	DOWN
ENSXETG00000027117	comp191694_c6_seq1	-1.4474	6.52174	0.0113704	0.0275128	DOWN
ENSXETG00000007351	comp192238_c6_seq6	-1.44814	5.11824	0.0183705	0.0409746	DOWN
ENSXETG00000004258	comp190002_c1_seq1	-1.44922	7.43453	0.0175535	0.039443	DOWN
ENSXETG00000004328	comp192253_c1_seq1	-1.45022	3.21812	0.0181832	0.0406348	DOWN
ENSXETG00000022134	comp192490_c0_seq3	-1.4598	3.76944	0.00942345	0.0235383	DOWN
ENSXETG00000001450	comp192856_c3_seq3	-1.46368	4.29264	0.0113246	0.027421	DOWN
ENSXETG00000001573	comp192848_c6_seq1	-1.46541	4.55995	0.0208358	0.0455963	DOWN
ENSXETG00000004642	comp190031_c4_seq1	-1.46602	6.64413	0.0112588	0.0272932	DOWN
ENSXETG00000018665	comp136085_c0_seq1	-1.46741	3.20703	0.0134385	0.0315197	DOWN
ENSXETG00000000473	comp192042_c4_seq17	-1.46826	5.00505	0.0100323	0.0248187	DOWN
ENSXETG00000008726	comp169506_c0_seq1	-1.46921	5.98851	0.015426	0.0353123	DOWN
ENSXETG00000002882	comp192879_c0_seq5	-1.47235	6.96032	0.0123898	0.0295276	DOWN
ENSXETG00000027728	comp75190_c0_seq1	-1.47251	7.20048	0.0199098	0.0438364	DOWN
ENSXETG00000031506	comp184987_c0_seq4	-1.4772	4.138	0.00858877	0.0217326	DOWN
ENSXETG00000007574	comp74546_c0_seq1	-1.48393	9.45659	0.0140572	0.032772	DOWN
ENSXETG00000014992	comp169923_c0_seq1	-1.48414	5.09802	0.0114648	0.0276737	DOWN
ENSXETG00000014001	comp142000_c0_seq1	-1.48636	7.23859	0.0129918	0.0306046	DOWN
ENSXETG00000010077	comp142227_c0_seq4	-1.49174	7.79821	0.00919777	0.023074	DOWN
ENSXETG00000024070	comp188840_c1_seq2	-1.49955	7.30409	0.0100575	0.0248633	DOWN
ENSXETG00000018090	comp192174_c0_seq5	-1.5096	4.64651	0.00753263	0.0194218	DOWN
ENSXETG00000025932	comp191924_c1_seq3	-1.50985	2.69478	0.0211145	0.0460758	DOWN
ENSXETG00000000020	comp185157_c0_seq2	-1.52171	3.04659	0.0162714	0.0369678	DOWN
ENSXETG00000008600	comp177596_c0_seq1	-1.52425	7.98222	0.00970131	0.0241285	DOWN
ENSXETG00000016092	comp192533_c0_seq1	-1.52656	7.29402	0.0109954	0.0267635	DOWN
ENSXETG00000000671	comp193097_c9_seq1	-1.52674	9.74493	0.0195144	0.0430851	DOWN
ENSXETG00000034216	comp175597_c2_seq1	-1.5276	3.26272	0.0114497	0.0276566	DOWN
ENSXETG00000024442	comp74503_c0_seq1	-1.53076	8.9693	0.0158272	0.0360883	DOWN
ENSXETG00000033646	comp188029_c0_seq2	-1.54155	6.56441	0.0127135	0.0301277	DOWN
ENSXETG00000006333	comp192437_c1_seq5	-1.54196	4.46368	0.0059486	0.0158364	DOWN
ENSXETG00000001983	comp186191_c2_seq1	-1.54215	4.81388	0.00761648	0.01958	DOWN
ENSXETG00000026791	comp168844_c0_seq2	-1.54221	4.29307	0.00782443	0.0200627	DOWN
ENSXETG00000027149	comp190061_c5_seq1	-1.54285	4.08494	0.0056551	0.0152004	DOWN
ENSXETG00000012900	comp190319_c1_seq2	-1.54295	2.93304	0.0126257	0.0299768	DOWN
ENSXETG00000023384	comp142309_c0_seq1	-1.54598	8.05605	0.00749028	0.019327	DOWN
ENSXETG00000009481	comp192533_c1_seq1	-1.55058	5.49232	0.00560728	0.015101	DOWN
ENSXETG00000020830	comp184909_c0_seq1	-1.55243	8.80918	0.0128723	0.0304171	DOWN
ENSXETG00000012228	comp182110_c1_seq1	-1.55388	5.27688	0.00463014	0.0128679	DOWN
ENSXETG00000011050	comp142277_c0_seq1	-1.55468	11.4721	0.0109459	0.0266711	DOWN
ENSXETG00000018471	comp182242_c0_seq1	-1.5568	7.18657	0.0149972	0.0345582	DOWN
ENSXETG00000003836	comp74406_c0_seq1	-1.5579	8.11525	0.00746075	0.0192579	DOWN
ENSXETG00000007727	comp142021_c0_seq1	-1.55995	5.56702	0.00815708	0.0208083	DOWN
ENSXETG00000017298	comp189152_c8_seq3	-1.56054	6.91954	0.00767001	0.0197103	DOWN
ENSXETG00000030285	comp191564_c0_seq3	-1.56206	5.0418	0.0045324	0.0126417	DOWN
ENSXETG00000000446	comp190188_c5_seq6	-1.56437	6.35609	0.00821951	0.0209369	DOWN
ENSXETG00000002585	comp142116_c0_seq1	-1.56509	3.72477	0.00881899	0.022236	DOWN
ENSXETG00000013796	comp190809_c1_seq4	-1.56513	3.86377	0.00968458	0.0241041	DOWN
ENSXETG00000015818	comp191371_c5_seq1	-1.5711	3.86928	0.0089632	0.0225424	DOWN
ENSXETG00000008054	comp191304_c1_seq3	-1.57504	4.2515	0.00546669	0.0148084	DOWN
ENSXETG00000033295	comp181053_c0_seq1	-1.57735	5.9491	0.00564187	0.0151766	DOWN
ENSXETG00000019138	comp191674_c0_seq5	-1.58091	4.04105	0.00492979	0.0135706	DOWN
ENSXETG00000019686	comp188715_c8_seq1	-1.58198	2.5333	0.0194979	0.0430749	DOWN
ENSXETG00000002726	comp186782_c0_seq3	-1.58458	8.17583	0.0143905	0.033448	DOWN
ENSXETG00000001997	comp169391_c1_seq2	-1.5868	7.81739	0.00688204	0.017991	DOWN
ENSXETG00000009541	comp141359_c1_seq1	-1.58696	6.76035	0.00600492	0.0159619	DOWN
ENSXETG00000002211	comp177863_c0_seq2	-1.58806	7.96501	0.018954	0.0420807	DOWN
ENSXETG00000007384	comp179301_c0_seq1	-1.59358	4.52067	0.00552514	0.014926	DOWN
ENSXETG00000012275	comp77269_c0_seq1	-1.59444	8.70682	0.0143276	0.0333241	DOWN
ENSXETG00000025978	comp177629_c0_seq1	-1.59684	6.24224	0.0144935	0.0335752	DOWN
ENSXETG00000021190	comp191506_c7_seq1	-1.60267	6.41623	0.00944639	0.0235872	DOWN
ENSXETG00000017906	comp142237_c0_seq1	-1.60706	9.47683	0.00805822	0.0205863	DOWN
ENSXETG00000019475	comp181925_c1_seq3	-1.60931	6.36604	0.00469694	0.0130275	DOWN
ENSXETG00000018569	comp183376_c0_seq2	-1.6158	4.48187	0.00665327	0.0174717	DOWN
ENSXETG00000013828	comp187041_c0_seq2	-1.61647	6.10114	0.00557335	0.0150213	DOWN
ENSXETG00000023853	comp192097_c2_seq5	-1.61753	3.07408	0.00898205	0.0225735	DOWN
ENSXETG00000010000	comp193335_c4_seq1	-1.61879	6.09873	0.0111363	0.0270498	DOWN
ENSXETG00000008509	comp192522_c3_seq7	-1.62171	5.03577	0.0114329	0.0276255	DOWN
ENSXETG00000014916	comp192230_c2_seq4	-1.62178	3.92472	0.0155405	0.0355043	DOWN
ENSXETG00000003154	comp186034_c0_seq1	-1.63097	5.05594	0.00450654	0.0125966	DOWN
ENSXETG00000034206	comp172719_c2_seq1	-1.63136	4.32094	0.0103629	0.0254555	DOWN
ENSXETG00000026099	comp194251_c0_seq1	-1.63623	6.91227	0.00452523	0.0126267	DOWN
ENSXETG00000009331	comp141971_c0_seq1	-1.63705	7.29027	0.0178687	0.0400736	DOWN
ENSXETG00000010058	comp190301_c4_seq1	-1.64073	2.57725	0.0194857	0.0430749	DOWN
ENSXETG00000014265	comp193918_c0_seq1	-1.64654	7.9137	0.0120152	0.0287461	DOWN
ENSXETG00000021364	comp192946_c4_seq2	-1.64664	4.30679	0.00309498	0.00916118	DOWN
ENSXETG00000011818	comp191435_c0_seq3	-1.6497	5.14639	0.00539264	0.0146363	DOWN
ENSXETG00000031770	comp142181_c0_seq1	-1.65005	4.90027	0.00331193	0.00970838	DOWN
ENSXETG00000017158	comp182705_c0_seq1	-1.65382	9.40289	0.00976801	0.0242683	DOWN
ENSXETG00000026235	comp187537_c0_seq2	-1.6563	2.72234	0.0168781	0.0381717	DOWN
ENSXETG00000014723	comp191602_c0_seq1	-1.65647	5.51462	0.00359995	0.0103994	DOWN
ENSXETG00000017118	comp187331_c0_seq3	-1.65728	5.64469	0.00369914	0.0106417	DOWN
ENSXETG00000021938	comp187420_c2_seq1	-1.6598	2.52605	0.0153762	0.0352447	DOWN
ENSXETG00000023925	comp178030_c0_seq2	-1.66047	8.02998	0.021308	0.0463817	DOWN
ENSXETG00000022581	comp169716_c0_seq1	-1.66241	7.69417	0.00416685	0.0117922	DOWN
ENSXETG00000019921	comp190328_c7_seq1	-1.66368	5.26177	0.00742305	0.0191891	DOWN
ENSXETG00000018541	comp170375_c0_seq2	-1.66493	3.52191	0.00524095	0.0142811	DOWN
ENSXETG00000010301	comp190194_c3_seq1	-1.66586	5.67731	0.0118435	0.0284554	DOWN
ENSXETG00000015659	comp184821_c0_seq1	-1.66751	3.28815	0.00493961	0.0135922	DOWN
ENSXETG00000012293	comp190624_c0_seq1	-1.6701	4.19252	0.00529004	0.0143858	DOWN
ENSXETG00000004370	comp189144_c7_seq3	-1.67282	7.50971	0.0145979	0.0337834	DOWN
ENSXETG00000006669	comp168553_c0_seq1	-1.67298	3.91517	0.012117	0.0289766	DOWN
ENSXETG00000026650	comp190808_c19_seq10	-1.67369	6.26777	0.0057216	0.0153377	DOWN
ENSXETG00000027247	comp192032_c3_seq2	-1.67565	5.97899	0.00866708	0.0219085	DOWN
ENSXETG00000005391	comp194092_c0_seq1	-1.67686	7.75123	0.00345591	0.0100635	DOWN
ENSXETG00000014233	comp171434_c0_seq1	-1.67855	2.53707	0.0118585	0.0284667	DOWN
ENSXETG00000001926	comp171671_c0_seq1	-1.68323	3.38343	0.00672629	0.0176302	DOWN
ENSXETG00000009764	comp188868_c3_seq3	-1.6878	5.50949	0.0126018	0.0299486	DOWN
ENSXETG00000027410	comp187520_c3_seq1	-1.68803	3.71259	0.00383116	0.0109836	DOWN
ENSXETG00000034185	comp193201_c0_seq4	-1.68888	4.67065	0.00712852	0.0185379	DOWN
ENSXETG00000015465	comp191476_c4_seq3	-1.68924	3.62439	0.0195149	0.0430851	DOWN
ENSXETG00000021513	comp193912_c0_seq1	-1.69193	5.62286	0.00820318	0.0209106	DOWN
ENSXETG00000002066	comp187772_c0_seq1	-1.69373	5.646	0.0170209	0.0384698	DOWN
ENSXETG00000019244	comp194197_c0_seq1	-1.69374	6.68731	0.00760979	0.0195773	DOWN
ENSXETG00000019532	comp168860_c0_seq2	-1.69396	5.34739	0.019028	0.0422244	DOWN
ENSXETG00000007084	comp183942_c4_seq1	-1.69644	8.12016	0.00450159	0.0125911	DOWN
ENSXETG00000004740	comp142222_c0_seq1	-1.69754	7.67974	0.00379096	0.0108968	DOWN
ENSXETG00000021151	comp183801_c0_seq2	-1.69768	6.5714	0.00587717	0.0156762	DOWN
ENSXETG00000007784	comp169278_c0_seq1	-1.70158	7.85408	0.0147233	0.0340171	DOWN
ENSXETG00000007462	comp191711_c13_seq1	-1.70185	9.95396	0.016113	0.0366558	DOWN
ENSXETG00000031759	comp191611_c3_seq2	-1.70397	7.68893	0.0211019	0.0460627	DOWN
ENSXETG00000003003	comp180265_c1_seq2	-1.71125	5.44147	0.00232602	0.00712132	DOWN
ENSXETG00000017213	comp191569_c1_seq3	-1.71511	5.39697	0.00697245	0.0181932	DOWN
ENSXETG00000023654	comp192050_c1_seq2	-1.71518	3.54144	0.00359598	0.0103922	DOWN
ENSXETG00000008276	comp185135_c0_seq1	-1.71672	5.0223	0.00231918	0.0071035	DOWN
ENSXETG00000019428	comp182690_c0_seq1	-1.71812	5.23993	0.00355195	0.0102906	DOWN
ENSXETG00000001229	comp193214_c6_seq1	-1.71979	5.58505	0.00645552	0.0169973	DOWN
ENSXETG00000024501	comp190557_c1_seq1	-1.72668	5.80271	0.00479524	0.0132579	DOWN
ENSXETG00000008685	comp169682_c1_seq3	-1.72742	9.24528	0.0223408	0.0482919	DOWN
ENSXETG00000001057	comp180808_c0_seq2	-1.73057	5.42482	0.0102437	0.0252484	DOWN
ENSXETG00000007199	comp193975_c0_seq1	-1.73082	6.80966	0.003328	0.00973909	DOWN
ENSXETG00000016620	comp179840_c0_seq2	-1.731	3.97162	0.00259405	0.00783684	DOWN
ENSXETG00000012054	comp192484_c0_seq1	-1.7331	7.33413	0.00545538	0.0147892	DOWN
ENSXETG00000011794	comp190529_c9_seq4	-1.73395	5.15287	0.0108507	0.0264484	DOWN
ENSXETG00000013878	comp170081_c0_seq1	-1.7348	9.10388	0.00608269	0.0161563	DOWN
ENSXETG00000018180	comp193018_c0_seq3	-1.73693	6.6921	0.00761406	0.01958	DOWN
ENSXETG00000015362	comp187263_c0_seq5	-1.73876	2.30832	0.0199642	0.0439377	DOWN
ENSXETG00000014694	comp189796_c14_seq9	-1.73927	7.52978	0.00479451	0.0132579	DOWN
ENSXETG00000020457	comp168691_c1_seq2	-1.74281	9.06837	0.0036547	0.01054	DOWN
ENSXETG00000003071	comp191986_c0_seq2	-1.74484	6.09177	0.0136641	0.0320164	DOWN
ENSXETG00000018970	comp142044_c0_seq1	-1.74534	6.80635	0.0124493	0.029639	DOWN
ENSXETG00000011113	comp191856_c2_seq1	-1.74567	3.38023	0.00581763	0.0155353	DOWN
ENSXETG00000008089	comp189818_c1_seq1	-1.74903	5.86977	0.00456013	0.0126987	DOWN
ENSXETG00000004098	comp188162_c1_seq1	-1.75111	3.36328	0.00474483	0.0131499	DOWN
ENSXETG00000000078	comp169988_c1_seq1	-1.75203	7.21977	0.0188172	0.0418233	DOWN
ENSXETG00000002364	comp190631_c0_seq4	-1.75234	5.39781	0.00368409	0.0106114	DOWN
ENSXETG00000012264	comp189529_c2_seq17	-1.75283	4.06775	0.00792997	0.0203034	DOWN
ENSXETG00000001439	comp191205_c10_seq2	-1.753	6.19602	0.0065607	0.0172547	DOWN
ENSXETG00000033864	comp192737_c1_seq2	-1.75374	4.92437	0.0136707	0.032021	DOWN
ENSXETG00000003439	comp189351_c1_seq1	-1.75591	4.5674	0.00298068	0.00887192	DOWN
ENSXETG00000025981	comp182985_c0_seq2	-1.7578	3.81131	0.00530957	0.0144221	DOWN
ENSXETG00000024347	comp187232_c0_seq7	-1.75819	5.67954	0.00190479	0.0059871	DOWN
ENSXETG00000020609	comp150546_c0_seq1	-1.75878	4.18833	0.0027356	0.0082127	DOWN
ENSXETG00000003504	comp193429_c4_seq7	-1.76114	7.80839	0.00331979	0.00972324	DOWN
ENSXETG00000001197	comp185220_c0_seq3	-1.76329	4.96189	0.0114079	0.0275844	DOWN
ENSXETG00000000748	comp191374_c1_seq2	-1.76542	4.55835	0.00230251	0.00706488	DOWN
ENSXETG00000014266	comp194042_c0_seq1	-1.76807	8.15797	0.0170736	0.0385638	DOWN
ENSXETG00000025560	comp181277_c0_seq1	-1.77944	5.97763	0.00304972	0.00905419	DOWN
ENSXETG00000027469	comp190218_c0_seq2	-1.78009	6.42942	0.00351025	0.010191	DOWN
ENSXETG00000016915	comp188783_c0_seq1	-1.78033	3.97242	0.00567508	0.0152482	DOWN
ENSXETG00000012763	comp186109_c1_seq11	-1.78303	3.12474	0.0067029	0.0175954	DOWN
ENSXETG00000013175	comp74518_c0_seq1	-1.78494	7.89987	0.00865994	0.0218985	DOWN
ENSXETG00000016373	comp185340_c0_seq2	-1.78557	2.57109	0.0164655	0.037348	DOWN
ENSXETG00000016599	comp186005_c0_seq3	-1.78651	2.2942	0.00853912	0.0216401	DOWN
ENSXETG00000008151	comp193094_c5_seq1	-1.78767	12.691	0.00611902	0.0162342	DOWN
ENSXETG00000032647	comp189640_c1_seq3	-1.78856	6.08031	0.0127552	0.0302122	DOWN
ENSXETG00000019736	comp81325_c0_seq2	-1.78982	8.23894	0.00318149	0.00937739	DOWN
ENSXETG00000030120	comp193270_c9_seq3	-1.79063	2.27124	0.0123358	0.0294393	DOWN
ENSXETG00000000700	comp180491_c2_seq2	-1.79348	5.88533	0.00843039	0.0213957	DOWN
ENSXETG00000016600	comp192397_c0_seq1	-1.7943	2.34889	0.0205581	0.0450595	DOWN
ENSXETG00000008182	comp186290_c0_seq1	-1.79648	4.75091	0.00171717	0.00548659	DOWN
ENSXETG00000020806	comp189101_c6_seq1	-1.79664	5.20572	0.00244172	0.00743954	DOWN
ENSXETG00000030590	comp183867_c3_seq1	-1.80087	6.32778	0.00329042	0.00965753	DOWN
ENSXETG00000031908	comp192554_c1_seq1	-1.80133	4.02425	0.00754306	0.0194415	DOWN
ENSXETG00000016627	comp193219_c4_seq9	-1.80267	3.45325	0.00251158	0.00761903	DOWN
ENSXETG00000032246	comp134521_c1_seq1	-1.80623	3.06952	0.00356595	0.0103269	DOWN
ENSXETG00000015185	comp183217_c1_seq1	-1.80988	2.50846	0.00609053	0.0161709	DOWN
ENSXETG00000009878	comp176586_c0_seq1	-1.81028	1.75745	0.0214917	0.0467377	DOWN
ENSXETG00000000052	comp190457_c0_seq3	-1.81587	1.70536	0.021238	0.0462727	DOWN
ENSXETG00000013236	comp142426_c0_seq1	-1.81648	9.86833	0.0183517	0.0409588	DOWN
ENSXETG00000015822	comp189999_c1_seq2	-1.81769	5.93106	0.00278619	0.008343	DOWN
ENSXETG00000003179	comp184473_c1_seq1	-1.81965	2.34441	0.0126886	0.0300852	DOWN
ENSXETG00000020819	comp194258_c0_seq1	-1.81974	8.77525	0.00217709	0.00671262	DOWN
ENSXETG00000017559	comp192427_c12_seq3	-1.82386	2.83847	0.00637844	0.0168135	DOWN
ENSXETG00000003239	comp191572_c0_seq2	-1.82554	3.9064	0.0118587	0.0284667	DOWN
ENSXETG00000019245	comp193459_c0_seq1	-1.82741	7.0144	0.00473507	0.013128	DOWN
ENSXETG00000025153	comp184240_c0_seq4	-1.82768	5.78461	0.0149078	0.0343978	DOWN
ENSXETG00000027739	comp192083_c5_seq2	-1.82795	4.1574	0.00255805	0.00773976	DOWN
ENSXETG00000020901	comp177518_c0_seq1	-1.83089	4.915	0.0057854	0.0154729	DOWN
ENSXETG00000008120	comp187372_c0_seq2	-1.83296	6.22419	0.00153944	0.00500139	DOWN
ENSXETG00000000960	comp192013_c12_seq1	-1.83716	2.39629	0.0106876	0.0261335	DOWN
ENSXETG00000012740	comp189295_c5_seq2	-1.8411	4.09906	0.00131028	0.0043379	DOWN
ENSXETG00000004769	comp191881_c5_seq1	-1.84311	3.59624	0.00287261	0.0085833	DOWN
ENSXETG00000024008	comp187111_c0_seq1	-1.8449	4.88104	0.00269772	0.00811299	DOWN
ENSXETG00000026351	comp193964_c0_seq1	-1.85057	8.38229	0.00926854	0.0232218	DOWN
ENSXETG00000004580	comp190963_c3_seq1	-1.85082	6.62518	0.00697588	0.0181953	DOWN
ENSXETG00000022796	comp191848_c3_seq1	-1.85109	4.21652	0.003594	0.0103908	DOWN
ENSXETG00000015374	comp191005_c10_seq5	-1.85388	2.98485	0.00324073	0.00953179	DOWN
ENSXETG00000005620	comp194593_c0_seq1	-1.85456	7.54679	0.00467227	0.0129642	DOWN
ENSXETG00000019026	comp193195_c2_seq6	-1.85626	7.83245	0.00424013	0.0119711	DOWN
ENSXETG00000008199	comp188886_c1_seq4	-1.85878	3.36563	0.00204535	0.00635713	DOWN
ENSXETG00000019000	comp189074_c1_seq4	-1.86528	5.22336	0.00110753	0.00375784	DOWN
ENSXETG00000011979	comp191857_c0_seq4	-1.86719	8.09622	0.00132707	0.00438305	DOWN
ENSXETG00000022517	comp184905_c0_seq1	-1.86866	2.87265	0.00357539	0.0103499	DOWN
ENSXETG00000012401	comp186920_c0_seq1	-1.86875	4.29525	0.00116743	0.00393804	DOWN
ENSXETG00000014200	comp185203_c0_seq3	-1.86942	3.22679	0.00599649	0.0159456	DOWN
ENSXETG00000014379	comp189810_c1_seq2	-1.86984	3.71725	0.00951369	0.0237212	DOWN
ENSXETG00000020020	comp181280_c1_seq1	-1.87153	6.93122	0.00253535	0.00768446	DOWN
ENSXETG00000014931	comp189854_c4_seq3	-1.87186	5.19135	0.000717732	0.00260412	DOWN
ENSXETG00000028066	comp192042_c0_seq10	-1.87483	7.95915	0.00423745	0.0119711	DOWN
ENSXETG00000030502	comp186809_c0_seq1	-1.89143	3.71623	0.00568563	0.0152648	DOWN
ENSXETG00000000185	comp191160_c4_seq4	-1.89383	5.07597	0.00110354	0.00374793	DOWN
ENSXETG00000021528	comp191690_c6_seq1	-1.90209	7.27261	0.00316726	0.00934731	DOWN
ENSXETG00000004904	comp189942_c1_seq4	-1.90335	8.4229	0.0033635	0.0098347	DOWN
ENSXETG00000020602	comp185913_c0_seq1	-1.90519	5.96007	0.000812038	0.002892	DOWN
ENSXETG00000015765	comp191821_c5_seq6	-1.91111	5.44512	0.00429085	0.012092	DOWN
ENSXETG00000016792	comp142067_c0_seq1	-1.91288	7.09764	0.0153973	0.0352643	DOWN
ENSXETG00000020527	comp185044_c0_seq2	-1.91332	5.13292	0.00310375	0.00917544	DOWN
ENSXETG00000005260	comp188782_c7_seq2	-1.918	7.25548	0.00448706	0.0125706	DOWN
ENSXETG00000027008	comp74717_c0_seq1	-1.9234	9.32594	0.00301092	0.00895427	DOWN
ENSXETG00000032689	comp190332_c6_seq2	-1.92633	6.87852	0.00399236	0.0113958	DOWN
ENSXETG00000001463	comp192381_c5_seq1	-1.9268	4.24352	0.00053654	0.00202593	DOWN
ENSXETG00000031749	comp192539_c6_seq10	-1.92689	5.351	0.000478466	0.00183351	DOWN
ENSXETG00000007289	comp191056_c0_seq2	-1.92911	5.4081	0.000640338	0.00236273	DOWN
ENSXETG00000023928	comp192860_c5_seq1	-1.92996	4.66388	0.000752307	0.002714	DOWN
ENSXETG00000009376	comp192774_c4_seq1	-1.93153	2.43119	0.0138901	0.0324584	DOWN
ENSXETG00000012397	comp182445_c0_seq1	-1.93219	4.13252	0.00127835	0.00425444	DOWN
ENSXETG00000012644	comp192060_c4_seq2	-1.93723	2.60522	0.00351847	0.0102106	DOWN
ENSXETG00000004573	comp187813_c0_seq3	-1.9395	2.74648	0.00417635	0.0118143	DOWN
ENSXETG00000017998	comp189101_c4_seq1	-1.94327	8.94629	0.00277223	0.00830834	DOWN
ENSXETG00000034110	comp193877_c0_seq1	-1.94796	7.94649	0.00261515	0.0078851	DOWN
ENSXETG00000021737	comp191437_c5_seq1	-1.94845	2.53088	0.00981259	0.024353	DOWN
ENSXETG00000012965	comp191214_c1_seq3	-1.95165	7.24214	0.00306191	0.00907874	DOWN
ENSXETG00000025512	comp74629_c0_seq1	-1.95891	7.49513	0.0095317	0.0237576	DOWN
ENSXETG00000014468	comp189401_c1_seq4	-1.96009	5.59192	0.00271485	0.00815743	DOWN
ENSXETG00000032729	comp190916_c13_seq6	-1.96067	7.07859	0.0038086	0.010934	DOWN
ENSXETG00000024506	comp188779_c2_seq1	-1.9643	4.57779	0.000793784	0.00283134	DOWN
ENSXETG00000027106	comp122056_c0_seq1	-1.96565	4.32755	0.000616092	0.00228538	DOWN
ENSXETG00000009143	comp189939_c3_seq2	-1.96907	6.22007	0.00253829	0.00769002	DOWN
ENSXETG00000002061	comp188081_c2_seq9	-1.96995	5.24243	0.000620197	0.00229939	DOWN
ENSXETG00000030725	comp173390_c0_seq1	-1.96997	2.1136	0.00613002	0.016251	DOWN
ENSXETG00000007501	comp186583_c0_seq3	-1.97151	6.08429	0.000754914	0.00271825	DOWN
ENSXETG00000023908	comp177795_c0_seq1	-1.97246	5.87877	0.0095039	0.0237137	DOWN
ENSXETG00000019909	comp187387_c0_seq2	-1.97366	2.21594	0.00630918	0.0166625	DOWN
ENSXETG00000000547	comp194144_c0_seq1	-1.97598	7.84508	0.00391289	0.0111821	DOWN
ENSXETG00000022024	comp189250_c0_seq2	-1.97615	1.08888	0.014428	0.0334715	DOWN
ENSXETG00000029933	comp188822_c1_seq1	-1.97957	7.40282	0.000767167	0.0027505	DOWN
ENSXETG00000005576	comp189799_c1_seq1	-1.98417	6.58163	0.0044458	0.0124701	DOWN
ENSXETG00000031201	comp168717_c0_seq2	-1.98428	7.0989	0.00211451	0.00654869	DOWN
ENSXETG00000025952	comp184867_c0_seq2	-1.9848	3.9421	0.00205053	0.00637037	DOWN
ENSXETG00000031809	comp169914_c0_seq1	-1.98489	7.50293	0.0014202	0.00466627	DOWN
ENSXETG00000010916	comp188101_c0_seq1	-1.99385	5.48653	0.000570764	0.00213891	DOWN
ENSXETG00000021424	comp177952_c2_seq2	-1.99988	7.82104	0.00655595	0.0172487	DOWN
ENSXETG00000006499	comp193483_c1_seq3	-2.0042	3.98685	0.000679418	0.00248846	DOWN
ENSXETG00000005805	comp182886_c0_seq1	-2.00687	4.51703	0.000458981	0.00177264	DOWN
ENSXETG00000024431	comp172249_c1_seq2	-2.0109	2.0901	0.0215272	0.0467857	DOWN
ENSXETG00000015753	comp185768_c1_seq3	-2.01138	8.3007	0.00250166	0.00760221	DOWN
ENSXETG00000009499	comp174536_c1_seq1	-2.01277	2.9179	0.0017195	0.00548901	DOWN
ENSXETG00000031300	comp183543_c0_seq1	-2.01362	6.66467	0.00233568	0.0071446	DOWN
ENSXETG00000016974	comp169594_c1_seq1	-2.01554	9.78369	0.00110195	0.00374438	DOWN
ENSXETG00000004960	comp142507_c0_seq1	-2.01747	5.18691	0.000484456	0.00185238	DOWN
ENSXETG00000032599	comp195575_c0_seq1	-2.01794	1.93096	0.00789877	0.020231	DOWN
ENSXETG00000022967	comp184045_c0_seq1	-2.01985	6.94774	0.00198508	0.00619469	DOWN
ENSXETG00000015153	comp189603_c0_seq1	-2.0233	5.5036	0.00070513	0.00256508	DOWN
ENSXETG00000013343	comp183275_c0_seq5	-2.02333	1.11821	0.0213191	0.0463915	DOWN
ENSXETG00000009356	comp142066_c0_seq1	-2.02634	6.63499	0.0014612	0.00478967	DOWN
ENSXETG00000013344	comp190224_c2_seq5	-2.02809	6.97977	0.00410254	0.0116434	DOWN
ENSXETG00000008687	comp191811_c1_seq2	-2.02863	4.46911	0.00148512	0.00484982	DOWN
ENSXETG00000002853	comp182984_c1_seq4	-2.02914	7.13923	0.00195243	0.00611199	DOWN
ENSXETG00000012895	comp188244_c1_seq2	-2.03179	3.91355	0.0168109	0.0380445	DOWN
ENSXETG00000003432	comp193949_c0_seq1	-2.03509	6.58091	0.002285	0.00701735	DOWN
ENSXETG00000010415	comp192102_c1_seq7	-2.03579	5.59574	0.000762512	0.00273663	DOWN
ENSXETG00000001980	comp189366_c0_seq2	-2.04379	5.22021	0.000358488	0.00143954	DOWN
ENSXETG00000011272	comp193053_c2_seq1	-2.04549	3.73665	0.0116409	0.0280417	DOWN
ENSXETG00000005934	comp142317_c1_seq1	-2.04821	9.0206	0.00573932	0.0153792	DOWN
ENSXETG00000027599	comp189626_c1_seq1	-2.05292	3.34239	0.0110646	0.0269133	DOWN
ENSXETG00000004742	comp78245_c0_seq1	-2.05366	3.06359	0.00200447	0.00624399	DOWN
ENSXETG00000015598	comp189965_c3_seq8	-2.05495	8.12301	0.000734355	0.00265804	DOWN
ENSXETG00000023848	comp185943_c3_seq6	-2.05624	4.67243	0.000459018	0.00177264	DOWN
ENSXETG00000033486	comp189553_c0_seq2	-2.05702	5.91533	0.0015991	0.00517348	DOWN
ENSXETG00000015009	comp182663_c1_seq1	-2.05978	8.1689	0.000717634	0.00260412	DOWN
ENSXETG00000031010	comp191076_c0_seq4	-2.06027	3.53627	0.0129754	0.0305776	DOWN
ENSXETG00000000924	comp192061_c0_seq2	-2.06803	2.79439	0.00504442	0.013826	DOWN
ENSXETG00000001784	comp182998_c0_seq1	-2.06904	7.93979	0.00107208	0.00365538	DOWN
ENSXETG00000011548	comp187680_c1_seq5	-2.06956	3.57407	0.00163759	0.00527591	DOWN
ENSXETG00000006830	comp187577_c0_seq3	-2.07012	3.40235	0.00176785	0.00560988	DOWN
ENSXETG00000031339	comp172729_c0_seq1	-2.07131	4.00131	0.000882406	0.00310291	DOWN
ENSXETG00000010323	comp185586_c0_seq4	-2.07135	7.39785	0.0016369	0.00527591	DOWN
ENSXETG00000005167	comp189956_c0_seq4	-2.07228	4.62162	0.000447998	0.00174071	DOWN
ENSXETG00000002410	comp189011_c1_seq2	-2.07308	3.66457	0.00771803	0.0198191	DOWN
ENSXETG00000012519	comp194512_c0_seq1	-2.0776	1.30959	0.0208664	0.045649	DOWN
ENSXETG00000016439	comp142164_c0_seq1	-2.0802	6.33161	0.000467163	0.00179712	DOWN
ENSXETG00000030882	comp187382_c1_seq1	-2.08919	3.82022	0.000526822	0.00199139	DOWN
ENSXETG00000023767	comp192790_c7_seq2	-2.0905	5.05466	0.000702885	0.00255825	DOWN
ENSXETG00000006318	comp188610_c2_seq5	-2.09664	7.04066	0.00170165	0.00544701	DOWN
ENSXETG00000007845	comp74258_c0_seq1	-2.09706	7.27585	0.000369614	0.00147463	DOWN
ENSXETG00000030019	comp189036_c3_seq2	-2.10018	2.7963	0.00177578	0.00563034	DOWN
ENSXETG00000027681	comp194080_c0_seq1	-2.11495	5.84652	0.00216072	0.00667396	DOWN
ENSXETG00000005594	comp137681_c0_seq1	-2.11563	0.896127	0.0200801	0.0441509	DOWN
ENSXETG00000012041	comp182659_c0_seq1	-2.11563	1.1797	0.010095	0.0249472	DOWN
ENSXETG00000009101	comp194172_c0_seq1	-2.11712	8.34421	0.000833393	0.00295897	DOWN
ENSXETG00000019324	comp192912_c1_seq1	-2.11909	8.23117	0.00202608	0.00630566	DOWN
ENSXETG00000014793	comp191455_c12_seq1	-2.12445	7.02281	0.0011063	0.00375549	DOWN
ENSXETG00000024695	comp80060_c0_seq1	-2.12475	9.19827	0.00120263	0.00403135	DOWN
ENSXETG00000016315	comp188713_c0_seq1	-2.12594	13.7762	0.00303655	0.00901894	DOWN
ENSXETG00000015978	comp192617_c1_seq2	-2.12725	6.58006	0.00195239	0.00611199	DOWN
ENSXETG00000015485	comp189403_c0_seq5	-2.12743	3.14048	0.00312815	0.00923972	DOWN
ENSXETG00000011727	comp192011_c1_seq1	-2.13547	2.5517	0.00542669	0.0147172	DOWN
ENSXETG00000015106	comp183833_c0_seq2	-2.13605	1.24379	0.0154693	0.0353997	DOWN
ENSXETG00000007989	comp184676_c0_seq2	-2.14211	1.32575	0.00889284	0.0223897	DOWN
ENSXETG00000030995	comp178665_c0_seq1	-2.14213	2.8905	0.0014766	0.00482424	DOWN
ENSXETG00000023588	comp189270_c6_seq2	-2.1441	6.59655	0.000329214	0.00133977	DOWN
ENSXETG00000022441	comp188373_c0_seq3	-2.14544	4.73336	0.00317568	0.00936423	DOWN
ENSXETG00000004319	comp184614_c0_seq2	-2.14631	5.85336	0.00122706	0.00410338	DOWN
ENSXETG00000010879	comp194549_c0_seq1	-2.14699	5.56115	0.00173218	0.00551936	DOWN
ENSXETG00000018044	comp190920_c1_seq9	-2.14872	2.62301	0.00140129	0.00461069	DOWN
ENSXETG00000015347	comp138232_c0_seq1	-2.15094	2.01792	0.00830231	0.0211092	DOWN
ENSXETG00000026151	comp186838_c2_seq2	-2.15302	2.99945	0.00139511	0.00459252	DOWN
ENSXETG00000010304	comp188416_c1_seq2	-2.15316	2.61918	0.00158497	0.00513013	DOWN
ENSXETG00000027613	comp190704_c1_seq2	-2.15328	2.27706	0.00264691	0.00797395	DOWN
ENSXETG00000022545	comp81260_c0_seq1	-2.15561	4.49936	0.000709516	0.002577	DOWN
ENSXETG00000004765	comp190544_c0_seq3	-2.15562	4.30486	0.000494824	0.00188787	DOWN
ENSXETG00000001480	comp190449_c0_seq6	-2.15814	5.30701	0.000167652	0.000743116	DOWN
ENSXETG00000023798	comp177939_c0_seq1	-2.15816	6.21444	0.00107704	0.0036687	DOWN
ENSXETG00000000933	comp187381_c0_seq1	-2.16096	2.64158	0.0019736	0.00616688	DOWN
ENSXETG00000013701	comp193456_c8_seq1	-2.16106	3.99165	0.000451358	0.00174986	DOWN
ENSXETG00000015401	comp192196_c4_seq3	-2.16214	3.95555	0.00401152	0.011441	DOWN
ENSXETG00000020212	comp183238_c3_seq1	-2.16255	5.25101	0.00283712	0.00849185	DOWN
ENSXETG00000014746	comp190469_c1_seq8	-2.16357	4.77215	0.000147961	0.000665585	DOWN
ENSXETG00000030397	comp194308_c0_seq1	-2.16438	5.99466	0.00216966	0.00669564	DOWN
ENSXETG00000020393	comp189064_c4_seq4	-2.16654	7.37056	0.00030055	0.00123759	DOWN
ENSXETG00000017427	comp190287_c7_seq2	-2.16765	5.86352	0.000202204	0.000872915	DOWN
ENSXETG00000003234	comp177648_c1_seq1	-2.16952	2.85469	0.00181036	0.00571869	DOWN
ENSXETG00000002617	comp177715_c0_seq1	-2.16985	7.43413	0.0149379	0.0344443	DOWN
ENSXETG00000001485	comp191984_c6_seq2	-2.1708	5.70441	0.00147506	0.00482374	DOWN
ENSXETG00000029930	comp81442_c0_seq1	-2.17839	4.73468	0.00196572	0.00614529	DOWN
ENSXETG00000006075	comp187203_c0_seq6	-2.18079	5.08948	9.38336e-05	0.000452835	DOWN
ENSXETG00000010198	comp182472_c0_seq1	-2.18147	9.622	0.000612261	0.00227534	DOWN
ENSXETG00000011144	comp178615_c0_seq1	-2.19003	7.5518	0.000302431	0.0012446	DOWN
ENSXETG00000016688	comp190503_c0_seq2	-2.19023	2.02981	0.0190929	0.0423549	DOWN
ENSXETG00000006823	comp192019_c6_seq2	-2.1945	6.84375	0.00101017	0.00349394	DOWN
ENSXETG00000018051	comp60906_c0_seq1	-2.19732	1.32422	0.0127778	0.0302452	DOWN
ENSXETG00000032482	comp188372_c0_seq1	-2.19747	5.70426	0.00251129	0.00761903	DOWN
ENSXETG00000017322	comp168738_c1_seq2	-2.19792	5.24306	0.000121414	0.00056253	DOWN
ENSXETG00000001253	comp191926_c0_seq1	-2.20023	6.67915	0.000146058	0.000659156	DOWN
ENSXETG00000025991	comp187687_c17_seq1	-2.20127	5.7989	0.000217385	0.000928658	DOWN
ENSXETG00000011463	comp193945_c0_seq1	-2.20191	8.77476	0.000395889	0.00156356	DOWN
ENSXETG00000014260	comp177708_c0_seq1	-2.20393	6.94468	0.00041225	0.00161899	DOWN
ENSXETG00000025716	comp193883_c0_seq1	-2.20712	9.01472	0.00069444	0.00253149	DOWN
ENSXETG00000003846	comp187620_c0_seq2	-2.20726	3.44908	0.00725264	0.0187834	DOWN
ENSXETG00000013068	comp184716_c1_seq4	-2.20737	6.91058	0.000261107	0.00108936	DOWN
ENSXETG00000008919	comp177368_c1_seq1	-2.21636	7.03272	0.000181964	0.000796406	DOWN
ENSXETG00000031599	comp187649_c0_seq1	-2.21701	5.44619	0.000100711	0.000480294	DOWN
ENSXETG00000021867	comp178281_c0_seq1	-2.21872	6.33703	0.000216623	0.000925972	DOWN
ENSXETG00000023140	comp190458_c1_seq1	-2.22653	4.408	0.000179937	0.000789523	DOWN
ENSXETG00000000037	comp177893_c1_seq3	-2.23245	9.37424	0.000330425	0.00134312	DOWN
ENSXETG00000013951	comp176749_c0_seq1	-2.23452	2.32892	0.00981671	0.0243545	DOWN
ENSXETG00000002162	comp194497_c0_seq1	-2.235	4.51247	0.00101078	0.00349428	DOWN
ENSXETG00000022259	comp192521_c2_seq6	-2.23645	6.02916	0.000101663	0.000483576	DOWN
ENSXETG00000001979	comp192327_c1_seq2	-2.23887	5.08643	0.000193977	0.000841161	DOWN
ENSXETG00000002029	comp174875_c1_seq1	-2.24109	5.45041	0.00011519	0.000539077	DOWN
ENSXETG00000017326	comp190729_c0_seq2	-2.24317	5.01394	0.000171731	0.000758621	DOWN
ENSXETG00000027236	comp192032_c9_seq2	-2.24448	11.0989	0.00105059	0.00360505	DOWN
ENSXETG00000014589	comp187615_c0_seq1	-2.24548	6.17895	0.000201906	0.00087217	DOWN
ENSXETG00000009580	comp193207_c1_seq6	-2.25381	6.83886	0.000140487	0.000637319	DOWN
ENSXETG00000019347	comp141500_c0_seq1	-2.25645	5.41146	0.000256329	0.00107135	DOWN
ENSXETG00000010892	comp194427_c0_seq1	-2.26013	7.47547	0.000212485	0.000910653	DOWN
ENSXETG00000021664	comp143694_c0_seq1	-2.26526	4.14116	0.000229517	0.000971898	DOWN
ENSXETG00000016963	comp142062_c0_seq1	-2.27066	8.17049	0.000280385	0.00116005	DOWN
ENSXETG00000011293	comp142469_c0_seq1	-2.2724	9.46774	0.000919259	0.00321315	DOWN
ENSXETG00000017500	comp190905_c2_seq2	-2.27281	8.38097	0.000266615	0.00110835	DOWN
ENSXETG00000030114	comp189261_c1_seq12	-2.27499	4.30833	0.00019701	0.000852079	DOWN
[truncated: 1,241 more rows]
