# Supplementary material for: Transcriptomes reveal the genetic mechanisms underlying ionic regulatory adaptations to salt in the crab-eating frog
Source: Sci Rep. 2015 Dec 1;5:17551. doi: 10.1038/srep17551 (PMC4664912; doi:10.1038/srep17551)
Supplement: Supplementary Dataset 9 [file srep17551-s9.xls]

## Sheet: Dataset 9
Dataset 9. The differentially expressed genes of ventral skin between Fejervarya cancrivora and Fejervarya limnocharis.
Xenopus Ensembl Gene	De Novo Gene	logFC	logCPM	PValue	FDR	Condition (F. cancrivora2F. limnocharis)
ENSXETG00000006541	comp142289_c1_seq1	14.7493	8.89131	8.92224e-06	0.00132106	UP
ENSXETG00000034371	comp193616_c0_seq1	14.2495	12.7663	3.16563e-11	2.20296e-07	UP
ENSXETG00000012583	comp193691_c0_seq1	14.2213	10.5629	6.5423e-06	0.00103616	UP
ENSXETG00000022438	comp169710_c0_seq2	13.9594	8.10282	1.77093e-05	0.00192561	UP
ENSXETG00000012089	comp194059_c0_seq1	13.8817	8.02528	1.1331e-05	0.00148778	UP
ENSXETG00000030111	comp193858_c0_seq1	13.7716	7.9155	4.1671e-05	0.0030504	UP
ENSXETG00000023395	comp190225_c1_seq1	13.6934	7.83736	3.35431e-06	0.000630883	UP
ENSXETG00000012148	comp189471_c3_seq9	13.4979	7.64254	2.77262e-05	0.0025058	UP
ENSXETG00000023087	comp74499_c1_seq1	13.4943	13.877	3.20124e-06	0.000618818	UP
ENSXETG00000016901	comp191456_c2_seq3	13.2334	7.37899	4.92345e-05	0.00314333	UP
ENSXETG00000020534	comp142445_c0_seq1	13.1304	7.27634	3.37805e-05	0.00280161	UP
ENSXETG00000033423	comp193760_c0_seq1	13.0024	7.14902	0.00016284	0.00550174	UP
ENSXETG00000027945	comp194207_c0_seq1	12.7079	6.85559	2.2527e-06	0.000558332	UP
ENSXETG00000019804	comp74373_c0_seq1	12.6587	6.80691	3.89264e-05	0.00300987	UP
ENSXETG00000021645	comp189562_c3_seq1	12.6167	6.76527	0.000187347	0.00603134	UP
ENSXETG00000014607	comp177904_c0_seq1	12.5322	6.68114	3.97607e-05	0.00303249	UP
ENSXETG00000027121	comp142272_c0_seq1	12.3133	10.1102	8.61385e-06	0.00130313	UP
ENSXETG00000023342	comp177351_c0_seq1	12.1735	6.3251	0.000215326	0.00668125	UP
ENSXETG00000000707	comp169686_c0_seq1	12.0032	9.14393	2.24814e-05	0.00220349	UP
ENSXETG00000034361	comp193624_c0_seq1	11.9076	9.58789	8.03458e-09	6.98908e-06	UP
ENSXETG00000034378	comp193618_c0_seq1	11.721	9.8729	2.57318e-09	3.58135e-06	UP
ENSXETG00000017653	comp194498_c0_seq1	11.709	5.86475	8.4412e-05	0.00408995	UP
ENSXETG00000009145	comp193952_c0_seq1	11.6257	5.78256	0.000252554	0.00720297	UP
ENSXETG00000005121	comp189559_c4_seq1	11.4899	5.64821	8.93661e-05	0.00417381	UP
ENSXETG00000032399	comp168676_c0_seq1	11.4633	5.62177	5.47386e-05	0.00346296	UP
ENSXETG00000004452	comp194384_c0_seq1	11.4099	5.56943	0.000284133	0.00764022	UP
ENSXETG00000019317	comp169640_c0_seq4	11.3915	9.39845	4.25342e-05	0.0030504	UP
ENSXETG00000025262	comp169618_c0_seq1	11.3691	7.71548	0.000100367	0.00447728	UP
ENSXETG00000004519	comp193661_c0_seq1	11.333	9.38626	3.47835e-09	4.03431e-06	UP
ENSXETG00000031327	comp145267_c0_seq2	11.1858	5.34849	0.000303393	0.00787803	UP
ENSXETG00000015454	comp193055_c8_seq7	11.1505	5.31312	3.36698e-05	0.00280161	UP
ENSXETG00000026926	comp185558_c1_seq1	11.0729	8.21468	6.25168e-05	0.00365592	UP
ENSXETG00000022360	comp170159_c1_seq1	10.8014	4.9705	0.000151823	0.00540652	UP
ENSXETG00000026816	comp192799_c2_seq2	10.7837	4.95356	0.000434737	0.00974741	UP
ENSXETG00000019380	comp187959_c1_seq1	10.7813	4.95118	0.000436367	0.00974741	UP
ENSXETG00000019730	comp74594_c0_seq1	10.7789	4.94879	0.000435877	0.00974741	UP
ENSXETG00000022751	comp193440_c6_seq5	10.6666	7.27289	9.03107e-05	0.00418982	UP
ENSXETG00000014075	comp142264_c0_seq1	10.6597	8.20297	0.000505377	0.0102236	UP
ENSXETG00000006155	comp75032_c0_seq2	10.6029	4.77664	0.000498892	0.0102027	UP
ENSXETG00000033148	comp188775_c0_seq1	10.5974	4.77125	0.000510837	0.0102743	UP
ENSXETG00000021988	comp190534_c2_seq2	10.5807	4.75497	0.000521933	0.0104235	UP
ENSXETG00000015446	comp191985_c1_seq1	10.5121	4.68792	0.000547321	0.0106391	UP
ENSXETG00000012149	comp177875_c1_seq6	10.4914	11.8314	4.8964e-05	0.00314333	UP
ENSXETG00000033577	comp169630_c0_seq1	10.4887	8.90385	2.62214e-05	0.00243299	UP
ENSXETG00000015599	comp194322_c0_seq1	10.4072	6.78317	2.9857e-06	0.000615858	UP
ENSXETG00000014370	comp178446_c0_seq3	10.3078	4.48893	0.000599555	0.0111261	UP
ENSXETG00000032770	comp189687_c4_seq3	10.2563	4.43883	0.000614796	0.0113184	UP
ENSXETG00000030349	comp192141_c2_seq4	10.2292	4.41191	0.000231701	0.00682971	UP
ENSXETG00000004127	comp193729_c0_seq1	10.0938	9.69706	1.62501e-05	0.00192561	UP
ENSXETG00000011383	comp141440_c0_seq1	10.0856	4.27334	0.000712187	0.0120881	UP
ENSXETG00000007593	comp150065_c0_seq1	10.0745	4.25634	2.456e-06	0.000558707	UP
ENSXETG00000008000	comp188897_c0_seq5	10.0088	4.19902	0.000749227	0.0124436	UP
ENSXETG00000016245	comp194317_c0_seq1	9.88752	4.082	0.000846455	0.0132252	UP
ENSXETG00000015045	comp178431_c0_seq1	9.83227	4.02879	0.000876655	0.0134027	UP
ENSXETG00000027597	comp142397_c0_seq1	9.7974	3.98616	2.09915e-06	0.000558332	UP
ENSXETG00000001793	comp169399_c0_seq2	9.79424	6.14946	0.000516967	0.0103677	UP
ENSXETG00000021954	comp186166_c0_seq2	9.7851	3.9775	1.01207e-05	0.0014086	UP
ENSXETG00000011494	comp142195_c0_seq2	9.76744	7.41544	0.00016032	0.00550174	UP
ENSXETG00000025735	comp194608_c0_seq1	9.76503	3.96412	0.000911808	0.0137941	UP
ENSXETG00000005187	comp190485_c0_seq4	9.75371	6.36402	0.00020237	0.00640133	UP
ENSXETG00000012505	comp194378_c0_seq1	9.69646	3.88851	3.00893e-06	0.000615858	UP
ENSXETG00000010379	comp192398_c3_seq1	9.69445	3.89641	0.00101339	0.0146619	UP
ENSXETG00000014328	comp192370_c5_seq1	9.67886	3.88147	0.00103689	0.0148778	UP
ENSXETG00000014983	comp194147_c0_seq1	9.62889	6.77212	0.000459111	0.00977354	UP
ENSXETG00000006611	comp193470_c0_seq3	9.58727	3.7938	0.0011109	0.015218	UP
ENSXETG00000003727	comp142866_c0_seq2	9.56226	5.93177	0.000131082	0.00506108	UP
ENSXETG00000014206	comp190736_c1_seq1	9.53826	3.74587	0.000460385	0.00977354	UP
ENSXETG00000016816	comp185292_c0_seq1	9.50716	3.71736	0.00125408	0.0166168	UP
ENSXETG00000031895	comp186641_c1_seq1	9.48384	3.6779	1.12908e-05	0.00148778	UP
ENSXETG00000016241	comp190967_c0_seq1	9.48343	3.69475	0.00130271	0.0168819	UP
ENSXETG00000023897	comp193759_c0_seq1	9.4699	9.58457	0.000365798	0.00880826	UP
ENSXETG00000020532	comp187078_c0_seq1	9.4348	3.64845	0.00135035	0.0171356	UP
ENSXETG00000023130	comp186848_c0_seq2	9.42377	3.63247	5.61337e-05	0.00351923	UP
ENSXETG00000028098	comp192343_c3_seq3	9.42238	3.63664	0.00137298	0.0172765	UP
ENSXETG00000008165	comp142172_c0_seq1	9.4163	5.98474	2.32672e-06	0.000558332	UP
ENSXETG00000021587	comp185515_c0_seq3	9.40357	3.61873	0.00137213	0.0172765	UP
ENSXETG00000004179	comp192827_c1_seq1	9.36646	3.56908	6.56491e-06	0.00103616	UP
ENSXETG00000008648	comp190460_c0_seq1	9.36089	7.36434	0.000987587	0.0144992	UP
ENSXETG00000013061	comp182721_c0_seq1	9.33784	3.55119	8.7247e-05	0.00410238	UP
ENSXETG00000002310	comp169758_c0_seq3	9.32469	6.84513	0.000138381	0.00512231	UP
ENSXETG00000012973	comp186530_c3_seq2	9.31342	6.83172	0.000114775	0.00478273	UP
ENSXETG00000004596	comp191025_c0_seq2	9.31225	3.53211	0.00153832	0.0183622	UP
ENSXETG00000015025	comp142440_c0_seq2	9.2948	5.66583	0.000234415	0.00684177	UP
ENSXETG00000007789	comp74892_c0_seq1	9.27111	7.69147	6.58941e-05	0.00369243	UP
ENSXETG00000013090	comp188324_c1_seq1	9.25275	3.47435	0.00064813	0.0116246	UP
ENSXETG00000004961	comp169574_c0_seq1	9.19112	5.81399	0.000619899	0.0113523	UP
ENSXETG00000000504	comp194407_c0_seq1	9.18691	5.55236	0.000670061	0.0117751	UP
ENSXETG00000008691	comp181680_c1_seq5	9.18177	6.70441	0.000180316	0.00597532	UP
ENSXETG00000027798	comp143580_c0_seq1	9.17088	3.39855	0.00180958	0.0204762	UP
ENSXETG00000007850	comp193357_c0_seq9	9.11267	8.27455	0.000226435	0.00674996	UP
ENSXETG00000008241	comp142465_c1_seq1	9.11079	6.7745	7.26319e-05	0.00385836	UP
ENSXETG00000021647	comp194541_c0_seq1	9.08678	3.31944	0.00198816	0.021651	UP
ENSXETG00000009037	comp186559_c0_seq2	9.06883	3.28789	1.80213e-05	0.00192939	UP
ENSXETG00000010456	comp179083_c1_seq1	9.05315	3.25323	0.0027542	0.0269192	UP
ENSXETG00000001088	comp191901_c0_seq6	8.98472	3.21465	8.06164e-05	0.00406529	UP
ENSXETG00000011543	comp169678_c0_seq1	8.96561	9.82728	0.000171625	0.00574201	UP
ENSXETG00000005873	comp186526_c0_seq5	8.96133	3.18946	4.04175e-05	0.00303249	UP
ENSXETG00000027010	comp183696_c0_seq2	8.95848	5.54958	3.80369e-05	0.00300794	UP
ENSXETG00000033130	comp185648_c0_seq1	8.92886	3.17163	0.00241788	0.0246158	UP
ENSXETG00000030791	comp192570_c2_seq3	8.90778	3.14175	8.41353e-05	0.00408995	UP
ENSXETG00000009708	comp193643_c0_seq1	8.89645	10.8671	0.00189808	0.0211002	UP
ENSXETG00000019498	comp191793_c1_seq1	8.88217	3.11718	7.77435e-05	0.00400353	UP
ENSXETG00000020629	comp75289_c0_seq1	8.85586	5.22795	0.000824262	0.0130968	UP
ENSXETG00000026169	comp142233_c0_seq2	8.84293	7.00652	4.97484e-08	3.14726e-05	UP
ENSXETG00000013334	comp193116_c2_seq6	8.82492	3.06392	9.9782e-05	0.00447728	UP
ENSXETG00000031362	comp189911_c4_seq4	8.82272	3.05703	4.30762e-05	0.0030504	UP
ENSXETG00000016315	comp188713_c0_seq1	8.80146	10.8108	0.000333391	0.00840604	UP
ENSXETG00000010321	comp184023_c0_seq1	8.79516	3.03073	4.33956e-05	0.0030504	UP
ENSXETG00000033374	comp180904_c0_seq1	8.7857	3.00264	0.000780035	0.0127724	UP
ENSXETG00000031004	comp193374_c0_seq5	8.78219	2.99495	0.00380839	0.0326483	UP
ENSXETG00000018707	comp183225_c0_seq4	8.72348	2.97421	0.00035541	0.0086479	UP
ENSXETG00000012764	comp192146_c1_seq4	8.701	2.96017	0.00310401	0.0290334	UP
ENSXETG00000025974	comp186363_c0_seq1	8.69851	2.93878	4.63631e-05	0.0031031	UP
ENSXETG00000021089	comp193844_c0_seq1	8.69078	2.94473	0.000457001	0.00977354	UP
ENSXETG00000000011	comp169489_c0_seq1	8.65353	5.22006	1.95036e-06	0.000558332	UP
ENSXETG00000018731	comp194597_c0_seq1	8.63123	2.88767	0.000321933	0.0081764	UP
ENSXETG00000016209	comp184781_c0_seq3	8.62816	5.00511	0.00100418	0.0146194	UP
ENSXETG00000003085	comp133101_c0_seq1	8.61715	5.77603	0.000660128	0.0117173	UP
ENSXETG00000013241	comp186252_c0_seq1	8.59397	5.0047	2.02596e-06	0.000558332	UP
ENSXETG00000018811	comp186959_c1_seq3	8.58865	2.84314	0.000131875	0.00506108	UP
ENSXETG00000033716	comp190907_c0_seq1	8.47867	2.73117	9.54421e-05	0.00434851	UP
ENSXETG00000009123	comp181933_c0_seq1	8.4675	2.70347	0.00137861	0.017286	UP
ENSXETG00000001660	comp190732_c11_seq1	8.46692	2.74555	0.00409273	0.0339064	UP
ENSXETG00000033853	comp186826_c0_seq1	8.45687	2.72789	0.000522747	0.0104235	UP
ENSXETG00000005422	comp191877_c10_seq2	8.45475	2.73448	0.00419712	0.0343695	UP
ENSXETG00000002945	comp124188_c0_seq1	8.44555	5.60792	0.000706948	0.0120659	UP
ENSXETG00000031925	comp189519_c4_seq1	8.41076	5.04286	0.00104339	0.0149096	UP
ENSXETG00000010128	comp181407_c2_seq1	8.39127	2.6581	0.000152171	0.00540652	UP
ENSXETG00000008637	comp191060_c5_seq1	8.39099	2.65348	0.00011818	0.0048406	UP
ENSXETG00000015464	comp169848_c0_seq1	8.35358	2.64273	0.00488957	0.0378493	UP
ENSXETG00000009215	comp194161_c0_seq1	8.31859	7.15124	0.000109794	0.00465886	UP
ENSXETG00000023829	comp192256_c0_seq4	8.3139	2.56923	0.000487	0.0100267	UP
ENSXETG00000020755	comp141977_c0_seq1	8.3048	2.59544	0.00222196	0.0234665	UP
ENSXETG00000018928	comp189072_c1_seq6	8.28656	2.58225	0.00529275	0.0396293	UP
ENSXETG00000025317	comp191770_c17_seq1	8.27277	2.56984	0.00543011	0.0400298	UP
ENSXETG00000026953	comp188763_c0_seq1	8.2448	2.5447	0.00556919	0.0404974	UP
ENSXETG00000025441	comp144899_c0_seq2	8.22551	2.49476	0.000276665	0.00757996	UP
ENSXETG00000011901	comp178694_c0_seq1	8.22458	6.03967	0.000262071	0.00737722	UP
ENSXETG00000009806	comp185165_c0_seq2	8.21626	2.51911	0.00588888	0.0419884	UP
ENSXETG00000016227	comp189650_c1_seq1	8.20177	2.50614	0.00605626	0.0425428	UP
ENSXETG00000018387	comp142477_c0_seq2	8.16935	4.7654	4.77244e-05	0.00313315	UP
ENSXETG00000022384	comp130194_c0_seq1	8.15754	4.79462	0.00127674	0.0167303	UP
ENSXETG00000012700	comp181043_c0_seq1	8.13259	2.41664	0.000250792	0.00718214	UP
ENSXETG00000019354	comp191857_c6_seq1	8.12407	2.39773	0.000586961	0.0110326	UP
ENSXETG00000003300	comp186085_c0_seq1	8.11677	2.42656	0.00307973	0.0290011	UP
ENSXETG00000010468	comp191401_c1_seq5	8.11127	2.40678	0.000423988	0.00967388	UP
ENSXETG00000015003	comp190931_c11_seq5	8.0979	2.3789	0.000389155	0.00911828	UP
ENSXETG00000020883	comp189429_c0_seq1	8.07997	2.37083	0.000285102	0.00764022	UP
ENSXETG00000006053	comp188030_c0_seq12	8.04825	2.36953	0.00762412	0.0487202	UP
ENSXETG00000013176	comp186578_c0_seq1	8.00987	2.30068	0.000472216	0.00986832	UP
ENSXETG00000022080	comp194453_c0_seq1	7.95448	4.35149	0.00167436	0.0194847	UP
ENSXETG00000002019	comp193502_c2_seq11	7.94084	4.34898	0.000437016	0.00974741	UP
ENSXETG00000000615	comp187659_c1_seq2	7.93625	2.23541	0.000542242	0.0105699	UP
ENSXETG00000014363	comp192582_c5_seq3	7.90694	2.21492	0.000481239	0.00999684	UP
ENSXETG00000027498	comp181259_c0_seq1	7.89812	5.36081	8.24614e-07	0.000286924	UP
ENSXETG00000025411	comp188750_c1_seq1	7.88285	2.20697	0.00104252	0.0149096	UP
ENSXETG00000027607	comp177689_c1_seq2	7.87956	2.18487	0.00065943	0.0117173	UP
ENSXETG00000030684	comp142698_c0_seq1	7.87842	4.46961	2.23823e-05	0.00220349	UP
ENSXETG00000032850	comp193418_c3_seq2	7.86921	2.19192	0.000839279	0.0132252	UP
ENSXETG00000003943	comp192463_c1_seq5	7.86265	2.17912	0.000576853	0.0109382	UP
ENSXETG00000033040	comp192043_c0_seq2	7.85494	2.16596	0.000588605	0.0110326	UP
ENSXETG00000021125	comp188848_c0_seq5	7.83766	2.17228	0.00188343	0.0210382	UP
ENSXETG00000011988	comp194139_c0_seq1	7.83322	8.01022	0.00415546	0.0342629	UP
ENSXETG00000010164	comp187617_c0_seq2	7.82438	2.11997	0.00263666	0.0261087	UP
ENSXETG00000030253	comp192485_c1_seq4	7.81823	5.85112	0.000829076	0.0131425	UP
ENSXETG00000034219	comp189248_c3_seq1	7.80316	2.1154	0.000855164	0.0132252	UP
ENSXETG00000014838	comp167809_c0_seq1	7.79316	2.09963	0.00148547	0.0180067	UP
ENSXETG00000000543	comp142207_c0_seq1	7.78966	7.60437	0.000687607	0.0118736	UP
ENSXETG00000012751	comp142400_c0_seq1	7.78795	5.81338	0.00193373	0.0212925	UP
ENSXETG00000015059	comp191396_c0_seq6	7.76889	2.12005	0.00525838	0.0395663	UP
ENSXETG00000019409	comp190474_c0_seq1	7.74905	2.10284	0.00531981	0.0396366	UP
ENSXETG00000031130	comp176829_c0_seq2	7.7409	2.06031	0.00108147	0.0150157	UP
ENSXETG00000002652	comp180329_c0_seq1	7.69412	2.03577	0.00109808	0.0151013	UP
ENSXETG00000023289	comp186393_c1_seq3	7.67298	2.0172	0.00116097	0.0157797	UP
ENSXETG00000024116	comp186288_c0_seq1	7.6557	1.99914	0.00107774	0.0150157	UP
ENSXETG00000023098	comp192307_c7_seq2	7.63039	9.17887	5.76592e-05	0.00353695	UP
ENSXETG00000016251	comp142301_c0_seq1	7.62893	6.64848	0.000860517	0.013268	UP
ENSXETG00000014782	comp188616_c1_seq1	7.59796	1.95867	0.00197806	0.0216096	UP
ENSXETG00000032529	comp190121_c2_seq1	7.54893	1.9012	0.00129136	0.0167814	UP
ENSXETG00000022286	comp178602_c1_seq2	7.54654	1.91894	0.00310167	0.0290334	UP
ENSXETG00000030188	comp187086_c0_seq2	7.53133	1.88097	0.00155428	0.0184411	UP
ENSXETG00000005520	comp142884_c0_seq1	7.53117	3.94541	0.00238928	0.0244903	UP
ENSXETG00000007140	comp74630_c0_seq1	7.5255	8.04584	0.000445838	0.00977354	UP
ENSXETG00000027246	comp188578_c0_seq1	7.51216	1.83891	0.00789104	0.0498448	UP
ENSXETG00000019843	comp190808_c0_seq3	7.50997	6.75841	0.000342675	0.00849161	UP
ENSXETG00000032934	comp183377_c0_seq2	7.50016	4.14115	0.000880896	0.0134139	UP
ENSXETG00000007441	comp190785_c11_seq1	7.48917	1.85872	0.0017975	0.0204059	UP
ENSXETG00000022784	comp178250_c0_seq1	7.47204	1.85803	0.00427758	0.034816	UP
ENSXETG00000016407	comp189145_c2_seq5	7.45432	1.83735	0.00309822	0.0290334	UP
ENSXETG00000005165	comp141456_c1_seq1	7.45017	4.10669	0.00218152	0.023284	UP
ENSXETG00000023757	comp188301_c1_seq1	7.44797	4.06146	0.000103464	0.004542	UP
ENSXETG00000019308	comp142109_c1_seq1	7.42108	4.60898	0.00151778	0.0181482	UP
ENSXETG00000021361	comp142074_c0_seq1	7.38924	5.09227	9.96499e-05	0.00447728	UP
ENSXETG00000026100	comp189137_c0_seq1	7.37035	1.7492	0.00205063	0.0221589	UP
ENSXETG00000000118	comp186420_c0_seq6	7.34885	3.97219	0.000196911	0.0062571	UP
ENSXETG00000021591	comp164288_c1_seq1	7.32464	1.7014	0.0027517	0.0269192	UP
ENSXETG00000021161	comp174535_c0_seq1	7.31396	1.7284	0.00753509	0.0484627	UP
ENSXETG00000022329	comp191127_c0_seq1	7.31295	3.90235	1.15807e-05	0.00149241	UP
ENSXETG00000008907	comp65724_c0_seq1	7.30364	1.70424	0.00305566	0.0288918	UP
ENSXETG00000026807	comp194323_c0_seq1	7.30063	3.96279	0.00244997	0.0248171	UP
ENSXETG00000004412	comp186470_c1_seq2	7.28676	1.7056	0.00744723	0.0480894	UP
ENSXETG00000008600	comp177596_c0_seq1	7.27214	5.60421	0.00100043	0.0145954	UP
ENSXETG00000026864	comp185123_c0_seq3	7.26203	3.70968	2.29551e-05	0.00221867	UP
ENSXETG00000000222	comp185603_c0_seq2	7.22864	1.6299	0.00282891	0.0274794	UP
ENSXETG00000009251	comp190156_c0_seq2	7.21597	1.63293	0.00386235	0.0330197	UP
ENSXETG00000025659	comp194234_c0_seq1	7.21321	1.60097	0.00470948	0.0374124	UP
ENSXETG00000031128	comp181275_c0_seq1	7.20288	1.60345	0.00312925	0.0290674	UP
ENSXETG00000017864	comp187492_c1_seq2	7.19517	1.60587	0.00312712	0.0290674	UP
ENSXETG00000016137	comp182084_c0_seq1	7.1587	1.58238	0.00371969	0.0323162	UP
ENSXETG00000025844	comp193303_c1_seq1	7.10382	1.52687	0.00350408	0.0310636	UP
ENSXETG00000026242	comp184997_c0_seq3	7.04647	1.46731	0.00531797	0.0396366	UP
ENSXETG00000009307	comp187468_c2_seq2	7.04483	4.42788	0.00221205	0.0234453	UP
ENSXETG00000031689	comp169628_c0_seq1	7.03761	8.42041	0.000357967	0.00864964	UP
ENSXETG00000023474	comp180449_c2_seq3	7.02885	1.47747	0.00473508	0.0374338	UP
ENSXETG00000002750	comp74644_c0_seq1	7.01697	6.69266	0.00070386	0.0120644	UP
ENSXETG00000004796	comp192202_c10_seq1	7.00757	1.44101	0.00487812	0.0378449	UP
ENSXETG00000018382	comp189713_c4_seq1	7.00184	7.28492	0.000631261	0.0114117	UP
ENSXETG00000011382	comp185407_c0_seq1	6.98391	3.42673	0.00440986	0.0356012	UP
ENSXETG00000025816	comp144308_c0_seq2	6.93947	1.38022	0.00657728	0.0449178	UP
ENSXETG00000034252	comp181894_c0_seq2	6.93473	1.38339	0.00531687	0.0396366	UP
ENSXETG00000001836	comp144712_c0_seq2	6.93291	1.38495	0.00498697	0.038305	UP
ENSXETG00000003708	comp78633_c0_seq1	6.90446	5.76978	0.000946909	0.0140802	UP
ENSXETG00000014097	comp142339_c0_seq1	6.90096	7.52521	0.000501742	0.0102027	UP
ENSXETG00000021449	comp182600_c0_seq2	6.89796	1.35291	0.00606787	0.0425668	UP
ENSXETG00000009751	comp191280_c1_seq5	6.89496	3.35692	8.18645e-05	0.00408995	UP
ENSXETG00000014915	comp172824_c0_seq1	6.89155	1.3597	0.00540451	0.0400298	UP
ENSXETG00000002071	comp182167_c0_seq1	6.85239	1.331	0.00605833	0.0425428	UP
ENSXETG00000026269	comp194045_c0_seq1	6.84911	7.27991	0.000677387	0.0118477	UP
ENSXETG00000005191	comp193707_c0_seq1	6.83555	11.1697	0.00022274	0.00668125	UP
ENSXETG00000027245	comp169609_c1_seq2	6.82984	7.40705	0.000183434	0.00598034	UP
ENSXETG00000031416	comp144369_c1_seq1	6.82077	6.9673	0.000731181	0.0122798	UP
ENSXETG00000002133	comp179780_c0_seq1	6.79685	3.25183	0.00541989	0.0400298	UP
ENSXETG00000013878	comp170081_c0_seq1	6.79183	5.56083	0.00476994	0.037465	UP
ENSXETG00000024712	comp178540_c0_seq2	6.77898	1.2592	0.00700993	0.046786	UP
ENSXETG00000008551	comp74993_c1_seq1	6.76724	6.38632	0.00030205	0.00787252	UP
ENSXETG00000008596	comp142162_c0_seq1	6.74406	6.42288	2.48885e-06	0.000558707	UP
ENSXETG00000023144	comp190433_c6_seq5	6.74314	3.36289	6.88866e-05	0.00374517	UP
ENSXETG00000019733	comp193293_c3_seq1	6.73175	1.23792	0.00741377	0.0480894	UP
ENSXETG00000009467	comp190740_c4_seq6	6.68907	5.1996	0.000609936	0.0112587	UP
ENSXETG00000018082	comp142146_c0_seq1	6.67702	5.93249	0.00148088	0.0180067	UP
ENSXETG00000011390	comp177802_c0_seq2	6.67321	3.15492	0.000124704	0.00498743	UP
ENSXETG00000017513	comp188736_c0_seq4	6.59113	6.50108	0.00387747	0.0330595	UP
ENSXETG00000012916	comp186573_c1_seq1	6.57832	3.83013	0.000113323	0.0047795	UP
ENSXETG00000012053	comp193147_c1_seq5	6.56884	3.25763	0.00258017	0.0256139	UP
ENSXETG00000007900	comp194393_c0_seq1	6.56678	6.08893	0.00230976	0.0240623	UP
ENSXETG00000023425	comp189685_c0_seq2	6.55846	3.81531	1.98561e-05	0.00200258	UP
ENSXETG00000008402	comp182906_c1_seq2	6.55122	6.9272	0.00119966	0.0161166	UP
ENSXETG00000007164	comp192060_c1_seq1	6.54963	3.03512	0.000162503	0.00550174	UP
ENSXETG00000027128	comp193754_c0_seq1	6.53778	4.0515	6.1962e-05	0.00365419	UP
ENSXETG00000019629	comp191864_c1_seq1	6.52729	3.76299	0.00139147	0.0174159	UP
ENSXETG00000032631	comp142034_c0_seq1	6.52631	3.16225	0.000211125	0.00658841	UP
ENSXETG00000016094	comp191624_c0_seq3	6.49171	4.03542	0.00126554	0.0166482	UP
ENSXETG00000030425	comp194241_c0_seq1	6.4875	4.78138	4.05262e-05	0.00303249	UP
ENSXETG00000033558	comp185056_c0_seq5	6.47448	3.16273	0.00198209	0.0216197	UP
ENSXETG00000002017	comp194018_c0_seq1	6.46882	5.93728	4.24404e-05	0.0030504	UP
ENSXETG00000002939	comp193872_c0_seq1	6.45866	4.03142	0.00224506	0.0235917	UP
ENSXETG00000017410	comp74714_c0_seq1	6.4529	9.31586	0.00419437	0.0343695	UP
ENSXETG00000010088	comp160137_c1_seq1	6.445	3.08749	0.000147051	0.00532983	UP
ENSXETG00000024709	comp183810_c0_seq5	6.41336	4.27142	2.94012e-05	0.00258991	UP
ENSXETG00000002645	comp192665_c9_seq1	6.39869	8.44735	0.000162114	0.00550174	UP
ENSXETG00000014020	comp190939_c0_seq5	6.34248	3.59924	0.000508794	0.0102629	UP
ENSXETG00000021721	comp189017_c0_seq1	6.32007	4.41814	0.0004023	0.00933767	UP
ENSXETG00000032721	comp185591_c0_seq1	6.22416	2.89386	0.000392733	0.00917123	UP
ENSXETG00000034088	comp192115_c2_seq23	6.16241	2.82575	0.000470364	0.00985923	UP
ENSXETG00000016426	comp144925_c0_seq4	6.13653	4.14799	0.00479401	0.0375693	UP
ENSXETG00000017222	comp192782_c7_seq1	6.11476	2.63969	0.00115364	0.0157107	UP
ENSXETG00000015759	comp187006_c0_seq1	6.09417	2.77063	0.00041926	0.00959747	UP
ENSXETG00000027686	comp193867_c0_seq1	6.06529	9.16045	0.000868932	0.0133192	UP
ENSXETG00000002639	comp189365_c1_seq1	6.06381	3.47431	0.000206225	0.00649376	UP
ENSXETG00000026267	comp193861_c0_seq1	6.00534	5.78343	3.18283e-05	0.00276866	UP
ENSXETG00000021961	comp189472_c0_seq1	5.99593	5.63328	0.000623373	0.011386	UP
ENSXETG00000019944	comp193931_c0_seq1	5.99554	7.36493	0.00015204	0.00540652	UP
ENSXETG00000010209	comp188163_c0_seq2	5.98716	3.39133	0.000448406	0.00977354	UP
ENSXETG00000003778	comp189693_c6_seq1	5.93943	3.35	0.000127137	0.00499739	UP
ENSXETG00000031632	comp186193_c0_seq2	5.92837	3.36866	0.00721126	0.0473385	UP
ENSXETG00000004757	comp186608_c0_seq4	5.918	9.63199	0.000138158	0.00512231	UP
ENSXETG00000021646	comp180764_c0_seq1	5.86714	4.35674	0.000436651	0.00974741	UP
ENSXETG00000020143	comp142265_c0_seq1	5.85428	8.17374	0.00788292	0.0498448	UP
ENSXETG00000008191	comp191977_c5_seq2	5.85326	4.42991	8.63589e-05	0.00408995	UP
ENSXETG00000016870	comp191331_c15_seq1	5.85266	5.69124	0.00249851	0.0250446	UP
ENSXETG00000003172	comp184204_c0_seq1	5.8492	3.29537	0.00792709	0.0499679	UP
ENSXETG00000010085	comp179002_c0_seq3	5.80493	5.38778	0.00070336	0.0120644	UP
ENSXETG00000025403	comp182560_c0_seq1	5.78025	2.33746	0.00149237	0.0180302	UP
ENSXETG00000008075	comp188176_c1_seq5	5.77468	2.32782	0.00131639	0.0169331	UP
ENSXETG00000016238	comp191854_c10_seq1	5.77321	8.20696	0.000188073	0.00603134	UP
ENSXETG00000007664	comp194030_c0_seq1	5.73873	5.58303	3.77601e-05	0.00300794	UP
ENSXETG00000024651	comp191809_c0_seq1	5.72202	2.43043	0.00117058	0.0158483	UP
ENSXETG00000021847	comp177903_c0_seq1	5.71225	8.2409	0.000853395	0.0132252	UP
ENSXETG00000012212	comp184710_c0_seq1	5.71137	2.42459	0.00307471	0.0289931	UP
ENSXETG00000003377	comp169759_c0_seq1	5.6959	6.7879	0.00037653	0.00893605	UP
ENSXETG00000007241	comp169605_c0_seq3	5.66817	5.52089	3.38174e-05	0.00280161	UP
ENSXETG00000025083	comp142579_c0_seq2	5.66655	2.23228	0.00170937	0.0197807	UP
ENSXETG00000004422	comp193251_c4_seq3	5.66314	4.07783	0.000125746	0.00499217	UP
ENSXETG00000018715	comp173366_c0_seq1	5.64705	4.53151	0.00132901	0.0170638	UP
ENSXETG00000015994	comp141817_c0_seq1	5.60078	5.3477	0.000218734	0.00668125	UP
ENSXETG00000025478	comp177885_c0_seq1	5.59679	9.31255	0.00194579	0.0213577	UP
ENSXETG00000018402	comp74250_c0_seq1	5.59048	5.80253	0.0026375	0.0261087	UP
ENSXETG00000007359	comp192619_c1_seq7	5.58848	2.16457	0.0020789	0.0224296	UP
ENSXETG00000016827	comp192454_c2_seq4	5.58842	2.90636	0.000453179	0.00977354	UP
ENSXETG00000015995	comp193796_c0_seq1	5.58421	8.28038	0.00120624	0.0161739	UP
ENSXETG00000004316	comp188485_c0_seq1	5.58354	2.16272	0.00231981	0.0241082	UP
ENSXETG00000013102	comp143434_c1_seq3	5.56912	2.13481	0.00312463	0.0290674	UP
ENSXETG00000000143	comp142487_c0_seq1	5.5653	5.26562	0.000456875	0.00977354	UP
ENSXETG00000017110	comp193254_c1_seq11	5.56515	5.62877	3.63266e-05	0.0029395	UP
ENSXETG00000006007	comp192831_c4_seq4	5.56104	5.50054	0.000683469	0.0118736	UP
ENSXETG00000000653	comp189898_c1_seq6	5.55977	2.88087	0.000342886	0.00849161	UP
ENSXETG00000009921	comp182035_c0_seq2	5.5554	4.61541	0.000313897	0.00803092	UP
ENSXETG00000010403	comp178182_c0_seq2	5.53345	4.99974	6.40219e-05	0.00368205	UP
ENSXETG00000020472	comp175920_c0_seq3	5.51711	4.32208	4.5369e-05	0.0031031	UP
ENSXETG00000031018	comp190857_c9_seq1	5.5155	4.20321	0.0014968	0.0180523	UP
ENSXETG00000022031	comp191204_c16_seq10	5.51353	4.43641	0.000103776	0.004542	UP
ENSXETG00000024512	comp186607_c1_seq1	5.50152	3.07749	0.000592298	0.0110326	UP
ENSXETG00000000158	comp184398_c0_seq2	5.49235	2.08806	0.00693679	0.0464755	UP
ENSXETG00000033754	comp190844_c0_seq6	5.48831	3.072	0.00079093	0.0128883	UP
ENSXETG00000032133	comp94161_c0_seq1	5.48147	2.07431	0.00314782	0.0291686	UP
ENSXETG00000025632	comp142288_c1_seq1	5.46375	8.63119	0.00247479	0.0249884	UP
ENSXETG00000021376	comp187290_c0_seq1	5.45074	2.7572	0.00104844	0.0149424	UP
ENSXETG00000001534	comp74933_c0_seq1	5.44863	6.8326	8.60741e-05	0.00408995	UP
ENSXETG00000019824	comp191931_c2_seq3	5.44103	2.03827	0.0033674	0.0305115	UP
ENSXETG00000034167	comp187155_c0_seq1	5.43928	4.17771	0.00011825	0.0048406	UP
ENSXETG00000010988	comp74458_c1_seq1	5.4392	9.57087	0.00219062	0.0233173	UP
ENSXETG00000004373	comp184698_c0_seq2	5.41216	2.89064	0.00657352	0.0449178	UP
ENSXETG00000031045	comp74477_c0_seq1	5.40255	11.5077	0.000940087	0.0140087	UP
ENSXETG00000012256	comp142636_c0_seq1	5.37967	3.98653	0.00474445	0.0374338	UP
ENSXETG00000023392	comp188562_c1_seq12	5.36768	5.47746	0.000271882	0.00747837	UP
ENSXETG00000009171	comp187854_c2_seq2	5.35318	1.96212	0.00401854	0.0334509	UP
ENSXETG00000001114	comp187372_c2_seq1	5.32888	1.94211	0.00419803	0.0343695	UP
ENSXETG00000008064	comp186527_c1_seq3	5.32737	1.94182	0.00437178	0.0354219	UP
ENSXETG00000014221	comp190418_c1_seq2	5.30952	3.45098	0.00425455	0.0346691	UP
ENSXETG00000017534	comp169623_c0_seq1	5.29942	9.03068	0.00151373	0.0181482	UP
ENSXETG00000016204	comp192451_c9_seq2	5.28512	4.84486	7.86097e-05	0.00400353	UP
ENSXETG00000004330	comp186738_c0_seq3	5.27713	3.0906	0.000635281	0.0114236	UP
ENSXETG00000009646	comp188983_c0_seq1	5.26419	4.15114	0.0001377	0.00512231	UP
ENSXETG00000019042	comp193451_c0_seq2	5.2639	2.73134	0.000778689	0.0127724	UP
ENSXETG00000022523	comp186114_c1_seq1	5.26379	4.25153	0.00395834	0.0331881	UP
ENSXETG00000012919	comp183436_c0_seq1	5.26138	5.91541	0.00375742	0.0324819	UP
ENSXETG00000017762	comp193027_c11_seq1	5.25903	7.0646	0.000450144	0.00977354	UP
ENSXETG00000010042	comp183474_c0_seq1	5.24521	8.23836	0.000241574	0.00697558	UP
ENSXETG00000009063	comp192070_c1_seq2	5.24498	2.59449	0.00101483	0.0146619	UP
ENSXETG00000022999	comp181261_c1_seq2	5.2442	1.86099	0.00547463	0.0401619	UP
ENSXETG00000023832	comp180518_c0_seq1	5.2415	2.01568	0.00476405	0.037465	UP
ENSXETG00000015431	comp191142_c11_seq1	5.23878	5.99595	0.000310902	0.00798365	UP
ENSXETG00000000790	comp183675_c0_seq1	5.23519	2.58562	0.000785117	0.0128254	UP
ENSXETG00000012669	comp194644_c0_seq1	5.22774	4.51285	0.000133941	0.00506572	UP
ENSXETG00000001936	comp142356_c0_seq1	5.22603	6.47121	0.00154974	0.0184353	UP
ENSXETG00000006200	comp191074_c7_seq6	5.20666	5.46932	0.000123481	0.00496707	UP
ENSXETG00000006893	comp178116_c1_seq1	5.20611	3.55277	0.000260296	0.0073634	UP
ENSXETG00000011296	comp191366_c0_seq3	5.20475	2.68584	0.00150737	0.0181171	UP
ENSXETG00000014023	comp192090_c4_seq3	5.19375	4.13595	0.000184157	0.00598034	UP
ENSXETG00000030777	comp192560_c0_seq2	5.19317	3.94178	0.00066567	0.0117399	UP
ENSXETG00000016740	comp177908_c0_seq1	5.19122	6.75009	0.00134482	0.0171356	UP
ENSXETG00000003099	comp188156_c2_seq1	5.18111	2.5313	0.000801719	0.0129748	UP
ENSXETG00000025722	comp194028_c0_seq1	5.17172	4.46042	0.00010655	0.00460548	UP
ENSXETG00000022371	comp74737_c0_seq1	5.15324	5.58066	0.000576289	0.0109382	UP
ENSXETG00000000527	comp188033_c1_seq1	5.15124	5.6144	0.000434844	0.00974741	UP
ENSXETG00000014191	comp189632_c0_seq2	5.14964	2.49563	0.00119476	0.0160819	UP
ENSXETG00000015964	comp194014_c0_seq1	5.1387	3.49261	0.000340162	0.00848455	UP
ENSXETG00000017934	comp183930_c0_seq1	5.13737	5.43538	6.33633e-05	0.00367454	UP
ENSXETG00000004500	comp182695_c0_seq3	5.1153	2.47835	0.00136596	0.0172662	UP
ENSXETG00000021606	comp185389_c2_seq1	5.11008	8.2692	0.00297861	0.0284019	UP
ENSXETG00000007455	comp140903_c0_seq2	5.09249	1.91267	0.00688762	0.0462865	UP
ENSXETG00000024287	comp89480_c0_seq1	5.08153	6.38534	0.000287469	0.00764022	UP
ENSXETG00000021830	comp192272_c2_seq1	5.07539	3.00972	0.000708831	0.0120659	UP
ENSXETG00000018450	comp193805_c0_seq1	5.06614	8.93602	0.00253311	0.0252188	UP
ENSXETG00000014775	comp185727_c0_seq2	5.06475	2.55637	0.00155822	0.0184416	UP
ENSXETG00000013740	comp190008_c13_seq1	5.06089	8.13661	0.000794667	0.0128906	UP
ENSXETG00000021566	comp185560_c1_seq2	5.06087	4.04436	0.000851229	0.0132252	UP
ENSXETG00000022939	comp194208_c0_seq1	5.04988	5.00573	0.00190114	0.0211005	UP
ENSXETG00000031026	comp184207_c1_seq1	5.03461	5.0783	0.000757298	0.0125179	UP
ENSXETG00000021284	comp186916_c2_seq3	5.02731	1.85131	0.00662205	0.0450057	UP
ENSXETG00000010020	comp189464_c6_seq1	5.02718	4.38521	0.000266084	0.00737722	UP
ENSXETG00000021320	comp74637_c0_seq2	5.00823	5.97794	0.00205048	0.0221589	UP
ENSXETG00000033992	comp190827_c3_seq1	5.00662	2.65431	0.00380918	0.0326483	UP
ENSXETG00000016396	comp169043_c0_seq2	4.99704	5.44562	0.00239681	0.0244925	UP
ENSXETG00000013849	comp178721_c0_seq1	4.99053	1.8085	0.00693894	0.0464755	UP
ENSXETG00000014904	comp188910_c0_seq2	4.98256	4.22298	0.000122338	0.00494973	UP
ENSXETG00000013954	comp191177_c1_seq1	4.97875	1.80849	0.00731111	0.0476833	UP
ENSXETG00000024487	comp191762_c4_seq1	4.97774	2.47826	0.00182534	0.020621	UP
ENSXETG00000031184	comp191873_c1_seq1	4.94095	4.98685	0.00479261	0.0375693	UP
ENSXETG00000011514	comp186616_c0_seq1	4.94047	6.26407	0.00107497	0.0150157	UP
ENSXETG00000034208	comp187662_c0_seq2	4.92951	3.39075	0.000687308	0.0118736	UP
ENSXETG00000008949	comp188588_c1_seq2	4.9262	3.38346	0.000717221	0.0121439	UP
ENSXETG00000003857	comp189526_c0_seq1	4.91343	3.62466	0.000809665	0.0130427	UP
ENSXETG00000021132	comp191973_c3_seq2	4.90449	5.80564	0.000266004	0.00737722	UP
ENSXETG00000032596	comp188067_c0_seq3	4.89916	2.4088	0.00214794	0.0230316	UP
ENSXETG00000000593	comp189172_c0_seq3	4.89674	3.26893	0.000632668	0.0114117	UP
ENSXETG00000003671	comp190728_c0_seq3	4.88899	2.27745	0.00190784	0.0211097	UP
ENSXETG00000032293	comp183358_c0_seq2	4.8549	2.3752	0.00299983	0.0285189	UP
ENSXETG00000008249	comp193220_c1_seq1	4.8487	4.42699	0.00125599	0.0166168	UP
ENSXETG00000013000	comp172996_c1_seq1	4.83833	2.47989	0.0028556	0.0276385	UP
ENSXETG00000004292	comp191103_c4_seq3	4.82763	6.04324	0.000153331	0.00541639	UP
ENSXETG00000015656	comp182526_c3_seq1	4.82338	4.9565	0.000533761	0.0105357	UP
ENSXETG00000013020	comp187390_c0_seq1	4.82134	3.37515	0.00288958	0.0278128	UP
ENSXETG00000016745	comp184928_c0_seq3	4.80823	2.20643	0.00747566	0.0482142	UP
ENSXETG00000023676	comp168945_c1_seq1	4.78626	5.6656	0.000222645	0.00668125	UP
ENSXETG00000027207	comp190157_c2_seq1	4.77903	3.24891	0.00100945	0.0146619	UP
ENSXETG00000024794	comp191039_c2_seq7	4.77724	2.15525	0.00448071	0.0360792	UP
ENSXETG00000004467	comp187194_c2_seq1	4.76552	3.87269	0.00339229	0.030579	UP
ENSXETG00000026976	comp74519_c0_seq1	4.76068	7.28066	0.000289878	0.00764836	UP
ENSXETG00000002121	comp191415_c0_seq4	4.75905	2.61846	0.00167255	0.0194847	UP
ENSXETG00000032091	comp188914_c3_seq4	4.72947	2.25087	0.00598045	0.0423377	UP
ENSXETG00000011565	comp191209_c4_seq1	4.7268	2.10248	0.00689076	0.0462865	UP
ENSXETG00000006234	comp142203_c0_seq1	4.71266	6.43936	0.000323719	0.00819184	UP
ENSXETG00000027994	comp189720_c4_seq1	4.70659	5.61649	0.000537953	0.0105357	UP
ENSXETG00000003158	comp178653_c1_seq1	4.70299	4.843	0.00144128	0.0177835	UP
ENSXETG00000012181	comp192514_c1_seq1	4.69691	5.51732	0.00169352	0.0196748	UP
ENSXETG00000011676	comp183875_c1_seq2	4.69379	3.41467	0.000747915	0.0124436	UP
ENSXETG00000030456	comp74339_c0_seq1	4.69153	4.74781	0.000232597	0.00682971	UP
ENSXETG00000031454	comp181488_c0_seq1	4.69082	4.79097	0.000832304	0.0131636	UP
ENSXETG00000008923	comp187823_c0_seq11	4.68735	2.87775	0.00323107	0.0294933	UP
ENSXETG00000010313	comp186477_c3_seq1	4.68202	5.17203	0.00108632	0.0150157	UP
ENSXETG00000001972	comp169823_c0_seq2	4.65991	4.12119	0.00188671	0.0210411	UP
ENSXETG00000021222	comp180842_c0_seq2	4.64275	2.18027	0.00526489	0.0395663	UP
ENSXETG00000030799	comp191338_c3_seq3	4.6421	2.84577	0.00532675	0.0396458	UP
ENSXETG00000026964	comp74605_c0_seq1	4.64095	4.47123	0.00175748	0.0201904	UP
ENSXETG00000006553	comp193708_c0_seq1	4.64084	9.74197	0.00164921	0.0193213	UP
ENSXETG00000004877	comp188333_c1_seq1	4.62893	3.83348	0.000450628	0.00977354	UP
ENSXETG00000004172	comp194296_c0_seq1	4.62457	5.8996	0.00184503	0.020776	UP
ENSXETG00000008992	comp194599_c0_seq1	4.61227	5.60066	0.00612643	0.0428481	UP
ENSXETG00000019383	comp177924_c0_seq1	4.60843	5.2714	0.00164652	0.0193213	UP
ENSXETG00000015425	comp194190_c0_seq1	4.59793	6.41128	0.00107493	0.0150157	UP
ENSXETG00000022279	comp76532_c0_seq2	4.59261	6.2925	0.000554597	0.010691	UP
ENSXETG00000002709	comp74691_c0_seq1	4.57582	7.10257	0.00302861	0.028714	UP
ENSXETG00000017901	comp142474_c0_seq1	4.56379	5.14126	0.000347738	0.00849348	UP
ENSXETG00000030477	comp193854_c0_seq1	4.55483	5.22505	0.00136711	0.0172662	UP
ENSXETG00000027377	comp142418_c0_seq1	4.55073	5.34924	0.00050268	0.0102027	UP
ENSXETG00000015681	comp181075_c0_seq5	4.54618	4.69142	0.000677596	0.0118477	UP
ENSXETG00000018620	comp186967_c2_seq1	4.54002	3.33544	0.000949505	0.0140887	UP
ENSXETG00000016884	comp190901_c2_seq3	4.52616	3.0181	0.00342149	0.030694	UP
ENSXETG00000009893	comp193743_c0_seq1	4.5212	5.89588	0.00073029	0.0122798	UP
ENSXETG00000025308	comp190028_c0_seq1	4.50971	3.17726	0.00349779	0.0310473	UP
ENSXETG00000019035	comp181537_c0_seq2	4.50648	3.11229	0.0050124	0.0383463	UP
ENSXETG00000004471	comp185336_c0_seq1	4.50336	4.60782	0.000681598	0.0118736	UP
ENSXETG00000001474	comp192524_c9_seq1	4.49176	2.70089	0.00734894	0.0478403	UP
ENSXETG00000012785	comp190931_c8_seq4	4.48717	3.0718	0.00146691	0.0179406	UP
ENSXETG00000009521	comp191496_c2_seq1	4.48597	3.87481	0.000666369	0.0117399	UP
ENSXETG00000032139	comp193510_c1_seq1	4.46998	4.73316	0.0011849	0.0160111	UP
ENSXETG00000027411	comp196464_c0_seq1	4.45259	1.90293	0.00574218	0.0411957	UP
ENSXETG00000020299	comp191361_c1_seq3	4.44577	5.73686	0.000590637	0.0110326	UP
ENSXETG00000025990	comp193816_c0_seq1	4.43109	7.06119	0.0019225	0.0212359	UP
ENSXETG00000014609	comp142208_c0_seq1	4.42214	6.90192	0.00165771	0.0193659	UP
ENSXETG00000012189	comp191767_c0_seq5	4.40214	4.16551	0.00638303	0.0439362	UP
ENSXETG00000006704	comp185975_c0_seq1	4.39513	4.30178	0.000661718	0.0117173	UP
ENSXETG00000001834	comp126013_c0_seq1	4.36819	4.86682	0.000450783	0.00977354	UP
ENSXETG00000022308	comp184019_c0_seq5	4.35916	8.04596	0.00149964	0.0180554	UP
ENSXETG00000034383	comp193630_c0_seq1	4.34209	9.67345	0.0014491	0.017808	UP
ENSXETG00000020533	comp169994_c1_seq1	4.33731	5.70716	0.000687011	0.0118736	UP
ENSXETG00000017085	comp193028_c1_seq6	4.30312	4.57192	0.00148508	0.0180067	UP
ENSXETG00000016542	comp181267_c1_seq1	4.29523	2.42088	0.00456024	0.0365607	UP
ENSXETG00000010643	comp186947_c0_seq5	4.29195	3.64811	0.00317834	0.0292567	UP
ENSXETG00000016946	comp168994_c1_seq3	4.29132	4.91046	0.000692187	0.0119231	UP
ENSXETG00000002935	comp183023_c0_seq4	4.27981	4.05422	0.00107507	0.0150157	UP
ENSXETG00000011655	comp191694_c14_seq2	4.26519	3.33893	0.00124114	0.0165462	UP
ENSXETG00000012051	comp193247_c5_seq1	4.26377	3.40768	0.0030688	0.0289767	UP
ENSXETG00000034387	comp193634_c0_seq1	4.25389	10.4859	0.00174233	0.0201076	UP
ENSXETG00000032831	comp183319_c2_seq1	4.25343	4.57259	0.00337668	0.0305173	UP
ENSXETG00000014108	comp185908_c0_seq3	4.2417	2.37604	0.00514156	0.0390612	UP
ENSXETG00000000925	comp142790_c0_seq1	4.22166	5.939	0.00189379	0.0210862	UP
ENSXETG00000011196	comp194062_c0_seq1	4.21195	2.34885	0.00568711	0.0409696	UP
ENSXETG00000002526	comp184408_c5_seq1	4.20523	3.71368	0.00102447	0.0147605	UP
ENSXETG00000009763	comp142742_c0_seq1	4.19761	3.85993	0.00127288	0.0167131	UP
ENSXETG00000016442	comp190360_c4_seq1	4.17539	5.57462	0.00251812	0.0251054	UP
ENSXETG00000004449	comp189265_c1_seq2	4.17141	2.62035	0.00390041	0.0330613	UP
ENSXETG00000000745	comp180142_c0_seq1	4.17017	4.41592	0.000732304	0.0122798	UP
ENSXETG00000026376	comp190575_c6_seq5	4.16944	2.62441	0.00520206	0.039349	UP
ENSXETG00000015946	comp170904_c0_seq1	4.15851	3.8953	0.00125951	0.0166317	UP
ENSXETG00000016513	comp169765_c1_seq1	4.15321	7.54515	0.00131489	0.0169331	UP
ENSXETG00000013111	comp183236_c0_seq1	4.15266	4.3227	0.00107669	0.0150157	UP
ENSXETG00000027688	comp178001_c5_seq1	4.15249	6.35547	0.0014751	0.0179792	UP
ENSXETG00000007318	comp181102_c0_seq4	4.14978	4.77847	0.00110021	0.0151013	UP
ENSXETG00000013519	comp142144_c0_seq3	4.14684	5.32839	0.00142151	0.0176648	UP
ENSXETG00000009098	comp183686_c1_seq2	4.13153	4.41549	0.00530175	0.0396293	UP
ENSXETG00000002556	comp143843_c0_seq1	4.12989	2.28319	0.00718449	0.0472718	UP
ENSXETG00000018753	comp194029_c0_seq1	4.12915	7.00043	0.00143642	0.017755	UP
ENSXETG00000012858	comp187345_c0_seq2	4.1167	3.63036	0.00534844	0.0397223	UP
ENSXETG00000004606	comp191542_c0_seq8	4.11366	3.99578	0.00397889	0.0332062	UP
ENSXETG00000020701	comp74749_c0_seq1	4.11305	6.50996	0.00164743	0.0193213	UP
ENSXETG00000004732	comp190358_c9_seq1	4.11287	5.13325	0.00494548	0.0381056	UP
ENSXETG00000024752	comp143084_c0_seq1	4.09946	3.65132	0.00159928	0.018857	UP
ENSXETG00000030764	comp194425_c0_seq1	4.08019	5.51448	0.00504604	0.038546	UP
ENSXETG00000016949	comp194205_c0_seq1	4.07783	5.72997	0.00108548	0.0150157	UP
ENSXETG00000005228	comp192609_c0_seq2	4.07399	3.29564	0.00243364	0.0247236	UP
ENSXETG00000012738	comp142056_c0_seq1	4.06887	3.32159	0.00227036	0.0237585	UP
ENSXETG00000003731	comp193781_c0_seq1	4.06285	8.76885	0.0026836	0.0264147	UP
ENSXETG00000019765	comp188885_c6_seq9	4.06248	4.20001	0.00111768	0.0152808	UP
ENSXETG00000020352	comp170151_c0_seq2	4.06029	4.8593	0.00106761	0.0150157	UP
ENSXETG00000021286	comp181234_c0_seq1	4.05732	9.69871	0.00233243	0.0241898	UP
ENSXETG00000011570	comp194123_c0_seq1	4.0476	5.88116	0.00180547	0.020463	UP
ENSXETG00000009561	comp188882_c3_seq1	4.04068	5.44357	0.00570162	0.0409895	UP
ENSXETG00000004849	comp177633_c0_seq1	4.03077	4.93709	0.00380835	0.0326483	UP
ENSXETG00000018123	comp142064_c0_seq1	4.01801	4.77278	0.00199119	0.021651	UP
ENSXETG00000002431	comp191886_c2_seq2	4.01588	3.59552	0.00317575	0.0292567	UP
ENSXETG00000008998	comp142686_c0_seq1	4.01526	3.84513	0.00483333	0.0377076	UP
ENSXETG00000007039	comp190892_c0_seq3	4.00122	2.79307	0.00511063	0.0389539	UP
ENSXETG00000013222	comp190988_c2_seq1	3.99253	3.62226	0.00148784	0.0180067	UP
ENSXETG00000024478	comp193898_c0_seq1	3.97671	3.14511	0.00319617	0.0293819	UP
ENSXETG00000015461	comp182473_c0_seq1	3.93834	5.5108	0.00116917	0.0158483	UP
ENSXETG00000023284	comp190751_c4_seq1	3.93534	7.04692	0.00561743	0.0407205	UP
ENSXETG00000005469	comp189644_c8_seq1	3.92883	4.85811	0.00145095	0.017808	UP
ENSXETG00000012301	comp142275_c0_seq1	3.92797	8.4354	0.0023748	0.0244491	UP
ENSXETG00000022399	comp193176_c0_seq21	3.9275	2.73354	0.00515674	0.0391338	UP
ENSXETG00000032270	comp186720_c0_seq1	3.92304	7.07433	0.00240386	0.0245285	UP
ENSXETG00000017466	comp182793_c1_seq1	3.92052	3.30342	0.00340012	0.0306099	UP
ENSXETG00000022429	comp105722_c0_seq1	3.9153	3.38207	0.00389291	0.0330613	UP
ENSXETG00000005849	comp183328_c0_seq3	3.90607	2.39233	0.00749834	0.0483157	UP
ENSXETG00000009884	comp141992_c3_seq1	3.89797	2.97475	0.00459926	0.0367888	UP
ENSXETG00000010421	comp74669_c0_seq1	3.8947	5.25536	0.00101552	0.0146619	UP
ENSXETG00000025047	comp192009_c7_seq1	3.88419	3.2975	0.00493551	0.0380778	UP
ENSXETG00000007895	comp142185_c0_seq1	3.88219	6.93628	0.00282354	0.0274794	UP
ENSXETG00000033180	comp189832_c1_seq2	3.87778	5.31545	0.00338346	0.0305389	UP
ENSXETG00000009632	comp188971_c4_seq5	3.87108	5.40804	0.00123134	0.0164579	UP
ENSXETG00000001724	comp189856_c7_seq3	3.86133	3.32116	0.00702157	0.0467873	UP
ENSXETG00000010420	comp194256_c0_seq1	3.84215	5.5711	0.00140051	0.0174975	UP
ENSXETG00000007104	comp169557_c0_seq1	3.83342	4.59285	0.00223407	0.0235203	UP
ENSXETG00000024650	comp74971_c0_seq1	3.83225	5.80997	0.00137537	0.0172765	UP
ENSXETG00000002268	comp183415_c0_seq3	3.83076	4.64004	0.00196547	0.0215058	UP
ENSXETG00000033345	comp193820_c0_seq1	3.82916	9.3455	0.00323371	0.0294933	UP
ENSXETG00000002590	comp191319_c2_seq1	3.82643	5.98558	0.00248124	0.0249884	UP
ENSXETG00000009530	comp191088_c0_seq5	3.81765	4.01856	0.00244623	0.0248154	UP
ENSXETG00000009317	comp141992_c0_seq1	3.81663	4.29398	0.00177278	0.020215	UP
ENSXETG00000026185	comp183200_c0_seq3	3.80513	3.28302	0.00393614	0.0331197	UP
ENSXETG00000009022	comp178137_c0_seq1	3.80454	5.89935	0.00304873	0.0288654	UP
ENSXETG00000024840	comp172074_c0_seq2	3.80288	3.71795	0.00435674	0.0353776	UP
ENSXETG00000021117	comp189050_c4_seq2	3.80089	4.43132	0.00176195	0.0201904	UP
ENSXETG00000026734	comp187935_c0_seq2	3.79184	6.1232	0.0025031	0.0250446	UP
ENSXETG00000020089	comp136035_c0_seq1	3.78789	5.565	0.00188301	0.0210382	UP
ENSXETG00000006171	comp190088_c3_seq1	3.78293	4.69551	0.00394543	0.0331197	UP
ENSXETG00000001630	comp177056_c0_seq2	3.78293	3.18139	0.00481369	0.0376216	UP
ENSXETG00000030991	comp188511_c0_seq3	3.77884	3.24064	0.00486878	0.0378449	UP
ENSXETG00000009871	comp169025_c0_seq1	3.77844	3.72771	0.00475905	0.037465	UP
ENSXETG00000021370	comp191557_c7_seq1	3.77261	4.5665	0.00237293	0.0244491	UP
ENSXETG00000007650	comp188153_c1_seq2	3.76985	3.67324	0.00437239	0.0354219	UP
ENSXETG00000020160	comp177986_c0_seq1	3.74433	6.24343	0.00316796	0.0292567	UP
ENSXETG00000022866	comp193806_c0_seq1	3.73219	4.52951	0.0023211	0.0241082	UP
ENSXETG00000021180	comp193968_c0_seq1	3.72363	6.32872	0.00665299	0.0451689	UP
ENSXETG00000003703	comp74228_c0_seq1	3.71803	5.27058	0.00192834	0.0212667	UP
ENSXETG00000030234	comp170046_c0_seq1	3.711	7.33517	0.00526121	0.0395663	UP
ENSXETG00000003135	comp93056_c0_seq1	3.70427	6.1704	0.00312282	0.0290674	UP
ENSXETG00000004756	comp193775_c0_seq1	3.69727	8.05416	0.00407562	0.0338048	UP
ENSXETG00000016556	comp182602_c0_seq1	3.69637	2.89963	0.00611104	0.0427834	UP
ENSXETG00000000998	comp194206_c0_seq1	3.69025	5.89054	0.00640851	0.0439811	UP
ENSXETG00000000849	comp191442_c8_seq1	3.68809	4.73601	0.00418634	0.0343695	UP
ENSXETG00000015832	comp142213_c0_seq1	3.6781	6.9489	0.00369013	0.0320995	UP
ENSXETG00000006620	comp185323_c2_seq1	3.67005	3.95884	0.00274049	0.0268606	UP
ENSXETG00000012035	comp142404_c0_seq1	3.66998	4.1625	0.00237499	0.0244491	UP
ENSXETG00000015471	comp192958_c1_seq1	3.66278	4.24485	0.00249801	0.0250446	UP
ENSXETG00000017914	comp193990_c0_seq1	3.65607	3.71021	0.00373771	0.0324323	UP
ENSXETG00000009576	comp193829_c0_seq1	3.63545	7.52056	0.00382257	0.0327199	UP
ENSXETG00000004853	comp194125_c0_seq1	3.63514	3.41434	0.00419678	0.0343695	UP
ENSXETG00000018884	comp182516_c4_seq1	3.63257	4.30976	0.00424558	0.0346365	UP
ENSXETG00000016078	comp190827_c4_seq2	3.63217	7.43682	0.00524623	0.0395663	UP
ENSXETG00000032951	comp191319_c0_seq11	3.61942	5.35122	0.00201342	0.0218562	UP
ENSXETG00000025010	comp187285_c1_seq2	3.61397	4.26045	0.00264755	0.0261709	UP
ENSXETG00000015051	comp189560_c0_seq1	3.60156	4.62932	0.00352011	0.031166	UP
ENSXETG00000012516	comp142197_c0_seq1	3.59866	3.37654	0.00739179	0.0480294	UP
ENSXETG00000012124	comp168783_c0_seq2	3.58397	4.70018	0.0051825	0.0392865	UP
ENSXETG00000001967	comp193913_c0_seq1	3.58024	3.69151	0.00528364	0.0396216	UP
ENSXETG00000031666	comp194113_c0_seq1	3.5682	6.67557	0.00622982	0.0432668	UP
ENSXETG00000008210	comp188529_c0_seq2	3.56506	3.62771	0.00666233	0.0451883	UP
ENSXETG00000009754	comp193994_c0_seq1	3.56067	7.33786	0.00632202	0.0435593	UP
ENSXETG00000007700	comp194289_c0_seq1	3.55016	6.2223	0.00313272	0.0290674	UP
ENSXETG00000009042	comp169497_c0_seq1	3.54366	5.62749	0.00704027	0.0468387	UP
ENSXETG00000010191	comp190034_c2_seq2	3.53918	3.15395	0.00680322	0.0459647	UP
ENSXETG00000000696	comp192202_c6_seq1	3.49976	4.01111	0.00501438	0.0383463	UP
ENSXETG00000008202	comp194360_c0_seq1	3.49681	4.81275	0.0046166	0.0368851	UP
ENSXETG00000017985	comp194263_c0_seq1	3.49025	6.69311	0.00602756	0.0425428	UP
ENSXETG00000010993	comp186020_c0_seq2	3.47848	3.82563	0.00661765	0.0450057	UP
ENSXETG00000022834	comp182009_c0_seq4	3.47749	6.75848	0.00691085	0.0463767	UP
ENSXETG00000001063	comp193727_c0_seq1	3.47664	7.46847	0.00744321	0.0480894	UP
ENSXETG00000022369	comp192094_c7_seq4	3.4587	4.23414	0.00450876	0.0362315	UP
ENSXETG00000030850	comp186086_c2_seq2	3.45279	3.25632	0.00769988	0.0489347	UP
ENSXETG00000020401	comp74403_c0_seq1	3.44713	4.84059	0.0048596	0.0378277	UP
ENSXETG00000005751	comp142188_c0_seq1	3.43971	6.52817	0.00474403	0.0374338	UP
ENSXETG00000007827	comp186370_c0_seq1	3.43681	3.92722	0.007782	0.0493664	UP
ENSXETG00000004252	comp188350_c0_seq2	3.43663	3.60086	0.00547755	0.0401619	UP
ENSXETG00000017291	comp176714_c1_seq1	3.43517	2.82295	0.0079079	0.0498922	UP
ENSXETG00000012046	comp74254_c0_seq3	3.40518	5.31758	0.00627509	0.0434511	UP
ENSXETG00000015468	comp193654_c0_seq1	3.40494	9.58162	0.00726468	0.047514	UP
ENSXETG00000022984	comp183907_c1_seq4	3.392	5.04394	0.00469296	0.0373665	UP
ENSXETG00000000752	comp183471_c0_seq1	3.38853	7.63174	0.00592789	0.0421903	UP
ENSXETG00000007397	comp190954_c7_seq2	3.37422	5.83633	0.00452663	0.0363331	UP
ENSXETG00000022237	comp194116_c0_seq1	3.37216	6.34081	0.00597224	0.0423294	UP
ENSXETG00000017807	comp178915_c1_seq1	3.36835	3.89273	0.00492305	0.0380425	UP
ENSXETG00000017411	comp191126_c1_seq3	3.36706	5.10756	0.00498671	0.038305	UP
ENSXETG00000032769	comp185025_c2_seq1	3.3669	6.13222	0.00448257	0.0360792	UP
ENSXETG00000015227	comp181154_c0_seq1	3.36635	4.2763	0.00709075	0.0468899	UP
ENSXETG00000000359	comp183513_c1_seq1	3.36421	4.09783	0.00624151	0.0433047	UP
ENSXETG00000017323	comp189773_c10_seq1	3.35978	6.36671	0.00730892	0.0476833	UP
ENSXETG00000013724	comp192332_c3_seq5	3.33592	3.76696	0.00655373	0.044845	UP
ENSXETG00000013067	comp190545_c2_seq12	3.32309	4.13845	0.00553733	0.0403501	UP
ENSXETG00000010030	comp183420_c0_seq1	3.31587	4.49918	0.00712202	0.0470229	UP
ENSXETG00000023005	comp191461_c1_seq1	3.30337	4.71253	0.00762387	0.0487202	UP
ENSXETG00000023751	comp185010_c0_seq2	3.28436	4.02197	0.00722591	0.0473385	UP
ENSXETG00000027683	comp194006_c0_seq1	3.28377	6.0475	0.00789322	0.0498448	UP
ENSXETG00000004027	comp74405_c0_seq1	3.27907	5.2686	0.00642157	0.0440273	UP
ENSXETG00000010540	comp189145_c1_seq1	3.25682	5.08534	0.00688884	0.0462865	UP
ENSXETG00000016436	comp180984_c0_seq1	3.25021	4.5288	0.00760543	0.0486902	UP
ENSXETG00000017353	comp184383_c0_seq3	3.22436	5.3536	0.00631792	0.0435593	UP
ENSXETG00000021724	comp74602_c0_seq2	3.21674	5.64013	0.00538456	0.0399479	UP
ENSXETG00000032076	comp188174_c0_seq1	3.21265	5.88998	0.00736755	0.0479166	UP
ENSXETG00000015433	comp192757_c7_seq4	3.20771	6.90417	0.00788531	0.0498448	UP
ENSXETG00000021235	comp194213_c0_seq1	3.20209	5.37781	0.00488565	0.0378493	UP
ENSXETG00000025084	comp194490_c0_seq1	3.17068	4.15193	0.00756631	0.0485147	UP
ENSXETG00000027492	comp193946_c0_seq1	3.13809	5.63904	0.00658637	0.0449359	UP
ENSXETG00000027525	comp142040_c0_seq3	3.13468	4.93394	0.00723105	0.0473385	UP
ENSXETG00000010413	comp169745_c0_seq3	3.10753	5.81238	0.00742169	0.0480894	UP
ENSXETG00000001007	comp191298_c6_seq3	3.10659	5.30651	0.00752358	0.0484335	UP
ENSXETG00000005239	comp74731_c1_seq1	3.08514	5.48325	0.007806	0.0494736	UP
ENSXETG00000018796	comp192838_c1_seq3	-3.07236	5.81243	0.00767529	0.0488588	DOWN
ENSXETG00000030069	comp193223_c0_seq7	-3.1233	5.94151	0.00701218	0.046786	DOWN
ENSXETG00000012740	comp189295_c5_seq2	-3.16471	5.66362	0.00717385	0.0472718	DOWN
ENSXETG00000002264	comp167834_c0_seq1	-3.1799	4.7274	0.0072112	0.0473385	DOWN
ENSXETG00000001751	comp193214_c1_seq3	-3.18452	5.5955	0.00662247	0.0450057	DOWN
ENSXETG00000001017	comp189321_c0_seq4	-3.2025	5.07032	0.00728976	0.0476333	DOWN
ENSXETG00000002258	comp187830_c0_seq1	-3.2136	4.31415	0.00696995	0.0466383	DOWN
ENSXETG00000025175	comp168965_c1_seq1	-3.26169	5.97544	0.00508244	0.0387815	DOWN
ENSXETG00000000129	comp189794_c8_seq2	-3.26442	4.77465	0.00706002	0.0468899	DOWN
ENSXETG00000004742	comp78245_c0_seq1	-3.26594	3.79133	0.00669079	0.045293	DOWN
ENSXETG00000017781	comp191878_c0_seq1	-3.32505	5.34465	0.00631087	0.0435593	DOWN
ENSXETG00000033910	comp192094_c6_seq1	-3.32633	5.56741	0.00702583	0.0467873	DOWN
ENSXETG00000022808	comp192431_c3_seq3	-3.33066	4.80894	0.00756897	0.0485147	DOWN
ENSXETG00000009007	comp188356_c3_seq9	-3.34017	6.59142	0.00556296	0.0404944	DOWN
ENSXETG00000016739	comp185571_c0_seq5	-3.34926	4.78781	0.00463768	0.0370111	DOWN
ENSXETG00000025847	comp182529_c1_seq1	-3.35144	6.30894	0.00558661	0.0405816	DOWN
ENSXETG00000017419	comp182818_c1_seq1	-3.35315	7.4921	0.00681492	0.0459991	DOWN
ENSXETG00000033602	comp189633_c1_seq3	-3.35473	6.69075	0.00617498	0.0430578	DOWN
ENSXETG00000015528	comp191139_c3_seq8	-3.36374	6.76404	0.00706483	0.0468899	DOWN
ENSXETG00000012747	comp188892_c3_seq1	-3.36449	4.41154	0.00668562	0.045293	DOWN
ENSXETG00000002585	comp142116_c0_seq1	-3.36867	5.60405	0.00380407	0.0326483	DOWN
ENSXETG00000012903	comp192496_c14_seq3	-3.36909	6.15885	0.00499448	0.0383204	DOWN
ENSXETG00000016357	comp188823_c0_seq2	-3.36912	7.44328	0.0058036	0.041508	DOWN
ENSXETG00000029948	comp191007_c0_seq7	-3.38971	6.51119	0.00579102	0.0414606	DOWN
ENSXETG00000016302	comp190390_c2_seq4	-3.39077	5.44188	0.0038744	0.0330595	DOWN
ENSXETG00000020726	comp192185_c1_seq8	-3.39085	6.95788	0.00629195	0.0435245	DOWN
ENSXETG00000006839	comp185832_c0_seq4	-3.39366	6.65869	0.00709514	0.0468899	DOWN
ENSXETG00000011764	comp182467_c0_seq2	-3.39711	5.6374	0.00400295	0.0333612	DOWN
ENSXETG00000016340	comp191869_c1_seq1	-3.39985	8.24776	0.00776434	0.0492993	DOWN
ENSXETG00000010543	comp181711_c0_seq1	-3.40448	6.61299	0.00620851	0.0431668	DOWN
ENSXETG00000008880	comp190272_c0_seq2	-3.40519	6.53872	0.00764418	0.0487588	DOWN
ENSXETG00000003502	comp193006_c1_seq3	-3.40751	5.19283	0.00363457	0.0317751	DOWN
ENSXETG00000025626	comp192187_c0_seq1	-3.40753	5.09637	0.00577096	0.0413596	DOWN
ENSXETG00000033983	comp189776_c3_seq3	-3.40982	4.7077	0.00620921	0.0431668	DOWN
ENSXETG00000033436	comp175198_c0_seq2	-3.41208	7.37974	0.00548923	0.0401678	DOWN
ENSXETG00000011778	comp182862_c1_seq1	-3.42896	10.1266	0.00644504	0.0441447	DOWN
ENSXETG00000012272	comp185976_c0_seq3	-3.43528	4.34069	0.00570166	0.0409895	DOWN
ENSXETG00000011638	comp194279_c0_seq1	-3.44552	9.70629	0.00682729	0.0460379	DOWN
ENSXETG00000024001	comp187816_c3_seq1	-3.44583	4.84166	0.00397959	0.0332062	DOWN
ENSXETG00000014204	comp189224_c9_seq1	-3.44693	4.84252	0.00559984	0.0406353	DOWN
ENSXETG00000005839	comp186733_c2_seq3	-3.46214	3.39953	0.00659818	0.0449723	DOWN
ENSXETG00000016099	comp184946_c2_seq1	-3.47619	4.83701	0.0048169	0.0376216	DOWN
ENSXETG00000005955	comp192794_c8_seq3	-3.47651	7.35155	0.00568252	0.0409696	DOWN
ENSXETG00000022545	comp81260_c0_seq1	-3.4799	6.36726	0.00542161	0.0400298	DOWN
ENSXETG00000022389	comp191831_c0_seq1	-3.48876	5.57845	0.0051932	0.0393248	DOWN
ENSXETG00000030437	comp191610_c2_seq1	-3.49656	5.50664	0.00347374	0.0309523	DOWN
ENSXETG00000009918	comp186722_c0_seq3	-3.50887	6.82787	0.00551443	0.0402702	DOWN
ENSXETG00000005381	comp181137_c0_seq3	-3.5165	6.91147	0.00439433	0.0355583	DOWN
ENSXETG00000001449	comp190091_c3_seq3	-3.5169	7.36568	0.00512661	0.0390243	DOWN
ENSXETG00000002610	comp192026_c7_seq1	-3.52239	3.52445	0.00627262	0.0434511	DOWN
ENSXETG00000013206	comp192014_c1_seq1	-3.52481	5.84959	0.00744263	0.0480894	DOWN
ENSXETG00000014242	comp184597_c1_seq4	-3.53037	3.07036	0.00757106	0.0485147	DOWN
ENSXETG00000010036	comp189641_c0_seq1	-3.53792	8.83651	0.00566189	0.0409149	DOWN
ENSXETG00000014941	comp82849_c0_seq1	-3.54543	6.67119	0.00472056	0.0374338	DOWN
ENSXETG00000000962	comp188259_c2_seq1	-3.54723	7.17017	0.00604755	0.0425428	DOWN
ENSXETG00000015718	comp188686_c1_seq2	-3.5478	5.94678	0.00392422	0.0330613	DOWN
ENSXETG00000010331	comp94673_c0_seq1	-3.55255	3.1778	0.00701056	0.046786	DOWN
ENSXETG00000008102	comp186340_c0_seq4	-3.55437	6.27686	0.00346211	0.0309163	DOWN
ENSXETG00000013755	comp188431_c0_seq13	-3.55942	10.3263	0.00584407	0.0417545	DOWN
ENSXETG00000011255	comp186764_c0_seq1	-3.56272	4.30941	0.00686355	0.0462376	DOWN
ENSXETG00000013450	comp182513_c0_seq1	-3.56576	4.27095	0.00421191	0.0344426	DOWN
ENSXETG00000010447	comp188388_c1_seq4	-3.57293	4.75394	0.00541747	0.0400298	DOWN
ENSXETG00000017918	comp191609_c6_seq1	-3.58194	7.13216	0.00394339	0.0331197	DOWN
ENSXETG00000012030	comp192661_c8_seq2	-3.58272	5.61245	0.00440136	0.0355738	DOWN
ENSXETG00000004762	comp188452_c0_seq2	-3.59355	4.81207	0.00734032	0.0478289	DOWN
ENSXETG00000004369	comp179416_c1_seq1	-3.60475	4.24773	0.00266214	0.0262486	DOWN
ENSXETG00000000155	comp190008_c16_seq3	-3.60734	9.64309	0.00605783	0.0425428	DOWN
ENSXETG00000024430	comp193826_c0_seq1	-3.61501	10.0945	0.00756878	0.0485147	DOWN
ENSXETG00000027099	comp174357_c0_seq1	-3.61889	3.91538	0.00465254	0.0370871	DOWN
ENSXETG00000005570	comp190670_c0_seq5	-3.6193	6.68479	0.00317701	0.0292567	DOWN
ENSXETG00000011644	comp191167_c0_seq3	-3.62135	5.0671	0.00297703	0.0284019	DOWN
ENSXETG00000024014	comp184384_c0_seq2	-3.62238	9.67827	0.00551481	0.0402702	DOWN
ENSXETG00000001773	comp190362_c8_seq1	-3.62389	3.71149	0.00364904	0.0318616	DOWN
ENSXETG00000002611	comp190999_c2_seq1	-3.63288	7.56305	0.00365794	0.0318993	DOWN
ENSXETG00000005842	comp190217_c3_seq1	-3.63866	7.72213	0.00545798	0.0401502	DOWN
ENSXETG00000011067	comp188834_c1_seq1	-3.64204	11.0324	0.00607544	0.042577	DOWN
ENSXETG00000000232	comp181335_c0_seq1	-3.64538	3.36989	0.00527448	0.0395956	DOWN
ENSXETG00000033567	comp66915_c0_seq1	-3.64771	4.77806	0.00484838	0.0377826	DOWN
ENSXETG00000020052	comp180909_c0_seq1	-3.65441	6.0739	0.00310027	0.0290334	DOWN
ENSXETG00000002918	comp69768_c0_seq1	-3.6561	3.83442	0.00722909	0.0473385	DOWN
ENSXETG00000010038	comp170063_c0_seq2	-3.65684	10.367	0.00476908	0.037465	DOWN
ENSXETG00000020899	comp193045_c10_seq4	-3.65686	8.06431	0.00593487	0.0421903	DOWN
ENSXETG00000023597	comp192380_c3_seq1	-3.65959	6.5731	0.00470702	0.0374124	DOWN
ENSXETG00000014847	comp139769_c0_seq1	-3.66213	3.55552	0.00767922	0.0488588	DOWN
ENSXETG00000017407	comp193535_c0_seq1	-3.66473	6.19061	0.00321278	0.0294933	DOWN
ENSXETG00000021414	comp182657_c1_seq1	-3.66924	8.46085	0.00434242	0.0353024	DOWN
ENSXETG00000017026	comp180524_c0_seq2	-3.67178	5.62971	0.0027205	0.0267024	DOWN
ENSXETG00000013212	comp187354_c1_seq3	-3.67811	8.03343	0.00397622	0.0332062	DOWN
ENSXETG00000015673	comp156106_c1_seq1	-3.68258	2.73749	0.00744535	0.0480894	DOWN
ENSXETG00000013060	comp181645_c0_seq5	-3.6842	6.60848	0.00250842	0.0250446	DOWN
ENSXETG00000009465	comp191848_c6_seq7	-3.68517	8.60243	0.00604868	0.0425428	DOWN
ENSXETG00000020939	comp169971_c0_seq1	-3.68579	8.68605	0.00391943	0.0330613	DOWN
ENSXETG00000007940	comp194155_c0_seq1	-3.68945	9.37088	0.00501089	0.0383463	DOWN
ENSXETG00000032866	comp189772_c8_seq9	-3.69577	8.11137	0.00418915	0.0343695	DOWN
ENSXETG00000008555	comp190442_c0_seq1	-3.70398	4.28597	0.00241949	0.0246158	DOWN
ENSXETG00000020049	comp194136_c0_seq1	-3.70856	10.0038	0.0039231	0.0330613	DOWN
ENSXETG00000031246	comp190304_c11_seq5	-3.71039	8.15179	0.00473728	0.0374338	DOWN
ENSXETG00000004290	comp193280_c6_seq2	-3.71182	6.74	0.00341779	0.030694	DOWN
ENSXETG00000003495	comp187199_c0_seq2	-3.71359	4.76461	0.00283521	0.0274794	DOWN
ENSXETG00000024395	comp188132_c0_seq1	-3.72114	5.96256	0.00286962	0.0276589	DOWN
ENSXETG00000026767	comp177564_c1_seq1	-3.72129	10.6136	0.00397141	0.0332062	DOWN
ENSXETG00000026276	comp189288_c7_seq1	-3.73506	6.83298	0.0032315	0.0294933	DOWN
ENSXETG00000015126	comp194273_c0_seq1	-3.73605	9.71099	0.00548265	0.0401619	DOWN
ENSXETG00000013012	comp177095_c1_seq1	-3.73688	4.03123	0.00565134	0.0408812	DOWN
ENSXETG00000021434	comp192126_c1_seq5	-3.74145	6.19507	0.00283127	0.0274794	DOWN
ENSXETG00000019654	comp187733_c1_seq2	-3.74307	6.27676	0.00564904	0.0408812	DOWN
ENSXETG00000003467	comp189284_c0_seq11	-3.74907	8.62236	0.00363089	0.0317751	DOWN
ENSXETG00000002007	comp192281_c2_seq1	-3.75099	9.22727	0.00359342	0.031574	DOWN
ENSXETG00000014357	comp182735_c1_seq3	-3.75792	8.99965	0.00411489	0.034009	DOWN
ENSXETG00000003607	comp190684_c4_seq1	-3.75881	8.32444	0.00388496	0.0330595	DOWN
ENSXETG00000001626	comp185365_c0_seq1	-3.75902	7.30496	0.00542568	0.0400298	DOWN
ENSXETG00000023828	comp185377_c0_seq2	-3.76037	5.2799	0.001432	0.0177318	DOWN
ENSXETG00000004669	comp192353_c7_seq3	-3.76162	5.22963	0.0029911	0.0284748	DOWN
ENSXETG00000016908	comp115889_c0_seq1	-3.76291	4.72481	0.00525196	0.0395663	DOWN
ENSXETG00000003736	comp188765_c0_seq2	-3.76468	5.64301	0.00573879	0.0411957	DOWN
ENSXETG00000024182	comp189208_c1_seq7	-3.76817	7.10052	0.00290499	0.0279224	DOWN
ENSXETG00000010304	comp188416_c1_seq2	-3.77005	3.45707	0.00379432	0.0326483	DOWN
ENSXETG00000014246	comp187106_c0_seq2	-3.77674	7.0789	0.00403371	0.0335371	DOWN
ENSXETG00000005075	comp74604_c0_seq1	-3.7774	10.7057	0.00361256	0.0316622	DOWN
ENSXETG00000001035	comp190852_c2_seq4	-3.78165	3.87985	0.00630599	0.0435593	DOWN
ENSXETG00000022848	comp188325_c0_seq2	-3.78484	5.81049	0.00179201	0.0203768	DOWN
ENSXETG00000022150	comp186830_c1_seq1	-3.78925	6.08355	0.00248603	0.0250004	DOWN
ENSXETG00000033070	comp134911_c0_seq1	-3.79016	5.14694	0.00409792	0.033909	DOWN
ENSXETG00000004468	comp192663_c2_seq14	-3.79496	8.86643	0.00377212	0.0325685	DOWN
ENSXETG00000030984	comp177977_c0_seq1	-3.79687	9.3889	0.00403989	0.0335484	DOWN
ENSXETG00000017669	comp183946_c1_seq9	-3.80209	5.73368	0.00357129	0.031459	DOWN
ENSXETG00000032317	comp189910_c1_seq2	-3.80962	6.42739	0.00185551	0.0208266	DOWN
ENSXETG00000007306	comp193148_c1_seq2	-3.81457	7.51707	0.00224763	0.0235917	DOWN
ENSXETG00000033356	comp181807_c0_seq3	-3.81609	4.13252	0.00297937	0.0284019	DOWN
ENSXETG00000003837	comp194235_c0_seq1	-3.81728	9.28288	0.0035919	0.031574	DOWN
ENSXETG00000004009	comp189502_c4_seq2	-3.82486	7.50859	0.00247944	0.0249884	DOWN
ENSXETG00000005769	comp142409_c0_seq1	-3.82541	9.85576	0.00321788	0.0294933	DOWN
ENSXETG00000011547	comp187591_c0_seq5	-3.83055	6.1954	0.00211531	0.0227871	DOWN
ENSXETG00000011083	comp74712_c0_seq1	-3.83388	9.03305	0.00323237	0.0294933	DOWN
ENSXETG00000025628	comp168619_c0_seq1	-3.83401	4.91233	0.00230656	0.0240623	DOWN
ENSXETG00000011038	comp177308_c0_seq1	-3.84188	8.79222	0.00316744	0.0292567	DOWN
ENSXETG00000003331	comp191497_c4_seq3	-3.84265	5.99404	0.00368246	0.0320729	DOWN
ENSXETG00000020868	comp75110_c0_seq1	-3.84355	11.2971	0.00354412	0.0312989	DOWN
ENSXETG00000010530	comp194076_c0_seq1	-3.84748	8.56335	0.00342831	0.0307048	DOWN
ENSXETG00000027541	comp189834_c0_seq1	-3.85249	6.30185	0.00212018	0.0228042	DOWN
ENSXETG00000022122	comp194071_c0_seq1	-3.85437	9.04054	0.0027131	0.0266673	DOWN
ENSXETG00000031465	comp186829_c1_seq2	-3.85833	8.8412	0.00325402	0.0296397	DOWN
ENSXETG00000007574	comp74546_c0_seq1	-3.86696	11.5428	0.00292069	0.0280346	DOWN
ENSXETG00000011777	comp181977_c0_seq2	-3.87275	4.33356	0.00155553	0.0184411	DOWN
ENSXETG00000014156	comp188049_c0_seq1	-3.89726	9.13753	0.00311692	0.0290674	DOWN
ENSXETG00000004213	comp191644_c0_seq2	-3.89994	8.28107	0.00235768	0.024379	DOWN
ENSXETG00000023062	comp178464_c0_seq1	-3.90228	4.10941	0.00640635	0.0439811	DOWN
ENSXETG00000020363	comp190311_c0_seq2	-3.90267	8.40064	0.00492546	0.0380425	DOWN
ENSXETG00000005578	comp186572_c0_seq1	-3.90381	5.45623	0.00308409	0.0290029	DOWN
ENSXETG00000020692	comp178470_c0_seq3	-3.90601	6.8927	0.00214672	0.0230316	DOWN
ENSXETG00000024004	comp189050_c5_seq1	-3.92385	8.81818	0.00459495	0.0367888	DOWN
ENSXETG00000032150	comp72984_c0_seq1	-3.92894	7.53452	0.00343914	0.0307621	DOWN
ENSXETG00000014196	comp186892_c0_seq1	-3.95827	7.52729	0.00254484	0.0252993	DOWN
ENSXETG00000015133	comp189753_c0_seq2	-3.96116	7.33948	0.00221348	0.0234453	DOWN
ENSXETG00000012556	comp193208_c0_seq1	-3.96206	6.83292	0.00336298	0.0305115	DOWN
ENSXETG00000033741	comp188330_c0_seq1	-3.96327	7.31219	0.0017001	0.0197183	DOWN
ENSXETG00000006176	comp184875_c0_seq2	-3.9671	6.15328	0.00160145	0.018857	DOWN
ENSXETG00000021546	comp192060_c7_seq9	-3.96714	3.95286	0.00594422	0.04221	DOWN
ENSXETG00000021176	comp194613_c0_seq1	-3.97023	5.91565	0.00567813	0.0409696	DOWN
ENSXETG00000009501	comp169578_c0_seq1	-3.97442	12.3238	0.00525605	0.0395663	DOWN
ENSXETG00000027852	comp140952_c0_seq2	-3.98131	5.23348	0.00131364	0.0169331	DOWN
ENSXETG00000013400	comp192919_c3_seq12	-3.98739	10.0557	0.00380951	0.0326483	DOWN
ENSXETG00000033129	comp144580_c0_seq4	-3.98785	2.73955	0.00764325	0.0487588	DOWN
ENSXETG00000025909	comp186594_c0_seq2	-3.98854	4.74963	0.00134853	0.0171356	DOWN
ENSXETG00000034189	comp185624_c0_seq2	-3.98993	4.21491	0.00547894	0.0401619	DOWN
ENSXETG00000018832	comp178092_c1_seq1	-3.99912	7.49743	0.00193926	0.0213196	DOWN
ENSXETG00000000566	comp178149_c0_seq5	-4.00121	9.82772	0.00216968	0.023229	DOWN
ENSXETG00000013469	comp192136_c2_seq2	-4.01097	4.51791	0.00614253	0.0428745	DOWN
ENSXETG00000014437	comp191135_c0_seq1	-4.0116	6.34233	0.00329172	0.0299439	DOWN
ENSXETG00000004079	comp141442_c0_seq2	-4.01536	6.75461	0.00349775	0.0310473	DOWN
ENSXETG00000013186	comp184854_c1_seq1	-4.01696	5.30706	0.00234021	0.0242344	DOWN
ENSXETG00000013461	comp110241_c0_seq1	-4.02036	7.77398	0.00177488	0.020215	DOWN
ENSXETG00000005188	comp191649_c11_seq1	-4.03639	10.2406	0.00346525	0.0309163	DOWN
ENSXETG00000013427	comp191847_c1_seq1	-4.03763	7.70774	0.00187837	0.0210382	DOWN
ENSXETG00000011443	comp191367_c2_seq1	-4.05097	6.90427	0.00147523	0.0179792	DOWN
ENSXETG00000032968	comp185707_c0_seq1	-4.05207	6.43969	0.00293739	0.0281561	DOWN
ENSXETG00000014976	comp187193_c0_seq3	-4.05613	4.66872	0.00174894	0.0201505	DOWN
ENSXETG00000027601	comp192184_c10_seq2	-4.05863	4.91156	0.000975511	0.014416	DOWN
ENSXETG00000003270	comp74617_c0_seq1	-4.06594	7.37711	0.00201633	0.0218562	DOWN
ENSXETG00000016045	comp141804_c0_seq1	-4.07004	8.58327	0.00171117	0.0197807	DOWN
ENSXETG00000003351	comp168661_c0_seq2	-4.07979	10.4595	0.00604606	0.0425428	DOWN
ENSXETG00000017229	comp192698_c8_seq2	-4.08902	6.68369	0.0012654	0.0166482	DOWN
ENSXETG00000026279	comp74177_c0_seq1	-4.09023	9.19087	0.00414686	0.0342325	DOWN
ENSXETG00000024204	comp190056_c0_seq2	-4.09446	6.19149	0.00133645	0.0170962	DOWN
ENSXETG00000030196	comp189135_c0_seq3	-4.09849	8.08124	0.00142763	0.0177093	DOWN
ENSXETG00000009406	comp185855_c3_seq1	-4.09896	6.94954	0.00219134	0.0233173	DOWN
ENSXETG00000002734	comp197316_c0_seq1	-4.10747	2.38413	0.00713806	0.0470841	DOWN
ENSXETG00000018792	comp192407_c1_seq1	-4.12029	6.30177	0.000981727	0.0144436	DOWN
ENSXETG00000004209	comp193236_c9_seq14	-4.1393	9.52005	0.00481442	0.0376216	DOWN
ENSXETG00000007327	comp143418_c1_seq2	-4.15513	5.32332	0.00081482	0.013052	DOWN
ENSXETG00000018905	comp189672_c0_seq6	-4.16571	8.14458	0.00223179	0.0235203	DOWN
ENSXETG00000002160	comp191175_c2_seq3	-4.16761	7.24379	0.00424139	0.0346365	DOWN
ENSXETG00000021804	comp142041_c0_seq1	-4.17146	10.0442	0.00335931	0.0305115	DOWN
ENSXETG00000000963	comp192883_c2_seq3	-4.17401	6.54641	0.000899911	0.0136735	DOWN
ENSXETG00000015793	comp190411_c6_seq3	-4.17877	5.78172	0.000589644	0.0110326	DOWN
ENSXETG00000026836	comp167942_c0_seq2	-4.18426	3.92216	0.00640327	0.0439811	DOWN
ENSXETG00000032173	comp193308_c3_seq10	-4.18452	6.7913	0.000855201	0.0132252	DOWN
ENSXETG00000006578	comp185668_c0_seq2	-4.193	5.03172	0.00390451	0.0330613	DOWN
ENSXETG00000032660	comp191562_c8_seq4	-4.19439	9.58858	0.00529733	0.0396293	DOWN
ENSXETG00000002787	comp190259_c0_seq9	-4.19691	4.88932	0.000931244	0.0139366	DOWN
ENSXETG00000010515	comp190705_c0_seq4	-4.20493	8.60968	0.00105069	0.0149424	DOWN
ENSXETG00000021858	comp142787_c0_seq3	-4.20559	8.36393	0.00222222	0.0234665	DOWN
ENSXETG00000005952	comp190835_c0_seq1	-4.21917	9.18663	0.00159381	0.0188308	DOWN
ENSXETG00000017834	comp193381_c3_seq1	-4.22579	6.12861	0.00107407	0.0150157	DOWN
ENSXETG00000003833	comp194055_c0_seq1	-4.23625	10.7185	0.00195243	0.0213967	DOWN
ENSXETG00000003097	comp194519_c0_seq1	-4.23716	6.55128	0.000867511	0.0133192	DOWN
ENSXETG00000026029	comp193974_c0_seq1	-4.24495	10.4615	0.00123216	0.0164579	DOWN
ENSXETG00000022503	comp192895_c5_seq1	-4.26093	7.75878	0.00128113	0.0167303	DOWN
ENSXETG00000007696	comp187185_c0_seq1	-4.26187	6.78334	0.00129254	0.0167814	DOWN
ENSXETG00000030379	comp149803_c1_seq1	-4.27248	3.82478	0.000910531	0.0137941	DOWN
ENSXETG00000012221	comp191911_c4_seq3	-4.27384	3.00203	0.003886	0.0330595	DOWN
ENSXETG00000003455	comp181299_c0_seq4	-4.27602	3.4887	0.00360483	0.0316343	DOWN
ENSXETG00000002403	comp191207_c8_seq13	-4.28404	7.69939	0.00239378	0.0244925	DOWN
ENSXETG00000002059	comp183615_c1_seq1	-4.28523	4.97503	0.000618643	0.0113523	DOWN
ENSXETG00000017567	comp193293_c2_seq6	-4.30085	7.27579	0.000824314	0.0130968	DOWN
ENSXETG00000009502	comp192195_c1_seq1	-4.31407	6.00494	0.000550762	0.0106706	DOWN
ENSXETG00000020911	comp161588_c0_seq1	-4.31592	3.85402	0.00355	0.0313111	DOWN
ENSXETG00000000068	comp191342_c3_seq10	-4.31831	6.7558	0.000751081	0.0124447	DOWN
ENSXETG00000013449	comp167955_c1_seq2	-4.31914	4.28827	0.0010875	0.0150157	DOWN
ENSXETG00000017841	comp118739_c1_seq1	-4.32297	3.38566	0.0074494	0.0480894	DOWN
ENSXETG00000003179	comp184473_c1_seq1	-4.34012	3.76624	0.00103113	0.0148256	DOWN
ENSXETG00000008400	comp192586_c0_seq1	-4.34681	3.07029	0.00238766	0.0244903	DOWN
ENSXETG00000005387	comp183410_c0_seq2	-4.34948	3.92797	0.00281749	0.0274794	DOWN
ENSXETG00000019851	comp189796_c10_seq2	-4.35197	8.99002	0.0012818	0.0167303	DOWN
ENSXETG00000012286	comp194188_c0_seq1	-4.35529	10.3559	0.00286955	0.0276589	DOWN
ENSXETG00000001927	comp190763_c0_seq1	-4.35888	6.51728	0.000560563	0.0107567	DOWN
ENSXETG00000014523	comp189883_c1_seq2	-4.36321	7.51332	0.000845685	0.0132252	DOWN
ENSXETG00000033309	comp185089_c1_seq1	-4.36618	4.82204	0.000815865	0.013052	DOWN
ENSXETG00000032324	comp186368_c0_seq6	-4.36908	7.48306	0.000921239	0.0138464	DOWN
ENSXETG00000011501	comp190754_c14_seq1	-4.37226	5.72848	0.000456615	0.00977354	DOWN
ENSXETG00000013018	comp183315_c0_seq1	-4.37531	5.20709	0.00183448	0.0206906	DOWN
ENSXETG00000034343	comp188678_c4_seq3	-4.39838	6.76187	0.000747356	0.0124436	DOWN
ENSXETG00000026940	comp187309_c0_seq1	-4.40622	10.3025	0.00135184	0.0171356	DOWN
ENSXETG00000027414	comp193321_c2_seq1	-4.407	6.78092	0.00109012	0.0150221	DOWN
ENSXETG00000030218	comp184596_c0_seq1	-4.4102	6.49655	0.00119414	0.0160819	DOWN
ENSXETG00000018885	comp177343_c0_seq1	-4.41176	8.92779	0.000728561	0.0122798	DOWN
ENSXETG00000000091	comp193453_c4_seq18	-4.43254	7.78049	0.000818967	0.0130715	DOWN
ENSXETG00000022597	comp187189_c0_seq3	-4.43294	3.77463	0.000917745	0.0138238	DOWN
ENSXETG00000010915	comp193312_c3_seq1	-4.43417	8.83261	0.00296216	0.0283544	DOWN
ENSXETG00000006029	comp191895_c5_seq2	-4.43692	8.37132	0.000993457	0.0145547	DOWN
ENSXETG00000001016	comp185413_c0_seq6	-4.43713	3.94363	0.00217742	0.023276	DOWN
ENSXETG00000011332	comp192111_c2_seq3	-4.43914	5.26514	0.000305798	0.00791095	DOWN
ENSXETG00000033628	comp183829_c0_seq2	-4.44418	6.46998	0.000792672	0.0128883	DOWN
ENSXETG00000007719	comp186352_c0_seq1	-4.45275	5.24149	0.00544107	0.0400682	DOWN
ENSXETG00000021215	comp190727_c4_seq1	-4.45316	8.75791	0.00099887	0.0145954	DOWN
ENSXETG00000000082	comp191780_c11_seq2	-4.45429	10.1976	0.00146282	0.0179222	DOWN
ENSXETG00000016852	comp188487_c0_seq1	-4.47796	3.94108	0.00176401	0.0201904	DOWN
ENSXETG00000013065	comp81303_c0_seq1	-4.48199	7.40022	0.00106571	0.0150157	DOWN
ENSXETG00000032305	comp182600_c1_seq3	-4.49084	2.9691	0.00448462	0.0360792	DOWN
ENSXETG00000014420	comp192526_c2_seq9	-4.49653	7.37375	0.000561099	0.0107567	DOWN
ENSXETG00000033271	comp187890_c1_seq3	-4.50006	5.08244	0.000307553	0.00792689	DOWN
ENSXETG00000011217	comp109512_c0_seq1	-4.50499	3.19983	0.00487487	0.0378449	DOWN
ENSXETG00000012853	comp192338_c2_seq1	-4.50787	5.75891	0.000476129	0.00992031	DOWN
ENSXETG00000002359	comp187528_c10_seq2	-4.51672	7.71296	0.000530262	0.0105235	DOWN
ENSXETG00000000334	comp189957_c23_seq7	-4.52185	9.01726	0.000653334	0.0116862	DOWN
ENSXETG00000007667	comp186560_c1_seq1	-4.52967	8.04007	0.00073428	0.0122833	DOWN
ENSXETG00000030345	comp181794_c0_seq1	-4.54161	4.63575	0.000763613	0.0125924	DOWN
ENSXETG00000002392	comp189237_c0_seq1	-4.5525	7.40532	0.000847068	0.0132252	DOWN
ENSXETG00000007332	comp188333_c0_seq4	-4.55512	7.34441	0.00092592	0.0138868	DOWN
ENSXETG00000025271	comp169725_c0_seq6	-4.55865	10.4634	0.000848999	0.0132252	DOWN
ENSXETG00000032000	comp143429_c0_seq1	-4.55896	5.77509	0.00133337	0.0170882	DOWN
ENSXETG00000021126	comp193768_c0_seq1	-4.5621	11.9235	0.00130885	0.0169299	DOWN
ENSXETG00000015028	comp176273_c1_seq4	-4.56486	5.29132	0.000191694	0.00611926	DOWN
ENSXETG00000027078	comp185682_c0_seq4	-4.56993	6.65243	0.000456183	0.00977354	DOWN
ENSXETG00000007293	comp188569_c0_seq9	-4.57189	6.34692	0.000403571	0.00933767	DOWN
ENSXETG00000023910	comp192392_c2_seq1	-4.57848	7.27047	0.00177438	0.020215	DOWN
ENSXETG00000008834	comp180333_c0_seq3	-4.57969	4.50725	0.00113096	0.015432	DOWN
ENSXETG00000023876	comp192433_c3_seq2	-4.59234	7.43035	0.000583121	0.011027	DOWN
ENSXETG00000017917	comp186906_c0_seq2	-4.60459	7.19548	0.000975708	0.014416	DOWN
ENSXETG00000031887	comp148341_c0_seq1	-4.61544	2.05485	0.0070817	0.0468899	DOWN
ENSXETG00000002150	comp175101_c1_seq1	-4.61563	6.79102	0.000592931	0.0110326	DOWN
ENSXETG00000008480	comp193448_c6_seq1	-4.62293	3.80454	0.00165859	0.0193659	DOWN
ENSXETG00000017599	comp190167_c3_seq2	-4.62916	7.90319	0.000575074	0.0109382	DOWN
ENSXETG00000004682	comp192100_c6_seq10	-4.63083	6.58018	0.000538974	0.0105357	DOWN
ENSXETG00000020949	comp190596_c11_seq1	-4.64543	9.58354	0.000573975	0.0109382	DOWN
ENSXETG00000030281	comp174827_c0_seq1	-4.6487	4.92386	0.000632982	0.0114117	DOWN
ENSXETG00000029925	comp179151_c0_seq1	-4.6505	4.53895	0.000290152	0.00764836	DOWN
ENSXETG00000023250	comp186561_c0_seq2	-4.65852	7.74103	0.00124762	0.0166007	DOWN
ENSXETG00000013263	comp170077_c0_seq1	-4.65898	7.58042	0.000378809	0.00893605	DOWN
ENSXETG00000010307	comp189853_c9_seq1	-4.66328	6.6578	0.000268587	0.00741706	DOWN
ENSXETG00000003491	comp191882_c12_seq1	-4.68019	7.20423	0.000403886	0.00933767	DOWN
ENSXETG00000012970	comp192271_c1_seq2	-4.70532	5.95642	0.000654926	0.0116862	DOWN
ENSXETG00000006669	comp168553_c0_seq1	-4.73174	6.21917	0.000861781	0.013268	DOWN
ENSXETG00000003999	comp192550_c1_seq1	-4.74105	4.76045	0.00286945	0.0276589	DOWN
ENSXETG00000018229	comp191218_c0_seq11	-4.74442	7.63469	0.000263881	0.00737722	DOWN
ENSXETG00000032528	comp187327_c0_seq1	-4.75776	5.82878	0.00154493	0.0184096	DOWN
ENSXETG00000015427	comp182291_c2_seq1	-4.76384	9.81312	0.000415256	0.00955295	DOWN
ENSXETG00000008121	comp191235_c6_seq1	-4.7649	6.38604	0.000287554	0.00764022	DOWN
ENSXETG00000007666	comp188982_c12_seq5	-4.77173	4.63545	0.000284389	0.00764022	DOWN
ENSXETG00000007817	comp201965_c0_seq1	-4.77662	4.32091	0.00140564	0.0175302	DOWN
ENSXETG00000007599	comp193328_c5_seq2	-4.78364	8.43681	0.00045599	0.00977354	DOWN
ENSXETG00000018000	comp191144_c0_seq2	-4.79693	9.81533	0.000460658	0.00977354	DOWN
ENSXETG00000027075	comp144318_c0_seq1	-4.80115	5.89774	0.000181853	0.00598034	DOWN
ENSXETG00000023917	comp183046_c0_seq1	-4.80258	5.14453	0.000287647	0.00764022	DOWN
ENSXETG00000013744	comp169460_c0_seq1	-4.8064	9.14025	0.000604204	0.0111826	DOWN
ENSXETG00000033211	comp188121_c0_seq5	-4.81427	5.04646	0.000530788	0.0105235	DOWN
ENSXETG00000009649	comp189100_c0_seq3	-4.81502	6.41525	0.00033709	0.00846862	DOWN
ENSXETG00000019931	comp168940_c1_seq1	-4.82986	3.57051	0.00144665	0.017808	DOWN
ENSXETG00000020788	comp74818_c0_seq1	-4.83346	8.18572	0.000486996	0.0100267	DOWN
ENSXETG00000016011	comp192020_c7_seq1	-4.83715	6.28605	0.000278355	0.00759637	DOWN
ENSXETG00000012271	comp187059_c0_seq2	-4.84342	6.20008	0.0005374	0.0105357	DOWN
ENSXETG00000009201	comp191734_c1_seq1	-4.84392	2.69804	0.00184869	0.0207835	DOWN
ENSXETG00000031914	comp188964_c8_seq1	-4.85077	5.98231	0.000164759	0.00553891	DOWN
ENSXETG00000026059	comp144283_c0_seq1	-4.8649	4.27974	0.000484723	0.0100267	DOWN
ENSXETG00000010883	comp193044_c0_seq1	-4.8763	6.6806	0.000254539	0.00722996	DOWN
ENSXETG00000029945	comp168996_c0_seq1	-4.87713	5.89326	0.000282094	0.00764022	DOWN
ENSXETG00000011252	comp188503_c0_seq8	-4.88223	4.83269	0.000299367	0.00783193	DOWN
ENSXETG00000003807	comp182726_c1_seq1	-4.88334	4.56199	0.000369596	0.00886902	DOWN
ENSXETG00000032930	comp188140_c0_seq2	-4.88856	5.74144	0.000121131	0.00492955	DOWN
ENSXETG00000020092	comp185140_c6_seq2	-4.89031	9.43325	0.00046652	0.00980821	DOWN
ENSXETG00000006259	comp161733_c1_seq1	-4.8963	2.92497	0.000878235	0.0134027	DOWN
ENSXETG00000014405	comp180617_c1_seq1	-4.90248	7.2583	0.00151646	0.0181482	DOWN
ENSXETG00000006274	comp187885_c1_seq1	-4.90738	6.86303	0.000466254	0.00980821	DOWN
ENSXETG00000010225	comp135686_c0_seq1	-4.92557	2.75804	0.00604191	0.0425428	DOWN
ENSXETG00000011990	comp183186_c1_seq1	-4.92727	8.23302	0.000373062	0.00892144	DOWN
ENSXETG00000025139	comp180796_c0_seq1	-4.93119	6.0234	0.000219695	0.00668125	DOWN
ENSXETG00000023188	comp178180_c0_seq1	-4.93267	9.8336	0.000434991	0.00974741	DOWN
ENSXETG00000005761	comp171618_c1_seq2	-4.95804	4.69748	0.000978316	0.0144239	DOWN
ENSXETG00000017390	comp192926_c0_seq12	-4.96067	8.4806	0.000236438	0.00685572	DOWN
ENSXETG00000018235	comp185042_c0_seq1	-4.97476	11.796	0.00107908	0.0150157	DOWN
ENSXETG00000016766	comp190220_c1_seq1	-4.98521	5.63045	0.000216343	0.00668125	DOWN
ENSXETG00000030938	comp189705_c2_seq1	-4.98594	3.43678	0.000804215	0.012985	DOWN
ENSXETG00000012174	comp191841_c1_seq1	-4.9876	8.10379	0.000264511	0.00737722	DOWN
ENSXETG00000003528	comp191950_c11_seq1	-5.00983	5.75884	0.000106258	0.00460548	DOWN
ENSXETG00000003891	comp171940_c0_seq1	-5.03867	3.41076	0.00246867	0.0249701	DOWN
ENSXETG00000028091	comp117305_c0_seq1	-5.04068	3.88518	0.00033886	0.00848247	DOWN
ENSXETG00000007088	comp190014_c1_seq1	-5.04476	7.99854	0.000228031	0.00675262	DOWN
ENSXETG00000017842	comp193003_c1_seq5	-5.0754	8.47449	0.000222693	0.00668125	DOWN
ENSXETG00000030671	comp186730_c1_seq1	-5.08241	7.93719	0.000133091	0.00506108	DOWN
ENSXETG00000030071	comp185450_c1_seq2	-5.09312	6.97556	0.000178311	0.00593715	DOWN
ENSXETG00000011088	comp191409_c3_seq10	-5.12286	6.94552	0.000320978	0.0081764	DOWN
ENSXETG00000014321	comp191856_c0_seq1	-5.1241	6.92566	0.00014077	0.00517726	DOWN
ENSXETG00000009562	comp184508_c0_seq3	-5.12754	3.55918	0.00140909	0.0175418	DOWN
ENSXETG00000009494	comp191038_c2_seq1	-5.12899	6.36658	0.000552008	0.0106706	DOWN
ENSXETG00000023114	comp116636_c0_seq1	-5.12904	3.78586	0.000535515	0.0105357	DOWN
ENSXETG00000020394	comp193651_c0_seq1	-5.1656	10.1841	0.00062858	0.0114117	DOWN
ENSXETG00000030072	comp192331_c8_seq4	-5.18609	4.51866	9.5606e-05	0.00434851	DOWN
ENSXETG00000019277	comp192871_c1_seq1	-5.19103	1.85686	0.00593538	0.0421903	DOWN
ENSXETG00000014109	comp186321_c0_seq1	-5.19599	8.04582	0.000234974	0.00684177	DOWN
ENSXETG00000002805	comp188617_c0_seq2	-5.20397	3.64213	0.000502875	0.0102027	DOWN
ENSXETG00000012450	comp177477_c0_seq1	-5.24534	4.70419	0.00015834	0.00548203	DOWN
ENSXETG00000027165	comp190866_c1_seq4	-5.25348	8.58608	0.000132454	0.00506108	DOWN
ENSXETG00000008527	comp189009_c1_seq3	-5.25733	6.60787	7.38558e-05	0.00388513	DOWN
ENSXETG00000025091	comp189032_c2_seq1	-5.26416	6.00097	0.00015611	0.00547743	DOWN
ENSXETG00000000228	comp190262_c1_seq7	-5.26624	9.87437	0.000346226	0.00849348	DOWN
ENSXETG00000022671	comp188009_c2_seq1	-5.3026	7.70873	0.000109408	0.00465886	DOWN
ENSXETG00000012042	comp207246_c0_seq1	-5.30728	3.96474	0.000182867	0.00598034	DOWN
ENSXETG00000000933	comp187381_c0_seq1	-5.30866	2.66435	0.000709149	0.0120659	DOWN
ENSXETG00000011622	comp189810_c2_seq1	-5.31447	6.79428	0.000226971	0.00674996	DOWN
ENSXETG00000010237	comp192274_c1_seq3	-5.33301	6.82838	6.63247e-05	0.00369243	DOWN
ENSXETG00000006433	comp187227_c1_seq1	-5.35121	7.46447	0.00337165	0.0305115	DOWN
ENSXETG00000030207	comp184087_c1_seq1	-5.37015	2.25547	0.00513108	0.0390243	DOWN
ENSXETG00000011811	comp168498_c1_seq1	-5.37263	5.85042	5.88041e-05	0.00353695	DOWN
ENSXETG00000012022	comp188363_c1_seq3	-5.37611	7.82549	0.000184764	0.00598034	DOWN
ENSXETG00000018261	comp183869_c0_seq1	-5.38019	8.19467	0.000243317	0.00699686	DOWN
ENSXETG00000020674	comp74440_c0_seq2	-5.3833	12.3858	0.00718688	0.0472718	DOWN
ENSXETG00000033755	comp190065_c1_seq1	-5.40035	3.50873	0.00768091	0.0488588	DOWN
ENSXETG00000031997	comp191605_c0_seq1	-5.40075	7.37337	6.71114e-05	0.00370657	DOWN
ENSXETG00000007936	comp192925_c3_seq12	-5.40476	7.42595	5.89576e-05	0.00353695	DOWN
ENSXETG00000002044	comp194466_c0_seq1	-5.4069	10.1231	0.000207923	0.00651773	DOWN
ENSXETG00000007581	comp135867_c0_seq1	-5.42902	2.77885	0.000387469	0.00910945	DOWN
ENSXETG00000026806	comp194094_c0_seq1	-5.42907	2.05598	0.006749	0.0456427	DOWN
ENSXETG00000017851	comp187792_c1_seq4	-5.44476	7.06977	8.58928e-05	0.00408995	DOWN
ENSXETG00000003096	comp185442_c0_seq1	-5.45174	2.80109	0.000463544	0.00980488	DOWN
ENSXETG00000003469	comp82352_c0_seq1	-5.46114	6.89744	7.42524e-05	0.00388513	DOWN
ENSXETG00000022667	comp208413_c0_seq1	-5.46706	3.27491	0.000443357	0.00977354	DOWN
ENSXETG00000018752	comp178433_c0_seq1	-5.49183	4.05247	0.000141354	0.00517726	DOWN
ENSXETG00000005653	comp185118_c2_seq1	-5.49766	4.3245	0.000347844	0.00849348	DOWN
ENSXETG00000029952	comp143480_c0_seq3	-5.49907	6.43576	0.0022792	0.0238153	DOWN
ENSXETG00000033932	comp188447_c18_seq1	-5.53412	6.26549	0.000625129	0.0113882	DOWN
ENSXETG00000018363	comp184037_c0_seq1	-5.56348	6.74485	8.47091e-05	0.00408995	DOWN
ENSXETG00000031940	comp189486_c0_seq5	-5.5777	6.76003	7.5463e-05	0.00391901	DOWN
ENSXETG00000012190	comp70732_c1_seq1	-5.58439	3.37775	0.000356779	0.00864964	DOWN
ENSXETG00000024456	comp188345_c1_seq1	-5.59245	8.40118	0.00015742	0.00547743	DOWN
ENSXETG00000019422	comp137387_c0_seq1	-5.59628	5.042	4.61054e-05	0.0031031	DOWN
ENSXETG00000005030	comp186213_c1_seq1	-5.60326	6.24398	4.68044e-05	0.0031031	DOWN
ENSXETG00000011243	comp150366_c0_seq1	-5.63553	2.22617	0.00283491	0.0274794	DOWN
ENSXETG00000015884	comp183583_c0_seq3	-5.64177	7.24291	0.000103385	0.004542	DOWN
ENSXETG00000011668	comp151095_c0_seq1	-5.64187	2.94514	0.00125131	0.0166168	DOWN
ENSXETG00000004900	comp190990_c0_seq2	-5.66121	3.42068	0.00353165	0.0312284	DOWN
ENSXETG00000012255	comp117979_c0_seq1	-5.69785	5.17279	0.00391853	0.0330613	DOWN
ENSXETG00000017920	comp190605_c7_seq3	-5.69943	9.82963	5.80649e-05	0.00353695	DOWN
ENSXETG00000031504	comp135452_c0_seq2	-5.7024	3.01543	0.00108171	0.0150157	DOWN
ENSXETG00000003924	comp191582_c3_seq5	-5.70728	8.34108	0.0009398	0.0140087	DOWN
ENSXETG00000022225	comp190548_c0_seq2	-5.71893	6.88509	0.000127825	0.00499739	DOWN
ENSXETG00000028035	comp187587_c0_seq2	-5.7206	5.27993	1.77067e-05	0.00192561	DOWN
ENSXETG00000009003	comp191491_c3_seq1	-5.73402	7.22281	3.60391e-05	0.0029395	DOWN
ENSXETG00000008653	comp191650_c0_seq5	-5.75179	8.97935	6.79148e-05	0.00372141	DOWN
ENSXETG00000018064	comp180264_c0_seq1	-5.7532	6.6166	6.59501e-05	0.00369243	DOWN
ENSXETG00000021305	comp146755_c0_seq1	-5.76436	4.05069	0.000109389	0.00465886	DOWN
ENSXETG00000032699	comp156463_c0_seq1	-5.76741	2.35353	0.0022635	0.0237224	DOWN
ENSXETG00000018025	comp185523_c1_seq3	-5.77348	5.02009	0.000378625	0.00893605	DOWN
ENSXETG00000008016	comp192740_c0_seq1	-5.77981	3.10476	0.000142231	0.00518211	DOWN
ENSXETG00000009866	comp186585_c1_seq11	-5.84208	9.42706	7.88165e-05	0.00400353	DOWN
ENSXETG00000003268	comp190853_c6_seq6	-5.88819	4.63986	8.63949e-05	0.00408995	DOWN
ENSXETG00000020041	comp181793_c1_seq4	-5.91531	6.90112	1.87887e-05	0.0019515	DOWN
ENSXETG00000015715	comp192448_c2_seq3	-5.93469	4.81132	5.75878e-05	0.00353695	DOWN
ENSXETG00000008119	comp192434_c0_seq1	-5.98488	7.28598	0.00105213	0.0149424	DOWN
ENSXETG00000032592	comp180903_c0_seq2	-5.99131	5.54078	8.41931e-05	0.00408995	DOWN
ENSXETG00000015144	comp73081_c0_seq1	-6.03709	4.91429	0.0012838	0.0167303	DOWN
ENSXETG00000023872	comp193433_c1_seq2	-6.04116	4.31821	4.60168e-05	0.0031031	DOWN
ENSXETG00000016747	comp190568_c0_seq8	-6.11202	6.83363	1.71397e-05	0.00192561	DOWN
ENSXETG00000018002	comp192127_c3_seq1	-6.13573	9.06934	2.51417e-05	0.00236434	DOWN
ENSXETG00000025128	comp142151_c0_seq1	-6.2214	6.32059	0.000114718	0.00478273	DOWN
ENSXETG00000021160	comp186755_c0_seq6	-6.2472	7.46965	0.000377839	0.00893605	DOWN
ENSXETG00000018563	comp190933_c13_seq3	-6.31294	8.11014	1.67952e-05	0.00192561	DOWN
ENSXETG00000004668	comp179933_c0_seq1	-6.31535	6.82816	6.70027e-06	0.00103616	DOWN
ENSXETG00000023859	comp190182_c1_seq2	-6.31827	7.48111	1.47084e-05	0.00179571	DOWN
ENSXETG00000009464	comp117082_c0_seq1	-6.3573	3.64007	4.82763e-05	0.00313976	DOWN
ENSXETG00000024397	comp190542_c10_seq1	-6.59844	9.2384	1.86593e-05	0.0019515	DOWN
ENSXETG00000001033	comp190052_c8_seq1	-6.62669	4.10416	6.52082e-05	0.00369243	DOWN
ENSXETG00000001921	comp192281_c1_seq1	-6.64324	6.52499	6.18022e-06	0.001024	DOWN
ENSXETG00000033531	comp172808_c0_seq2	-6.7414	1.25568	0.00708784	0.0468899	DOWN
ENSXETG00000020369	comp192154_c4_seq5	-6.80303	1.30572	0.00620777	0.0431668	DOWN
ENSXETG00000008490	comp187458_c0_seq2	-6.83393	7.23739	3.57455e-06	0.000637827	DOWN
ENSXETG00000006678	comp195393_c0_seq1	-6.85846	4.12384	9.39978e-06	0.00136277	DOWN
ENSXETG00000018194	comp122635_c0_seq1	-6.87912	1.36889	0.00552493	0.0403019	DOWN
ENSXETG00000033337	comp180237_c0_seq1	-6.90521	4.36397	1.70688e-05	0.00192561	DOWN
ENSXETG00000004048	comp192301_c1_seq2	-6.93945	1.40639	0.0061337	0.0428558	DOWN
ENSXETG00000014900	comp191382_c1_seq2	-6.99854	7.84607	4.67233e-06	0.000812868	DOWN
ENSXETG00000004366	comp191950_c17_seq2	-7.01948	4.72329	0.000295889	0.00777015	DOWN
ENSXETG00000019656	comp185971_c1_seq8	-7.03434	1.48286	0.00495006	0.0381056	DOWN
ENSXETG00000019499	comp109300_c0_seq1	-7.06599	1.52734	0.00708892	0.0468899	DOWN
ENSXETG00000024924	comp117212_c0_seq1	-7.09357	1.53667	0.00348884	0.0310471	DOWN
ENSXETG00000022769	comp139288_c1_seq1	-7.11977	1.56943	0.00586673	0.0418734	DOWN
ENSXETG00000013207	comp189044_c1_seq5	-7.12626	10.5523	2.86545e-06	0.000615858	DOWN
ENSXETG00000002921	comp137233_c0_seq1	-7.13793	8.22847	1.12082e-05	0.00148778	DOWN
ENSXETG00000020250	comp181445_c1_seq1	-7.21562	1.64831	0.00533911	0.0396954	DOWN
ENSXETG00000033169	comp67524_c0_seq1	-7.23154	1.64088	0.00472375	0.0374338	DOWN
ENSXETG00000018187	comp188462_c1_seq1	-7.25082	7.76236	1.64416e-06	0.000512228	DOWN
ENSXETG00000006139	comp186086_c4_seq6	-7.2816	1.68833	0.00266296	0.0262486	DOWN
ENSXETG00000001404	comp173162_c1_seq1	-7.33834	1.74257	0.00238956	0.0244903	DOWN
ENSXETG00000017956	comp167290_c0_seq2	-7.35618	5.99585	1.00802e-05	0.0014086	DOWN
ENSXETG00000002767	comp193144_c5_seq1	-7.45886	11.1	3.51591e-06	0.000637827	DOWN
ENSXETG00000016010	comp182534_c0_seq2	-7.46454	1.8391	0.0021989	0.0233621	DOWN
ENSXETG00000015687	comp175426_c2_seq1	-7.50107	1.87176	0.00176187	0.0201904	DOWN
ENSXETG00000032679	comp139765_c1_seq2	-7.54539	4.30653	0.000415943	0.00955295	DOWN
ENSXETG00000013441	comp176120_c0_seq1	-7.57519	10.4456	3.19003e-06	0.000618818	DOWN
ENSXETG00000031891	comp193337_c5_seq2	-7.66999	2.0108	0.00250838	0.0250446	DOWN
ENSXETG00000016257	comp179282_c0_seq1	-7.69043	8.13527	4.25199e-05	0.0030504	DOWN
ENSXETG00000026005	comp207506_c0_seq1	-7.77898	2.10859	0.00134128	0.0171266	DOWN
ENSXETG00000033071	comp141990_c0_seq1	-7.78212	2.13501	0.00597319	0.0423294	DOWN
ENSXETG00000020475	comp183488_c2_seq2	-7.79706	7.20083	8.07388e-07	0.000286924	DOWN
ENSXETG00000006836	comp179822_c0_seq1	-7.80875	2.15522	0.00301637	0.028637	DOWN
ENSXETG00000026058	comp184551_c0_seq2	-7.81615	2.16296	0.00391557	0.0330613	DOWN
ENSXETG00000031712	comp180831_c1_seq1	-7.89828	2.22651	0.00077041	0.0126744	DOWN
ENSXETG00000004937	comp156136_c1_seq1	-7.90454	2.22544	0.000492976	0.0101198	DOWN
ENSXETG00000009373	comp190596_c2_seq1	-7.93802	4.3443	0.00190804	0.0211097	DOWN
ENSXETG00000030755	comp135738_c0_seq1	-8.04047	2.34561	0.00034679	0.00849348	DOWN
ENSXETG00000018651	comp120821_c0_seq1	-8.05507	2.35247	0.000812047	0.0130509	DOWN
ENSXETG00000005685	comp193372_c1_seq4	-8.12823	8.39812	1.46332e-05	0.00179571	DOWN
ENSXETG00000030813	comp179693_c0_seq1	-8.17187	6.52047	1.04412e-06	0.000346002	DOWN
ENSXETG00000007216	comp150674_c0_seq1	-8.21374	2.51168	0.000848861	0.0132252	DOWN
ENSXETG00000004621	comp185224_c0_seq1	-8.21573	7.506	0.00342269	0.030694	DOWN
ENSXETG00000014502	comp207663_c0_seq1	-8.39056	2.66612	0.000152274	0.00540652	DOWN
ENSXETG00000033286	comp210875_c0_seq1	-8.40145	2.66578	0.000444004	0.00977354	DOWN
ENSXETG00000025209	comp186684_c0_seq3	-8.46493	2.7354	0.00015703	0.00547743	DOWN
ENSXETG00000033856	comp186270_c0_seq1	-8.54457	2.80492	7.05009e-05	0.00377397	DOWN
ENSXETG00000001249	comp129323_c0_seq1	-8.57732	2.83887	0.000131955	0.00506108	DOWN
ENSXETG00000033448	comp186155_c0_seq2	-8.63181	2.8828	7.00492e-05	0.00377397	DOWN
ENSXETG00000024043	comp74570_c0_seq1	-8.65036	2.91417	0.00375362	0.0324819	DOWN
ENSXETG00000009191	comp136960_c0_seq1	-8.65036	2.91417	0.00375084	0.0324819	DOWN
ENSXETG00000016876	comp184283_c2_seq1	-8.70289	9.70725	3.93902e-07	0.000180049	DOWN
ENSXETG00000004700	comp128899_c0_seq1	-8.76935	7.70561	7.43872e-07	0.000286924	DOWN
ENSXETG00000013496	comp175189_c2_seq1	-8.83843	7.54258	1.69295e-06	0.000512228	DOWN
ENSXETG00000003900	comp41101_c0_seq1	-8.90244	3.13637	2.81598e-05	0.00251236	DOWN
ENSXETG00000026752	comp204379_c0_seq1	-8.96851	6.13397	0.000117083	0.0048406	DOWN
ENSXETG00000008674	comp167247_c2_seq1	-9.03215	3.25775	1.98124e-05	0.00200258	DOWN
ENSXETG00000012067	comp186221_c0_seq3	-9.09433	3.31651	1.72596e-05	0.00192561	DOWN
ENSXETG00000010861	comp190313_c10_seq4	-9.11666	3.33554	3.31505e-05	0.00280161	DOWN
ENSXETG00000004336	comp188432_c0_seq1	-9.13592	3.36201	9.49406e-05	0.00434851	DOWN
ENSXETG00000015682	comp182206_c0_seq1	-9.20849	6.90481	4.39837e-07	0.000180049	DOWN
ENSXETG00000019643	comp163520_c0_seq1	-9.39801	5.82313	2.05921e-07	0.000107775	DOWN
ENSXETG00000021140	comp200995_c0_seq1	-9.6104	6.809	4.25093e-07	0.000180049	DOWN
ENSXETG00000032165	comp137206_c1_seq1	-9.71608	3.90703	2.76726e-05	0.0025058	DOWN
ENSXETG00000014840	comp137819_c0_seq1	-9.7452	3.93474	3.85878e-05	0.00300987	DOWN
ENSXETG00000001770	comp170182_c1_seq1	-9.81615	4.01234	0.000135591	0.00510041	DOWN
ENSXETG00000022119	comp219615_c0_seq1	-9.8976	4.08371	5.56571e-06	0.000944678	DOWN
ENSXETG00000019471	comp195449_c0_seq1	-9.95023	4.13376	1.41884e-05	0.00179522	DOWN
ENSXETG00000007709	comp134106_c0_seq1	-9.95765	4.14981	0.000916955	0.0138238	DOWN
ENSXETG00000014949	comp181107_c1_seq1	-9.99753	4.18126	2.23584e-06	0.000558332	DOWN
ENSXETG00000030368	comp178442_c0_seq2	-10.0065	9.38498	0.000126257	0.00499217	DOWN
ENSXETG00000027285	comp189698_c10_seq2	-10.6562	4.82487	2.16771e-07	0.000107775	DOWN
ENSXETG00000004489	comp155899_c0_seq1	-10.7434	7.15381	3.30433e-08	2.29949e-05	DOWN
ENSXETG00000009122	comp67290_c0_seq1	-10.8058	4.97119	2.16819e-07	0.000107775	DOWN
ENSXETG00000006917	comp79771_c0_seq1	-11.2713	9.64199	0.000220744	0.00668125	DOWN
ENSXETG00000020286	comp174524_c3_seq1	-11.5928	5.74985	4.68208e-05	0.0031031	DOWN
ENSXETG00000033068	comp156009_c0_seq1	-12.1157	6.26606	1.8881e-08	1.45992e-05	DOWN
ENSXETG00000023380	comp192531_c1_seq5	-12.7022	6.84909	7.814e-09	6.98908e-06	DOWN
ENSXETG00000010013	comp179577_c0_seq1	-12.7749	6.92253	0.000219085	0.00668125	DOWN
ENSXETG00000014877	comp194396_c0_seq1	-13.2565	7.40203	5.97688e-05	0.00355497	DOWN
ENSXETG00000024952	comp177991_c0_seq2	-13.4513	7.5961	0.000162862	0.00550174	DOWN
ENSXETG00000027811	comp205139_c0_seq1	-14.2258	8.36834	1.00913e-09	1.75563e-06	DOWN
ENSXETG00000007516	comp148795_c0_seq1	-14.72	8.86189	8.06111e-10	1.75563e-06	DOWN
ENSXETG00000009030	comp44099_c0_seq1	-14.7618	8.90353	1.66372e-10	5.78891e-07	DOWN
ENSXETG00000008124	comp190864_c2_seq2	-14.7623	8.90421	2.33292e-05	0.00222394	DOWN
