# Supplementary material for: Transcriptomes reveal the genetic mechanisms underlying ionic regulatory adaptations to salt in the crab-eating frog
Source: Sci Rep. 2015 Dec 1;5:17551. doi: 10.1038/srep17551 (PMC4664912; doi:10.1038/srep17551)
Supplement: Supplementary Dataset 10 [file srep17551-s10.xls]

## Sheet: Dataset 10
Dataset 10. The differentially expressed genes of brain between Fejervarya cancrivora and Fejervarya limnocharis.
Xenopus Ensembl Gene	De Novo Gene	logFC	logCPM	PValue	FDR	Condition (F. cancrivora2F. limnocharis)
ENSXETG00000004519	comp193661_c0_seq1	15.7286	9.74234	6.28483e-08	0.000145787	UP
ENSXETG00000030354	comp190500_c0_seq1	14.6625	8.67694	7.34116e-05	0.027982	UP
ENSXETG00000020417	comp193976_c0_seq1	14.3957	10.679	8.24302e-06	0.00780104	UP
ENSXETG00000034371	comp193616_c0_seq1	12.505	11.5003	4.52605e-08	0.000145787	UP
ENSXETG00000027686	comp193867_c0_seq1	12.1008	9.2359	4.24434e-05	0.0210974	UP
ENSXETG00000015995	comp193796_c0_seq1	12.0758	10.6725	1.85046e-05	0.0133059	UP
ENSXETG00000034361	comp193624_c0_seq1	11.0393	8.69371	3.75582e-06	0.00435613	UP
ENSXETG00000033587	comp189426_c2_seq2	10.927	4.96257	3.55252e-05	0.0190169	UP
ENSXETG00000001812	comp169654_c0_seq4	10.7028	11.4809	0.000160499	0.0398898	UP
ENSXETG00000012505	comp194378_c0_seq1	10.4049	4.44842	6.35452e-05	0.027982	UP
ENSXETG00000018683	comp193105_c0_seq1	10.3469	4.39207	7.25383e-05	0.027982	UP
ENSXETG00000022329	comp191127_c0_seq1	10.345	4.38822	0.000112156	0.0300189	UP
ENSXETG00000007593	comp150065_c0_seq1	10.2964	4.34271	8.16341e-05	0.027982	UP
ENSXETG00000020143	comp142265_c0_seq1	10.1294	8.94709	0.00021591	0.0455309	UP
ENSXETG00000031325	comp193753_c0_seq1	10.1192	8.72256	0.00019111	0.0429012	UP
ENSXETG00000009646	comp188983_c0_seq1	9.88346	3.93894	0.000224472	0.045944	UP
ENSXETG00000007556	comp169860_c0_seq1	9.29974	5.60313	8.74021e-05	0.027982	UP
ENSXETG00000000990	comp186532_c0_seq2	8.54835	6.21545	0.000106162	0.0295512	UP
ENSXETG00000034378	comp193618_c0_seq1	8.3517	8.50895	0.000244741	0.0486616	UP
ENSXETG00000026734	comp187935_c0_seq2	7.46567	6.48399	0.000205695	0.0447322	UP
ENSXETG00000012450	comp177477_c0_seq1	-6.37543	6.11133	0.00017102	0.0410389	DOWN
ENSXETG00000019643	comp163520_c0_seq1	-7.6079	5.83844	9.7393e-05	0.0282399	DOWN
ENSXETG00000014716	comp181382_c1_seq1	-7.75724	6.36903	1.91204e-05	0.0133059	DOWN
ENSXETG00000030813	comp179693_c0_seq1	-8.11869	5.70083	8.72165e-05	0.027982	DOWN
ENSXETG00000001033	comp190052_c8_seq1	-8.21008	5.56207	3.09555e-05	0.0179516	DOWN
ENSXETG00000023380	comp192531_c1_seq5	-8.47181	6.68424	6.48036e-05	0.027982	DOWN
ENSXETG00000021832	comp184961_c0_seq1	-9.89817	7.46481	8.968e-06	0.00780104	DOWN
ENSXETG00000003900	comp41101_c0_seq1	-10.0496	4.10664	0.000190543	0.0429012	DOWN
ENSXETG00000033856	comp186270_c0_seq1	-10.0833	4.13934	0.000159945	0.0398898	DOWN
ENSXETG00000020286	comp174524_c3_seq1	-10.3079	4.35787	8.84615e-05	0.027982	DOWN
ENSXETG00000016010	comp182534_c0_seq2	-10.3832	4.43133	9.31025e-05	0.0281696	DOWN
ENSXETG00000007950	comp134822_c0_seq1	-11.1507	5.18446	2.576e-05	0.0162967	DOWN
ENSXETG00000007516	comp148795_c0_seq1	-14.115	8.13071	1.68833e-07	0.000234981	DOWN
ENSXETG00000027811	comp205139_c0_seq1	-14.4652	8.48039	9.94849e-08	0.000173079	DOWN
ENSXETG00000009030	comp44099_c0_seq1	-15.603	9.617	4.99637e-08	0.000145787	DOWN
