# Supplementary material for: Transcriptomes reveal the genetic mechanisms underlying ionic regulatory adaptations to salt in the crab-eating frog
Source: Sci Rep. 2015 Dec 1;5:17551. doi: 10.1038/srep17551 (PMC4664912; doi:10.1038/srep17551)
Supplement: Supplementary Dataset 11 [file srep17551-s11.xls]

## Sheet: Dataset 11
Dataset 11. GO enrichment analyses of significantly up-regulated genes in kidney of F. cancrivora
Taxonomy	GO name	Total	p-value	FDR	In Data	Network Objects from Active Data
biological_process	cellular metabolic process	9981	4.22432e-35	3.04363e-31	922	PEX7, BAD, SSR-delta, rpL23a, SMYD1, GSTP1, ATF-4, KDELR, BS69, MRPL52, Pre beta-1 HDL, RPL28, EIF5A2, CRYZL1, Rab-3B, Rab-1A, UNR, AHR, COX-2 (PTGS2), Junctin, Smooth muscle myosin, MCR, HAS, POLE3-POLE4 complex, Cathepsin L, PP2C alpha, Peroxiredoxin, ISG20L1, CAPER, Esterase D, MRPS5, Ubiquitin, TOM20, ERCC6, EMAPII, GALNT13, DIS3L2, SMP30, LBH, SC4MOL, THAP1, IKK-gamma, PYC, Atp6v1g3, HOXD10,…
biological_process	metabolic process	11634	3.92441e-33	1.41377e-29	1026	PEX7, BAD, SSR-delta, rpL23a, SMYD1, GSTP1, ATF-4, KDELR, BS69, MRPL52, CPVL, Pre beta-1 HDL, RPL28, RG9MTD2, EIF5A2, CRYZL1, Rab-3B, Rab-1A, UNR, AHR, COX-2 (PTGS2), Junctin, Smooth muscle myosin, MCR, HAS, POLE3-POLE4 complex, CARD7, Cathepsin L, PP2C alpha, Peroxiredoxin, ISG20L1, CAPER, Esterase D, MRPS5, Ubiquitin, Ferritin, TOM20, ERCC6, EMAPII, GALNT13, PHYHD1, DIS3L2, SMP30, GLUT5, PYROXD…
biological_process	small molecule metabolic process	3211	4.66839e-31	1.12119e-27	389	PEX7, BAD, GSTP1, ATF-4, Pre beta-1 HDL, CRYZL1, Rab-1A, COX-2 (PTGS2), Smooth muscle myosin, HAS, Peroxiredoxin, Esterase D, Ubiquitin, ERCC6, EMAPII, SMP30, GLUT5, SC4MOL, PYC, Atp6v1g3, FLJ20297, DCTD, GABT, SURF1, BDH2, C/EBP, Sirtuin4, KYNU, MGST3, CRAT, Guanylate cyclase, TyrRS, MYL6, Acot12, Decorin proteoglycan, TER, SLC25A11, Tmem195, Lumican, GUCY1B1, H-rev 107 protein, G3PT, Exostosin-…
biological_process	organic substance metabolic process	10520	1.79422e-29	3.23184e-26	939	PEX7, BAD, SSR-delta, rpL23a, SMYD1, GSTP1, ATF-4, KDELR, BS69, MRPL52, CPVL, Pre beta-1 HDL, RPL28, EIF5A2, CRYZL1, Rab-3B, Rab-1A, UNR, AHR, COX-2 (PTGS2), Junctin, Smooth muscle myosin, MCR, HAS, POLE3-POLE4 complex, CARD7, Cathepsin L, PP2C alpha, Peroxiredoxin, ISG20L1, CAPER, Esterase D, MRPS5, Ubiquitin, TOM20, ERCC6, EMAPII, GALNT13, DIS3L2, SMP30, GLUT5, LBH, C1r, SC4MOL, THAP1, IKK-gamm…
biological_process	single-organism metabolic process	5535	2.50452e-27	3.60901e-24	568	PEX7, BAD, SMYD1, GSTP1, ATF-4, Pre beta-1 HDL, CRYZL1, Rab-1A, COX-2 (PTGS2), Junctin, Smooth muscle myosin, HAS, POLE3-POLE4 complex, Cathepsin L, Peroxiredoxin, Esterase D, Ubiquitin, Ferritin, ERCC6, EMAPII, GALNT13, PHYHD1, SMP30, GLUT5, PYROXD2, C1r, SC4MOL, IKK-gamma, PYC, Atp6v1g3, FLJ20297, DCTD, GABT, SURF1, PIGF, BDH2, C/EBP, Sirtuin4, DAF, FANCB, KYNU, MGST3, CRAT, PLEKHA1 (TAPP1), Gu…
biological_process	primary metabolic process	10225	2.44344e-26	2.93416e-23	907	PEX7, BAD, SSR-delta, rpL23a, SMYD1, GSTP1, ATF-4, KDELR, BS69, MRPL52, CPVL, Pre beta-1 HDL, RPL28, EIF5A2, Rab-3B, Rab-1A, UNR, AHR, COX-2 (PTGS2), Junctin, Smooth muscle myosin, MCR, HAS, POLE3-POLE4 complex, CARD7, Cathepsin L, PP2C alpha, Peroxiredoxin, ISG20L1, CAPER, MRPS5, Ubiquitin, TOM20, ERCC6, EMAPII, GALNT13, DIS3L2, SMP30, GLUT5, LBH, C1r, SC4MOL, THAP1, IKK-gamma, PYC, Atp6v1g3, HO…
biological_process	cellular process	16665	4.84868e-23	4.99068e-20	1298	SCAP2, PEX7, Cyclin G, BAD, SSR-delta, rpL23a, SMYD1, RASSF5, GSTP1, ATF-4, KDELR, BS69, MRPL52, DCDC2, Syntaxin 6, Pre beta-1 HDL, RPL28, TMEM90B, EIF5A2, CRYZL1, SLC31A1, Rab-3B, Rab-1A, CD151, UNR, AHR, COX-2 (PTGS2), Junctin, Smooth muscle myosin, MCR, HAS, POLE3-POLE4 complex, CARD7, Cathepsin L, EDARADD, PP2C alpha, Peroxiredoxin, ISG20L1, CLUAP1, CAPER, Esterase D, MRPS5, TMEM145, Nectin-4…
biological_process	single-organism biosynthetic process	1408	6.90404e-21	6.21796e-18	194	PEX7, GSTP1, ATF-4, Pre beta-1 HDL, COX-2 (PTGS2), HAS, Ubiquitin, SMP30, SC4MOL, PYC, FLJ20297, DCTD, SURF1, PIGF, BDH2, C/EBP, KYNU, MGST3, Guanylate cyclase, POLA2, Decorin proteoglycan, ICT1, TER, SLC25A11, Tmem195, Lumican, GUCY1B1, H-rev 107 protein, G3PT, Exostosin-like 2, ATP5J, B3GN1, PTPLB, Galpha(q)-specific nucleotide-like GPCRs, APOA1, NDPK C, KMO, RFC2, UBC, AL7A1, Glypican-1, MANA,…
biological_process	oxoacid metabolic process	1209	2.36161e-20	1.8906e-17	173	PEX7, GSTP1, ATF-4, COX-2 (PTGS2), Peroxiredoxin, EMAPII, SMP30, SC4MOL, PYC, GABT, BDH2, Sirtuin4, KYNU, MGST3, CRAT, TyrRS, Acot12, Decorin proteoglycan, TER, Tmem195, Lumican, H-rev 107 protein, G3PT, Exostosin-like 2, AACS, Sirtuin, B3GN1, Galpha(i)-specific peptide GPCRs, PTPLB, Asrgl1, BRP44L, ECH1, KMO, AL7A1, GLUT1, DHPR, Glypican-1, CNDP2, PLCF, BCKD-E1alpha, GSTK1, PEMT, UGPA2, IDH3G, S…
biological_process	organic acid metabolic process	1233	7.86499e-20	5.64343e-17	174	PEX7, GSTP1, ATF-4, COX-2 (PTGS2), Peroxiredoxin, EMAPII, SMP30, SC4MOL, PYC, GABT, BDH2, Sirtuin4, KYNU, MGST3, CRAT, TyrRS, Acot12, Decorin proteoglycan, TER, Tmem195, Lumican, H-rev 107 protein, G3PT, Exostosin-like 2, AACS, Sirtuin, B3GN1, Galpha(i)-specific peptide GPCRs, PTPLB, Asrgl1, BRP44L, ECH1, KMO, AL7A1, GLUT1, DHPR, Glypican-1, CNDP2, PLCF, BCKD-E1alpha, GSTK1, PEMT, UGPA2, IDH3G, S…
biological_process	carboxylic acid metabolic process	1084	8.61592e-20	5.64343e-17	159	PEX7, GSTP1, ATF-4, COX-2 (PTGS2), Peroxiredoxin, EMAPII, SMP30, SC4MOL, PYC, GABT, BDH2, Sirtuin4, KYNU, MGST3, CRAT, TyrRS, Acot12, Decorin proteoglycan, TER, Tmem195, H-rev 107 protein, G3PT, AACS, Sirtuin, Galpha(i)-specific peptide GPCRs, PTPLB, Asrgl1, BRP44L, ECH1, KMO, AL7A1, GLUT1, DHPR, CNDP2, PLCF, BCKD-E1alpha, GSTK1, PEMT, UGPA2, IDH3G, SDHL, SEPHS2, HNF1, SPSY, IDH2, DARS, iPLA2, G6…
biological_process	single-organism cellular process	13549	3.96446e-19	2.38033e-16	1097	SCAP2, PEX7, Cyclin G, BAD, rpL23a, SMYD1, RASSF5, GSTP1, ATF-4, KDELR, BS69, DCDC2, Syntaxin 6, Pre beta-1 HDL, RPL28, TMEM90B, CRYZL1, SLC31A1, Rab-3B, Rab-1A, CD151, AHR, COX-2 (PTGS2), Junctin, Smooth muscle myosin, MCR, HAS, POLE3-POLE4 complex, CARD7, Cathepsin L, EDARADD, PP2C alpha, Peroxiredoxin, ISG20L1, CLUAP1, Esterase D, TMEM145, Nectin-4, SPBC25, Ubiquitin, XPR1, JAZ, Ferritin, GHIT…
biological_process	intracellular transport	1521	1.68613e-18	9.34507e-16	198	PEX7, BAD, SSR-delta, rpL23a, KDELR, Syntaxin 6, RPL28, TMEM90B, Rab-1A, CLUAP1, Ubiquitin, NMD3, Ferritin, TOM20, Golgin-45 (BLZF1), DSCR3, IKK-gamma, Importin (karyopherin)-alpha, SNX2, RPL19, Karyopherin beta-3, NIX, SEC62, POLA2, LAMP1, Calcineurin A (alpha), MRLC2, RBM22, Calcineurin B1, Vps26A, Spir-1, Karyopherin alpha 4, CIP29, SPC12, RPL32, AIP, ATP5J, ORP-family, Galpha(i)-specific pept…
biological_process	oxidation-reduction process	1282	1.93026e-18	9.93395e-16	175	PEX7, Pre beta-1 HDL, CRYZL1, COX-2 (PTGS2), Junctin, Peroxiredoxin, Ubiquitin, Ferritin, PHYHD1, PYROXD2, SC4MOL, SURF1, BDH2, MGST3, CRAT, HCCS, TER, Tmem195, G3PT, ATP5J, ALDH16A1, PPP1R3D, Sirtuin, WDR93, NDUFB3, APOA1, 14-3-3 epsilon, ECH1, KMO, UBC, NDUFS8, AL7A1, GLUT1, DHPR, NNTM, NDUFA11, gp130, FDFT1, MLX, OSM receptor, MAOA, BCKD-E1alpha, GSTK1, UGPA2, IDH3G, VCAM1, MTND4, TALDO, ATP5H…
biological_process	single-organism process	15216	3.46948e-18	1.66651e-15	1197	SCAP2, PEX7, Cyclin G, BAD, SSR-delta, rpL23a, SMYD1, RASSF5, GSTP1, ATF-4, KDELR, BS69, DCDC2, Syntaxin 6, Pre beta-1 HDL, RPL28, TMEM90B, EIF5A2, CRYZL1, SLC31A1, Rab-3B, Rab-1A, CD151, UNR, AHR, COX-2 (PTGS2), Junctin, Smooth muscle myosin, MCR, HAS, POLE3-POLE4 complex, CARD7, PRKRIP1, Cathepsin L, EDARADD, PP2C alpha, Peroxiredoxin, ISG20L1, CLUAP1, Esterase D, TMEM145, Nectin-4, SPBC25, Ubi…
biological_process	organonitrogen compound metabolic process	2222	2.15374e-17	9.69857e-15	258	BAD, GSTP1, ATF-4, Pre beta-1 HDL, Rab-1A, Smooth muscle myosin, HAS, Peroxiredoxin, ERCC6, EMAPII, PYC, Atp6v1g3, FLJ20297, DCTD, GABT, SURF1, BDH2, C/EBP, Sirtuin4, KYNU, MGST3, Guanylate cyclase, TyrRS, MYL6, Decorin proteoglycan, SPC12, MRPS9, Lumican, GUCY1B1, H-rev 107 protein, ATP5J, MRPS35, SNAT, TCP1-theta, Sirtuin, B3GN1, Galpha(i)-specific peptide GPCRs, ITIH5L, Asrgl1, 8ODP, Galpha(q)…
biological_process	organic substance catabolic process	2372	2.30604e-17	9.77355e-15	271	PEX7, BAD, rpL23a, RPL28, Rab-1A, UNR, Smooth muscle myosin, CARD7, Cathepsin L, Esterase D, Ubiquitin, ERCC6, DIS3L2, Atp6v1g3, Importin (karyopherin)-alpha, FLJ20297, GABT, BDH2, RPL19, KYNU, CRAT, NIX, KCTD10, MYL6, Decorin proteoglycan, RPL32, Lumican, H-rev 107 protein, G3PT, ATP5J, PSMB3, TCP1-theta, Sirtuin, Asrgl1, 8ODP, UBE2J1, E-Ras, RPL9, RECQL, ECH1, KMO, SREC-I, Importin (karyopherin…
biological_process	establishment of localization in cell	2048	1.24166e-16	4.97009e-14	240	PEX7, BAD, SSR-delta, rpL23a, KDELR, Syntaxin 6, Pre beta-1 HDL, RPL28, TMEM90B, Rab-1A, CLUAP1, Ubiquitin, NMD3, Ferritin, TOM20, Golgin-45 (BLZF1), DSCR3, IKK-gamma, Importin (karyopherin)-alpha, GABT, SNX2, RPL19, APXL, JAB1, Karyopherin beta-3, NIX, SEC62, Dematin, POLA2, LAMP1, Calcineurin A (alpha), MRLC2, RBM22, Calcineurin B1, Vps26A, Spir-1, Karyopherin alpha 4, CIP29, SPC12, RPL32, AIP,…
biological_process	single-organism intracellular transport	1262	2.53267e-16	9.60414e-14	167	PEX7, BAD, SSR-delta, rpL23a, Syntaxin 6, RPL28, Rab-1A, CLUAP1, Ubiquitin, NMD3, Ferritin, TOM20, Golgin-45 (BLZF1), DSCR3, IKK-gamma, Importin (karyopherin)-alpha, RPL19, Karyopherin beta-3, NIX, SEC62, POLA2, LAMP1, Calcineurin A (alpha), MRLC2, RBM22, Calcineurin B1, Vps26A, Spir-1, Karyopherin alpha 4, SPC12, RPL32, AIP, ATP5J, ORP-family, Galpha(i)-specific peptide GPCRs, BET3 (TRAPPC3), CC…
biological_process	catabolic process	2643	5.89691e-16	2.12436e-13	289	PEX7, BAD, rpL23a, RPL28, Rab-1A, UNR, Smooth muscle myosin, CARD7, Cathepsin L, Peroxiredoxin, Esterase D, Ubiquitin, ERCC6, DIS3L2, Atp6v1g3, Importin (karyopherin)-alpha, FLJ20297, GABT, BDH2, RPL19, KYNU, CRAT, NIX, KCTD10, MYL6, LAMP1, Decorin proteoglycan, RPL32, Lumican, H-rev 107 protein, G3PT, ATP5J, PSMB3, TCP1-theta, Sirtuin, Asrgl1, 8ODP, UBE2J1, E-Ras, RPL9, RECQL, ECH1, KMO, SREC-I,…
biological_process	cellular protein metabolic process	3643	4.33749e-15	1.48817e-12	368	SSR-delta, rpL23a, SMYD1, ATF-4, KDELR, MRPL52, Pre beta-1 HDL, RPL28, EIF5A2, Rab-3B, Junctin, POLE3-POLE4 complex, Cathepsin L, PP2C alpha, Peroxiredoxin, MRPS5, Ubiquitin, TOM20, EMAPII, GALNT13, MRPL1, DNAJB11, PIGF, AFAP1L1, Sirtuin4, FEM1C, RSL1D1, RPL19, JAB1, TTLL11, NIX, STK36, Guanylate cyclase, CTDSP2 (SCP2), KCTD10, TyrRS, NRDP1, UBE2E3, PPM1E, Calcineurin A (alpha), POLR2B, DC2, Calc…
biological_process	small molecule catabolic process	324	6.82118e-15	2.23394e-12	65	PEX7, Esterase D, FLJ20297, GABT, BDH2, KYNU, CRAT, Asrgl1, 8ODP, ECH1, KMO, SREC-I, AL7A1, OXCT2, DHPR, BCKD-E1alpha, SDHL, iPLA2, ACMSD, Tubulin alpha, SLC27A4, ECHS1, RENBP, 3HIDH, BCKD E2 subunit N6-dihydrolipoyllysine, Inositol oxygenase, DECR, ACOX1, IMPA1, ACAA1, CYP4F12, GLSK, Gamma-glutamyltranspeptidase, ACDSB, ACAT1, PLA2, Tubulin alpha 8, DHB4, ECHP, DHSO, HPLC2, HDL, PCCA, DCoH, THNS…
biological_process	cellular catabolic process	2232	1.07749e-14	3.37534e-12	249	PEX7, rpL23a, RPL28, Rab-1A, UNR, Smooth muscle myosin, Cathepsin L, Peroxiredoxin, Esterase D, Ubiquitin, ERCC6, DIS3L2, Atp6v1g3, Importin (karyopherin)-alpha, FLJ20297, GABT, BDH2, RPL19, KYNU, CRAT, NIX, KCTD10, MYL6, LAMP1, Decorin proteoglycan, RPL32, Lumican, ATP5J, PSMB3, TCP1-theta, Sirtuin, Asrgl1, 8ODP, UBE2J1, E-Ras, RPL9, RECQL, ECH1, KMO, Importin (karyopherin)-beta, UBC, WRCH-1, He…
biological_process	nitrogen compound metabolic process	6452	1.02409e-13	3.0744e-11	578	BAD, rpL23a, SMYD1, GSTP1, ATF-4, BS69, Pre beta-1 HDL, RPL28, Rab-1A, UNR, AHR, Smooth muscle myosin, MCR, HAS, POLE3-POLE4 complex, PP2C alpha, Peroxiredoxin, ISG20L1, CAPER, Ubiquitin, ERCC6, EMAPII, DIS3L2, LBH, THAP1, IKK-gamma, PYC, Atp6v1g3, HOXD10, Importin (karyopherin)-alpha, FLJ20297, DCTD, GABT, SURF1, DNAJB11, BDH2, C/EBP, Sirtuin4, RPL19, FANCB, JAB1, Sen15, KYNU, MGST3, CRAT, Guany…
biological_process	organonitrogen compound biosynthetic process	702	3.89711e-13	1.12315e-10	103	Pre beta-1 HDL, HAS, FLJ20297, DCTD, SURF1, BDH2, C/EBP, KYNU, MGST3, Guanylate cyclase, Decorin proteoglycan, MRPS9, Lumican, GUCY1B1, ATP5J, MRPS35, SNAT, B3GN1, Galpha(i)-specific peptide GPCRs, Galpha(q)-specific nucleotide-like GPCRs, APOA1, NDPK C, KMO, MOCS2(small), AL7A1, DHPR, Glypican-1, CNDP2, PAELR, PLCF, AKD1, PEMT, RAMP, VAPA, ATP5H, SEPHS2, HNF1, SPSY, Galpha(q)-specific peptide GP…
biological_process	cellular response to stress	1719	5.04062e-13	1.39683e-10	198	Cyclin G, BAD, ATF-4, KDELR, Pre beta-1 HDL, Rab-1A, COX-2 (PTGS2), HAS, Peroxiredoxin, ISG20L1, Ubiquitin, ERCC6, IKK-gamma, OMgp, DNAJB11, C/EBP, Sirtuin4, FANCB, Selenoprotein N, PLEKHA1 (TAPP1), FANCA, CTDSP2 (SCP2), POLR2B, Cystatin C, DSS1, UNG1, MRPS9, HIC, GADD34, RPB6, MRPS35, PSMB3, Sirtuin, MASTL, Galpha(i)-specific peptide GPCRs, 8ODP, Galpha(q)-specific nucleotide-like GPCRs, APOA1, …
biological_process	intracellular protein transport	807	6.37942e-13	1.70236e-10	113	PEX7, SSR-delta, rpL23a, KDELR, Syntaxin 6, RPL28, TMEM90B, Rab-1A, TOM20, Golgin-45 (BLZF1), IKK-gamma, Importin (karyopherin)-alpha, SNX2, RPL19, Karyopherin beta-3, SEC62, POLA2, Calcineurin A (alpha), MRLC2, RBM22, Calcineurin B1, Karyopherin alpha 4, SPC12, RPL32, AIP, Galpha(i)-specific peptide GPCRs, CHP, VPS41, 14-3-3 epsilon, Angiotensinogen, Sortilin, RPL9, ING1, COPZ1, Importin (karyop…
biological_process	carboxylic acid catabolic process	232	2.02486e-12	5.03074e-10	49	PEX7, GABT, BDH2, KYNU, CRAT, Asrgl1, ECH1, KMO, AL7A1, DHPR, BCKD-E1alpha, SDHL, ACMSD, Tubulin alpha, SLC27A4, ECHS1, RENBP, 3HIDH, BCKD E2 subunit N6-dihydrolipoyllysine, DECR, ACOX1, ACAA1, CYP4F12, GLSK, Gamma-glutamyltranspeptidase, ACDSB, ACAT1, Tubulin alpha 8, DHB4, ECHP, HPLC2, PCCA, DCoH, THNSL2, PAHX, A2LD1, IVD, ENOSF1, BCKD E2 subunit N6-(S-(2-methylpropanoyl))dihydrolipoyllysine, A…
biological_process	organic acid catabolic process	232	2.02486e-12	5.03074e-10	49	PEX7, GABT, BDH2, KYNU, CRAT, Asrgl1, ECH1, KMO, AL7A1, DHPR, BCKD-E1alpha, SDHL, ACMSD, Tubulin alpha, SLC27A4, ECHS1, RENBP, 3HIDH, BCKD E2 subunit N6-dihydrolipoyllysine, DECR, ACOX1, ACAA1, CYP4F12, GLSK, Gamma-glutamyltranspeptidase, ACDSB, ACAT1, Tubulin alpha 8, DHB4, ECHP, HPLC2, PCCA, DCoH, THNSL2, PAHX, A2LD1, IVD, ENOSF1, BCKD E2 subunit N6-(S-(2-methylpropanoyl))dihydrolipoyllysine, A…
biological_process	protein transport	1388	2.4055e-12	5.77721e-10	166	PEX7, SSR-delta, rpL23a, KDELR, Syntaxin 6, RPL28, TMEM90B, EIF5A2, Rab-3B, Rab-1A, NMD3, TOM20, Golgin-45 (BLZF1), IKK-gamma, Atp6v1g3, Importin (karyopherin)-alpha, SNX2, RPL19, Karyopherin beta-3, SEC62, Dematin, POLA2, Calcineurin A (alpha), MRLC2, RBM22, Calcineurin B1, Vps26A, Spir-1, Karyopherin alpha 4, SPC12, RPL32, AIP, Galpha(i)-specific peptide GPCRs, CHP, VPS41, RANBP3, 14-3-3 epsilo…
biological_process	cellular localization	2434	3.40991e-12	7.9253e-10	256	PEX7, BAD, SSR-delta, rpL23a, KDELR, Syntaxin 6, Pre beta-1 HDL, RPL28, TMEM90B, Rab-1A, CLUAP1, Ubiquitin, NMD3, Ferritin, TOM20, Golgin-45 (BLZF1), DSCR3, IKK-gamma, Importin (karyopherin)-alpha, GABT, SNX2, RPL19, APXL, JAB1, Karyopherin beta-3, NIX, SEC62, Dematin, POLA2, LAMP1, Calcineurin A (alpha), MRLC2, RBM22, Calcineurin B1, Vps26A, Spir-1, Karyopherin alpha 4, CIP29, SPC12, RPL32, AIP,…
biological_process	biosynthetic process	5222	5.40943e-12	1.21797e-09	476	PEX7, SSR-delta, rpL23a, SMYD1, GSTP1, ATF-4, BS69, MRPL52, Pre beta-1 HDL, RPL28, EIF5A2, AHR, COX-2 (PTGS2), MCR, HAS, POLE3-POLE4 complex, PP2C alpha, CAPER, MRPS5, Ubiquitin, ERCC6, EMAPII, GALNT13, SMP30, LBH, SC4MOL, THAP1, IKK-gamma, PYC, HOXD10, FLJ20297, DCTD, SURF1, MRPL1, PIGF, BDH2, C/EBP, Sirtuin4, RSL1D1, RPL19, JAB1, KYNU, MGST3, Guanylate cyclase, TyrRS, POLA2, POLR2B, DC2, Decori…
biological_process	establishment of protein localization to organelle	420	7.75011e-12	1.69211e-09	70	PEX7, SSR-delta, rpL23a, RPL28, TOM20, IKK-gamma, Importin (karyopherin)-alpha, RPL19, Karyopherin beta-3, SEC62, POLA2, LAMP1, Calcineurin A (alpha), RBM22, Calcineurin B1, Karyopherin alpha 4, SPC12, RPL32, AIP, Galpha(i)-specific peptide GPCRs, Angiotensinogen, RPL9, ING1, Importin (karyopherin)-beta, AP-1, Optineurin, SRP14, TOM22, CGI-51, Calcineurin A (catalytic), Galpha(q)-specific peptide…
biological_process	organic substance biosynthetic process	5132	8.69603e-12	1.84279e-09	468	PEX7, SSR-delta, rpL23a, SMYD1, GSTP1, ATF-4, BS69, MRPL52, Pre beta-1 HDL, RPL28, EIF5A2, AHR, COX-2 (PTGS2), MCR, HAS, POLE3-POLE4 complex, PP2C alpha, CAPER, MRPS5, Ubiquitin, ERCC6, EMAPII, GALNT13, SMP30, LBH, SC4MOL, THAP1, IKK-gamma, PYC, HOXD10, FLJ20297, DCTD, SURF1, MRPL1, PIGF, BDH2, C/EBP, Sirtuin4, RSL1D1, RPL19, JAB1, KYNU, MGST3, Guanylate cyclase, TyrRS, POLA2, POLR2B, DC2, Decori…
biological_process	cellular component organization or biogenesis	5636	9.2821e-12	1.91079e-09	506	SCAP2, PEX7, Cyclin G, BAD, SSR-delta, rpL23a, SMYD1, BS69, DCDC2, Syntaxin 6, Pre beta-1 HDL, RPL28, TMEM90B, Rab-3B, Rab-1A, CD151, AHR, Smooth muscle myosin, HAS, POLE3-POLE4 complex, Cathepsin L, Peroxiredoxin, CLUAP1, Nectin-4, SPBC25, Ubiquitin, NMD3, Ferritin, TOM20, DIS3L2, Golgin-45 (BLZF1), Atp6v1g3, OMgp, Importin (karyopherin)-alpha, SURF1, C/EBP, RPL19, APXL, Selenoprotein N, NIX, PL…
biological_process	cellular nitrogen compound metabolic process	5950	1.15914e-11	2.3199e-09	529	BAD, rpL23a, SMYD1, GSTP1, ATF-4, BS69, Pre beta-1 HDL, RPL28, Rab-1A, UNR, AHR, Smooth muscle myosin, MCR, POLE3-POLE4 complex, PP2C alpha, Peroxiredoxin, ISG20L1, CAPER, Ubiquitin, ERCC6, EMAPII, DIS3L2, LBH, THAP1, IKK-gamma, PYC, Atp6v1g3, HOXD10, Importin (karyopherin)-alpha, FLJ20297, DCTD, SURF1, DNAJB11, BDH2, C/EBP, RPL19, FANCB, JAB1, Sen15, KYNU, MGST3, CRAT, Guanylate cyclase, FANCA, …
biological_process	cellular component organization	5499	1.21576e-11	2.36745e-09	495	SCAP2, PEX7, Cyclin G, BAD, SSR-delta, rpL23a, SMYD1, BS69, DCDC2, Syntaxin 6, Pre beta-1 HDL, RPL28, TMEM90B, Rab-3B, Rab-1A, CD151, AHR, Smooth muscle myosin, HAS, POLE3-POLE4 complex, Cathepsin L, Peroxiredoxin, CLUAP1, Nectin-4, SPBC25, Ubiquitin, Ferritin, TOM20, DIS3L2, Golgin-45 (BLZF1), Atp6v1g3, OMgp, Importin (karyopherin)-alpha, SURF1, C/EBP, RPL19, APXL, Selenoprotein N, NIX, PLEKHA1 …
biological_process	establishment of protein localization	1473	1.30238e-11	2.45174e-09	171	PEX7, SSR-delta, rpL23a, KDELR, Syntaxin 6, RPL28, TMEM90B, EIF5A2, Rab-3B, Rab-1A, NMD3, TOM20, Golgin-45 (BLZF1), IKK-gamma, Atp6v1g3, Importin (karyopherin)-alpha, SNX2, RPL19, Karyopherin beta-3, PLEKHA1 (TAPP1), SEC62, Dematin, POLA2, LAMP1, Calcineurin A (alpha), MRLC2, RBM22, Calcineurin B1, Vps26A, Spir-1, Karyopherin alpha 4, SPC12, RPL32, AIP, Galpha(i)-specific peptide GPCRs, CHP, VPS4…
biological_process	monocarboxylic acid metabolic process	614	1.3271e-11	2.45174e-09	90	PEX7, COX-2 (PTGS2), Peroxiredoxin, SC4MOL, PYC, GABT, BDH2, KYNU, CRAT, Acot12, Decorin proteoglycan, TER, Tmem195, G3PT, AACS, Galpha(i)-specific peptide GPCRs, PTPLB, BRP44L, ECH1, KMO, PLCF, UGPA2, SDHL, HNF1, IDH2, iPLA2, G6PT1, Tubulin alpha, Neurocan, ACSM3, ALD9A1, SLC27A4, ECHS1, Albumin, ATF/CREB, PP2C, PDHA (testis), DECR, ACOX1, ACAA1, PDH alpha, CYP4F12, EPHX2, Decorin, ELOVL5, Gamma…
biological_process	transport	4421	2.38862e-11	4.3025e-09	411	PEX7, BAD, SSR-delta, rpL23a, KDELR, Syntaxin 6, Pre beta-1 HDL, RPL28, TMEM90B, EIF5A2, SLC31A1, Rab-3B, Rab-1A, Junctin, HAS, CLUAP1, Ubiquitin, NMD3, Ferritin, TOM20, GLUT5, Golgin-45 (BLZF1), DSCR3, IKK-gamma, Atp6v1g3, Importin (karyopherin)-alpha, GABT, SURF1, SNX2, C/EBP, Claudin-16, LOC153328, RPL19, APXL, JAB1, Karyopherin beta-3, CRAT, NIX, ANKH, CXADR, SEC62, Guanylate cyclase, Annexin…
biological_process	protein metabolic process	4560	3.2413e-11	5.6562e-09	421	BAD, SSR-delta, rpL23a, SMYD1, ATF-4, KDELR, MRPL52, CPVL, Pre beta-1 HDL, RPL28, EIF5A2, Rab-3B, Junctin, POLE3-POLE4 complex, CARD7, Cathepsin L, PP2C alpha, Peroxiredoxin, MRPS5, Ubiquitin, TOM20, EMAPII, GALNT13, C1r, MRPL1, DNAJB11, PIGF, AFAP1L1, C/EBP, Sirtuin4, FEM1C, DAF, RSL1D1, RPL19, JAB1, TTLL11, NIX, STK36, Guanylate cyclase, CTDSP2 (SCP2), KCTD10, TyrRS, NRDP1, CPO, UBE2E3, DPP3, P…
biological_process	cellular amino acid metabolic process	508	3.29716e-11	5.6562e-09	78	GSTP1, ATF-4, Peroxiredoxin, EMAPII, GABT, Sirtuin4, KYNU, MGST3, TyrRS, H-rev 107 protein, Sirtuin, Asrgl1, KMO, AL7A1, DHPR, CNDP2, BCKD-E1alpha, GSTK1, PEMT, SDHL, SEPHS2, SPSY, DARS, ACMSD, TYRP2, ATF/CREB, 3HIDH, PPCDC, BCKD E2 subunit N6-dihydrolipoyllysine, MGST, GLRX2, RARSL, OAT, OTUB2, COASY, GLSK, Gamma-glutamyltranspeptidase, ACDSB, ACAT1, PLA2, DCOR, DDC, SOD2, PLA2G4F, PUR9, G6PD, D…
biological_process	translation	483	4.61992e-11	7.74106e-09	75	SSR-delta, rpL23a, MRPL52, RPL28, EIF5A2, MRPS5, EMAPII, MRPL1, RSL1D1, RPL19, JAB1, TyrRS, ICT1, SPC12, RPL32, MRPS9, MRPL49, RPL9, TNIP1, p70 S6 kinases, eIF3S6, eRF1, MRPS36, SRP14, eIF3S7, DARS, MRPS24, eIF2S1, RPL34, TRAM1, eIF6 (ITGB4BP), MRPS33, RARSL, MRPS11, RPL36, RPS27A, eIF3S2, SelT, MRPS2, RPL24, RPS25, MTRF1, RPL37A, RPL18a, MRPL13, MRPS18C, RPL7, MRPS6, RPS24, DARS2, RARS, RPL31, R…
biological_process	protein targeting	504	5.6451e-11	9.24385e-09	77	PEX7, SSR-delta, rpL23a, RPL28, TOM20, IKK-gamma, Importin (karyopherin)-alpha, RPL19, Karyopherin beta-3, SEC62, POLA2, Calcineurin A (alpha), MRLC2, RBM22, Calcineurin B1, Karyopherin alpha 4, SPC12, RPL32, AIP, Galpha(i)-specific peptide GPCRs, 14-3-3 epsilon, Angiotensinogen, RPL9, ING1, Importin (karyopherin)-beta, AP-1, Optineurin, SRP14, MYADM, TOM22, CGI-51, Calcineurin A (catalytic), Gal…
biological_process	organic substance transport	2169	7.27889e-11	1.16543e-08	228	PEX7, SSR-delta, rpL23a, KDELR, Syntaxin 6, Pre beta-1 HDL, RPL28, TMEM90B, EIF5A2, Rab-3B, Rab-1A, NMD3, TOM20, GLUT5, Golgin-45 (BLZF1), IKK-gamma, Atp6v1g3, Importin (karyopherin)-alpha, SNX2, RPL19, Karyopherin beta-3, SEC62, Dematin, POLA2, Calcineurin A (alpha), MRLC2, RBM22, Calcineurin B1, Vps26A, Spir-1, SLC25A11, Karyopherin alpha 4, CIP29, SPC12, RPL32, AIP, ORP-family, APOO, Galpha(i)…
biological_process	establishment of localization	4528	9.16908e-11	1.43616e-08	416	PEX7, BAD, SSR-delta, rpL23a, KDELR, Syntaxin 6, Pre beta-1 HDL, RPL28, TMEM90B, EIF5A2, SLC31A1, Rab-3B, Rab-1A, Junctin, HAS, CLUAP1, Ubiquitin, NMD3, Ferritin, TOM20, GLUT5, Golgin-45 (BLZF1), DSCR3, IKK-gamma, Atp6v1g3, Importin (karyopherin)-alpha, GABT, SURF1, SNX2, C/EBP, Claudin-16, LOC153328, RPL19, APXL, JAB1, Karyopherin beta-3, CRAT, NIX, PLEKHA1 (TAPP1), ANKH, CXADR, SEC62, Guanylate…
biological_process	cellular biosynthetic process	5018	1.10678e-10	1.69667e-08	453	PEX7, SSR-delta, rpL23a, SMYD1, ATF-4, BS69, MRPL52, Pre beta-1 HDL, RPL28, EIF5A2, AHR, COX-2 (PTGS2), MCR, HAS, POLE3-POLE4 complex, PP2C alpha, CAPER, MRPS5, Ubiquitin, ERCC6, EMAPII, GALNT13, SMP30, LBH, SC4MOL, THAP1, IKK-gamma, HOXD10, FLJ20297, DCTD, SURF1, MRPL1, PIGF, BDH2, C/EBP, Sirtuin4, RSL1D1, RPL19, JAB1, KYNU, MGST3, Guanylate cyclase, TyrRS, POLA2, POLR2B, DC2, Decorin proteoglyc…
biological_process	cellular macromolecule metabolic process	7378	1.70002e-10	2.5518e-08	627	SSR-delta, rpL23a, SMYD1, ATF-4, KDELR, BS69, MRPL52, Pre beta-1 HDL, RPL28, EIF5A2, Rab-3B, UNR, AHR, Junctin, MCR, HAS, POLE3-POLE4 complex, Cathepsin L, PP2C alpha, Peroxiredoxin, CAPER, MRPS5, Ubiquitin, TOM20, ERCC6, EMAPII, GALNT13, DIS3L2, LBH, THAP1, IKK-gamma, HOXD10, Importin (karyopherin)-alpha, MRPL1, DNAJB11, PIGF, AFAP1L1, C/EBP, Sirtuin4, FEM1C, RSL1D1, RPL19, FANCB, JAB1, Sen15, T…
biological_process	protein localization to organelle	607	2.23651e-10	3.2708e-08	86	PEX7, SSR-delta, rpL23a, KDELR, RPL28, TOM20, IKK-gamma, Importin (karyopherin)-alpha, RPL19, Karyopherin beta-3, SEC62, POLA2, LAMP1, Calcineurin A (alpha), RBM22, Calcineurin B1, Karyopherin alpha 4, SPC12, RPL32, AIP, ORP-family, Galpha(i)-specific peptide GPCRs, ORP8, UBAC2, Angiotensinogen, RPL9, ING1, Importin (karyopherin)-beta, BBS4, WAPAL, HBXIP, AP-1, Optineurin, VAPA, SRP14, TOM22, CGI…
biological_process	phosphorus metabolic process	2915	2.26981e-10	3.2708e-08	287	BAD, Pre beta-1 HDL, Rab-1A, Smooth muscle myosin, PP2C alpha, Peroxiredoxin, Ubiquitin, ERCC6, IKK-gamma, Atp6v1g3, FLJ20297, DCTD, SURF1, PIGF, KYNU, STK36, Guanylate cyclase, CTDSP2 (SCP2), MYL6, Acot12, PPM1E, Calcineurin A (alpha), POLR2B, Calcineurin B1, TER, HIC, GUCY1B1, H-rev 107 protein, Exostosin-like 2, ATP5J, PPP1R3D, Ephrin-A receptor 3, TCP1-theta, MASTL, Galpha(i)-specific peptide…
biological_process	small molecule biosynthetic process	492	2.78952e-10	3.94088e-08	74	Pre beta-1 HDL, COX-2 (PTGS2), SMP30, SC4MOL, KYNU, MGST3, Decorin proteoglycan, TER, Tmem195, PTPLB, APOA1, KMO, AL7A1, FDFT1, CNDP2, PLCF, PEMT, UGPA2, SDHL, SEPHS2, coenzyme Q2 homolog, prenyltransferase (yeast), HNF1, iPLA2, HMGCS1, Neurocan, ACSM3, ALD9A1, COQ7, CHKA, OAT, IMPA1, CYP4F12, INSIG1, Decorin, Asah3l, GLSK, ELOVL5, Gamma-glutamyltranspeptidase, ACAT1, PLA2, DHB4, PLA2G4F, PUR9, G…
biological_process	lipid metabolic process	1401	7.33862e-10	1.01682e-07	158	PEX7, Pre beta-1 HDL, COX-2 (PTGS2), SC4MOL, PYC, FLJ20297, PIGF, BDH2, C/EBP, MGST3, CRAT, PLEKHA1 (TAPP1), Acot12, TER, Tmem195, H-rev 107 protein, AACS, ORP-family, Sirtuin, Galpha(i)-specific peptide GPCRs, PTPLB, APOA1, Angiotensinogen, CGI-141, ECH1, Adipophilin, SREC-I, Glypican-1, gp130, FDFT1, ARF3, OSM receptor, PLCF, Sialic acid synthase, PEMT, NFYC, VAPA, IAH1, coenzyme Q2 homolog, pr…
biological_process	cellular response to DNA damage stimulus	810	8.91386e-10	1.21178e-07	104	Cyclin G, BAD, ISG20L1, Ubiquitin, ERCC6, IKK-gamma, Sirtuin4, FANCB, FANCA, POLR2B, DSS1, UNG1, MRPS9, GADD34, RPB6, MRPS35, PSMB3, Sirtuin, MASTL, 8ODP, CDK9, RECQL, RFC2, UBC, MCM9, RPA4, MRE11, XPG, XRCC2, hRPB11, AP-1, Ephrin-A receptors, XPA, DNA polymerase kappa, P29, RAD9A, Immunoproteasome (11S regulator), PARP-1, C/EBP zeta, ATF/CREB, Hdj-2, PP2C, BAF47, RAD23B, MRPS11, RPS27A, POLE2, G…
biological_process	cytoplasmic transport	821	9.18825e-10	1.22595e-07	105	PEX7, SSR-delta, rpL23a, RPL28, Rab-1A, NMD3, TOM20, Golgin-45 (BLZF1), IKK-gamma, Importin (karyopherin)-alpha, RPL19, Karyopherin beta-3, SEC62, POLA2, LAMP1, Calcineurin A (alpha), RBM22, Calcineurin B1, Karyopherin alpha 4, CIP29, SPC12, RPL32, AIP, ORP-family, Galpha(i)-specific peptide GPCRs, BET3 (TRAPPC3), CHP, HSPC176, Angiotensinogen, Sortilin, RPL9, ING1, Importin (karyopherin)-beta, V…
biological_process	single-organism catabolic process	1640	1.93287e-09	2.53206e-07	177	PEX7, BAD, Rab-1A, Smooth muscle myosin, Cathepsin L, Peroxiredoxin, Esterase D, ERCC6, Atp6v1g3, FLJ20297, GABT, BDH2, KYNU, CRAT, MYL6, Decorin proteoglycan, Lumican, H-rev 107 protein, G3PT, ATP5J, TCP1-theta, Sirtuin, Asrgl1, 8ODP, E-Ras, RECQL, ECH1, KMO, SREC-I, WRCH-1, AL7A1, Dynein, axonemal, heavy chains, OXCT2, DHPR, Glypican-1, ARF3, M-Ras, XRCC2, BCKD-E1alpha, Optineurin, TALDO, SDHL,…
biological_process	generation of precursor metabolites and energy	534	2.07699e-09	2.67226e-07	76	Ubiquitin, SURF1, C/EBP, G3PT, ATP5J, PPP1R3D, Sirtuin, WDR93, NDUFB3, UBC, NDUFS8, GLUT1, OXCT2, NNTM, NDUFA11, gp130, MLX, OSM receptor, UGPA2, IDH3G, MTND4, TALDO, ATP5H, IDH2, NDUFV2, G6PT1, Galpha(q)-specific peptide GPCRs, NDUFA5, GLUT2, PDHA (testis), SUCLG2, RPS27A, PPP1R3B, SDHD, GNPI, ACOX1, COQ7, cAMP-GEFI, COX I, PDH alpha, Galpha(s)-specific peptide GPCRs, ETFA, ATP5F1, MTND1, ATP5C,…
biological_process	phosphate-containing compound metabolic process	2852	3.21945e-09	4.0695e-07	276	BAD, Pre beta-1 HDL, Rab-1A, Smooth muscle myosin, PP2C alpha, Peroxiredoxin, Ubiquitin, ERCC6, IKK-gamma, Atp6v1g3, FLJ20297, DCTD, SURF1, PIGF, KYNU, STK36, Guanylate cyclase, CTDSP2 (SCP2), MYL6, PPM1E, Calcineurin A (alpha), POLR2B, Calcineurin B1, HIC, GUCY1B1, H-rev 107 protein, Exostosin-like 2, ATP5J, PPP1R3D, Ephrin-A receptor 3, TCP1-theta, MASTL, Galpha(i)-specific peptide GPCRs, 8ODP,…
biological_process	single-organism transport	3566	3.98516e-09	4.95054e-07	332	PEX7, BAD, SSR-delta, rpL23a, Syntaxin 6, Pre beta-1 HDL, RPL28, SLC31A1, Rab-1A, Junctin, HAS, CLUAP1, Ubiquitin, NMD3, Ferritin, TOM20, GLUT5, Golgin-45 (BLZF1), DSCR3, IKK-gamma, Atp6v1g3, Importin (karyopherin)-alpha, GABT, SURF1, C/EBP, Claudin-16, LOC153328, RPL19, APXL, JAB1, Karyopherin beta-3, NIX, ANKH, CXADR, SEC62, Guanylate cyclase, Annexin VI, Dematin, SLC25A43, POLA2, LAMP1, Calcin…
biological_process	mitotic cell cycle	942	4.38869e-09	5.3594e-07	114	Cyclin G, Rab-1A, SPBC25, Ubiquitin, DIS3L2, Golgin-45 (BLZF1), POLA2, Calcineurin A (alpha), DSN1, PSMB3, DCTN2, Sirtuin, MASTL, TUBGCP4 (76P), U5-15kD, 14-3-3 epsilon, RFC2, p70 S6 kinases, UBC, WRCH-1, Cyclin G2, BBS4, WAPAL, RPA4, MRE11, RanGAP1, KNSL1, Centrin 3, MKLP2, LATS1, XRCC2, CD2AP, AP-1, AZI2, Optineurin, CENP-T, p70 S6 kinase1, P29, RAD9A, Immunoproteasome (11S regulator), CHFR, Ca…
biological_process	energy derivation by oxidation of organic compounds	445	4.5997e-09	5.44267e-07	66	Ubiquitin, SURF1, ATP5J, PPP1R3D, Sirtuin, NDUFB3, UBC, NDUFS8, GLUT1, NNTM, NDUFA11, gp130, MLX, OSM receptor, UGPA2, IDH3G, MTND4, TALDO, ATP5H, IDH2, NDUFV2, G6PT1, NDUFA5, GLUT2, PDHA (testis), SUCLG2, RPS27A, PPP1R3B, SDHD, COQ7, cAMP-GEFI, COX I, PDH alpha, Galpha(s)-specific peptide GPCRs, ETFA, ATP5F1, MTND1, ATP5C, Syntaxin 1A, NDUFS7, Glycogenin-1, UQCRQPC, ATPK, PHK gamma (liver), SOD2…
biological_process	mRNA metabolic process	718	4.60795e-09	5.44267e-07	93	rpL23a, RPL28, UNR, CAPER, Ubiquitin, DIS3L2, DNAJB11, C/EBP, RPL19, Sen15, SF3B2, POLR2B, RBM22, SRRF, hnRNP H3, RPL32, RPB6, PSMB3, U5-15kD, CPSF7, RPL9, C/EBPgamma, MBNL2, Importin (karyopherin)-beta, UBC, Hedls, CPEB1, eIF3S6, hRPB11, eRF1, P29, DDX20, Immunoproteasome (11S regulator), RNUXA, DDX47, RPL34, RPL36, PPIL1, RPS27A, PSMA3, PRPF18, RPL24, RPS25, MCE1, RPL37A, RPL18a, DDX41, snRNP-E…
biological_process	cellular lipid metabolic process	1076	4.88453e-09	5.6763e-07	126	PEX7, Pre beta-1 HDL, COX-2 (PTGS2), SC4MOL, FLJ20297, PIGF, BDH2, CRAT, Acot12, TER, Tmem195, H-rev 107 protein, AACS, Sirtuin, Galpha(i)-specific peptide GPCRs, PTPLB, APOA1, Angiotensinogen, ECH1, Adipophilin, Glypican-1, gp130, FDFT1, ARF3, OSM receptor, PLCF, Sialic acid synthase, PEMT, NFYC, VAPA, coenzyme Q2 homolog, prenyltransferase (yeast), DGAT2, HNF1, iPLA2, G6PT1, HMGCS1, Galpha(q)-s…
biological_process	localization	5473	5.04173e-09	5.76598e-07	477	PEX7, BAD, SSR-delta, rpL23a, GSTP1, KDELR, DCDC2, Syntaxin 6, Pre beta-1 HDL, RPL28, TMEM90B, EIF5A2, SLC31A1, Rab-3B, Rab-1A, CD151, Junctin, HAS, CLUAP1, Ubiquitin, NMD3, Ferritin, TOM20, EMAPII, GLUT5, Golgin-45 (BLZF1), DSCR3, IKK-gamma, Atp6v1g3, Importin (karyopherin)-alpha, GABT, SURF1, SNX2, C/EBP, Claudin-16, LOC153328, RPL19, APXL, JAB1, Karyopherin beta-3, CRAT, NIX, PLEKHA1 (TAPP1), …
biological_process	macromolecular complex disassembly	178	5.76868e-09	6.49428e-07	36	rpL23a, RPL28, C/EBP, RPL19, ICT1, RPL32, RPL9, C/EBPgamma, eRF1, Cofilin, non-muscle, BAF47, RPL34, RPL36, RPS27A, RPL24, RPS25, MTRF1, RPL37A, RPL18a, RPL7, Histone deacetylase class II, HSP70, RPS24, RPL31, RPS3A, Neuregulin 1, MCT-1, RPL10A (CsA-19), Histone H2, Histone H2A, RPLP2, RPL35, MTIF2, REDD1, DENR, Cofilin
biological_process	organic cyclic compound metabolic process	6016	8.11516e-09	8.99534e-07	516	BAD, rpL23a, SMYD1, ATF-4, BS69, Pre beta-1 HDL, RPL28, Rab-1A, UNR, AHR, Smooth muscle myosin, MCR, POLE3-POLE4 complex, PP2C alpha, Peroxiredoxin, ISG20L1, CAPER, Ubiquitin, ERCC6, EMAPII, DIS3L2, LBH, SC4MOL, THAP1, IKK-gamma, PYC, Atp6v1g3, HOXD10, Importin (karyopherin)-alpha, DCTD, SURF1, DNAJB11, BDH2, C/EBP, RPL19, FANCB, JAB1, Sen15, KYNU, PLEKHA1 (TAPP1), Guanylate cyclase, FANCA, TyrRS…
biological_process	organelle organization	3036	9.97772e-09	1.08923e-06	288	PEX7, Cyclin G, BAD, SMYD1, BS69, Syntaxin 6, Rab-1A, Smooth muscle myosin, POLE3-POLE4 complex, Peroxiredoxin, CLUAP1, SPBC25, Ubiquitin, TOM20, DIS3L2, Golgin-45 (BLZF1), Atp6v1g3, SURF1, C/EBP, APXL, Selenoprotein N, NIX, CXADR, STK36, FANCA, Dematin, POLA2, Spir-1, ICT1, ELAC2, JARID2, AIP, DSN1, ARPC1A, CCDC100, DCTN2, Sirtuin, MASTL, CAMSAP1, TUBGCP4 (76P), Galpha(i)-specific peptide GPCRs,…
biological_process	cellular respiration	208	1.26717e-08	1.36268e-06	39	SURF1, ATP5J, Sirtuin, NDUFB3, NDUFS8, NNTM, NDUFA11, IDH3G, MTND4, ATP5H, IDH2, NDUFV2, NDUFA5, PDHA (testis), SUCLG2, SDHD, COQ7, COX I, PDH alpha, ETFA, ATP5F1, MTND1, ATP5C, NDUFS7, UQCRQPC, ATPK, SOD2, ATP5G, MT-ND5, UQCRC2, COX III, IDH3A, NDUFA6, SCO2, MDH1, FASTKD1, DHTKD1, ATP5D, ACON
biological_process	protein localization	1921	1.29695e-08	1.3742e-06	197	PEX7, SSR-delta, rpL23a, KDELR, Syntaxin 6, Pre beta-1 HDL, RPL28, TMEM90B, EIF5A2, Rab-3B, Rab-1A, NMD3, TOM20, Golgin-45 (BLZF1), IKK-gamma, Atp6v1g3, Importin (karyopherin)-alpha, SNX2, RPL19, APXL, Karyopherin beta-3, PLEKHA1 (TAPP1), SEC62, Dematin, POLA2, LAMP1, Calcineurin A (alpha), MRLC2, RBM22, Calcineurin B1, Vps26A, Spir-1, Karyopherin alpha 4, SPC12, RPL32, AIP, ORP-family, Galpha(i)…
biological_process	fatty acid metabolic process	372	1.61144e-08	1.68268e-06	57	PEX7, COX-2 (PTGS2), SC4MOL, BDH2, CRAT, Acot12, TER, Tmem195, AACS, Galpha(i)-specific peptide GPCRs, PTPLB, ECH1, PLCF, HNF1, iPLA2, Tubulin alpha, ACSM3, SLC27A4, ECHS1, ATF/CREB, DECR, ACOX1, ACAA1, CYP4F12, EPHX2, ELOVL5, Gamma-glutamyltranspeptidase, ACDSB, PLA2, Tubulin alpha 8, DHB4, ECHP, PLA2G4F, GGT5, DEGS2, SCD, LOXE3, HPLC2, FASN, LTA4H, MGST2, HDL, LTB4DH, PCCA, THNSL2, PAHX, IVD, M…
biological_process	carboxylic acid biosynthetic process	335	1.712e-08	1.73732e-06	53	COX-2 (PTGS2), SMP30, SC4MOL, KYNU, MGST3, Decorin proteoglycan, TER, Tmem195, PTPLB, KMO, AL7A1, CNDP2, UGPA2, SDHL, SEPHS2, HNF1, iPLA2, Neurocan, ACSM3, ALD9A1, OAT, Decorin, GLSK, ELOVL5, Gamma-glutamyltranspeptidase, PLA2, DHB4, PLA2G4F, PUR9, GGT5, DEGS2, SCD, LOXE3, UGDH, FASN, LTA4H, MGST2, LTB4DH, THNSL2, UDP-GlcNAc- 2-epimerase, AK1D1, DHFR, Cholesterol 25-hydroxylase, HNF1-alpha, TMLH,…
biological_process	organic acid biosynthetic process	335	1.712e-08	1.73732e-06	53	COX-2 (PTGS2), SMP30, SC4MOL, KYNU, MGST3, Decorin proteoglycan, TER, Tmem195, PTPLB, KMO, AL7A1, CNDP2, UGPA2, SDHL, SEPHS2, HNF1, iPLA2, Neurocan, ACSM3, ALD9A1, OAT, Decorin, GLSK, ELOVL5, Gamma-glutamyltranspeptidase, PLA2, DHB4, PLA2G4F, PUR9, GGT5, DEGS2, SCD, LOXE3, UGDH, FASN, LTA4H, MGST2, LTB4DH, THNSL2, UDP-GlcNAc- 2-epimerase, AK1D1, DHFR, Cholesterol 25-hydroxylase, HNF1-alpha, TMLH,…
biological_process	apoptotic process	1400	2.07818e-08	2.07962e-06	152	BAD, RASSF5, ATF-4, AHR, CARD7, Cathepsin L, Peroxiredoxin, ISG20L1, Ubiquitin, JAZ, GHITM, ERCC6, EMAPII, IKK-gamma, Importin (karyopherin)-alpha, Galectin-1, NIX, TMBIM4, TyrRS, NRDP1, LAMP1, Calcineurin B1, Cystatin C, TMEM85, GADD34, PSMB3, Sirtuin, Bcl-G, Galpha(i)-specific peptide GPCRs, CSRNP2, Galpha(q)-specific nucleotide-like GPCRs, 14-3-3 epsilon, NDPK C, Sortilin, SRA1, TPL2(MAP3K8), …
biological_process	macromolecule catabolic process	1036	2.16458e-08	2.13641e-06	120	rpL23a, RPL28, UNR, CARD7, Cathepsin L, Ubiquitin, DIS3L2, Importin (karyopherin)-alpha, RPL19, NIX, KCTD10, Decorin proteoglycan, RPL32, Lumican, PSMB3, Sirtuin, UBE2J1, RPL9, Importin (karyopherin)-beta, UBC, Hedls, eIF3S6, Glypican-1, MRE11, XPG, NPL4, CD2AP, UBC7, eRF1, CFBP, XPA, RAD9A, Immunoproteasome (11S regulator), CHFR, C/EBP zeta, Neurocan, DROSHA, VPS37A, RPL34, RAD23B, RPL36, RPS27A…
biological_process	cell death	1697	2.40519e-08	2.34181e-06	177	BAD, RASSF5, ATF-4, AHR, CARD7, Cathepsin L, Peroxiredoxin, ISG20L1, Ubiquitin, JAZ, Ferritin, GHITM, ERCC6, EMAPII, IKK-gamma, Importin (karyopherin)-alpha, Galectin-1, NIX, TMBIM4, TyrRS, NRDP1, LAMP1, Calcineurin B1, Cystatin C, TMEM85, GADD34, PSMB3, Sirtuin, Bcl-G, Galpha(i)-specific peptide GPCRs, CSRNP2, Galpha(q)-specific nucleotide-like GPCRs, 14-3-3 epsilon, NDPK C, Sortilin, SRA1, TPL2…
biological_process	protein complex disassembly	164	2.80177e-08	2.69156e-06	33	rpL23a, RPL28, C/EBP, RPL19, ICT1, RPL32, RPL9, C/EBPgamma, eRF1, Cofilin, non-muscle, BAF47, RPL34, RPL36, RPS27A, RPL24, RPS25, MTRF1, RPL37A, RPL18a, RPL7, Histone deacetylase class II, HSP70, RPS24, RPL31, RPS3A, Neuregulin 1, RPL10A (CsA-19), Histone H2, Histone H2A, RPLP2, RPL35, REDD1, Cofilin
biological_process	death	1702	2.9669e-08	2.8127e-06	177	BAD, RASSF5, ATF-4, AHR, CARD7, Cathepsin L, Peroxiredoxin, ISG20L1, Ubiquitin, JAZ, Ferritin, GHITM, ERCC6, EMAPII, IKK-gamma, Importin (karyopherin)-alpha, Galectin-1, NIX, TMBIM4, TyrRS, NRDP1, LAMP1, Calcineurin B1, Cystatin C, TMEM85, GADD34, PSMB3, Sirtuin, Bcl-G, Galpha(i)-specific peptide GPCRs, CSRNP2, Galpha(q)-specific nucleotide-like GPCRs, 14-3-3 epsilon, NDPK C, Sortilin, SRA1, TPL2…
biological_process	carbohydrate biosynthetic process	157	3.28878e-08	3.07735e-06	32	ATF-4, HAS, Ubiquitin, SMP30, PYC, SLC25A11, G3PT, UBC, Sialic acid synthase, UGPA2, TALDO, SDHL, ATF/CREB, CGAT2, RPS27A, GNPI, IMPA1, RBP4, Glycogenin-1, FUT8, PHK gamma (liver), G6PD, DHSO, GDE, HAS2, UDP-GlcNAc- 2-epimerase, MDH1, Laforin, PHK gamma, Phosphatase regulator (inhibitor), ISYNA1, GPI
biological_process	translational initiation	166	3.81352e-08	3.52262e-06	33	rpL23a, RPL28, EIF5A2, RPL19, JAB1, RPL32, RPL9, eIF3S6, eIF3S7, eIF2S1, RPL34, eIF6 (ITGB4BP), RPL36, RPS27A, eIF3S2, RPL24, RPS25, RPL37A, RPL18a, RPL7, RPS24, RPL31, RPS3A, MCT-1, GA17, RPL10A (CsA-19), RPLP2, RPL35, EIF3EIP, MTIF2, eIF2S2, EIF1B, DENR
biological_process	cellular protein localization	1263	3.89381e-08	3.55125e-06	139	PEX7, SSR-delta, rpL23a, KDELR, Syntaxin 6, RPL28, TMEM90B, Rab-1A, TOM20, Golgin-45 (BLZF1), IKK-gamma, Importin (karyopherin)-alpha, SNX2, RPL19, Karyopherin beta-3, SEC62, POLA2, LAMP1, Calcineurin A (alpha), MRLC2, RBM22, Calcineurin B1, Karyopherin alpha 4, SPC12, RPL32, AIP, ORP-family, Galpha(i)-specific peptide GPCRs, CHP, ORP8, VPS41, Galpha(q)-specific nucleotide-like GPCRs, UBAC2, 14-3…
biological_process	programmed cell death	1426	4.02251e-08	3.62277e-06	153	BAD, RASSF5, ATF-4, AHR, CARD7, Cathepsin L, Peroxiredoxin, ISG20L1, Ubiquitin, JAZ, GHITM, ERCC6, EMAPII, IKK-gamma, Importin (karyopherin)-alpha, Galectin-1, NIX, TMBIM4, TyrRS, NRDP1, LAMP1, Calcineurin B1, Cystatin C, TMEM85, GADD34, PSMB3, Sirtuin, Bcl-G, Galpha(i)-specific peptide GPCRs, CSRNP2, Galpha(q)-specific nucleotide-like GPCRs, 14-3-3 epsilon, NDPK C, Sortilin, SRA1, TPL2(MAP3K8), …
biological_process	monocarboxylic acid catabolic process	98	4.42944e-08	3.94001e-06	24	PEX7, GABT, BDH2, CRAT, ECH1, Tubulin alpha, SLC27A4, ECHS1, DECR, ACOX1, ACAA1, CYP4F12, ACDSB, Tubulin alpha 8, DHB4, ECHP, HPLC2, PCCA, PAHX, IVD, AK1D1, AGT2, ACOX2, ACOXL
biological_process	macromolecule metabolic process	8274	5.32694e-08	4.68056e-06	674	BAD, SSR-delta, rpL23a, SMYD1, ATF-4, KDELR, BS69, MRPL52, CPVL, Pre beta-1 HDL, RPL28, EIF5A2, Rab-3B, UNR, AHR, Junctin, MCR, HAS, POLE3-POLE4 complex, CARD7, Cathepsin L, PP2C alpha, Peroxiredoxin, ISG20L1, CAPER, MRPS5, Ubiquitin, TOM20, ERCC6, EMAPII, GALNT13, DIS3L2, LBH, C1r, THAP1, IKK-gamma, HOXD10, Importin (karyopherin)-alpha, MRPL1, DNAJB11, PIGF, AFAP1L1, C/EBP, Sirtuin4, FEM1C, LTB,…
biological_process	cellular macromolecule localization	1270	5.44525e-08	4.72687e-06	139	PEX7, SSR-delta, rpL23a, KDELR, Syntaxin 6, RPL28, TMEM90B, Rab-1A, TOM20, Golgin-45 (BLZF1), IKK-gamma, Importin (karyopherin)-alpha, SNX2, RPL19, Karyopherin beta-3, SEC62, POLA2, LAMP1, Calcineurin A (alpha), MRLC2, RBM22, Calcineurin B1, Karyopherin alpha 4, SPC12, RPL32, AIP, ORP-family, Galpha(i)-specific peptide GPCRs, CHP, ORP8, VPS41, Galpha(q)-specific nucleotide-like GPCRs, UBAC2, 14-3…
biological_process	amine metabolic process	169	5.98919e-08	5.13715e-06	33	Pre beta-1 HDL, FLJ20297, KYNU, H-rev 107 protein, SNAT, APOA1, KMO, AL7A1, PLCF, MAOA, PEMT, VCAM1, SPSY, iPLA2, ACMSD, PA2G6, OAZIN, CHKA, MAO, AOC3, PLA2, DCOR, DDC, PLA2G4F, SULT1C2, PAFAH alpha (LIS1), HDL, ABP1, Nascent HDL, ENPP6, SARDH, SULT1A2, ENOPH1
biological_process	fatty acid catabolic process	79	6.66336e-08	5.64817e-06	21	PEX7, BDH2, CRAT, ECH1, Tubulin alpha, SLC27A4, ECHS1, DECR, ACOX1, ACAA1, CYP4F12, ACDSB, Tubulin alpha 8, DHB4, ECHP, HPLC2, PCCA, PAHX, IVD, ACOX2, ACOXL
biological_process	multi-organism cellular process	857	6.85795e-08	5.74553e-06	102	BAD, rpL23a, BS69, RPL28, Nectin-4, Ubiquitin, IKK-gamma, Importin (karyopherin)-alpha, C/EBP, RPL19, Karyopherin beta-3, NIX, CXADR, SF3B2, POLR2B, UNG1, RPL32, HIC, RPB6, PSMB3, Sirtuin, Galpha(i)-specific peptide GPCRs, 14-3-3 epsilon, CDK9, RPL9, STAT2, Importin (karyopherin)-beta, UBC, WAPAL, Keratin 7, CHMP5, gp130, VDAC 1, OSM receptor, HBXIP, hRPB11, DEK, Ephrin-A receptors, eRF1, VCAM1, …
biological_process	cofactor metabolic process	341	7.98563e-08	6.61339e-06	52	CRYZL1, Peroxiredoxin, PYC, BDH2, KYNU, Acot12, TER, KMO, MOCS2(small), DHPR, PLCF, PEMT, IDH3G, TALDO, coenzyme Q2 homolog, prenyltransferase (yeast), DGAT2, HNF1, PBR, Tubulin alpha, 3HIDH, PRDX5, PPCDC, MIBP, Nudt7, PDHA (testis), SUCLG2, COQ7, HMBS, COASY, PDH alpha, CYP4F12, ELOVL5, ACDSB, Tubulin alpha 8, DHB4, ECHP, PUR9, G6PD, FASN, PCCA, DCoH, IDH3A, DHFR, HEM2, HNF1-alpha, MDH1, BPL1, B…
biological_process	cellular amino acid catabolic process	139	8.40184e-08	6.87901e-06	29	GABT, KYNU, Asrgl1, KMO, AL7A1, DHPR, BCKD-E1alpha, SDHL, ACMSD, 3HIDH, BCKD E2 subunit N6-dihydrolipoyllysine, GLSK, Gamma-glutamyltranspeptidase, ACDSB, ACAT1, PCCA, DCoH, THNSL2, A2LD1, IVD, ENOSF1, BCKD E2 subunit N6-(S-(2-methylpropanoyl))dihydrolipoyllysine, SQRDL, BCKD E2 subunit N6-lipoyllysine, HUTH, BCKD-E2, AGT2, SARDH, DUE-B
biological_process	viral process	850	8.64319e-08	6.9971e-06	101	BAD, rpL23a, BS69, RPL28, Nectin-4, Ubiquitin, IKK-gamma, Importin (karyopherin)-alpha, C/EBP, RPL19, Karyopherin beta-3, NIX, CXADR, SF3B2, POLR2B, UNG1, RPL32, HIC, RPB6, PSMB3, Sirtuin, Galpha(i)-specific peptide GPCRs, 14-3-3 epsilon, CDK9, RPL9, STAT2, Importin (karyopherin)-beta, UBC, WAPAL, Keratin 7, CHMP5, gp130, VDAC 1, OSM receptor, HBXIP, hRPB11, DEK, Ephrin-A receptors, eRF1, VCAM1, …
biological_process	response to oxidative stress	490	8.99658e-08	7.20226e-06	67	BAD, GSTP1, COX-2 (PTGS2), Peroxiredoxin, ERCC6, Selenoprotein N, PLEKHA1 (TAPP1), Cystatin C, Sirtuin, Galpha(i)-specific peptide GPCRs, 8ODP, NDUFS8, AP-1, XPA, HNF1, PARP-1, C/EBP zeta, Galpha(q)-specific peptide GPCRs, RKIP, Alpha1-globin, PRDX5, MGST, GLRX2, COQ7, COX I, HSP60, ADNP2, DNA ligase I, MICA, Sirtuin2, GAB1, ERCC8, MTND1, Gamma-glutamyltranspeptidase, PLA2, BTG3, FUS/DDIT3 fusion…
biological_process	organophosphate metabolic process	1600	9.86165e-08	7.80805e-06	166	BAD, Pre beta-1 HDL, Rab-1A, Smooth muscle myosin, Peroxiredoxin, ERCC6, Atp6v1g3, FLJ20297, DCTD, SURF1, PIGF, KYNU, Guanylate cyclase, MYL6, GUCY1B1, H-rev 107 protein, Exostosin-like 2, ATP5J, TCP1-theta, Galpha(i)-specific peptide GPCRs, 8ODP, Galpha(q)-specific nucleotide-like GPCRs, NDUFB3, APOA1, E-Ras, NDPK C, RECQL, KMO, MOCS2(small), WRCH-1, NDUFS8, Dynein, axonemal, heavy chains, MANA,…
biological_process	mitotic cell cycle process	867	1.21631e-07	9.52555e-06	102	Cyclin G, SPBC25, Ubiquitin, DIS3L2, POLA2, Calcineurin A (alpha), DSN1, PSMB3, DCTN2, Sirtuin, MASTL, TUBGCP4 (76P), U5-15kD, 14-3-3 epsilon, p70 S6 kinases, UBC, WRCH-1, Cyclin G2, BBS4, WAPAL, RPA4, MRE11, KNSL1, Centrin 3, MKLP2, LATS1, CD2AP, AP-1, Optineurin, CENP-T, p70 S6 kinase1, P29, RAD9A, Immunoproteasome (11S regulator), CHFR, Calcineurin A (catalytic), Tubulin alpha, Cofilin, non-mu…
biological_process	response to stress	4192	1.25862e-07	9.75091e-06	371	Cyclin G, BAD, GSTP1, ATF-4, KDELR, DCDC2, Pre beta-1 HDL, Rab-1A, AHR, COX-2 (PTGS2), HAS, CARD7, Cathepsin L, Peroxiredoxin, ISG20L1, Ubiquitin, ERCC6, EMAPII, C1r, IKK-gamma, OMgp, GABT, AM-R, DNAJB11, C/EBP, Sirtuin4, DAF, FANCB, Galectin-1, KYNU, Selenoprotein N, NIX, PLEKHA1 (TAPP1), CXADR, Guanylate cyclase, FANCA, CTDSP2 (SCP2), HC II, Calcineurin A (alpha), POLR2B, Calcineurin B1, Cystat…
biological_process	cellular macromolecule catabolic process	868	1.28693e-07	9.8642e-06	102	rpL23a, RPL28, UNR, Cathepsin L, Ubiquitin, DIS3L2, Importin (karyopherin)-alpha, RPL19, NIX, KCTD10, RPL32, PSMB3, Sirtuin, UBE2J1, RPL9, Importin (karyopherin)-beta, UBC, Hedls, eIF3S6, Glypican-1, MRE11, XPG, NPL4, CD2AP, UBC7, eRF1, CFBP, XPA, RAD9A, Immunoproteasome (11S regulator), CHFR, C/EBP zeta, DROSHA, VPS37A, RPL34, RAD23B, RPL36, RPS27A, FAM125B, PSMA3, RPL24, RPS25, RPL37A, RPL18a, …
biological_process	interspecies interaction between organisms	956	2.20292e-07	1.65334e-05	109	BAD, rpL23a, BS69, RPL28, Nectin-4, Ubiquitin, IKK-gamma, Atp6v1g3, Importin (karyopherin)-alpha, C/EBP, RPL19, Karyopherin beta-3, NIX, CXADR, Guanylate cyclase, SF3B2, POLR2B, UNG1, RPL32, HIC, RPB6, PSMB3, Sirtuin, Galpha(i)-specific peptide GPCRs, 14-3-3 epsilon, CDK9, RPL9, STAT2, TNIP1, Importin (karyopherin)-beta, UBC, WAPAL, Keratin 7, CHMP5, gp130, VDAC 1, OSM receptor, HBXIP, hRPB11, AP…
biological_process	symbiosis, encompassing mutualism through parasitism	956	2.20292e-07	1.65334e-05	109	BAD, rpL23a, BS69, RPL28, Nectin-4, Ubiquitin, IKK-gamma, Atp6v1g3, Importin (karyopherin)-alpha, C/EBP, RPL19, Karyopherin beta-3, NIX, CXADR, Guanylate cyclase, SF3B2, POLR2B, UNG1, RPL32, HIC, RPB6, PSMB3, Sirtuin, Galpha(i)-specific peptide GPCRs, 14-3-3 epsilon, CDK9, RPL9, STAT2, TNIP1, Importin (karyopherin)-beta, UBC, WAPAL, Keratin 7, CHMP5, gp130, VDAC 1, OSM receptor, HBXIP, hRPB11, AP…
biological_process	macromolecule localization	2255	2.28932e-07	1.70047e-05	218	PEX7, SSR-delta, rpL23a, KDELR, Syntaxin 6, Pre beta-1 HDL, RPL28, TMEM90B, EIF5A2, Rab-3B, Rab-1A, NMD3, TOM20, Golgin-45 (BLZF1), IKK-gamma, Atp6v1g3, Importin (karyopherin)-alpha, SNX2, RPL19, APXL, Karyopherin beta-3, PLEKHA1 (TAPP1), SEC62, Dematin, POLA2, LAMP1, Calcineurin A (alpha), MRLC2, RBM22, Calcineurin B1, Vps26A, Spir-1, Karyopherin alpha 4, CIP29, SPC12, RPL32, AIP, ORP-family, AP…
biological_process	heterocycle metabolic process	5712	2.40304e-07	1.76672e-05	483	BAD, rpL23a, SMYD1, ATF-4, BS69, RPL28, Rab-1A, UNR, AHR, Smooth muscle myosin, MCR, POLE3-POLE4 complex, PP2C alpha, Peroxiredoxin, ISG20L1, CAPER, Ubiquitin, ERCC6, EMAPII, DIS3L2, LBH, THAP1, IKK-gamma, PYC, Atp6v1g3, HOXD10, Importin (karyopherin)-alpha, DCTD, SURF1, DNAJB11, BDH2, C/EBP, RPL19, FANCB, JAB1, Sen15, KYNU, Guanylate cyclase, FANCA, TyrRS, MYL6, POLA2, SF3B2, POLR2B, RBM22, DSS1…
biological_process	protein localization to endoplasmic reticulum	146	2.55157e-07	1.85698e-05	29	SSR-delta, rpL23a, KDELR, RPL28, RPL19, SEC62, SPC12, RPL32, UBAC2, RPL9, VAPA, SRP14, RPL34, TRAM1, RPL36, RPS27A, RPL24, RPS25, RPL37A, RPL18a, RPL7, HSP70, RPS24, RPL31, RPS3A, KDELR1, RPL10A (CsA-19), RPLP2, RPL35
biological_process	carbohydrate derivative metabolic process	1775	3.32703e-07	2.39713e-05	178	BAD, Rab-1A, Smooth muscle myosin, HAS, ERCC6, GALNT13, Atp6v1g3, FLJ20297, DCTD, SURF1, PIGF, Sirtuin4, Guanylate cyclase, MYL6, DC2, Decorin proteoglycan, Lumican, GUCY1B1, H-rev 107 protein, Exostosin-like 2, ATP5J, TCP1-theta, Sirtuin, B3GN1, ITIH5L, 8ODP, Galpha(q)-specific nucleotide-like GPCRs, UBE2J1, NDUFB3, E-Ras, NDPK C, RECQL, Galpha(s)-specific prostanoid GPCRs, TNIP1, WRCH-1, NDUFS8…
biological_process	cell cycle	1547	3.41201e-07	2.43401e-05	159	Cyclin G, BS69, Rab-1A, AHR, PP2C alpha, SPBC25, Ubiquitin, DIS3L2, Golgin-45 (BLZF1), THAP1, FANCA, POLA2, Calcineurin A (alpha), Spir-1, RASSF2, GADD34, DSN1, PSMB3, CCDC100, DCTN2, Sirtuin, MASTL, TUBGCP4 (76P), THAP5, U5-15kD, 14-3-3 epsilon, ING1, TPL2(MAP3K8), RFC2, p70 S6 kinases, UBC, WRCH-1, Cyclin G2, BBS4, WAPAL, CPEB1, RPA4, MRE11, RanGAP1, KNSL1, Centrin 3, MKLP2, LATS1, XRCC2, CD2AP…
biological_process	lipid oxidation	87	3.95398e-07	2.79299e-05	21	PEX7, BDH2, CRAT, ECH1, Tubulin alpha, ECHS1, DECR, ACOX1, ACAA1, ACDSB, PLA2, Tubulin alpha 8, DHB4, ECHP, HPLC2, PCCA, PAHX, IVD, AdipoR1, ACOX2, ACOXL
biological_process	nucleotide metabolic process	1181	5.53959e-07	3.87503e-05	127	BAD, Rab-1A, Smooth muscle myosin, Peroxiredoxin, ERCC6, Atp6v1g3, DCTD, SURF1, KYNU, Guanylate cyclase, MYL6, GUCY1B1, Exostosin-like 2, ATP5J, TCP1-theta, 8ODP, Galpha(q)-specific nucleotide-like GPCRs, NDUFB3, E-Ras, NDPK C, RECQL, KMO, WRCH-1, NDUFS8, Dynein, axonemal, heavy chains, MANA, ARF3, M-Ras, XRCC2, AKD1, RAMP, UGPA2, IDH3G, MTND4, TALDO, ATP5H, DDX20, NDUFV2, NDUFA5, Tubulin alpha, …
biological_process	fatty acid beta-oxidation	61	5.63856e-07	3.90633e-05	17	PEX7, BDH2, CRAT, ECH1, Tubulin alpha, ECHS1, DECR, ACOX1, ACAA1, ACDSB, Tubulin alpha 8, DHB4, ECHP, PCCA, IVD, ACOX2, ACOXL
biological_process	nucleobase-containing small molecule metabolic process	1264	5.8602e-07	4.02121e-05	134	BAD, Rab-1A, Smooth muscle myosin, Peroxiredoxin, ERCC6, Atp6v1g3, DCTD, SURF1, KYNU, Guanylate cyclase, MYL6, GUCY1B1, Exostosin-like 2, ATP5J, TCP1-theta, 8ODP, Galpha(q)-specific nucleotide-like GPCRs, NDUFB3, E-Ras, NDPK C, RECQL, KMO, Galpha(s)-specific prostanoid GPCRs, WRCH-1, NDUFS8, Dynein, axonemal, heavy chains, MANA, ARF3, M-Ras, XRCC2, AKD1, PEMT, RAMP, UGPA2, IDH3G, MTND4, TALDO, AT…
biological_process	carbohydrate metabolic process	954	6.34726e-07	4.31434e-05	107	BAD, ATF-4, HAS, Ubiquitin, EMAPII, GALNT13, SMP30, GLUT5, PYC, Sirtuin4, DC2, Decorin proteoglycan, SLC25A11, Lumican, G3PT, PPP1R3D, Sirtuin, B3GN1, Galpha(i)-specific peptide GPCRs, UBE2J1, UBC, GLUT1, Glypican-1, MANA, gp130, OSM receptor, UBC7, Sialic acid synthase, UGPA2, IDH3G, GALM, TALDO, SDHL, coenzyme Q2 homolog, prenyltransferase (yeast), DGAT2, IDH2, PARP-1, G6PT1, Galpha(q)-specific…
biological_process	translational termination	97	6.68969e-07	4.5046e-05	22	rpL23a, RPL28, RPL19, ICT1, RPL32, RPL9, eRF1, RPL34, RPL36, RPS27A, RPL24, RPS25, MTRF1, RPL37A, RPL18a, RPL7, RPS24, RPL31, RPS3A, RPL10A (CsA-19), RPLP2, RPL35
biological_process	regulation of cellular protein metabolic process	1991	6.94811e-07	4.61574e-05	194	Cyclin G, BAD, RASSF5, GSTP1, ATF-4, KDELR, Pre beta-1 HDL, EIF5A2, Junctin, PRKRIP1, Peroxiredoxin, Ubiquitin, ERCC6, IKK-gamma, DNAJB11, CTDSP2 (SCP2), Dematin, PPM1E, Cystatin C, G5pr, CIP29, HIC, GADD34, JARID2, CCNL2, ORP-family, PSMB3, Sirtuin, Galpha(i)-specific peptide GPCRs, CHP, Galpha(q)-specific nucleotide-like GPCRs, MIP-T3, APOA1, 14-3-3 epsilon, CDK9, Angiotensinogen, TPL2(MAP3K8),…
biological_process	mitochondrial transport	187	6.98286e-07	4.61574e-05	33	BAD, TOM20, NIX, AIP, ATP5J, CCDC109B, BRP44L, VDAC 1, AP-1, ATP5H, TOM22, CGI-51, PBR, ATF/CREB, TIM44, C3orf31, ATP5F1, ATP5C, ATPK, HSP70, ATP5G, YJEFN3, Fis1, GRPE2, Metaxin 2, 14-3-3 zeta/delta, HEBP2, CBARA1, SLC25A30, Bid, GRPEL, ATP5D, 14-3-3
biological_process	nucleoside phosphate metabolic process	1188	7.58406e-07	4.96756e-05	127	BAD, Rab-1A, Smooth muscle myosin, Peroxiredoxin, ERCC6, Atp6v1g3, DCTD, SURF1, KYNU, Guanylate cyclase, MYL6, GUCY1B1, Exostosin-like 2, ATP5J, TCP1-theta, 8ODP, Galpha(q)-specific nucleotide-like GPCRs, NDUFB3, E-Ras, NDPK C, RECQL, KMO, WRCH-1, NDUFS8, Dynein, axonemal, heavy chains, MANA, ARF3, M-Ras, XRCC2, AKD1, RAMP, UGPA2, IDH3G, MTND4, TALDO, ATP5H, DDX20, NDUFV2, NDUFA5, Tubulin alpha, …
biological_process	electron transport chain	137	7.69051e-07	4.9919e-05	27	ATP5J, WDR93, NDUFB3, NDUFS8, NDUFA11, MTND4, ATP5H, NDUFV2, NDUFA5, SDHD, COQ7, COX I, ETFA, ATP5F1, MTND1, ATP5C, NDUFS7, UQCRQPC, ATPK, SOD2, ATP5G, MT-ND5, UQCRC2, COX III, NDUFA6, SCO2, ATP5D
biological_process	lipid catabolic process	308	8.06247e-07	5.18661e-05	46	PEX7, FLJ20297, BDH2, CRAT, H-rev 107 protein, Sirtuin, ECH1, SREC-I, IAH1, iPLA2, Tubulin alpha, SLC27A4, ECHS1, PA2G6, DECR, ACOX1, ACAA1, CYP4F12, Sirtuin2, 14-3-3 eta, ACDSB, PLA2, Tubulin alpha 8, DHB4, ECHP, PLA2G4F, HPLC2, PAFAH alpha (LIS1), PG12B, HDL, PCCA, PAHX, IVD, AK1D1, BCDP, LIPI, ENPP6, PLC-delta 1, LPL, ACOX2, NAPE PLD, PLC-delta, NEUR1, ACOXL, 14-3-3, NSGPeroxidase
biological_process	cellular aromatic compound metabolic process	5743	8.70618e-07	5.55116e-05	481	BAD, rpL23a, SMYD1, ATF-4, BS69, RPL28, Rab-1A, UNR, AHR, Smooth muscle myosin, MCR, POLE3-POLE4 complex, PP2C alpha, Peroxiredoxin, ISG20L1, CAPER, Ubiquitin, ERCC6, EMAPII, DIS3L2, LBH, THAP1, IKK-gamma, Atp6v1g3, HOXD10, Importin (karyopherin)-alpha, DCTD, SURF1, DNAJB11, BDH2, C/EBP, RPL19, FANCB, JAB1, Sen15, KYNU, Guanylate cyclase, FANCA, TyrRS, MYL6, POLA2, SF3B2, POLR2B, RBM22, DSS1, UNG…
biological_process	intraciliary transport	38	9.1401e-07	5.7767e-05	13	CLUAP1, MIP-T3, IFT57 (HIPPI), C11orf60, FLJ12571, RABL5, WDR35, RABL4, NDPK 7, IFT74, IFT52, TTC30B, PCM1
biological_process	positive regulation of cellular process	4803	9.2295e-07	5.78248e-05	411	SCAP2, BAD, SMYD1, RASSF5, GSTP1, ATF-4, KDELR, Pre beta-1 HDL, TMEM90B, EIF5A2, AHR, COX-2 (PTGS2), Junctin, HAS, CARD7, PP2C alpha, Peroxiredoxin, Ubiquitin, JAZ, ERCC6, LBH, IKK-gamma, HOXD10, Importin (karyopherin)-alpha, SURF1, DNAJB11, C/EBP, LTB, DAF, Galectin-1, JAB1, Selenoprotein N, NIX, CXADR, STK36, Guanylate cyclase, CTDSP2 (SCP2), Dematin, PPM1E, LAMP1, Calcineurin A (alpha), POLR2B…
biological_process	nucleotide biosynthetic process	253	9.62227e-07	5.97659e-05	40	DCTD, SURF1, KYNU, Guanylate cyclase, GUCY1B1, ATP5J, Galpha(q)-specific nucleotide-like GPCRs, NDPK C, KMO, MANA, AKD1, RAMP, UGPA2, ATP5H, PGM3, PPCDC, MIBP, NDPK 7, UDP, KAD7, COASY, AK3L1, Galpha(s)-specific nucleotide-like GPCRs, ATP5F1, ATP5C, ATPK, PUR9, G6PD, UCK2, ATP5G, UGDH, RRM2, KPR3, ATP5G3, DHFR, Adenosine A2a receptor, Guanylate cyclase beta, Small RR subunit, PUR4, ATP5D
biological_process	nucleoside phosphate biosynthetic process	254	1.06664e-06	6.56849e-05	40	DCTD, SURF1, KYNU, Guanylate cyclase, GUCY1B1, ATP5J, Galpha(q)-specific nucleotide-like GPCRs, NDPK C, KMO, MANA, AKD1, RAMP, UGPA2, ATP5H, PGM3, PPCDC, MIBP, NDPK 7, UDP, KAD7, COASY, AK3L1, Galpha(s)-specific nucleotide-like GPCRs, ATP5F1, ATP5C, ATPK, PUR9, G6PD, UCK2, ATP5G, UGDH, RRM2, KPR3, ATP5G3, DHFR, Adenosine A2a receptor, Guanylate cyclase beta, Small RR subunit, PUR4, ATP5D
biological_process	regulation of urine volume	33	1.13547e-06	6.89034e-05	12	HAS, Guanylate cyclase, Galpha(q)-specific nucleotide-like GPCRs, Galpha(q)-specific peptide GPCRs, EDNRB, OT-NPI, GPR14, Galpha(s)-specific peptide GPCRs, Galpha(s)-specific nucleotide-like GPCRs, HAS2, Adenosine A2a receptor, Betacellulin
biological_process	macromolecular complex subunit organization	1858	1.14801e-06	6.89034e-05	182	SCAP2, BAD, rpL23a, Pre beta-1 HDL, RPL28, Smooth muscle myosin, SPBC25, Importin (karyopherin)-alpha, SURF1, C/EBP, RPL19, APXL, FANCA, KCTD10, Annexin VI, KCNA4B, Dematin, Spir-1, ICT1, RPL32, Lumican, CCDC100, DCTN2, Sirtuin, TUBGCP4 (76P), CHP, U5-15kD, APOA1, CPSF7, CCDC114, Angiotensinogen, RPL9, C/EBPgamma, STATIP1, AHNAK, VAMP3, NDUFS8, KCTD12, GLUT1, eIF3S6, THEM2, Eps15, KCTD7, KNSL1, M…
biological_process	fatty acid oxidation	85	1.14891e-06	6.89034e-05	20	PEX7, BDH2, CRAT, ECH1, Tubulin alpha, ECHS1, DECR, ACOX1, ACAA1, ACDSB, Tubulin alpha 8, DHB4, ECHP, HPLC2, PCCA, PAHX, IVD, AdipoR1, ACOX2, ACOXL
biological_process	glucose metabolic process	209	1.16672e-06	6.89034e-05	35	BAD, ATF-4, Ubiquitin, EMAPII, PYC, SLC25A11, G3PT, Galpha(i)-specific peptide GPCRs, UBC, UGPA2, GALM, TALDO, SDHL, G6PT1, Galpha(q)-specific peptide GPCRs, ATF/CREB, 3HIDH, PDHA (testis), RPS27A, PDH alpha, RBP4, Glycogenin-1, PHK gamma (liver), G6PD, DHSO, GDE, c-Myc, IGF-2, MDH1, IBP, Laforin, PHK gamma, Phosphatase regulator (inhibitor), GPI, RPIA
biological_process	monocarboxylic acid biosynthetic process	209	1.16672e-06	6.89034e-05	35	COX-2 (PTGS2), SC4MOL, Decorin proteoglycan, TER, Tmem195, PTPLB, SDHL, HNF1, iPLA2, Neurocan, ACSM3, ALD9A1, Decorin, ELOVL5, Gamma-glutamyltranspeptidase, PLA2, DHB4, PLA2G4F, GGT5, DEGS2, SCD, LOXE3, FASN, LTA4H, MGST2, LTB4DH, THNSL2, AK1D1, Cholesterol 25-hydroxylase, HNF1-alpha, TMLH, BAAT, LPL, ACOX2, LIAS
biological_process	cellular protein complex disassembly	132	1.23812e-06	7.25258e-05	26	rpL23a, RPL28, RPL19, ICT1, RPL32, RPL9, eRF1, Cofilin, non-muscle, RPL34, RPL36, RPS27A, RPL24, RPS25, MTRF1, RPL37A, RPL18a, RPL7, HSP70, RPS24, RPL31, RPS3A, Neuregulin 1, RPL10A (CsA-19), RPLP2, RPL35, Cofilin
biological_process	organic hydroxy compound metabolic process	591	1.32938e-06	7.72432e-05	73	Pre beta-1 HDL, SC4MOL, FLJ20297, C/EBP, CRAT, Guanylate cyclase, H-rev 107 protein, ORP-family, Galpha(i)-specific peptide GPCRs, APOA1, SREC-I, AL7A1, FDFT1, PAELR, PLCF, MAOA, PEMT, coenzyme Q2 homolog, prenyltransferase (yeast), DGAT2, HNF1, MATP, ARH, iPLA2, G6PT1, HMGCS1, Galpha(q)-specific peptide GPCRs, ALD9A1, DAK, PA2G6, TYRP2, ITPKC, Inositol oxygenase, CHKA, IMPA1, RXR, CYP4F12, INSIG…
biological_process	establishment of protein localization to membrane	276	1.45999e-06	8.41541e-05	42	SSR-delta, rpL23a, RPL28, Golgin-45 (BLZF1), RPL19, SEC62, MRLC2, SPC12, RPL32, RPL9, VAMP3, Optineurin, SRP14, MYADM, TOM22, CGI-51, RPL34, TRAM1, RPL36, RPS27A, RPL24, RPS25, RPL37A, RPL18a, ATG4C, RPL7, HSP70, RPS24, RPL31, RPS3A, Rab8B, YJEFN3, GCP16, Reep1, TM4SF9, RPL10A (CsA-19), Annexin II, RPLP2, RPL35, MRLC, CD147, Bid
biological_process	single-organism carbohydrate metabolic process	746	1.50997e-06	8.6344e-05	87	BAD, ATF-4, HAS, Ubiquitin, EMAPII, GALNT13, SMP30, PYC, Sirtuin4, DC2, SLC25A11, G3PT, PPP1R3D, Sirtuin, B3GN1, Galpha(i)-specific peptide GPCRs, UBE2J1, UBC, GLUT1, MANA, gp130, OSM receptor, UBC7, Sialic acid synthase, UGPA2, GALM, TALDO, SDHL, coenzyme Q2 homolog, prenyltransferase (yeast), DGAT2, IDH2, PARP-1, G6PT1, Galpha(q)-specific peptide GPCRs, PARP-16, DAK, PGM3, ATF/CREB, C3orf64, 3H…
biological_process	coenzyme metabolic process	267	1.53116e-06	8.68664e-05	41	Peroxiredoxin, KYNU, Acot12, TER, KMO, MOCS2(small), DHPR, PLCF, PEMT, IDH3G, TALDO, coenzyme Q2 homolog, prenyltransferase (yeast), DGAT2, Tubulin alpha, 3HIDH, PRDX5, PPCDC, MIBP, Nudt7, PDHA (testis), SUCLG2, COQ7, COASY, PDH alpha, CYP4F12, ELOVL5, ACDSB, Tubulin alpha 8, DHB4, ECHP, PUR9, G6PD, FASN, DCoH, IDH3A, DHFR, MDH1, BAAT, SARDH, LIAS, RPIA
biological_process	positive regulation of biological process	5392	1.59676e-06	8.98803e-05	453	SCAP2, BAD, SMYD1, RASSF5, GSTP1, ATF-4, KDELR, Pre beta-1 HDL, TMEM90B, EIF5A2, Rab-3B, AHR, COX-2 (PTGS2), Junctin, HAS, CARD7, Cathepsin L, PP2C alpha, Peroxiredoxin, Ubiquitin, JAZ, ERCC6, LBH, C1r, IKK-gamma, HOXD10, Importin (karyopherin)-alpha, SURF1, DNAJB11, C/EBP, Sirtuin4, Claudin-16, LTB, DAF, Galectin-1, JAB1, Selenoprotein N, Karyopherin beta-3, NIX, PLEKHA1 (TAPP1), CXADR, STK36, G…
biological_process	regulation of renal sodium excretion	34	1.64363e-06	9.12637e-05	12	Guanylate cyclase, Galpha(i)-specific peptide GPCRs, Galpha(q)-specific nucleotide-like GPCRs, Angiotensinogen, Galpha(q)-specific peptide GPCRs, EDNRB, OT-NPI, GPR14, Galpha(s)-specific peptide GPCRs, Galpha(s)-specific nucleotide-like GPCRs, Adenosine A2a receptor, CD13
biological_process	lipid biosynthetic process	616	1.64667e-06	9.12637e-05	75	PEX7, Pre beta-1 HDL, COX-2 (PTGS2), SC4MOL, FLJ20297, PIGF, TER, Tmem195, H-rev 107 protein, PTPLB, APOA1, FDFT1, ARF3, PLCF, Sialic acid synthase, PEMT, VAPA, coenzyme Q2 homolog, prenyltransferase (yeast), DGAT2, HNF1, iPLA2, HMGCS1, PBR, ACSM3, PA2G6, PP2C, SAC3, PIGU, B4G6, UGCG, CHKA, IMPA1, INSIG1, SRD5A1, Asah3l, AGK, ELOVL5, Gamma-glutamyltranspeptidase, PLA2, DHB4, PLA2G4F, G6PD, GGT5, …
biological_process	alcohol metabolic process	438	1.86242e-06	0.000102433	58	Pre beta-1 HDL, SC4MOL, FLJ20297, C/EBP, H-rev 107 protein, ORP-family, Galpha(i)-specific peptide GPCRs, APOA1, SREC-I, AL7A1, FDFT1, PLCF, PEMT, coenzyme Q2 homolog, prenyltransferase (yeast), DGAT2, HNF1, ARH, iPLA2, HMGCS1, Galpha(q)-specific peptide GPCRs, DAK, PA2G6, ITPKC, Inositol oxygenase, CHKA, IMPA1, RXR, INSIG1, Asah3l, RBP4, PLA2, DHB4, PLA2G4F, G6PD, DHSO, DEGS2, PAFAH alpha (LIS1)…
biological_process	respiratory electron transport chain	135	1.93021e-06	0.000105357	26	ATP5J, NDUFB3, NDUFS8, NDUFA11, MTND4, ATP5H, NDUFV2, NDUFA5, SDHD, COQ7, COX I, ETFA, ATP5F1, MTND1, ATP5C, NDUFS7, UQCRQPC, ATPK, SOD2, ATP5G, MT-ND5, UQCRC2, COX III, NDUFA6, SCO2, ATP5D
biological_process	viral gene expression	103	1.96716e-06	0.000106567	22	rpL23a, RPL28, Ubiquitin, RPL19, RPL32, RPL9, UBC, VPS37A, RPL34, RPL36, RPS27A, RPL24, RPS25, RPL37A, RPL18a, RPL7, RPS24, RPL31, RPS3A, RPL10A (CsA-19), RPLP2, RPL35
biological_process	cotranslational protein targeting to membrane	120	2.36789e-06	0.000127318	24	SSR-delta, rpL23a, RPL28, RPL19, SEC62, SPC12, RPL32, RPL9, SRP14, RPL34, TRAM1, RPL36, RPS27A, RPL24, RPS25, RPL37A, RPL18a, RPL7, RPS24, RPL31, RPS3A, RPL10A (CsA-19), RPLP2, RPL35
biological_process	sulfur compound metabolic process	412	2.66664e-06	0.00014232	55	GSTP1, PYC, KYNU, MGST3, Acot12, Decorin proteoglycan, TER, Lumican, Exostosin-like 2, B3GN1, Glypican-1, CNDP2, PLCF, GSTK1, PEMT, DGAT2, SPSY, Tubulin alpha, Neurocan, Nudt7, CGAT2, MGST, GLRX2, PDHA (testis), SUCLG2, B4G6, PDH alpha, Decorin, ELOVL5, Gamma-glutamyltranspeptidase, ACDSB, Tubulin alpha 8, Osteoglycin, DHB4, ECHP, SOD2, G6PD, GGT5, SULT1C2, FASN, MGST2, Egflam, PCCA, Glypican-3, …
biological_process	multi-organism metabolic process	113	2.78927e-06	0.00014777	23	rpL23a, RPL28, Ubiquitin, RPL19, RPL32, RPL9, UBC, VPS37A, BAF47, RPL34, RPL36, RPS27A, RPL24, RPS25, RPL37A, RPL18a, RPL7, RPS24, RPL31, RPS3A, RPL10A (CsA-19), RPLP2, RPL35
biological_process	positive regulation of norepinephrine secretion	8	2.82736e-06	0.000148695	6	Galpha(q)-specific nucleotide-like GPCRs, Galpha(q)-specific peptide GPCRs, OT-NPI, Galpha(s)-specific nucleotide-like GPCRs, PLC-delta 1, PLC-delta
biological_process	viral life cycle	208	2.88305e-06	0.000150525	34	rpL23a, RPL28, Ubiquitin, Importin (karyopherin)-alpha, RPL19, RPL32, RPL9, Importin (karyopherin)-beta, UBC, CHMP5, HBXIP, DEK, Galpha(q)-specific peptide GPCRs, VPS37A, BAF47, RPL34, RPL36, RPS27A, RPL24, RPS25, RPL37A, RPL18a, RPL7, P84, CHMP6, RPS24, Dynein, axonemal, light chains, RPL31, RPS3A, RPL10A (CsA-19), RPLP2, RPL35, Ran, LRSAM1
biological_process	positive regulation of renal sodium excretion	20	3.16843e-06	0.000164234	9	Guanylate cyclase, Galpha(i)-specific peptide GPCRs, Galpha(q)-specific nucleotide-like GPCRs, Angiotensinogen, Galpha(q)-specific peptide GPCRs, EDNRB, OT-NPI, Galpha(s)-specific nucleotide-like GPCRs, Adenosine A2a receptor
biological_process	positive regulation of metabolic process	3131	3.2586e-06	0.000167702	280	BAD, RASSF5, GSTP1, ATF-4, KDELR, Pre beta-1 HDL, EIF5A2, AHR, COX-2 (PTGS2), Junctin, HAS, PP2C alpha, Peroxiredoxin, Ubiquitin, ERCC6, LBH, IKK-gamma, HOXD10, Importin (karyopherin)-alpha, DNAJB11, C/EBP, Sirtuin4, LTB, JAB1, Guanylate cyclase, CTDSP2 (SCP2), Calcineurin A (alpha), POLR2B, RBM22, Cystatin C, SRRF, G5pr, Lumican, HIC, JARID2, G3PT, RPB6, ORP-family, PSMB3, Sirtuin, Galpha(i)-spe…
biological_process	nucleobase-containing compound metabolic process	5494	3.29901e-06	0.000168577	458	BAD, rpL23a, SMYD1, ATF-4, BS69, RPL28, Rab-1A, UNR, AHR, Smooth muscle myosin, MCR, POLE3-POLE4 complex, PP2C alpha, Peroxiredoxin, ISG20L1, CAPER, Ubiquitin, ERCC6, EMAPII, DIS3L2, LBH, THAP1, IKK-gamma, Atp6v1g3, HOXD10, Importin (karyopherin)-alpha, DCTD, SURF1, DNAJB11, C/EBP, RPL19, FANCB, JAB1, Sen15, KYNU, Guanylate cyclase, FANCA, TyrRS, MYL6, POLA2, SF3B2, POLR2B, RBM22, DSS1, UNG1, GME…
biological_process	cellular biogenic amine metabolic process	156	3.37905e-06	0.000169387	28	Pre beta-1 HDL, FLJ20297, KYNU, H-rev 107 protein, SNAT, APOA1, KMO, AL7A1, PLCF, MAOA, PEMT, SPSY, iPLA2, ACMSD, PA2G6, OAZIN, CHKA, MAO, PLA2, DCOR, DDC, PLA2G4F, PAFAH alpha (LIS1), HDL, Nascent HDL, ENPP6, SARDH, ENOPH1
biological_process	cellular amine metabolic process	156	3.37905e-06	0.000169387	28	Pre beta-1 HDL, FLJ20297, KYNU, H-rev 107 protein, SNAT, APOA1, KMO, AL7A1, PLCF, MAOA, PEMT, SPSY, iPLA2, ACMSD, PA2G6, OAZIN, CHKA, MAO, PLA2, DCOR, DDC, PLA2G4F, PAFAH alpha (LIS1), HDL, Nascent HDL, ENPP6, SARDH, ENOPH1
biological_process	carbohydrate derivative biosynthetic process	672	3.38539e-06	0.000169387	79	HAS, GALNT13, DCTD, SURF1, PIGF, Sirtuin4, Guanylate cyclase, DC2, Decorin proteoglycan, Lumican, GUCY1B1, Exostosin-like 2, ATP5J, Sirtuin, B3GN1, Galpha(q)-specific nucleotide-like GPCRs, UBE2J1, NDPK C, TNIP1, Glypican-1, MANA, UBC7, AKD1, Sialic acid synthase, RAMP, UGPA2, ATP5H, PARP-1, Neurocan, PARP-16, PGM3, C3orf64, PPCDC, NDPK 7, CGAT2, UDP, PIGU, B4G6, UGCG, VPARP, Sirtuin6, COASY, Sir…
biological_process	cilium organization	175	4.06745e-06	0.00020211	30	CLUAP1, STK36, TMEM17, MIP-T3, BBS4, IFT57 (HIPPI), C11orf60, FLJ12571, RABL5, WDR35, RABL4, NDPK 7, RAB3IP, KAD7, SNX10, PLA2, CCDC41, IFT74, IFT52, MNS1, BBS9, TTC30B, BBS10, PCM1, BBS6, FLJ22688, ARL13B, C14orf45, LOC51057, Dynein 2, cytoplasmic, light intermediate chain
biological_process	cellular lipid catabolic process	193	4.1043e-06	0.000202544	32	PEX7, FLJ20297, BDH2, CRAT, Sirtuin, ECH1, iPLA2, Tubulin alpha, SLC27A4, ECHS1, DECR, ACOX1, ACAA1, CYP4F12, Sirtuin2, ACDSB, PLA2, Tubulin alpha 8, DHB4, ECHP, PLA2G4F, HPLC2, HDL, PCCA, PAHX, IVD, BCDP, LPL, ACOX2, NAPE PLD, ACOXL, NSGPeroxidase
biological_process	regulation of cell death	1921	4.1668e-06	0.00020423	184	Cyclin G, BAD, GSTP1, ATF-4, BS69, AHR, COX-2 (PTGS2), CARD7, Peroxiredoxin, Ubiquitin, JAZ, Ferritin, C/EBP, Galectin-1, NIX, TMBIM4, Calcineurin B1, Cystatin C, UNG1, Cortactin, PSMB3, Sirtuin, Bcl-G, Galpha(i)-specific peptide GPCRs, Galpha(q)-specific nucleotide-like GPCRs, LCMT1, 14-3-3 epsilon, Angiotensinogen, SRA1, ING1, WW45, p70 S6 kinases, UBC, gp130, XPG, OSM receptor, CARD9, IFT57 (H…
biological_process	protein targeting to ER	124	4.3245e-06	0.000210527	24	SSR-delta, rpL23a, RPL28, RPL19, SEC62, SPC12, RPL32, RPL9, SRP14, RPL34, TRAM1, RPL36, RPS27A, RPL24, RPS25, RPL37A, RPL18a, RPL7, RPS24, RPL31, RPS3A, RPL10A (CsA-19), RPLP2, RPL35
biological_process	establishment of protein localization to endoplasmic reticulum	125	5.00288e-06	0.000241918	24	SSR-delta, rpL23a, RPL28, RPL19, SEC62, SPC12, RPL32, RPL9, SRP14, RPL34, TRAM1, RPL36, RPS27A, RPL24, RPS25, RPL37A, RPL18a, RPL7, RPS24, RPL31, RPS3A, RPL10A (CsA-19), RPLP2, RPL35
biological_process	positive regulation of cellular metabolic process	2943	5.31087e-06	0.000255099	264	BAD, RASSF5, GSTP1, ATF-4, KDELR, Pre beta-1 HDL, EIF5A2, AHR, COX-2 (PTGS2), Junctin, HAS, PP2C alpha, Peroxiredoxin, Ubiquitin, ERCC6, LBH, IKK-gamma, HOXD10, Importin (karyopherin)-alpha, DNAJB11, C/EBP, LTB, JAB1, Guanylate cyclase, CTDSP2 (SCP2), Calcineurin A (alpha), POLR2B, RBM22, Cystatin C, SRRF, G5pr, Lumican, HIC, JARID2, G3PT, RPB6, ORP-family, PSMB3, Sirtuin, Galpha(i)-specific pept…
biological_process	regulation of protein metabolic process	2559	5.41861e-06	0.00025855	234	Cyclin G, BAD, RASSF5, GSTP1, ATF-4, KDELR, Pre beta-1 HDL, EIF5A2, Junctin, CARD7, PRKRIP1, Peroxiredoxin, Ubiquitin, ERCC6, IKK-gamma, DNAJB11, C/EBP, LTB, DAF, CTDSP2 (SCP2), HC II, Dematin, PPM1E, Cystatin C, G5pr, CIP29, HIC, GADD34, JARID2, CCNL2, ORP-family, PSMB3, Sirtuin, Galpha(i)-specific peptide GPCRs, CHP, ITIH5L, Galpha(q)-specific nucleotide-like GPCRs, MIP-T3, APOA1, 14-3-3 epsilo…
biological_process	cell cycle process	1225	5.93825e-06	0.000281481	126	Cyclin G, PP2C alpha, SPBC25, Ubiquitin, DIS3L2, POLA2, Calcineurin A (alpha), Spir-1, GADD34, DSN1, PSMB3, CCDC100, DCTN2, Sirtuin, MASTL, TUBGCP4 (76P), U5-15kD, 14-3-3 epsilon, RFC2, p70 S6 kinases, UBC, WRCH-1, Cyclin G2, BBS4, WAPAL, CPEB1, RPA4, MRE11, KNSL1, Centrin 3, MKLP2, LATS1, CD2AP, AP-1, Optineurin, CENP-T, p70 S6 kinase1, P29, RAD9A, Immunoproteasome (11S regulator), CHFR, Calcine…
biological_process	SRP-dependent cotranslational protein targeting to membrane	118	6.01328e-06	0.000283174	23	SSR-delta, rpL23a, RPL28, RPL19, SPC12, RPL32, RPL9, SRP14, RPL34, TRAM1, RPL36, RPS27A, RPL24, RPS25, RPL37A, RPL18a, RPL7, RPS24, RPL31, RPS3A, RPL10A (CsA-19), RPLP2, RPL35
biological_process	regulation of excretion	38	6.24771e-06	0.000292304	12	Guanylate cyclase, Galpha(i)-specific peptide GPCRs, Galpha(q)-specific nucleotide-like GPCRs, Angiotensinogen, Galpha(q)-specific peptide GPCRs, EDNRB, OT-NPI, GPR14, Galpha(s)-specific peptide GPCRs, Galpha(s)-specific nucleotide-like GPCRs, Adenosine A2a receptor, CD13
biological_process	cellular carbohydrate biosynthetic process	72	6.84056e-06	0.000317976	17	HAS, Ubiquitin, UBC, Sialic acid synthase, UGPA2, CGAT2, RPS27A, IMPA1, Glycogenin-1, PHK gamma (liver), GDE, HAS2, UDP-GlcNAc- 2-epimerase, Laforin, PHK gamma, Phosphatase regulator (inhibitor), ISYNA1
biological_process	cofactor biosynthetic process	153	6.97065e-06	0.000321946	27	BDH2, KYNU, TER, KMO, MOCS2(small), DHPR, coenzyme Q2 homolog, prenyltransferase (yeast), HNF1, PBR, PPCDC, MIBP, PDHA (testis), COQ7, HMBS, COASY, PDH alpha, CYP4F12, ELOVL5, PUR9, G6PD, FASN, DCoH, DHFR, HEM2, HNF1-alpha, ATPI, LIAS
biological_process	response to extracellular stimulus	708	7.16965e-06	0.000329028	81	GSTP1, Pre beta-1 HDL, Rab-1A, COX-2 (PTGS2), Importin (karyopherin)-alpha, C/EBP, KYNU, Cystatin C, AACS, Sirtuin, Galpha(i)-specific peptide GPCRs, 8ODP, Galpha(q)-specific nucleotide-like GPCRs, APOA1, p70 S6 kinases, GLUT1, BBS4, gp130, OSM receptor, AP-1, BCKD-E1alpha, Optineurin, PEMT, VCAM1, p70 S6 kinase1, SDHL, C/EBP zeta, G6PT1, HMGCS1, Galpha(q)-specific peptide GPCRs, PBR, Max, SLC27A…
biological_process	membrane organization	949	7.68695e-06	0.000350535	102	BAD, SSR-delta, rpL23a, Syntaxin 6, RPL28, TMEM90B, Ubiquitin, Ferritin, Golgin-45 (BLZF1), RPL19, NIX, SEC62, MRLC2, SPC12, RPL32, Galpha(i)-specific peptide GPCRs, CHP, Galpha(q)-specific nucleotide-like GPCRs, 14-3-3 epsilon, Myelin basic protein, RPL9, COPZ1, UBC, VAMP3, CHMP5, COP-zeta, DMPK, Annexin VII, Eps15, NPL4, AP-1, Optineurin, RAMP, VAPA, SRP14, MYADM, TOM22, CGI-51, Galpha(q)-speci…
biological_process	mitochondrion organization	335	8.18112e-06	0.000370723	46	BAD, Peroxiredoxin, TOM20, C/EBP, Selenoprotein N, NIX, CXADR, ICT1, ELAC2, AIP, NDUFS8, AP-1, SSBP1, TOM22, CGI-51, PBR, ATF/CREB, Ccdc56, TIM44, COQ7, C3orf31, C20orf7, NDUFS7, HIGD2A, Caveolin-2, MTERF, SOD2, HSP70, DARS2, YJEFN3, Fis1, Rab-3, c-Myc, GRPE2, Small RR subunit, Metaxin 2, 14-3-3 zeta/delta, C2orf56, HEBP2, LETM1, RNF7, Bid, GRPEL, PET112L, CHCHD3, 14-3-3
biological_process	cellular polysaccharide metabolic process	112	8.35196e-06	0.000376099	22	HAS, Ubiquitin, PPP1R3D, UBC, gp130, OSM receptor, Sialic acid synthase, UGPA2, G6PT1, CGAT2, RPS27A, PPP1R3B, Glycogenin-1, PHK gamma (liver), GDE, HAS2, UDP-GlcNAc- 2-epimerase, Calcineurin B (regulatory), STK40, Laforin, PHK gamma, Phosphatase regulator (inhibitor)
biological_process	cellular polysaccharide biosynthetic process	59	8.98611e-06	0.000402142	15	HAS, Ubiquitin, UBC, Sialic acid synthase, UGPA2, CGAT2, RPS27A, Glycogenin-1, PHK gamma (liver), GDE, HAS2, UDP-GlcNAc- 2-epimerase, Laforin, PHK gamma, Phosphatase regulator (inhibitor)
biological_process	DNA replication	267	9.24947e-06	0.000411373	39	POLE3-POLE4 complex, POLA2, Sirtuin, CDK9, RECQL, RFC2, MCM9, RPA4, MRE11, POT1, SSBP1, DNA polymerase kappa, RAD9A, ORC5L, PDGF-B, CDC7, POLE4, POLE2, CTGF, ChAF1 subunit A, DNA polymerase mu, VPARP, GINS2, DNA ligase I, MPP11, RFC5, RecQ5, P84, SLD5, RBMS1, RRM2, FANCM, TIPIN, Small RR subunit, MCM8, RAD9, DUE-B, Betacellulin, IGFBP7/8
biological_process	positive regulation of circadian sleep/wake cycle, sleep	13	9.35522e-06	0.000413524	7	Galpha(i)-specific peptide GPCRs, Galpha(q)-specific nucleotide-like GPCRs, Galpha(q)-specific peptide GPCRs, Albumin, GPR14, Galpha(s)-specific nucleotide-like GPCRs, Adenosine A2a receptor
biological_process	organophosphate biosynthetic process	538	1.03412e-05	0.000454319	65	Pre beta-1 HDL, DCTD, SURF1, PIGF, KYNU, Guanylate cyclase, GUCY1B1, H-rev 107 protein, ATP5J, Galpha(q)-specific nucleotide-like GPCRs, APOA1, NDPK C, KMO, MOCS2(small), MANA, ARF3, PLCF, AKD1, PEMT, RAMP, UGPA2, ATP5H, DGAT2, iPLA2, PA2G6, PGM3, SAC3, PPCDC, MIBP, NDPK 7, UDP, PIGU, CHKA, KAD7, IMPA1, COASY, AK3L1, Galpha(s)-specific nucleotide-like GPCRs, ATP5F1, ATP5C, PLA2, ATPK, PLA2G4F, PU…
biological_process	polysaccharide biosynthetic process	60	1.12148e-05	0.000489714	15	HAS, Ubiquitin, UBC, Sialic acid synthase, UGPA2, CGAT2, RPS27A, Glycogenin-1, PHK gamma (liver), GDE, HAS2, UDP-GlcNAc- 2-epimerase, Laforin, PHK gamma, Phosphatase regulator (inhibitor)
biological_process	cellular carbohydrate metabolic process	212	1.16419e-05	0.0005053	33	HAS, Ubiquitin, PPP1R3D, UBC, gp130, OSM receptor, Sialic acid synthase, UGPA2, coenzyme Q2 homolog, prenyltransferase (yeast), DGAT2, IDH2, G6PT1, DAK, CGAT2, Inositol oxygenase, RPS27A, PPP1R3B, IMPA1, Glycogenin-1, PHK gamma (liver), DHSO, GDE, HAS2, UDP-GlcNAc- 2-epimerase, Calcineurin B (regulatory), ENOSF1, MDH1, STK40, Laforin, PHK gamma, Phosphatase regulator (inhibitor), ISYNA1, GDE1
biological_process	polysaccharide metabolic process	123	1.23245e-05	0.000531726	23	HAS, Ubiquitin, PPP1R3D, UBC, gp130, OSM receptor, Sialic acid synthase, UGPA2, G6PT1, CGAT2, RPS27A, PPP1R3B, Glycogenin-1, PHK gamma (liver), GDE, HAS2, c-Myc, UDP-GlcNAc- 2-epimerase, Calcineurin B (regulatory), STK40, Laforin, PHK gamma, Phosphatase regulator (inhibitor)
biological_process	hexose metabolic process	251	1.2602e-05	0.000540461	37	BAD, ATF-4, Ubiquitin, EMAPII, PYC, SLC25A11, G3PT, Galpha(i)-specific peptide GPCRs, UBC, UGPA2, GALM, TALDO, SDHL, G6PT1, Galpha(q)-specific peptide GPCRs, ATF/CREB, 3HIDH, PDHA (testis), RPS27A, GNPI, PDH alpha, RBP4, Glycogenin-1, FUT8, PHK gamma (liver), G6PD, DHSO, GDE, c-Myc, IGF-2, MDH1, IBP, Laforin, PHK gamma, Phosphatase regulator (inhibitor), GPI, RPIA
biological_process	negative regulation of tumor necrosis factor-mediated signaling pathway	18	1.27845e-05	0.000545043	8	GSTP1, Pre beta-1 HDL, APOA1, Galpha(q)-specific peptide GPCRs, HDL, PAR2, Nascent HDL, PTPN2
biological_process	viral transcription	91	1.36492e-05	0.000578486	19	rpL23a, RPL28, RPL19, RPL32, RPL9, RPL34, RPL36, RPS27A, RPL24, RPS25, RPL37A, RPL18a, RPL7, RPS24, RPL31, RPS3A, RPL10A (CsA-19), RPLP2, RPL35
biological_process	DNA repair	501	1.51572e-05	0.000638641	61	Ubiquitin, ERCC6, FANCB, FANCA, POLR2B, DSS1, UNG1, RPB6, Sirtuin, 8ODP, CDK9, RECQL, RFC2, UBC, MCM9, RPA4, MRE11, XPG, XRCC2, hRPB11, XPA, DNA polymerase kappa, RAD9A, PARP-1, BAF47, RAD23B, RPS27A, POLE2, ChAF1 subunit A, DNA polymerase mu, VPARP, DNA ligase I, Galpha(s)-specific peptide GPCRs, RFC5, ERCC8, UEV1A, HMGB1, RecQ5, TTC5 (Strap), RBBP8 (CtIP), FANCF, HSP70, C12orf48, FANCM, ASF1A, …
biological_process	fatty acid biosynthetic process	142	1.5687e-05	0.00065712	25	COX-2 (PTGS2), SC4MOL, TER, Tmem195, PTPLB, HNF1, iPLA2, ACSM3, ELOVL5, Gamma-glutamyltranspeptidase, PLA2, PLA2G4F, GGT5, DEGS2, SCD, LOXE3, FASN, LTA4H, MGST2, LTB4DH, THNSL2, Cholesterol 25-hydroxylase, HNF1-alpha, LPL, LIAS
biological_process	protein targeting to membrane	197	1.70019e-05	0.000708084	31	SSR-delta, rpL23a, RPL28, RPL19, SEC62, MRLC2, SPC12, RPL32, RPL9, SRP14, MYADM, RPL34, TRAM1, RPL36, RPS27A, RPL24, RPS25, RPL37A, RPL18a, ATG4C, RPL7, RPS24, RPL31, RPS3A, Rab8B, RPL10A (CsA-19), Annexin II, RPLP2, RPL35, MRLC, CD147
biological_process	renal system process	134	1.71326e-05	0.000709429	24	HAS, PRKRIP1, Guanylate cyclase, Galpha(i)-specific peptide GPCRs, Galpha(q)-specific nucleotide-like GPCRs, Angiotensinogen, MCAM, HNF1, Galpha(q)-specific peptide GPCRs, EDNRB, PDGF-B, OT-NPI, GPR14, CYP4F12, Galpha(s)-specific peptide GPCRs, Galpha(s)-specific nucleotide-like GPCRs, G6PD, HAS2, Adult hemoglobin, PAR2, Adenosine A2a receptor, Small RR subunit, HNF1-alpha, Betacellulin
biological_process	ubiquitin-dependent protein catabolic process via the multivesicular body sorting pathway	14	1.75804e-05	0.000723809	7	CFBP, VPS37A, FAM125B, Tom1L1, Histone deacetylase class II, Vps25, NDFIP1
biological_process	positive regulation of urine volume	24	1.91019e-05	0.000781982	9	HAS, Guanylate cyclase, Galpha(q)-specific nucleotide-like GPCRs, Galpha(q)-specific peptide GPCRs, EDNRB, Galpha(s)-specific nucleotide-like GPCRs, HAS2, Adenosine A2a receptor, Betacellulin
biological_process	response to nutrient levels	660	1.96501e-05	0.000797289	75	GSTP1, Pre beta-1 HDL, Rab-1A, COX-2 (PTGS2), Importin (karyopherin)-alpha, C/EBP, KYNU, Cystatin C, AACS, Sirtuin, Galpha(i)-specific peptide GPCRs, APOA1, p70 S6 kinases, GLUT1, BBS4, gp130, OSM receptor, AP-1, BCKD-E1alpha, Optineurin, PEMT, VCAM1, p70 S6 kinase1, SDHL, C/EBP zeta, G6PT1, HMGCS1, Galpha(q)-specific peptide GPCRs, PBR, Max, SLC27A4, Albumin, ATF/CREB, PP2C, OT-NPI, UDP, TIMP3, …
biological_process	proteasome-mediated ubiquitin-dependent protein catabolic process	256	1.96971e-05	0.000797289	37	Ubiquitin, KCTD10, PSMB3, Sirtuin, UBE2J1, UBC, NPL4, CD2AP, UBC7, Immunoproteasome (11S regulator), C/EBP zeta, RAD23B, RPS27A, PSMA3, Sirtuin2, ERCC8, XTP3B, UBE2C, PSME2, PSMA5, FUS/DDIT3 fusion protein, SIAH1, HSP70, DnaJB9, PSME3, NRF2, c-IAP1, SAKS1, E2I, PSMB10, PSMA2, PSMB2, PSME1, LRRC33, SPFH1, UBC6, ANAPC7
biological_process	regulation of glycogen catabolic process	19	2.07312e-05	0.000834458	8	PPP1R3D, Galpha(q)-specific peptide GPCRs, PPP1R3B, HMGB1, PHK gamma (liver), HMG1,2, PHK gamma, Phosphatase regulator (inhibitor)
biological_process	cellular component biogenesis	2303	2.14426e-05	0.0008583	210	SCAP2, BAD, Pre beta-1 HDL, Rab-1A, CD151, Smooth muscle myosin, HAS, CLUAP1, Nectin-4, NMD3, Importin (karyopherin)-alpha, SURF1, APXL, STK36, FANCA, KCTD10, Annexin VI, KCNA4B, Dematin, Spir-1, Sirtuin, TUBGCP4 (76P), CHP, S1P1 receptor, TMEM17, U5-15kD, MIP-T3, APOA1, CPSF7, CCDC114, STATIP1, AHNAK, VAMP3, NDUFS8, KCTD12, GLUT1, BBS4, CPEB1, eIF3S6, THEM2, Eps15, KCTD7, KNSL1, MKLP2, IFT57 (HI…
biological_process	negative regulation of protein modification process	529	2.20082e-05	0.00087607	63	GSTP1, PRKRIP1, Ubiquitin, CTDSP2 (SCP2), Dematin, PPM1E, JARID2, PSMB3, Sirtuin, CHP, Galpha(q)-specific nucleotide-like GPCRs, MIP-T3, 14-3-3 epsilon, UBC, LATS1, AP-1, Ephrin-A receptors, MYADM, BDKRB2, LRRK1, Immunoproteasome (11S regulator), BRK, Galpha(q)-specific peptide GPCRs, RKIP, RABGEF1, Hdj-2, PP2C, RPS27A, TWIST1, PSMA3, SAB, Sirtuin2, Asah3l, Galpha(s)-specific nucleotide-like GPCR…
biological_process	protein complex subunit organization	1627	2.29222e-05	0.000907442	156	SCAP2, BAD, rpL23a, RPL28, Smooth muscle myosin, SPBC25, Importin (karyopherin)-alpha, SURF1, C/EBP, RPL19, APXL, FANCA, KCTD10, Annexin VI, KCNA4B, Dematin, Spir-1, ICT1, RPL32, Lumican, CCDC100, DCTN2, Sirtuin, TUBGCP4 (76P), CHP, CPSF7, CCDC114, RPL9, C/EBPgamma, STATIP1, AHNAK, VAMP3, NDUFS8, KCTD12, GLUT1, THEM2, Eps15, KCTD7, KNSL1, MKLP2, CD2AP, MBD2, Optineurin, CENP-T, eRF1, CAPZA, DARS,…
biological_process	cellular component assembly	2117	2.42515e-05	0.000954818	195	SCAP2, BAD, Pre beta-1 HDL, Rab-1A, CD151, Smooth muscle myosin, HAS, CLUAP1, Nectin-4, Importin (karyopherin)-alpha, SURF1, APXL, STK36, FANCA, KCTD10, Annexin VI, KCNA4B, Dematin, Spir-1, Sirtuin, TUBGCP4 (76P), CHP, S1P1 receptor, TMEM17, U5-15kD, MIP-T3, APOA1, CPSF7, CCDC114, STATIP1, AHNAK, VAMP3, NDUFS8, KCTD12, GLUT1, BBS4, CPEB1, eIF3S6, THEM2, Eps15, KCTD7, KNSL1, MKLP2, IFT57 (HIPPI), …
biological_process	monosaccharide metabolic process	309	2.54361e-05	0.000991958	42	BAD, ATF-4, Ubiquitin, EMAPII, SMP30, PYC, SLC25A11, G3PT, Galpha(i)-specific peptide GPCRs, UBC, GLUT1, UGPA2, GALM, TALDO, SDHL, G6PT1, Galpha(q)-specific peptide GPCRs, ATF/CREB, 3HIDH, PDHA (testis), RPS27A, GNPI, PDH alpha, RBP4, Glycogenin-1, FUT8, PHK gamma (liver), G6PD, DHSO, UGDH, GDE, c-Myc, IGF-2, MDH1, IBP, Laforin, PHK gamma, Phosphatase regulator (inhibitor), DHDH, CYB5R3, GPI, RPIA
biological_process	cellular amide metabolic process	201	2.54701e-05	0.000991958	31	GSTP1, PYC, FLJ20297, BDH2, C/EBP, MGST3, SPC12, MRPS9, MRPS35, SNAT, Asrgl1, CNDP2, GSTK1, ACMSD, PPCDC, MGST, GLRX2, COASY, Gamma-glutamyltranspeptidase, SOD2, G6PD, GGT5, FASN, LTA4H, MGST2, PCCA, Adult hemoglobin, MDP1, HUTH, BPL1, Glutaredoxin
biological_process	regulation of response to stimulus	3954	2.58358e-05	0.00100079	336	SCAP2, BAD, GSTP1, BS69, Pre beta-1 HDL, COX-2 (PTGS2), Junctin, CARD7, Cathepsin L, PP2C alpha, Peroxiredoxin, Ubiquitin, ERCC6, SMP30, LBH, C1r, IKK-gamma, OMgp, C/EBP, DAF, Galectin-1, JAB1, Selenoprotein N, PLEKHA1 (TAPP1), TMBIM4, CXADR, STK36, Guanylate cyclase, NRDP1, Dematin, LAMP1, Calcineurin A (alpha), Calcineurin B1, PP2135, Chordin, G5pr, RASSF2, HIC, GADD34, AIP, ARPC1A, Cortactin, …
biological_process	sterol biosynthetic process	50	2.72434e-05	0.00104656	13	Pre beta-1 HDL, SC4MOL, APOA1, FDFT1, HMGCS1, INSIG1, G6PD, HDL, DHCR7, Cholesterol 25-hydroxylase, Nascent HDL, CNBP, CYB5R3
biological_process	mitotic DNA integrity checkpoint	129	2.74477e-05	0.00104656	23	Cyclin G, Ubiquitin, PSMB3, UBC, MRE11, AP-1, P29, RAD9A, Immunoproteasome (11S regulator), ATF/CREB, RPS27A, PSMA3, PSME2, PSMA5, PSME3, PSMB10, APP-BP1, TIPIN, PSMA2, PSMB2, PSME1, RAD9, DNA-PK
biological_process	single-organism organelle organization	1907	2.74531e-05	0.00104656	178	PEX7, Cyclin G, BAD, SMYD1, Syntaxin 6, Smooth muscle myosin, POLE3-POLE4 complex, CLUAP1, SPBC25, Ubiquitin, DIS3L2, C/EBP, APXL, NIX, CXADR, Dematin, POLA2, Spir-1, ICT1, ELAC2, DSN1, ARPC1A, CCDC100, DCTN2, Sirtuin, MASTL, TUBGCP4 (76P), Galpha(i)-specific peptide GPCRs, CHP, S1P1 receptor, U5-15kD, C/EBPgamma, COPZ1, RFC2, VAMP3, WRCH-1, MSK1/2 (RPS6KA5/4), Cyclin G2, BBS4, WAPAL, CPEB1, COP-…
biological_process	branched-chain amino acid catabolic process	25	2.80025e-05	0.00106188	9	BCKD-E1alpha, 3HIDH, BCKD E2 subunit N6-dihydrolipoyllysine, ACDSB, ACAT1, IVD, BCKD E2 subunit N6-(S-(2-methylpropanoyl))dihydrolipoyllysine, BCKD E2 subunit N6-lipoyllysine, BCKD-E2
biological_process	regulation of signal transduction	2986	2.97923e-05	0.00112384	262	SCAP2, BAD, GSTP1, BS69, Pre beta-1 HDL, COX-2 (PTGS2), Junctin, PP2C alpha, Peroxiredoxin, Ubiquitin, ERCC6, SMP30, IKK-gamma, DAF, Galectin-1, JAB1, PLEKHA1 (TAPP1), TMBIM4, STK36, Guanylate cyclase, NRDP1, Dematin, Calcineurin B1, PP2135, Chordin, RASSF2, HIC, GADD34, AIP, Cortactin, ORP-family, Ephrin-A receptor 3, Sirtuin, Bcl-G, GIT1, Galpha(i)-specific peptide GPCRs, CHP, S1P1 receptor, OR…
biological_process	cell cycle phase transition	427	3.19848e-05	0.00120026	53	Ubiquitin, POLA2, Calcineurin A (alpha), PSMB3, DCTN2, MASTL, TUBGCP4 (76P), 14-3-3 epsilon, p70 S6 kinases, UBC, WRCH-1, RPA4, LATS1, Optineurin, p70 S6 kinase1, Immunoproteasome (11S regulator), Calcineurin A (catalytic), Tubulin alpha, ORC5L, PP2C, BAF47, CDC7, RPS27A, POLE2, PSMA3, Alpha-endosulfine, PSME2, PSMA5, RBBP8 (CtIP), HSP70, E2F5, CEP78, WIP1, PSME3, PAFAH alpha (LIS1), RRM2, MAPRPE…
biological_process	protein import	194	3.24458e-05	0.00121125	30	PEX7, IKK-gamma, Importin (karyopherin)-alpha, Karyopherin beta-3, POLA2, Calcineurin A (alpha), RBM22, Calcineurin B1, Karyopherin alpha 4, Galpha(i)-specific peptide GPCRs, Angiotensinogen, ING1, Importin (karyopherin)-beta, AP-1, TOM22, CGI-51, Calcineurin A (catalytic), Galpha(q)-specific peptide GPCRs, Cofilin, non-muscle, C3orf31, NTF2, HSP70, Rab8B, YJEFN3, HDL, Calcineurin B (regulatory),…
biological_process	cholesterol biosynthetic process	44	3.29064e-05	0.00121743	12	Pre beta-1 HDL, SC4MOL, APOA1, FDFT1, HMGCS1, INSIG1, G6PD, HDL, DHCR7, Nascent HDL, CNBP, CYB5R3
biological_process	proteasomal protein catabolic process	262	3.29491e-05	0.00121743	37	Ubiquitin, KCTD10, PSMB3, Sirtuin, UBE2J1, UBC, NPL4, CD2AP, UBC7, Immunoproteasome (11S regulator), C/EBP zeta, RAD23B, RPS27A, PSMA3, Sirtuin2, ERCC8, XTP3B, UBE2C, PSME2, PSMA5, FUS/DDIT3 fusion protein, SIAH1, HSP70, DnaJB9, PSME3, NRF2, c-IAP1, SAKS1, E2I, PSMB10, PSMA2, PSMB2, PSME1, LRRC33, SPFH1, UBC6, ANAPC7
biological_process	negative regulation of cellular protein metabolic process	693	3.3205e-05	0.00122062	77	GSTP1, PRKRIP1, Ubiquitin, CTDSP2 (SCP2), Dematin, PPM1E, Cystatin C, JARID2, PSMB3, Sirtuin, CHP, Galpha(q)-specific nucleotide-like GPCRs, MIP-T3, 14-3-3 epsilon, UBC, CPEB1, eIF3S6, LATS1, AP-1, Ephrin-A receptors, SRP14, MYADM, BDKRB2, LRRK1, Immunoproteasome (11S regulator), BRK, Galpha(q)-specific peptide GPCRs, RKIP, EDNRB, RABGEF1, LXR-beta, Hdj-2, PP2C, TIMP3, RPS27A, TWIST1, PSMA3, SAB,…
biological_process	mitotic DNA damage checkpoint	122	3.39691e-05	0.00124237	22	Cyclin G, Ubiquitin, PSMB3, UBC, MRE11, AP-1, P29, RAD9A, Immunoproteasome (11S regulator), ATF/CREB, RPS27A, PSMA3, PSME2, PSMA5, PSME3, PSMB10, TIPIN, PSMA2, PSMB2, PSME1, RAD9, DNA-PK
biological_process	cullin deneddylation	11	3.88303e-05	0.00141299	6	JAB1, COPS3, COPS7B, HCOP9, GPS1, COPS7
biological_process	ubiquitin-dependent protein catabolic process	441	3.93111e-05	0.0014233	54	Ubiquitin, KCTD10, PSMB3, Sirtuin, UBE2J1, UBC, NPL4, CD2AP, UBC7, CFBP, Immunoproteasome (11S regulator), CHFR, C/EBP zeta, VPS37A, RAD23B, RPS27A, FAM125B, PSMA3, UBE2G1, Sirtuin2, ERCC8, Tom1L1, XTP3B, UBE2C, PSME2, PSMA5, FUS/DDIT3 fusion protein, Histone deacetylase class II, SIAH1, HSP70, SAD1 (USP39), Vps25, DnaJB9, PSME3, ERM proteins, NRF2, c-IAP1, SAKS1, E2I, PSMB10, HIP-2, USP7, PSMA2,…
biological_process	cilium morphogenesis	188	4.56694e-05	0.00164524	29	CLUAP1, STK36, TMEM17, MIP-T3, BBS4, C21orf2, IFT57 (HIPPI), C11orf60, FLJ12571, WDR35, RAB3IP, KAD7, SNX10, PLA2, IQUB, CCDC41, IFT74, IFT52, BBS9, TTC30B, BBS10, PCM1, BBS6, Septin 7, FLJ22688, ARL13B, C14orf45, LOC51057, Dynein 2, cytoplasmic, light intermediate chain
biological_process	DNA damage checkpoint	179	4.75581e-05	0.00170476	28	Cyclin G, Ubiquitin, PSMB3, UBC, RPA4, MRE11, AP-1, P29, RAD9A, Immunoproteasome (11S regulator), ATF/CREB, PP2C, RPS27A, PSMA3, PSME2, PSMA5, RBBP8 (CtIP), PSME3, PSMB10, TIPIN, Histone H2, Histone H2A, PSMA2, CCDC98 (Abraxas), PSMB2, PSME1, RAD9, DNA-PK
biological_process	aerobic respiration	75	4.8607e-05	0.00173373	16	SURF1, Sirtuin, NNTM, IDH3G, IDH2, PDHA (testis), SUCLG2, SDHD, COX I, PDH alpha, UQCRC2, COX III, IDH3A, MDH1, DHTKD1, ACON
biological_process	modification-dependent macromolecule catabolic process	456	5.07517e-05	0.00180131	55	Ubiquitin, DIS3L2, KCTD10, PSMB3, Sirtuin, UBE2J1, UBC, NPL4, CD2AP, UBC7, CFBP, Immunoproteasome (11S regulator), CHFR, C/EBP zeta, VPS37A, RAD23B, RPS27A, FAM125B, PSMA3, UBE2G1, Sirtuin2, ERCC8, Tom1L1, XTP3B, UBE2C, PSME2, PSMA5, FUS/DDIT3 fusion protein, Histone deacetylase class II, SIAH1, HSP70, SAD1 (USP39), Vps25, DnaJB9, PSME3, ERM proteins, NRF2, c-IAP1, SAKS1, E2I, PSMB10, HIP-2, USP7…
biological_process	regulation of programmed cell death	1828	5.15332e-05	0.00182008	170	Cyclin G, BAD, GSTP1, ATF-4, BS69, COX-2 (PTGS2), CARD7, Peroxiredoxin, Ubiquitin, JAZ, C/EBP, Galectin-1, NIX, TMBIM4, Calcineurin B1, Cystatin C, UNG1, Cortactin, PSMB3, Sirtuin, Bcl-G, Galpha(i)-specific peptide GPCRs, Galpha(q)-specific nucleotide-like GPCRs, LCMT1, 14-3-3 epsilon, Angiotensinogen, SRA1, WW45, p70 S6 kinases, UBC, gp130, XPG, OSM receptor, CARD9, IFT57 (HIPPI), HBXIP, XRCC2, …
biological_process	response to oxygen-containing compound	2081	5.19344e-05	0.00182026	190	BAD, GSTP1, AHR, COX-2 (PTGS2), Junctin, CARD7, PP2C alpha, Peroxiredoxin, ERCC6, GLUT5, Atp6v1g3, GABT, C/EBP, DAF, Galectin-1, Karyopherin beta-3, PLEKHA1 (TAPP1), Dematin, Calcineurin A (alpha), Cystatin C, Decorin proteoglycan, AACS, ORP-family, SNAT, Ephrin-A receptor 3, Sirtuin, Galpha(i)-specific peptide GPCRs, GDAP2, Galpha(q)-specific nucleotide-like GPCRs, Myelin basic protein, Sortilin…
biological_process	mitotic cell cycle phase transition	424	5.20435e-05	0.00182026	52	Ubiquitin, POLA2, Calcineurin A (alpha), PSMB3, DCTN2, MASTL, TUBGCP4 (76P), 14-3-3 epsilon, p70 S6 kinases, UBC, WRCH-1, RPA4, LATS1, Optineurin, p70 S6 kinase1, Immunoproteasome (11S regulator), Calcineurin A (catalytic), Tubulin alpha, ORC5L, PP2C, BAF47, CDC7, RPS27A, POLE2, PSMA3, Alpha-endosulfine, PSME2, PSMA5, RBBP8 (CtIP), HSP70, E2F5, CEP78, WIP1, PSME3, PAFAH alpha (LIS1), RRM2, MAPRPE…
biological_process	positive regulation of protein metabolic process	1395	5.49811e-05	0.00191372	135	BAD, RASSF5, ATF-4, KDELR, EIF5A2, Junctin, Peroxiredoxin, Ubiquitin, ERCC6, IKK-gamma, DNAJB11, C/EBP, LTB, CTDSP2 (SCP2), G5pr, HIC, JARID2, ORP-family, PSMB3, Sirtuin, Galpha(i)-specific peptide GPCRs, CHP, Galpha(q)-specific nucleotide-like GPCRs, C9orf46, Angiotensinogen, C/EBPgamma, TPL2(MAP3K8), p70 S6 kinases, UBC, MSK1/2 (RPS6KA5/4), gp130, Ccbe1, MRE11, OSM receptor, NDFIP2, LATS1, Ephr…
biological_process	DNA integrity checkpoint	190	5.56081e-05	0.00192623	29	Cyclin G, Ubiquitin, PSMB3, UBC, RPA4, MRE11, AP-1, P29, RAD9A, Immunoproteasome (11S regulator), ATF/CREB, PP2C, RPS27A, PSMA3, PSME2, PSMA5, RBBP8 (CtIP), PSME3, PSMB10, APP-BP1, TIPIN, Histone H2, Histone H2A, PSMA2, CCDC98 (Abraxas), PSMB2, PSME1, RAD9, DNA-PK
biological_process	sodium ion homeostasis	27	5.65559e-05	0.00194969	9	MCR, Galpha(i)-specific peptide GPCRs, Angiotensinogen, gamma-ENaC, Galpha(q)-specific peptide GPCRs, CYP4F12, Galpha(s)-specific peptide GPCRs, Uroplakin III, TMPRSS3
biological_process	cilium assembly	153	5.7274e-05	0.00196504	25	CLUAP1, STK36, TMEM17, MIP-T3, BBS4, IFT57 (HIPPI), C11orf60, FLJ12571, WDR35, RAB3IP, KAD7, SNX10, PLA2, CCDC41, IFT74, BBS9, TTC30B, BBS10, PCM1, BBS6, FLJ22688, ARL13B, C14orf45, LOC51057, Dynein 2, cytoplasmic, light intermediate chain
biological_process	negative regulation of response to cytokine stimulus	61	6.10907e-05	0.00208606	14	GSTP1, Pre beta-1 HDL, APOA1, gp130, OSM receptor, Galpha(q)-specific peptide GPCRs, RABGEF1, LXR-beta, HDL, PAR2, SIGIRR, KLF4, Nascent HDL, PTPN2
biological_process	regulation of apoptotic process	1811	6.52375e-05	0.00221715	168	Cyclin G, BAD, GSTP1, ATF-4, BS69, COX-2 (PTGS2), CARD7, Peroxiredoxin, Ubiquitin, JAZ, C/EBP, Galectin-1, NIX, TMBIM4, Calcineurin B1, UNG1, Cortactin, PSMB3, Sirtuin, Bcl-G, Galpha(i)-specific peptide GPCRs, Galpha(q)-specific nucleotide-like GPCRs, LCMT1, 14-3-3 epsilon, Angiotensinogen, SRA1, WW45, p70 S6 kinases, UBC, gp130, XPG, OSM receptor, CARD9, IFT57 (HIPPI), HBXIP, XRCC2, AP-1, Ephrin…
biological_process	response to organic substance	3481	6.62318e-05	0.00224038	297	Cyclin G, BAD, GSTP1, ATF-4, KDELR, Pre beta-1 HDL, AHR, COX-2 (PTGS2), Junctin, MCR, HAS, CARD7, Cathepsin L, PP2C alpha, Peroxiredoxin, TMEM145, Ubiquitin, GLUT5, Atp6v1g3, OMgp, Importin (karyopherin)-alpha, FLJ20297, GABT, DNAJB11, C/EBP, DAF, Galectin-1, KYNU, Selenoprotein N, Karyopherin beta-3, MGST3, Guanylate cyclase, CTDSP2 (SCP2), Dematin, Calcineurin A (alpha), GGTF-I-beta, Cystatin C…
biological_process	positive regulation of peptidase activity	192	6.74572e-05	0.00226546	29	BAD, Junctin, CARD7, Sirtuin, STATIP1, IFT57 (HIPPI), Immunoproteasome (11S regulator), Galpha(q)-specific peptide GPCRs, TRADD, PP2C, CTGF, HSP60, Asah3l, PCOLCE, HMGB1, PSME2, RET, PSME3, Fis1, PCOLCE2, c-Myc, Smac/Diablo, HMG1,2, PSME1, PRELID1, DDX3X, RNF7, Bid, IGFBP7/8
biological_process	regulation of cysteine-type endopeptidase activity	281	6.76023e-05	0.00226546	38	BAD, Junctin, CARD7, Peroxiredoxin, Sirtuin, Galpha(q)-specific nucleotide-like GPCRs, 14-3-3 epsilon, IFT57 (HIPPI), HBXIP, Ephrin-A receptors, Galpha(q)-specific peptide GPCRs, TRADD, PP2C, PRDX5, CTGF, HSP60, Asah3l, Galpha(s)-specific nucleotide-like GPCRs, HMGB1, CD44, RIPK2, RET, HSP70, Fis1, c-IAP1, c-Myc, Smac/Diablo, HMG1,2, KLF4, MDP1, Adenosine A2a receptor, PRELID1, DDX3X, RNF7, Bid, …
biological_process	glycogen metabolic process	85	6.79233e-05	0.00226568	17	Ubiquitin, PPP1R3D, UBC, gp130, OSM receptor, UGPA2, G6PT1, RPS27A, PPP1R3B, Glycogenin-1, PHK gamma (liver), GDE, Calcineurin B (regulatory), STK40, Laforin, PHK gamma, Phosphatase regulator (inhibitor)
biological_process	regulation of cellular response to stress	505	6.84751e-05	0.00227356	59	GSTP1, BS69, Peroxiredoxin, ERCC6, OMgp, C/EBP, JAB1, HIC, Sirtuin, Galpha(i)-specific peptide GPCRs, CDK9, C/EBPgamma, SREC-I, Semaphorin 4C, CARD9, DEK, Ephrin-A receptors, BDKRB2, SNAIL1, RAD9A, Galpha(q)-specific peptide GPCRs, Hdj-2, CTGF, TWIST1, GCKR(MAP4K5), Sirtuin6, NBR1, SASH1, GAB1, ERCC8, UEV1A, CD44, RNaseh2b, RIPK2, P84, SOD2, Histone deacetylase class II, C12orf48, PAFAH alpha (LI…
biological_process	modification-dependent protein catabolic process	451	7.19593e-05	0.00236806	54	Ubiquitin, KCTD10, PSMB3, Sirtuin, UBE2J1, UBC, NPL4, CD2AP, UBC7, CFBP, Immunoproteasome (11S regulator), CHFR, C/EBP zeta, VPS37A, RAD23B, RPS27A, FAM125B, PSMA3, UBE2G1, Sirtuin2, ERCC8, Tom1L1, XTP3B, UBE2C, PSME2, PSMA5, FUS/DDIT3 fusion protein, Histone deacetylase class II, SIAH1, HSP70, SAD1 (USP39), Vps25, DnaJB9, PSME3, ERM proteins, NRF2, c-IAP1, SAKS1, E2I, PSMB10, HIP-2, USP7, PSMA2,…
biological_process	regulation of mitotic cell cycle	517	7.2088e-05	0.00236806	60	Cyclin G, Ubiquitin, THAP1, CTDSP2 (SCP2), PSMB3, Sirtuin, LCMT1, p70 S6 kinases, UBC, MRE11, AP-1, Sgt1, p70 S6 kinase1, P29, RAD9A, Immunoproteasome (11S regulator), CHFR, RKIP, PDGF-B, ATF/CREB, PP2C, CDC7, RPS27A, PSMA3, RPL24, Sirtuin2, 14-3-3 eta, PPP1R1C, Tom1L1, HMGB1, RNaseh2b, UBE2C, BTG3, PSME2, PSMA5, Caveolin-2, TPX2, PSME3, E2A/HLF fusion protein, PAFAH alpha (LIS1), IRT-1, c-Myc, P…
biological_process	nucleotide-excision repair	102	7.23073e-05	0.00236806	19	ERCC6, POLR2B, RPB6, Sirtuin, RFC2, RPA4, MRE11, XPG, hRPB11, XPA, DNA polymerase kappa, RAD23B, POLE2, DNA ligase I, RFC5, ERCC8, LOC100131530, USP7, MAT1
biological_process	ribose phosphate metabolic process	991	7.27668e-05	0.00236883	101	BAD, Rab-1A, Smooth muscle myosin, ERCC6, Atp6v1g3, SURF1, Guanylate cyclase, MYL6, GUCY1B1, ATP5J, TCP1-theta, 8ODP, Galpha(q)-specific nucleotide-like GPCRs, NDUFB3, E-Ras, NDPK C, RECQL, WRCH-1, NDUFS8, Dynein, axonemal, heavy chains, ARF3, M-Ras, XRCC2, AKD1, RAMP, MTND4, ATP5H, DDX20, NDUFV2, NDUFA5, Tubulin alpha, DDX47, PPCDC, Nudt7, NDPK 7, UDP, RHEB2, GNL3L, COQ7, COX I, HSP60, COASY, AK…
biological_process	protein deneddylation	12	7.3065e-05	0.00236883	6	JAB1, COPS3, COPS7B, HCOP9, GPS1, COPS7
biological_process	organonitrogen compound catabolic process	1075	7.33171e-05	0.00236883	108	Rab-1A, Smooth muscle myosin, ERCC6, Atp6v1g3, FLJ20297, GABT, KYNU, MYL6, Decorin proteoglycan, Lumican, ATP5J, TCP1-theta, Asrgl1, 8ODP, E-Ras, RECQL, KMO, WRCH-1, AL7A1, Dynein, axonemal, heavy chains, DHPR, Glypican-1, ARF3, M-Ras, XRCC2, MAOA, BCKD-E1alpha, SDHL, ATP5H, DDX20, iPLA2, ACMSD, Tubulin alpha, Neurocan, DDX47, 3HIDH, Nudt7, BCKD E2 subunit N6-dihydrolipoyllysine, UDP, RHEB2, GNL3…
biological_process	positive regulation of glycogen catabolic process	8	7.68876e-05	0.00246211	5	Galpha(q)-specific peptide GPCRs, HMGB1, PHK gamma (liver), HMG1,2, PHK gamma
biological_process	positive regulation of homotypic cell-cell adhesion	8	7.68876e-05	0.00246211	5	HAS, Galectin-1, Dematin, CD44, HAS2
biological_process	regulation of protein modification process	1604	7.7736e-05	0.00247826	151	Cyclin G, RASSF5, GSTP1, ATF-4, KDELR, Pre beta-1 HDL, PRKRIP1, Peroxiredoxin, Ubiquitin, ERCC6, IKK-gamma, DNAJB11, CTDSP2 (SCP2), Dematin, PPM1E, G5pr, HIC, JARID2, CCNL2, PSMB3, Sirtuin, Galpha(i)-specific peptide GPCRs, CHP, Galpha(q)-specific nucleotide-like GPCRs, MIP-T3, APOA1, 14-3-3 epsilon, CDK9, Angiotensinogen, TPL2(MAP3K8), UBC, MSK1/2 (RPS6KA5/4), gp130, MRE11, OSM receptor, NDFIP2,…
biological_process	protein localization to mitochondrion	86	7.92276e-05	0.00249273	17	TOM20, AIP, TOM22, CGI-51, PBR, Hdj-2, TIM44, C3orf31, HSP70, YJEFN3, Fis1, GRPE2, Metaxin 2, 14-3-3 zeta/delta, Bid, GRPEL, 14-3-3
biological_process	glucan metabolic process	86	7.92276e-05	0.00249273	17	Ubiquitin, PPP1R3D, UBC, gp130, OSM receptor, UGPA2, G6PT1, RPS27A, PPP1R3B, Glycogenin-1, PHK gamma (liver), GDE, Calcineurin B (regulatory), STK40, Laforin, PHK gamma, Phosphatase regulator (inhibitor)
biological_process	cellular glucan metabolic process	86	7.92276e-05	0.00249273	17	Ubiquitin, PPP1R3D, UBC, gp130, OSM receptor, UGPA2, G6PT1, RPS27A, PPP1R3B, Glycogenin-1, PHK gamma (liver), GDE, Calcineurin B (regulatory), STK40, Laforin, PHK gamma, Phosphatase regulator (inhibitor)
biological_process	response to organonitrogen compound	1345	8.01521e-05	0.00250091	130	Cyclin G, BAD, GSTP1, AHR, COX-2 (PTGS2), Junctin, CARD7, PP2C alpha, Atp6v1g3, GABT, C/EBP, DAF, KYNU, Selenoprotein N, Karyopherin beta-3, MGST3, Dematin, Calcineurin A (alpha), AACS, SNAT, Sirtuin, Galpha(i)-specific peptide GPCRs, Galpha(q)-specific nucleotide-like GPCRs, Sortilin, Importin (karyopherin)-beta, p70 S6 kinases, DHPR, CPEB1, CARD9, HBXIP, AP-1, BCKD-E1alpha, PEMT, VCAM1, MTND4, …
biological_process	protein targeting to mitochondrion	78	8.01817e-05	0.00250091	16	TOM20, AIP, TOM22, CGI-51, PBR, TIM44, C3orf31, HSP70, YJEFN3, Fis1, GRPE2, Metaxin 2, 14-3-3 zeta/delta, Bid, GRPEL, 14-3-3
biological_process	regulation of signaling	3374	8.5476e-05	0.00265455	288	SCAP2, BAD, GSTP1, BS69, Pre beta-1 HDL, Rab-3B, COX-2 (PTGS2), Junctin, PP2C alpha, Peroxiredoxin, Ubiquitin, ERCC6, SMP30, IKK-gamma, Sirtuin4, DAF, Galectin-1, JAB1, PLEKHA1 (TAPP1), TMBIM4, STK36, Guanylate cyclase, NRDP1, Dematin, Calcineurin A (alpha), Calcineurin B1, PP2135, Chordin, RASSF2, SPC12, HIC, GADD34, AIP, AACS, Cortactin, ORP-family, Ephrin-A receptor 3, Sirtuin, Bcl-G, GIT1, Ga…
biological_process	ribose phosphate biosynthetic process	185	8.61466e-05	0.00266389	28	SURF1, Guanylate cyclase, GUCY1B1, ATP5J, Galpha(q)-specific nucleotide-like GPCRs, NDPK C, AKD1, RAMP, ATP5H, PPCDC, NDPK 7, UDP, COASY, AK3L1, Galpha(s)-specific nucleotide-like GPCRs, ATP5F1, ATP5C, ATPK, PUR9, G6PD, UCK2, ATP5G, KPR3, ATP5G3, Adenosine A2a receptor, Guanylate cyclase beta, PUR4, ATP5D
biological_process	response to transition metal nanoparticle	148	9.03448e-05	0.00278177	24	BAD, GSTP1, SLC31A1, COX-2 (PTGS2), SNAT, Myelin basic protein, VCAM1, SDHL, PBR, Albumin, ATF/CREB, COX I, HMBS, Carbonic anhydrase II, PLA2, SOD2, SOD3 (EC-SOD), DHSO, LTA4H, CRIP1, ABP1, HEM2, CD147, ATP5D
biological_process	positive regulation of cellular protein metabolic process	1264	9.4073e-05	0.00288424	123	BAD, RASSF5, ATF-4, KDELR, EIF5A2, Junctin, Peroxiredoxin, Ubiquitin, ERCC6, IKK-gamma, DNAJB11, CTDSP2 (SCP2), G5pr, HIC, JARID2, ORP-family, PSMB3, Sirtuin, Galpha(i)-specific peptide GPCRs, CHP, Galpha(q)-specific nucleotide-like GPCRs, Angiotensinogen, TPL2(MAP3K8), p70 S6 kinases, UBC, MSK1/2 (RPS6KA5/4), gp130, MRE11, OSM receptor, NDFIP2, LATS1, Ephrin-A receptors, MSK1, RAMP, p70 S6 kinas…
biological_process	transmembrane receptor protein tyrosine kinase signaling pathway	727	9.543e-05	0.00291344	78	BAD, PP2C alpha, Ubiquitin, Atp6v1g3, OMgp, PLEKHA1 (TAPP1), RASSF2, Ephrin-A receptor 3, Sirtuin, Galpha(q)-specific nucleotide-like GPCRs, 14-3-3 epsilon, Sortilin, p70 S6 kinases, UBC, MSK1/2 (RPS6KA5/4), FIBL-6, PDGFRL, Eps15, VEGF-D, Ephrin-A receptors, MSK1, BDKRB2, p70 S6 kinase1, Galpha(q)-specific peptide GPCRs, PDGF-B, ATF/CREB, PP2C, LMTK2, RHEB2, SORBS1, RPS27A, CTGF, GRB2, RTN4R, Sir…
biological_process	cellular aldehyde metabolic process	56	9.80051e-05	0.0029727	13	Esterase D, AL7A1, TALDO, IDH2, ALD9A1, RBP4, GRHPR, ADHG, BCDP, AGT2, ADHX, ADH1, GPI
biological_process	organic hydroxy compound biosynthetic process	196	9.8196e-05	0.0029727	29	Pre beta-1 HDL, SC4MOL, Galpha(i)-specific peptide GPCRs, APOA1, FDFT1, PAELR, PLCF, PEMT, MATP, HMGCS1, Galpha(q)-specific peptide GPCRs, ALD9A1, TYRP2, CHKA, IMPA1, INSIG1, Galpha(s)-specific peptide GPCRs, Asah3l, PLA2, DDC, G6PD, HDL, DHCR7, Cholesterol 25-hydroxylase, Nascent HDL, TMLH, CNBP, ISYNA1, CYB5R3
biological_process	regulation of cysteine-type endopeptidase activity involved in apoptotic process	266	0.000102088	0.00307758	36	BAD, CARD7, Peroxiredoxin, Sirtuin, Galpha(q)-specific nucleotide-like GPCRs, 14-3-3 epsilon, IFT57 (HIPPI), HBXIP, Ephrin-A receptors, Galpha(q)-specific peptide GPCRs, TRADD, PP2C, PRDX5, CTGF, HSP60, Asah3l, Galpha(s)-specific nucleotide-like GPCRs, HMGB1, CD44, RIPK2, RET, HSP70, Fis1, c-Myc, Smac/Diablo, HMG1,2, KLF4, MDP1, Adenosine A2a receptor, PRELID1, DDX3X, RNF7, Bid, GPI, 14-3-3, IGFB…
biological_process	nuclear-transcribed mRNA catabolic process, nonsense-mediated decay	131	0.000103029	0.00309303	22	rpL23a, RPL28, RPL19, RPL32, RPL9, eIF3S6, eRF1, RPL34, RPL36, RPS27A, RPL24, RPS25, RPL37A, RPL18a, RPL7, RPS24, RPL31, RPS3A, RPL10A (CsA-19), RPLP2, RPL35, Dcp1b
biological_process	tricarboxylic acid cycle	42	0.000104529	0.00311218	11	NNTM, IDH3G, IDH2, PDHA (testis), SUCLG2, SDHD, PDH alpha, IDH3A, MDH1, DHTKD1, ACON
biological_process	regulation of tumor necrosis factor-mediated signaling pathway	23	0.000104531	0.00311218	8	GSTP1, Pre beta-1 HDL, APOA1, Galpha(q)-specific peptide GPCRs, HDL, PAR2, Nascent HDL, PTPN2
biological_process	monosaccharide biosynthetic process	64	0.000106657	0.00316241	14	ATF-4, SMP30, PYC, SLC25A11, G3PT, TALDO, SDHL, ATF/CREB, GNPI, RBP4, G6PD, DHSO, MDH1, GPI
biological_process	positive regulation of endopeptidase activity	178	0.000110027	0.00324894	27	BAD, Junctin, CARD7, Sirtuin, STATIP1, IFT57 (HIPPI), Immunoproteasome (11S regulator), Galpha(q)-specific peptide GPCRs, TRADD, PP2C, CTGF, HSP60, Asah3l, HMGB1, PSME2, RET, PSME3, Fis1, c-Myc, Smac/Diablo, HMG1,2, PSME1, PRELID1, DDX3X, RNF7, Bid, IGFBP7/8
biological_process	steroid biosynthetic process	150	0.000112085	0.00329621	24	Pre beta-1 HDL, SC4MOL, TER, APOA1, FDFT1, HNF1, HMGCS1, PBR, INSIG1, SRD5A1, DHB4, G6PD, HDL, DHCR7, AK1D1, Cholesterol 25-hydroxylase, Nascent HDL, HNF1-alpha, CNBP, BAAT, ACOX2, TIMP1, CYB5R3, Prolactin receptor
biological_process	positive regulation of macromolecule metabolic process	2822	0.000113969	0.00331542	245	BAD, RASSF5, ATF-4, KDELR, EIF5A2, AHR, Junctin, HAS, PP2C alpha, Peroxiredoxin, Ubiquitin, ERCC6, LBH, IKK-gamma, HOXD10, Importin (karyopherin)-alpha, DNAJB11, C/EBP, LTB, JAB1, CTDSP2 (SCP2), Calcineurin A (alpha), POLR2B, RBM22, Cystatin C, SRRF, G5pr, Lumican, HIC, JARID2, RPB6, ORP-family, PSMB3, Sirtuin, Galpha(i)-specific peptide GPCRs, CSRNP2, CHP, S1P1 receptor, MSAP, Galpha(q)-specific…
biological_process	single-organism cellular localization	470	0.000114119	0.00331542	55	PEX7, SSR-delta, rpL23a, RPL28, TMEM90B, Golgin-45 (BLZF1), RPL19, SEC62, MRLC2, Spir-1, SPC12, RPL32, Galpha(q)-specific nucleotide-like GPCRs, RPL9, VAMP3, Optineurin, RAMP, SRP14, MYADM, TOM22, CGI-51, RPL34, NDPK 7, TRAM1, RPL36, RPS27A, RPL24, RPS25, RPL37A, RPL18a, ATG4C, RPL7, CENP-A, HSP70, RPS24, Dynein, axonemal, light chains, TMEM48, RPL31, RPS3A, Rab8B, YJEFN3, PAFAH alpha (LIS1), HDL…
biological_process	single-organism localization	470	0.000114119	0.00331542	55	PEX7, SSR-delta, rpL23a, RPL28, TMEM90B, Golgin-45 (BLZF1), RPL19, SEC62, MRLC2, Spir-1, SPC12, RPL32, Galpha(q)-specific nucleotide-like GPCRs, RPL9, VAMP3, Optineurin, RAMP, SRP14, MYADM, TOM22, CGI-51, RPL34, NDPK 7, TRAM1, RPL36, RPS27A, RPL24, RPS25, RPL37A, RPL18a, ATG4C, RPL7, CENP-A, HSP70, RPS24, Dynein, axonemal, light chains, TMEM48, RPL31, RPS3A, Rab8B, YJEFN3, PAFAH alpha (LIS1), HDL…
biological_process	negative regulation of cytokine-mediated signaling pathway	57	0.000118937	0.00344154	13	GSTP1, Pre beta-1 HDL, APOA1, gp130, OSM receptor, Galpha(q)-specific peptide GPCRs, RABGEF1, LXR-beta, HDL, PAR2, SIGIRR, Nascent HDL, PTPN2
biological_process	regulation of intracellular signal transduction	1833	0.000121244	0.00349425	168	BAD, GSTP1, BS69, Pre beta-1 HDL, COX-2 (PTGS2), Junctin, PP2C alpha, Peroxiredoxin, Ubiquitin, ERCC6, SMP30, IKK-gamma, Galectin-1, JAB1, PLEKHA1 (TAPP1), TMBIM4, NRDP1, RASSF2, HIC, AIP, ORP-family, Ephrin-A receptor 3, Sirtuin, GIT1, Galpha(i)-specific peptide GPCRs, CHP, S1P1 receptor, ORP8, Galpha(q)-specific nucleotide-like GPCRs, MIP-T3, APOA1, Angiotensinogen, CGI-141, TPL2(MAP3K8), STATI…
biological_process	glycogen biosynthetic process	36	0.000125658	0.00359273	10	Ubiquitin, UBC, UGPA2, RPS27A, Glycogenin-1, PHK gamma (liver), GDE, Laforin, PHK gamma, Phosphatase regulator (inhibitor)
biological_process	glucan biosynthetic process	36	0.000125658	0.00359273	10	Ubiquitin, UBC, UGPA2, RPS27A, Glycogenin-1, PHK gamma (liver), GDE, Laforin, PHK gamma, Phosphatase regulator (inhibitor)
biological_process	cellular component disassembly	483	0.000127016	0.0036172	56	rpL23a, RPL28, Cathepsin L, Importin (karyopherin)-alpha, C/EBP, RPL19, Decorin proteoglycan, ICT1, RPL32, RPL9, C/EBPgamma, Importin (karyopherin)-beta, eRF1, Cofilin, non-muscle, BAF47, RPL34, Plakophilin 1, RPL36, RPS27A, RPL24, RPS25, MTRF1, RPL37A, RPL18a, Decorin, SEH1L, GGTase-I, HMGB1, CD44, RPL7, Histone deacetylase class II, HSP70, RPS24, RPL31, RPS3A, PAFAH alpha (LIS1), Neuregulin 1, …
biological_process	establishment of protein localization to mitochondrion	81	0.000128465	0.00363982	16	TOM20, AIP, TOM22, CGI-51, PBR, TIM44, C3orf31, HSP70, YJEFN3, Fis1, GRPE2, Metaxin 2, 14-3-3 zeta/delta, Bid, GRPEL, 14-3-3
biological_process	intracellular signal transduction	1924	0.000128821	0.00363982	175	BAD, RASSF5, ATF-4, DCDC2, Rab-3B, Rab-1A, Junctin, EDARADD, Peroxiredoxin, ISG20L1, Ubiquitin, ERCC6, IKK-gamma, PLEKHA1 (TAPP1), STK36, Guanylate cyclase, Dematin, Calcineurin A (alpha), Calcineurin B1, HIC, GUCY1B1, PSMB3, Sirtuin, Galpha(i)-specific peptide GPCRs, CHP, Galpha(q)-specific nucleotide-like GPCRs, 14-3-3 epsilon, E-Ras, Angiotensinogen, TPL2(MAP3K8), STAT2, Galpha(s)-specific pro…
biological_process	regulation of vasodilation	73	0.000130077	0.00366095	15	Guanylate cyclase, Galpha(i)-specific peptide GPCRs, Galpha(q)-specific nucleotide-like GPCRs, Angiotensinogen, Galpha(s)-specific prostanoid GPCRs, iPLA2, Galpha(q)-specific peptide GPCRs, PA2G6, PDGF-B, GPR14, EPHX2, Galpha(s)-specific nucleotide-like GPCRs, PLA2, PGD2R, PAR2
biological_process	cellular protein modification process	2724	0.000131914	0.00368388	237	SMYD1, Pre beta-1 HDL, EIF5A2, Rab-3B, Junctin, POLE3-POLE4 complex, PP2C alpha, Peroxiredoxin, Ubiquitin, GALNT13, PIGF, Sirtuin4, FEM1C, JAB1, TTLL11, STK36, Guanylate cyclase, CTDSP2 (SCP2), KCTD10, NRDP1, UBE2E3, PPM1E, Calcineurin A (alpha), POLR2B, DC2, Calcineurin B1, GGTF-I-beta, Decorin proteoglycan, COPS3, PSMB3, SNAT, Ephrin-A receptor 3, Sirtuin, B3GN1, MASTL, LCMT1, UBE2J1, APOA1, CD…
biological_process	protein modification process	2724	0.000131914	0.00368388	237	SMYD1, Pre beta-1 HDL, EIF5A2, Rab-3B, Junctin, POLE3-POLE4 complex, PP2C alpha, Peroxiredoxin, Ubiquitin, GALNT13, PIGF, Sirtuin4, FEM1C, JAB1, TTLL11, STK36, Guanylate cyclase, CTDSP2 (SCP2), KCTD10, NRDP1, UBE2E3, PPM1E, Calcineurin A (alpha), POLR2B, DC2, Calcineurin B1, GGTF-I-beta, Decorin proteoglycan, COPS3, PSMB3, SNAT, Ephrin-A receptor 3, Sirtuin, B3GN1, MASTL, LCMT1, UBE2J1, APOA1, CD…
biological_process	cellular protein catabolic process	495	0.000133282	0.0037077	57	Cathepsin L, Ubiquitin, NIX, KCTD10, PSMB3, Sirtuin, UBE2J1, UBC, NPL4, CD2AP, UBC7, CFBP, Immunoproteasome (11S regulator), CHFR, C/EBP zeta, VPS37A, RAD23B, RPS27A, FAM125B, PSMA3, UBE2G1, Sirtuin2, ERCC8, Tom1L1, XTP3B, UBE2C, PSME2, PSMA5, FUS/DDIT3 fusion protein, Histone deacetylase class II, SIAH1, HSP70, SAD1 (USP39), Vps25, DnaJB9, PSME3, ERM proteins, NRF2, c-IAP1, PCSK9, SAKS1, E2I, PS…
biological_process	response to inorganic substance	770	0.000135623	0.00375833	81	BAD, GSTP1, COX-2 (PTGS2), Junctin, Peroxiredoxin, Ferritin, ERCC6, GABT, C/EBP, PLEKHA1 (TAPP1), Dematin, Calcineurin A (alpha), Cystatin C, SNAT, Sirtuin, Galpha(i)-specific peptide GPCRs, Myelin basic protein, DHPR, Annexin VII, AP-1, PEDF (serpinF1), VCAM1, Calcineurin A (catalytic), PARP-1, C/EBP zeta, HMGCS1, Galpha(q)-specific peptide GPCRs, RKIP, PBR, Albumin, ATF/CREB, Alpha1-globin, PRD…
biological_process	regulation of response to stress	1288	0.000138676	0.00382821	124	GSTP1, BS69, Pre beta-1 HDL, COX-2 (PTGS2), CARD7, Cathepsin L, Peroxiredoxin, Ubiquitin, ERCC6, LBH, IKK-gamma, OMgp, C/EBP, DAF, JAB1, Dematin, LAMP1, HIC, Sirtuin, Galpha(i)-specific peptide GPCRs, Galpha(q)-specific nucleotide-like GPCRs, MIP-T3, APOA1, CDK9, Angiotensinogen, C/EBPgamma, STAT2, SREC-I, Galpha(s)-specific prostanoid GPCRs, TNIP1, UBC, Semaphorin 4C, MSK1/2 (RPS6KA5/4), gp130, …
biological_process	regulation of cellular component biogenesis	609	0.000141585	0.0038936	67	TMEM90B, AHR, HAS, PP2C alpha, Dematin, PPM1E, ARPC1A, Ephrin-A receptor 3, Sirtuin, Galpha(i)-specific peptide GPCRs, S1P1 receptor, LCMT1, Galpha(s)-specific prostanoid GPCRs, BBS4, LATS1, C11orf60, Ephrin-A receptors, MYADM, SNAIL1, HNF1, CAPZA, iPLA2, Galpha(q)-specific peptide GPCRs, PA2G6, ATF/CREB, LXR-beta, PP2C, CAPZA2, OT-NPI, VDAC 2, CTGF, cAMP-GEFI, GRB2, INSIG1, TACSTD2 (TROP2), Sirt…
biological_process	branched-chain amino acid metabolic process	30	0.000142664	0.00390835	9	BCKD-E1alpha, 3HIDH, BCKD E2 subunit N6-dihydrolipoyllysine, ACDSB, ACAT1, IVD, BCKD E2 subunit N6-(S-(2-methylpropanoyl))dihydrolipoyllysine, BCKD E2 subunit N6-lipoyllysine, BCKD-E2
biological_process	negative regulation of biological process	4786	0.000156864	0.00428109	391	SCAP2, Cyclin G, BAD, SMYD1, RASSF5, GSTP1, ATF-4, BS69, Pre beta-1 HDL, AHR, COX-2 (PTGS2), Junctin, HAS, PRKRIP1, PP2C alpha, Peroxiredoxin, Ubiquitin, Ferritin, EMAPII, DIS3L2, OMgp, C/EBP, Sirtuin4, DAF, APXL, Galectin-1, NIX, PLEKHA1 (TAPP1), TMBIM4, CXADR, Guanylate cyclase, CTDSP2 (SCP2), NRDP1, Dematin, PPM1E, Calcineurin A (alpha), GGTF-I-beta, Cystatin C, PP2135, UNG1, Chordin, RASSF2, …
biological_process	nuclear import	144	0.000158447	0.00430795	23	IKK-gamma, Importin (karyopherin)-alpha, Karyopherin beta-3, POLA2, Calcineurin A (alpha), RBM22, Calcineurin B1, Karyopherin alpha 4, Galpha(i)-specific peptide GPCRs, Angiotensinogen, ING1, Importin (karyopherin)-beta, AP-1, Calcineurin A (catalytic), Galpha(q)-specific peptide GPCRs, Cofilin, non-muscle, NTF2, Calcineurin B (regulatory), TGS1, Tob1, Cofilin, Phosphatase regulator (inhibitor), …
biological_process	organic cyclic compound catabolic process	1256	0.000162594	0.00438476	121	rpL23a, RPL28, Rab-1A, UNR, Smooth muscle myosin, ERCC6, DIS3L2, Atp6v1g3, Importin (karyopherin)-alpha, RPL19, KYNU, MYL6, RPL32, ATP5J, TCP1-theta, 8ODP, E-Ras, RPL9, RECQL, KMO, SREC-I, Importin (karyopherin)-beta, WRCH-1, Hedls, Dynein, axonemal, heavy chains, DHPR, eIF3S6, MRE11, ARF3, XPG, M-Ras, XRCC2, MAOA, eRF1, XPA, ATP5H, RAD9A, DDX20, ACMSD, Tubulin alpha, DDX47, DROSHA, RPL34, Nudt7,…
biological_process	ribonucleoside monophosphate metabolic process	555	0.000162728	0.00438476	62	BAD, Smooth muscle myosin, ERCC6, Atp6v1g3, SURF1, MYL6, ATP5J, TCP1-theta, 8ODP, NDUFB3, RECQL, NDUFS8, Dynein, axonemal, heavy chains, XRCC2, AKD1, MTND4, ATP5H, DDX20, NDUFV2, NDUFA5, DDX47, UDP, COQ7, COX I, HSP60, AK3L1, ATP5F1, MTND1, ATP5C, NDUFS7, RecQ5, ATPK, MELC, HSP70, PUR9, Myosin X, UCK2, ATP5G, RNF213, GMP2, ATP6V1C1, MT-ND5, ATP6V1G, Midasin, KPR3, UQCRC2, DNAH10, ATP5G3, RHOBTB3,…
biological_process	coenzyme biosynthetic process	117	0.000163097	0.00438476	20	KYNU, TER, KMO, MOCS2(small), DHPR, coenzyme Q2 homolog, prenyltransferase (yeast), PPCDC, MIBP, PDHA (testis), COQ7, COASY, PDH alpha, CYP4F12, ELOVL5, PUR9, G6PD, FASN, DCoH, DHFR, LIAS
biological_process	transcription-coupled nucleotide-excision repair	59	0.00017257	0.00461178	13	ERCC6, POLR2B, RPB6, RFC2, XPG, hRPB11, POLE2, DNA ligase I, RFC5, ERCC8, LOC100131530, USP7, MAT1
biological_process	mitotic nuclear division	368	0.000172822	0.00461178	45	Cyclin G, SPBC25, DIS3L2, DSN1, DCTN2, Sirtuin, MASTL, U5-15kD, Cyclin G2, WAPAL, KNSL1, Centrin 3, MKLP2, LATS1, CD2AP, CENP-T, CHFR, ATF/CREB, CAS-L, CHMP1A, RPL24, HEPACAM2, Sirtuin2, SEH1L, Alpha-endosulfine, RecQ5, UBE2C, RBBP8 (CtIP), TPX2, Dynein, axonemal, light chains, PAFAH alpha (LIS1), p58/GTA, Hice-1, SSSCA1, MAPRPE1(EB1), E2I, TIPIN, PBK, RGS14, NUDEL, Septin 7, CAP-E, NUP37, Ran, A…
biological_process	G1/S transition of mitotic cell cycle	253	0.00017986	0.0047643	34	Ubiquitin, POLA2, Calcineurin A (alpha), PSMB3, p70 S6 kinases, UBC, WRCH-1, RPA4, p70 S6 kinase1, Immunoproteasome (11S regulator), Calcineurin A (catalytic), ORC5L, CDC7, RPS27A, POLE2, PSMA3, PSME2, PSMA5, RBBP8 (CtIP), E2F5, PSME3, RRM2, PSMB10, DHFR, Pim-1, Small RR subunit, PSMA2, MCM8, PSMB2, PSME1, c-Myb, MAT1, mTOR, CDK6
biological_process	cell cycle G1/S phase transition	253	0.00017986	0.0047643	34	Ubiquitin, POLA2, Calcineurin A (alpha), PSMB3, p70 S6 kinases, UBC, WRCH-1, RPA4, p70 S6 kinase1, Immunoproteasome (11S regulator), Calcineurin A (catalytic), ORC5L, CDC7, RPS27A, POLE2, PSMA3, PSME2, PSMA5, RBBP8 (CtIP), E2F5, PSME3, RRM2, PSMB10, DHFR, Pim-1, Small RR subunit, PSMA2, MCM8, PSMB2, PSME1, c-Myb, MAT1, mTOR, CDK6
biological_process	regulation of norepinephrine secretion	31	0.000188663	0.00497919	9	Galpha(i)-specific peptide GPCRs, Galpha(q)-specific nucleotide-like GPCRs, Angiotensinogen, Galpha(q)-specific peptide GPCRs, OT-NPI, Galpha(s)-specific nucleotide-like GPCRs, Adenosine A2a receptor, PLC-delta 1, PLC-delta
biological_process	aromatic compound catabolic process	1200	0.000194036	0.0051023	116	rpL23a, RPL28, Rab-1A, UNR, Smooth muscle myosin, ERCC6, DIS3L2, Atp6v1g3, Importin (karyopherin)-alpha, RPL19, KYNU, MYL6, RPL32, ATP5J, TCP1-theta, 8ODP, E-Ras, RPL9, RECQL, KMO, Importin (karyopherin)-beta, WRCH-1, Hedls, Dynein, axonemal, heavy chains, DHPR, eIF3S6, MRE11, ARF3, XPG, M-Ras, XRCC2, MAOA, eRF1, XPA, ATP5H, RAD9A, DDX20, ACMSD, Tubulin alpha, DDX47, DROSHA, RPL34, Nudt7, UDP, RH…
biological_process	proteolysis involved in cellular protein catabolic process	480	0.000196841	0.00515724	55	Cathepsin L, Ubiquitin, KCTD10, PSMB3, Sirtuin, UBE2J1, UBC, NPL4, CD2AP, UBC7, CFBP, Immunoproteasome (11S regulator), CHFR, C/EBP zeta, VPS37A, RAD23B, RPS27A, FAM125B, PSMA3, UBE2G1, Sirtuin2, ERCC8, Tom1L1, XTP3B, UBE2C, PSME2, PSMA5, FUS/DDIT3 fusion protein, Histone deacetylase class II, SIAH1, HSP70, SAD1 (USP39), Vps25, DnaJB9, PSME3, ERM proteins, NRF2, c-IAP1, SAKS1, E2I, PSMB10, HIP-2,…
biological_process	lipid modification	175	0.000205568	0.00534797	26	PEX7, BDH2, CRAT, ECH1, Tubulin alpha, ECHS1, DECR, ACOX1, IMPA1, ACAA1, EPHX2, AGK, ACDSB, PLA2, Tubulin alpha 8, DHB4, ECHP, SCD, HPLC2, PCCA, PAHX, IVD, AdipoR1, ACOX2, PI3K cat class IB (p110-gamma), ACOXL
biological_process	regulation of mitochondrial membrane potential	38	0.000205606	0.00534797	10	BAD, Peroxiredoxin, Galpha(q)-specific nucleotide-like GPCRs, Galpha(s)-specific nucleotide-like GPCRs, SOD2, c-Myc, BCDP, Adenosine A2a receptor, HEBP2, PRELID1
biological_process	I-kappaB kinase/NF-kappaB signaling	76	0.000208595	0.00540621	15	EDARADD, Peroxiredoxin, Ubiquitin, IKK-gamma, UBC, CARD9, NOD3, AZI2, Galpha(q)-specific peptide GPCRs, ABIN-2, RPS27A, Galpha(s)-specific peptide GPCRs, RIPK2, ELKS, RIPK3
biological_process	ribonucleotide metabolic process	985	0.000223283	0.00576614	98	BAD, Rab-1A, Smooth muscle myosin, ERCC6, Atp6v1g3, SURF1, Guanylate cyclase, MYL6, GUCY1B1, ATP5J, TCP1-theta, 8ODP, Galpha(q)-specific nucleotide-like GPCRs, NDUFB3, E-Ras, NDPK C, RECQL, WRCH-1, NDUFS8, Dynein, axonemal, heavy chains, ARF3, M-Ras, XRCC2, AKD1, RAMP, MTND4, ATP5H, DDX20, NDUFV2, NDUFA5, Tubulin alpha, DDX47, PPCDC, Nudt7, NDPK 7, UDP, RHEB2, GNL3L, COQ7, COX I, HSP60, COASY, AK…
biological_process	positive regulation of vasodilation	53	0.000231944	0.00596842	12	Galpha(i)-specific peptide GPCRs, Galpha(q)-specific nucleotide-like GPCRs, Angiotensinogen, Galpha(s)-specific prostanoid GPCRs, iPLA2, Galpha(q)-specific peptide GPCRs, PA2G6, EPHX2, Galpha(s)-specific nucleotide-like GPCRs, PLA2, PGD2R, PAR2
biological_process	DNA metabolic process	1035	0.00023633	0.00605963	102	POLE3-POLE4 complex, Ubiquitin, ERCC6, Importin (karyopherin)-alpha, FANCB, FANCA, POLA2, POLR2B, DSS1, UNG1, RPB6, Sirtuin, 8ODP, CDK9, RECQL, RFC2, Importin (karyopherin)-beta, UBC, MCM9, RPA4, MRE11, XPG, XRCC2, hRPB11, AP-1, POT1, SSBP1, XPA, DNA polymerase kappa, RAD9A, PARP-1, ARD1, ORC5L, PDGF-B, ATF/CREB, BAF47, CDC7, POLE4, GLRX2, RAD23B, RPS27A, CHMP1A, POLE2, CTGF, ChAF1 subunit A, DNA…
biological_process	negative regulation of cell death	1121	0.000242524	0.0061544	109	Cyclin G, BAD, GSTP1, AHR, Peroxiredoxin, Ubiquitin, Ferritin, C/EBP, NIX, TMBIM4, Cystatin C, UNG1, PSMB3, Sirtuin, Galpha(i)-specific peptide GPCRs, Galpha(q)-specific nucleotide-like GPCRs, Angiotensinogen, p70 S6 kinases, UBC, gp130, XPG, OSM receptor, HBXIP, XRCC2, AP-1, Optineurin, PEDF (serpinF1), RAMP, p70 S6 kinase1, SNAIL1, HNF1, Immunoproteasome (11S regulator), Galpha(q)-specific pept…
biological_process	negative regulation of ubiquitin-protein ligase activity involved in mitotic cell cycle	77	0.000242588	0.0061544	15	Ubiquitin, PSMB3, UBC, Immunoproteasome (11S regulator), RPS27A, PSMA3, UBE2C, PSME2, PSMA5, PSME3, PSMB10, PSMA2, PSMB2, PSME1, ANAPC7
biological_process	subthalamus development	77	0.000242588	0.0061544	15	ATP5J, Sirtuin, 14-3-3 epsilon, Myelin basic protein, BASP1, MAO, Sirtuin2, 14-3-3 eta, ATP5F1, UQCRQPC, HSP70, G6PD, Histone H2, SIN1, 14-3-3
biological_process	response to endogenous stimulus	2141	0.000244648	0.00617434	190	Cyclin G, BAD, GSTP1, Pre beta-1 HDL, AHR, COX-2 (PTGS2), Junctin, MCR, HAS, CARD7, Cathepsin L, PP2C alpha, Ubiquitin, Atp6v1g3, GABT, C/EBP, DAF, KYNU, Selenoprotein N, Karyopherin beta-3, MGST3, Dematin, Calcineurin A (alpha), Cystatin C, GADD34, AACS, SNAT, Sirtuin, Galpha(i)-specific peptide GPCRs, Galpha(q)-specific nucleotide-like GPCRs, APOA1, Myelin basic protein, CDK9, Sortilin, Galpha(…
biological_process	regulation of peptidase activity	518	0.000245812	0.00617434	58	BAD, Junctin, CARD7, Peroxiredoxin, HC II, Cystatin C, Sirtuin, ITIH5L, Galpha(q)-specific nucleotide-like GPCRs, 14-3-3 epsilon, Angiotensinogen, STATIP1, IFT57 (HIPPI), HBXIP, Ephrin-A receptors, PEDF (serpinF1), Immunoproteasome (11S regulator), Galpha(q)-specific peptide GPCRs, RKIP, TRADD, RENBP, PP2C, PRDX5, TIMP3, CTGF, HSP60, Asah3l, Galpha(s)-specific nucleotide-like GPCRs, HSP47, PCOLCE…
biological_process	thioester metabolic process	94	0.000246802	0.00617434	17	KYNU, Acot12, TER, PLCF, DGAT2, Tubulin alpha, Nudt7, PDHA (testis), SUCLG2, PDH alpha, ELOVL5, ACDSB, Tubulin alpha 8, DHB4, ECHP, FASN, BAAT
biological_process	acyl-CoA metabolic process	94	0.000246802	0.00617434	17	KYNU, Acot12, TER, PLCF, DGAT2, Tubulin alpha, Nudt7, PDHA (testis), SUCLG2, PDH alpha, ELOVL5, ACDSB, Tubulin alpha 8, DHB4, ECHP, FASN, BAAT
biological_process	intrinsic apoptotic signaling pathway	237	0.000251961	0.0062816	32	BAD, ATF-4, ISG20L1, ERCC6, Calcineurin B1, Sirtuin, 14-3-3 epsilon, Ephrin-A receptors, XPA, Calcineurin A (catalytic), C/EBP zeta, ZNF533, ATF/CREB, PP2C, 14-3-3 eta, FUS/DDIT3 fusion protein, SOD2, CRIP1, c-Myc, Calcineurin B (regulatory), Smac/Diablo, HIP-2, FNIP2, H-Ras, 14-3-3 zeta/delta, REDD1, DNA-PK, DDX3X, PL scramblase 1, RNF7, Bid, 14-3-3
biological_process	regulation of striated muscle tissue development	158	0.000252967	0.00628492	24	SMYD1, CXADR, Sirtuin, WW45, p70 S6 kinases, Glypican-1, p70 S6 kinase1, C/EBP zeta, MIBP, TWIST1, Sirtuin2, RBP4, HMGB1, FUS/DDIT3 fusion protein, Histone deacetylase class II, CD53, Neuregulin 1, Ephrin-B2, Ephrin-B, HMG1,2, N-Ras, IBP, BTG1, MKL2(MRTF-B)
biological_process	protein polyubiquitination	217	0.000256779	0.00635772	30	Ubiquitin, NRDP1, UBE2E3, PSMB3, UBC, UBC7, Immunoproteasome (11S regulator), CHFR, RPS27A, PSMA3, UBE2G1, SASH1, ERCC8, UEV1A, UBE2C, PSME2, PSMA5, Cyclophilin 60, Histone deacetylase class II, PSME3, MARCH8 (c-MIR), c-IAP1, PSMB10, HIP-2, PSMA2, PSMB2, PSME1, MMS2, LRSAM1, ANAPC7
biological_process	protein localization to membrane	397	0.00026695	0.00658689	47	SSR-delta, rpL23a, RPL28, Golgin-45 (BLZF1), RPL19, SEC62, MRLC2, SPC12, RPL32, Galpha(q)-specific nucleotide-like GPCRs, RPL9, VAMP3, Optineurin, RAMP, SRP14, MYADM, TOM22, CGI-51, RPL34, NDPK 7, TRAM1, RPL36, RPS27A, RPL24, RPS25, RPL37A, RPL18a, ATG4C, RPL7, HSP70, RPS24, RPL31, RPS3A, Rab8B, YJEFN3, HDL, RAMP1, GCP16, Reep1, TM4SF9, RPL10A (CsA-19), Annexin II, RPLP2, RPL35, MRLC, CD147, Bid
biological_process	mitochondrial ATP synthesis coupled proton transport	20	0.000273648	0.00670419	7	ATP5J, ATP5H, ATP5F1, ATP5C, ATPK, ATP5G, ATP5D
biological_process	negative regulation of protein metabolic process	799	0.000274633	0.00670419	82	GSTP1, PRKRIP1, Ubiquitin, DAF, CTDSP2 (SCP2), Dematin, PPM1E, Cystatin C, JARID2, PSMB3, Sirtuin, CHP, Galpha(q)-specific nucleotide-like GPCRs, MIP-T3, 14-3-3 epsilon, UBC, CPEB1, eIF3S6, LATS1, AP-1, Ephrin-A receptors, SRP14, MYADM, BDKRB2, LRRK1, Immunoproteasome (11S regulator), BRK, Galpha(q)-specific peptide GPCRs, RKIP, EDNRB, RABGEF1, LXR-beta, Hdj-2, PP2C, OAZIN, TIMP3, RPS27A, TWIST1,…
biological_process	protein import into nucleus	140	0.000276356	0.00670419	22	IKK-gamma, Importin (karyopherin)-alpha, Karyopherin beta-3, POLA2, Calcineurin A (alpha), RBM22, Calcineurin B1, Karyopherin alpha 4, Galpha(i)-specific peptide GPCRs, Angiotensinogen, ING1, Importin (karyopherin)-beta, AP-1, Calcineurin A (catalytic), Galpha(q)-specific peptide GPCRs, Cofilin, non-muscle, NTF2, Calcineurin B (regulatory), Tob1, Cofilin, Phosphatase regulator (inhibitor), Ran
biological_process	protein targeting to nucleus	140	0.000276356	0.00670419	22	IKK-gamma, Importin (karyopherin)-alpha, Karyopherin beta-3, POLA2, Calcineurin A (alpha), RBM22, Calcineurin B1, Karyopherin alpha 4, Galpha(i)-specific peptide GPCRs, Angiotensinogen, ING1, Importin (karyopherin)-beta, AP-1, Calcineurin A (catalytic), Galpha(q)-specific peptide GPCRs, Cofilin, non-muscle, NTF2, Calcineurin B (regulatory), Tob1, Cofilin, Phosphatase regulator (inhibitor), Ran
biological_process	single-organism nuclear import	140	0.000276356	0.00670419	22	IKK-gamma, Importin (karyopherin)-alpha, Karyopherin beta-3, POLA2, Calcineurin A (alpha), RBM22, Calcineurin B1, Karyopherin alpha 4, Galpha(i)-specific peptide GPCRs, Angiotensinogen, ING1, Importin (karyopherin)-beta, AP-1, Calcineurin A (catalytic), Galpha(q)-specific peptide GPCRs, Cofilin, non-muscle, NTF2, Calcineurin B (regulatory), Tob1, Cofilin, Phosphatase regulator (inhibitor), Ran
biological_process	protein catabolic process	566	0.000277829	0.00671732	62	CARD7, Cathepsin L, Ubiquitin, NIX, KCTD10, PSMB3, Sirtuin, UBE2J1, UBC, Glypican-1, NPL4, CD2AP, UBC7, CFBP, Immunoproteasome (11S regulator), CHFR, C/EBP zeta, VPS37A, RAD23B, RPS27A, FAM125B, PSMA3, UBE2G1, Sirtuin2, ERCC8, Tom1L1, XTP3B, UBE2C, PSME2, PSMA5, FUS/DDIT3 fusion protein, Histone deacetylase class II, SIAH1, HSP70, SAD1 (USP39), Vps25, DnaJB9, PSME3, ERM proteins, NRF2, HDL, c-IAP…
biological_process	regulation of glycogen metabolic process	54	0.000279503	0.00673519	12	PPP1R3D, Galpha(q)-specific peptide GPCRs, SORBS1, PPP1R3B, HMGB1, PHK gamma (liver), HMG1,2, IGF-2, PHK gamma, Phosphatase regulator (inhibitor), mTOR, TSSC3
biological_process	organic hydroxy compound catabolic process	95	0.000281367	0.00675749	17	FLJ20297, SREC-I, MAOA, iPLA2, Inositol oxygenase, IMPA1, CYP4F12, MAO, PLA2, DHSO, HDL, ADHG, AK1D1, SARDH, Laforin, ADHX, ADH1
biological_process	response to nitrogen compound	1436	0.000290097	0.00690514	134	Cyclin G, BAD, GSTP1, AHR, COX-2 (PTGS2), Junctin, CARD7, PP2C alpha, Atp6v1g3, GABT, C/EBP, DAF, KYNU, Selenoprotein N, Karyopherin beta-3, MGST3, Dematin, Calcineurin A (alpha), AACS, SNAT, Sirtuin, Galpha(i)-specific peptide GPCRs, Galpha(q)-specific nucleotide-like GPCRs, Sortilin, Importin (karyopherin)-beta, p70 S6 kinases, DHPR, CPEB1, CARD9, HBXIP, AP-1, BCKD-E1alpha, PEMT, VCAM1, MTND4, …
biological_process	nucleoside monophosphate metabolic process	567	0.000291294	0.00690514	62	BAD, Smooth muscle myosin, ERCC6, Atp6v1g3, SURF1, MYL6, ATP5J, TCP1-theta, 8ODP, NDUFB3, RECQL, NDUFS8, Dynein, axonemal, heavy chains, XRCC2, AKD1, MTND4, ATP5H, DDX20, NDUFV2, NDUFA5, DDX47, UDP, COQ7, COX I, HSP60, AK3L1, ATP5F1, MTND1, ATP5C, NDUFS7, RecQ5, ATPK, MELC, HSP70, PUR9, Myosin X, UCK2, ATP5G, RNF213, GMP2, ATP6V1C1, MT-ND5, ATP6V1G, Midasin, KPR3, UQCRC2, DNAH10, ATP5G3, RHOBTB3,…
biological_process	regulation of cellular carbohydrate catabolic process	62	0.000291348	0.00690514	13	G3PT, PPP1R3D, Sgt1, Galpha(q)-specific peptide GPCRs, PPP1R3B, HMGB1, PHK gamma (liver), Histone deacetylase class II, c-Myc, HMG1,2, REDD1, PHK gamma, Phosphatase regulator (inhibitor)
biological_process	regulation of carbohydrate catabolic process	62	0.000291348	0.00690514	13	G3PT, PPP1R3D, Sgt1, Galpha(q)-specific peptide GPCRs, PPP1R3B, HMGB1, PHK gamma (liver), Histone deacetylase class II, c-Myc, HMG1,2, REDD1, PHK gamma, Phosphatase regulator (inhibitor)
biological_process	regulation of cellular carbohydrate metabolic process	229	0.000298182	0.00704394	31	BAD, G3PT, PPP1R3D, Sirtuin, CHP, Galpha(q)-specific nucleotide-like GPCRs, LCMT1, RAMP, Sgt1, Galpha(q)-specific peptide GPCRs, SORBS1, PPP1R3B, Asah3l, IBP4, HMGB1, PHK gamma (liver), Histone deacetylase class II, RAMP1, c-Myc, HMG1,2, IGF-2, REDD1, IBP, PLC-delta 1, PHK gamma, Phosphatase regulator (inhibitor), mTOR, PLC-delta, Fukutin, PTPN2, TSSC3
biological_process	hexose transport	87	0.000304948	0.00714195	16	GLUT5, Sortilin, GLUT1, HNF1, G6PT1, Galpha(q)-specific peptide GPCRs, MUNC18-3, GLUT2, SORBS1, SEH1L, PLA2, CD-MPR, Neuregulin 1, KLF15, HNF1-alpha, NUP37
biological_process	regulation of muscle organ development	160	0.000306531	0.00714195	24	SMYD1, CXADR, Sirtuin, WW45, p70 S6 kinases, Glypican-1, p70 S6 kinase1, C/EBP zeta, MIBP, TWIST1, Sirtuin2, RBP4, HMGB1, FUS/DDIT3 fusion protein, Histone deacetylase class II, CD53, Neuregulin 1, Ephrin-B2, Ephrin-B, HMG1,2, N-Ras, IBP, BTG1, MKL2(MRTF-B)
biological_process	regulation of muscle tissue development	160	0.000306531	0.00714195	24	SMYD1, CXADR, Sirtuin, WW45, p70 S6 kinases, Glypican-1, p70 S6 kinase1, C/EBP zeta, MIBP, TWIST1, Sirtuin2, RBP4, HMGB1, FUS/DDIT3 fusion protein, Histone deacetylase class II, CD53, Neuregulin 1, Ephrin-B2, Ephrin-B, HMG1,2, N-Ras, IBP, BTG1, MKL2(MRTF-B)
biological_process	DNA damage response, detection of DNA damage	10	0.000307287	0.00714195	5	MRPS9, MRPS35, PARP-1, Hdj-2, MRPS11
biological_process	peptidyl-threonine dephosphorylation	10	0.000307287	0.00714195	5	PP2C alpha, PPM1E, PP2C, WIP1, MKP-1
biological_process	RNA splicing	367	0.000313816	0.00725765	44	CAPER, Sen15, SF3B2, POLR2B, RBM22, hnRNP H3, RPB6, U5-15kD, CPSF7, MBNL2, hRPB11, Cyclophilin G, P29, DDX20, RNUXA, DDX47, PPIL1, PRPF18, DDX41, snRNP-E, PRPF38A, hnRNP F, FUS/DDIT3 fusion protein, P84, HSP70, SFRS4, SAD1 (USP39), DAM1, SAP18, SNRPD1 (SMD1), PRPF4B, U2AF-65, LOC100131530, TGS1, LSm7, RBM35A, DDX46, PHF5A, MORG1, SF4, PAP1, Phosphatase regulator (inhibitor), TRA2A, RBM17
biological_process	regulation of apoptotic signaling pathway	489	0.00031428	0.00725765	55	BAD, GSTP1, BS69, Peroxiredoxin, Calcineurin B1, Cortactin, Sirtuin, Bcl-G, Galpha(i)-specific peptide GPCRs, Galpha(q)-specific nucleotide-like GPCRs, 14-3-3 epsilon, Angiotensinogen, p70 S6 kinases, BDKRB2, p70 S6 kinase1, SNAIL1, RAD9A, Immunoproteasome (11S regulator), iPLA2, Calcineurin A (catalytic), Galpha(q)-specific peptide GPCRs, TRADD, PA2G6, PARL, VDAC 2, GATA-1, 14-3-3 eta, Galpha(s)…
biological_process	regulation of leukocyte cell-cell adhesion	6	0.00031565	0.00726601	4	GSTP1, HAS, CD44, HAS2
biological_process	ribonucleotide biosynthetic process	180	0.000323488	0.00742271	26	SURF1, Guanylate cyclase, GUCY1B1, ATP5J, Galpha(q)-specific nucleotide-like GPCRs, NDPK C, AKD1, RAMP, ATP5H, PPCDC, NDPK 7, UDP, COASY, AK3L1, Galpha(s)-specific nucleotide-like GPCRs, ATP5F1, ATP5C, ATPK, PUR9, UCK2, ATP5G, ATP5G3, Adenosine A2a receptor, Guanylate cyclase beta, PUR4, ATP5D
biological_process	response to redox state	15	0.000329756	0.00749492	6	Sirtuin, GLRX2, Sirtuin2, Glutaredoxin, ADHX, RNF7
biological_process	positive regulation of penile erection	15	0.000329756	0.00749492	6	Galpha(q)-specific nucleotide-like GPCRs, Galpha(s)-specific prostanoid GPCRs, Galpha(q)-specific peptide GPCRs, EDNRB, OT-NPI, PGD2R
biological_process	protein oxidation	15	0.000329756	0.00749492	6	Pre beta-1 HDL, Peroxiredoxin, APOA1, LOC388630, HDL, Nascent HDL
biological_process	positive regulation of leukocyte cell-cell adhesion	3	0.000338859	0.00754432	3	HAS, CD44, HAS2
biological_process	DNA protection	3	0.000338859	0.00754432	3	8ODP, GLRX2, Glutaredoxin
biological_process	positive regulation of monocyte aggregation	3	0.000338859	0.00754432	3	HAS, CD44, HAS2
biological_process	posterior midgut development	3	0.000338859	0.00754432	3	Galpha(q)-specific peptide GPCRs, EDNRB, RET
biological_process	regulation of monocyte aggregation	3	0.000338859	0.00754432	3	HAS, CD44, HAS2
biological_process	glutathione metabolic process	71	0.000339259	0.00754432	14	GSTP1, MGST3, CNDP2, GSTK1, MGST, GLRX2, Gamma-glutamyltranspeptidase, SOD2, G6PD, GGT5, MGST2, Adult hemoglobin, MDP1, Glutaredoxin
biological_process	vasodilation	71	0.000339259	0.00754432	14	Guanylate cyclase, Galpha(i)-specific peptide GPCRs, Galpha(q)-specific nucleotide-like GPCRs, Angiotensinogen, BDKRB2, Galpha(q)-specific peptide GPCRs, EDNRB, Albumin, Galpha(s)-specific nucleotide-like GPCRs, SOD2, G6PD, HDL, BBS6, Adenosine A2a receptor
biological_process	regulation of endopeptidase activity	491	0.000347729	0.00770888	55	BAD, Junctin, CARD7, Peroxiredoxin, HC II, Cystatin C, Sirtuin, ITIH5L, Galpha(q)-specific nucleotide-like GPCRs, 14-3-3 epsilon, Angiotensinogen, STATIP1, IFT57 (HIPPI), HBXIP, Ephrin-A receptors, PEDF (serpinF1), Immunoproteasome (11S regulator), Galpha(q)-specific peptide GPCRs, RKIP, TRADD, RENBP, PP2C, PRDX5, TIMP3, CTGF, HSP60, Asah3l, Galpha(s)-specific nucleotide-like GPCRs, HSP47, HMGB1,…
biological_process	Fc receptor signaling pathway	326	0.000360199	0.00793702	40	BAD, Ubiquitin, IKK-gamma, Calcineurin A (alpha), Calcineurin B1, ARPC1A, p70 S6 kinases, UBC, AP-1, iPLA2, Calcineurin A (catalytic), Cofilin, non-muscle, PA2G6, PDGF-B, ATF/CREB, PP2C, RPS27A, GRB2, GAB1, UEV1A, PLA2, PDK (PDPK1), Myosin X, PHLPPL, GRAP2, ARPC1, Neuregulin 1, ARPC3, Calcineurin B (regulatory), N-Ras, Gab, SIN1, WIPF3, H-Ras, PDPK2, ARPC2, Betacellulin, Cofilin, mTOR, 14-3-3
biological_process	vesicle-mediated transport	1331	0.000360223	0.00793702	125	KDELR, Syntaxin 6, Pre beta-1 HDL, Rab-1A, Ferritin, Golgin-45 (BLZF1), SNX2, C/EBP, JAB1, Dematin, LAMP1, Vps26A, Spir-1, ARPC1A, Cortactin, ORP-family, Galpha(i)-specific peptide GPCRs, BET3 (TRAPPC3), CHP, VPS41, Galpha(q)-specific nucleotide-like GPCRs, HSPC176, APOA1, Sortilin, CGI-141, SREC-I, COPZ1, MANR, VAMP3, COP-zeta, RAB9P40, ARF3, Eps15, VEGF-D, Optineurin, RAMP, VPS54, FAM109A, ARH,…
biological_process	regulation of cell motility	747	0.000366123	0.00802147	77	COX-2 (PTGS2), HAS, NRDP1, Dematin, Chordin, ORP-family, Galpha(i)-specific peptide GPCRs, S1P1 receptor, ORP8, Galpha(q)-specific nucleotide-like GPCRs, Angiotensinogen, Galpha(s)-specific prostanoid GPCRs, p70 S6 kinases, BBS4, C15orf38, gp130, Ccbe1, MCAM, VEGF-D, OSM receptor, SSX2IP, Ephrin-A receptors, SCAI, PEDF (serpinF1), MYADM, p70 S6 kinase1, SNAIL1, Galpha(q)-specific peptide GPCRs, R…
biological_process	regulation of carbohydrate metabolic process	242	0.000367475	0.00802147	32	BAD, G3PT, PPP1R3D, Sirtuin, CHP, Galpha(q)-specific nucleotide-like GPCRs, LCMT1, RAMP, Sgt1, Galpha(q)-specific peptide GPCRs, PDGF-B, SORBS1, PPP1R3B, Asah3l, IBP4, HMGB1, PHK gamma (liver), Histone deacetylase class II, RAMP1, c-Myc, HMG1,2, IGF-2, REDD1, IBP, PLC-delta 1, PHK gamma, Phosphatase regulator (inhibitor), mTOR, PLC-delta, Fukutin, PTPN2, TSSC3
biological_process	protein ADP-ribosylation	27	0.000368233	0.00802147	8	Sirtuin4, Sirtuin, PARP-1, PARP-16, VPARP, Sirtuin6, Sirtuin2, TIPARP
biological_process	positive regulation of transferase activity	759	0.000368509	0.00802147	78	BAD, ATF-4, KDELR, Pre beta-1 HDL, Peroxiredoxin, Ubiquitin, ERCC6, IKK-gamma, DNAJB11, CTDSP2 (SCP2), G5pr, HIC, PSMB3, Sirtuin, Galpha(i)-specific peptide GPCRs, Galpha(q)-specific nucleotide-like GPCRs, APOA1, Angiotensinogen, TPL2(MAP3K8), UBC, MRE11, POT1, Ephrin-A receptors, Immunoproteasome (11S regulator), C/EBP zeta, Galpha(q)-specific peptide GPCRs, VIP32, PARP-16, PDGF-B, ATF/CREB, PP2…
biological_process	positive regulation of protein modification process	1122	0.00037556	0.00815033	108	RASSF5, ATF-4, KDELR, Peroxiredoxin, Ubiquitin, ERCC6, IKK-gamma, DNAJB11, CTDSP2 (SCP2), G5pr, HIC, JARID2, PSMB3, Sirtuin, Galpha(i)-specific peptide GPCRs, CHP, Galpha(q)-specific nucleotide-like GPCRs, Angiotensinogen, TPL2(MAP3K8), UBC, MSK1/2 (RPS6KA5/4), gp130, MRE11, OSM receptor, NDFIP2, LATS1, Ephrin-A receptors, MSK1, RAMP, LRRK1, Immunoproteasome (11S regulator), iPLA2, C/EBP zeta, Ga…
biological_process	regulation of cell communication	3381	0.000376966	0.00815627	283	SCAP2, BAD, GSTP1, BS69, Pre beta-1 HDL, Rab-3B, COX-2 (PTGS2), Junctin, PP2C alpha, Peroxiredoxin, Ubiquitin, ERCC6, SMP30, IKK-gamma, Sirtuin4, DAF, Galectin-1, JAB1, PLEKHA1 (TAPP1), TMBIM4, STK36, Guanylate cyclase, NRDP1, Dematin, Calcineurin A (alpha), Calcineurin B1, PP2135, Chordin, RASSF2, SPC12, HIC, GADD34, AIP, AACS, Cortactin, ORP-family, Ephrin-A receptor 3, Sirtuin, Bcl-G, GIT1, Ga…
biological_process	monosaccharide transport	89	0.000398338	0.00858028	16	GLUT5, Sortilin, GLUT1, HNF1, G6PT1, Galpha(q)-specific peptide GPCRs, MUNC18-3, GLUT2, SORBS1, SEH1L, PLA2, CD-MPR, Neuregulin 1, KLF15, HNF1-alpha, NUP37
biological_process	regulation of I-kappaB kinase/NF-kappaB signaling	285	0.000400592	0.00858028	36	GSTP1, BS69, COX-2 (PTGS2), PP2C alpha, Peroxiredoxin, Ubiquitin, IKK-gamma, Galectin-1, Sirtuin, Galpha(i)-specific peptide GPCRs, CGI-141, TNIP1, UBC, CARD9, NDFIP2, NOD3, VAPA, Galpha(q)-specific peptide GPCRs, TRADD, C18orf32, PP2C, ABIN-2, Olfactomedin-4, RPS27A, BCAP, UEV1A, RhoC, RIPK2, PDK (PDPK1), c-IAP1, ZA20D3, TRAF5, PAR2, PDPK2, NDFIP1, Galpha(i)-specific EDG GPCRs
biological_process	cellular component assembly involved in morphogenesis	264	0.000401494	0.00858028	34	Smooth muscle myosin, CLUAP1, STK36, TMEM17, MIP-T3, BBS4, Glypican-1, IFT57 (HIPPI), C11orf60, FLJ12571, WDR35, SAC3, RAB3IP, KAD7, CD9, SNX10, PLA2, CCDC41, IFT74, PAFAH alpha (LIS1), BBS9, B-chimaerin, TTC30B, BBS10, PCM1, BBS6, FLJ22688, ARL13B, C14orf45, MRLC, Cofilin, LOC51057, Dynein 2, cytoplasmic, light intermediate chain, SEC23IP
biological_process	circadian sleep/wake cycle process	41	0.000402517	0.00858028	10	Cystatin C, Galpha(i)-specific peptide GPCRs, Galpha(q)-specific nucleotide-like GPCRs, Galpha(q)-specific peptide GPCRs, Albumin, GPR14, Galpha(s)-specific peptide GPCRs, SRD5A1, Galpha(s)-specific nucleotide-like GPCRs, Adenosine A2a receptor
biological_process	regulation of leukocyte degranulation	41	0.000402517	0.00858028	10	LAMP1, Galpha(i)-specific peptide GPCRs, Galpha(q)-specific nucleotide-like GPCRs, Galpha(q)-specific peptide GPCRs, RABGEF1, Galpha(s)-specific nucleotide-like GPCRs, PDK (PDPK1), PAR2, Gab, PDPK2
biological_process	sleep	34	0.000405869	0.00860245	9	Cystatin C, Galpha(s)-specific prostanoid GPCRs, AP-1, Galpha(q)-specific peptide GPCRs, OT-NPI, SRD5A1, PGD2R, Fra-2, JunD/Fra-2
biological_process	regulation of locomotion	821	0.000405945	0.00860245	83	COX-2 (PTGS2), HAS, NRDP1, Dematin, Chordin, ORP-family, Galpha(i)-specific peptide GPCRs, S1P1 receptor, ORP8, Galpha(q)-specific nucleotide-like GPCRs, Angiotensinogen, Galpha(s)-specific prostanoid GPCRs, p70 S6 kinases, BBS4, C15orf38, gp130, Ccbe1, MRE11, MCAM, VEGF-D, OSM receptor, SSX2IP, Ephrin-A receptors, SCAI, PEDF (serpinF1), MYADM, p70 S6 kinase1, SNAIL1, Galpha(q)-specific peptide G…
biological_process	positive regulation of mitochondrion organization	81	0.0004307	0.00908996	15	BAD, Calcineurin B1, 14-3-3 epsilon, iPLA2, Calcineurin A (catalytic), PA2G6, Ccdc56, 14-3-3 eta, PLA2, Fis1, Calcineurin B (regulatory), 14-3-3 zeta/delta, ATPI, Bid, 14-3-3
biological_process	cholesterol metabolic process	154	0.000431473	0.00908996	23	Pre beta-1 HDL, SC4MOL, C/EBP, ORP-family, APOA1, SREC-I, FDFT1, HNF1, ARH, HMGCS1, RXR, INSIG1, DHB4, G6PD, HDL, DHCR7, PCSK9, AK1D1, Cholesterol 25-hydroxylase, Nascent HDL, HNF1-alpha, CNBP, CYB5R3
biological_process	purine ribonucleoside monophosphate metabolic process	542	0.000452784	0.0095111	59	BAD, Smooth muscle myosin, ERCC6, Atp6v1g3, SURF1, MYL6, ATP5J, TCP1-theta, 8ODP, NDUFB3, RECQL, NDUFS8, Dynein, axonemal, heavy chains, XRCC2, AKD1, MTND4, ATP5H, DDX20, NDUFV2, NDUFA5, DDX47, COQ7, COX I, HSP60, AK3L1, ATP5F1, MTND1, ATP5C, NDUFS7, RecQ5, ATPK, MELC, HSP70, PUR9, Myosin X, ATP5G, RNF213, GMP2, ATP6V1C1, MT-ND5, ATP6V1G, Midasin, UQCRC2, DNAH10, ATP5G3, RHOBTB3, NDUFA6, ATP6V1C,…
biological_process	purine ribonucleotide metabolic process	969	0.000457259	0.00957719	95	BAD, Rab-1A, Smooth muscle myosin, ERCC6, Atp6v1g3, SURF1, Guanylate cyclase, MYL6, GUCY1B1, ATP5J, TCP1-theta, 8ODP, Galpha(q)-specific nucleotide-like GPCRs, NDUFB3, E-Ras, NDPK C, RECQL, WRCH-1, NDUFS8, Dynein, axonemal, heavy chains, ARF3, M-Ras, XRCC2, AKD1, RAMP, MTND4, ATP5H, DDX20, NDUFV2, NDUFA5, Tubulin alpha, DDX47, PPCDC, Nudt7, NDPK 7, RHEB2, GNL3L, COQ7, COX I, HSP60, COASY, AK3L1, …
biological_process	negative regulation of phosphorylation	429	0.000460184	0.0096105	49	GSTP1, BS69, PRKRIP1, CTDSP2 (SCP2), Dematin, PPM1E, Sirtuin, CHP, Galpha(q)-specific nucleotide-like GPCRs, MIP-T3, 14-3-3 epsilon, TNIP1, LATS1, AP-1, Ephrin-A receptors, MYADM, BDKRB2, LRRK1, BRK, Galpha(q)-specific peptide GPCRs, RKIP, RABGEF1, Hdj-2, PP2C, TWIST1, SAB, Sirtuin2, Galpha(s)-specific nucleotide-like GPCRs, HSP70, PDK (PDPK1), PAFAH alpha (LIS1), HDL, Protor-2, GPS1, c-Myc, JKAP…
biological_process	regulation of polysaccharide metabolic process	65	0.000473741	0.00985016	13	PPP1R3D, Galpha(q)-specific peptide GPCRs, PDGF-B, SORBS1, PPP1R3B, HMGB1, PHK gamma (liver), HMG1,2, IGF-2, PHK gamma, Phosphatase regulator (inhibitor), mTOR, TSSC3
biological_process	purine nucleoside monophosphate metabolic process	543	0.000474393	0.00985016	59	BAD, Smooth muscle myosin, ERCC6, Atp6v1g3, SURF1, MYL6, ATP5J, TCP1-theta, 8ODP, NDUFB3, RECQL, NDUFS8, Dynein, axonemal, heavy chains, XRCC2, AKD1, MTND4, ATP5H, DDX20, NDUFV2, NDUFA5, DDX47, COQ7, COX I, HSP60, AK3L1, ATP5F1, MTND1, ATP5C, NDUFS7, RecQ5, ATPK, MELC, HSP70, PUR9, Myosin X, ATP5G, RNF213, GMP2, ATP6V1C1, MT-ND5, ATP6V1G, Midasin, UQCRC2, DNAH10, ATP5G3, RHOBTB3, NDUFA6, ATP6V1C,…
biological_process	nuclear division	555	0.000485411	0.01005	60	Cyclin G, SPBC25, Ubiquitin, DIS3L2, FANCA, Spir-1, DSN1, DCTN2, Sirtuin, MASTL, U5-15kD, Cyclin G2, WAPAL, CPEB1, MRE11, KNSL1, Centrin 3, MKLP2, LATS1, XRCC2, CD2AP, CENP-T, SUV39H2, CHFR, ATF/CREB, CAS-L, CHMP1A, RPL24, HEPACAM2, Sirtuin2, SEH1L, Alpha-endosulfine, RecQ5, UBE2C, RBBP8 (CtIP), TPX2, SIAH1, HSP70, Dynein, axonemal, light chains, TMEM48, PAFAH alpha (LIS1), p58/GTA, Hice-1, MNS1,…
biological_process	oxidative phosphorylation	82	0.000493675	0.0101352	15	SURF1, NDUFB3, NDUFS8, MTND4, NDUFV2, NDUFA5, COQ7, COX I, MTND1, ATP5C, NDUFS7, MT-ND5, UQCRC2, NDUFA6, ATP5D
biological_process	regulation of cell-cell adhesion involved in gastrulation	16	0.000496561	0.0101352	6	Pre beta-1 HDL, APOA1, MYADM, HDL, KLF4, Nascent HDL
biological_process	peptidyl-methionine modification	16	0.000496561	0.0101352	6	Pre beta-1 HDL, APOA1, METAP1, FLJ14154, HDL, Nascent HDL
biological_process	intra-S DNA damage checkpoint	16	0.000496561	0.0101352	6	MRE11, AP-1, RAD9A, ATF/CREB, TIPIN, RAD9
biological_process	negative regulation of heterotypic cell-cell adhesion	16	0.000496561	0.0101352	6	Pre beta-1 HDL, APOA1, MYADM, HDL, KLF4, Nascent HDL
biological_process	negative regulation of cellular response to growth factor stimulus	127	0.000498867	0.0101535	20	PP2C alpha, Ubiquitin, GADD34, Sirtuin, Galpha(i)-specific peptide GPCRs, Angiotensinogen, UBC, Glypican-1, Galpha(q)-specific peptide GPCRs, PP2C, RPS27A, Caveolin-2, Chondromodulin-I, HSP70, PDK (PDPK1), PRSS11 (HtrA1), FLJ22688, PDPK2, Phosphatase regulator (inhibitor), MMRN2
biological_process	enzyme linked receptor protein signaling pathway	1021	0.000510002	0.0103509	99	BAD, PP2C alpha, Ubiquitin, Atp6v1g3, OMgp, PLEKHA1 (TAPP1), Guanylate cyclase, PP2135, Chordin, RASSF2, GADD34, Ephrin-A receptor 3, Sirtuin, Galpha(q)-specific nucleotide-like GPCRs, 14-3-3 epsilon, CDK9, Sortilin, p70 S6 kinases, UBC, MSK1/2 (RPS6KA5/4), FIBL-6, PDGFRL, gp130, Eps15, VEGF-D, OSM receptor, AP-1, Ephrin-A receptors, MSK1, TGIF, BDKRB2, p70 S6 kinase1, HNF1, PARP-1, Galpha(q)-spe…
biological_process	negative regulation of apoptotic process	1022	0.000527217	0.0105607	99	Cyclin G, BAD, GSTP1, Peroxiredoxin, Ubiquitin, C/EBP, NIX, TMBIM4, UNG1, PSMB3, Sirtuin, Galpha(i)-specific peptide GPCRs, Galpha(q)-specific nucleotide-like GPCRs, Angiotensinogen, p70 S6 kinases, UBC, gp130, XPG, OSM receptor, HBXIP, XRCC2, AP-1, Optineurin, RAMP, p70 S6 kinase1, SNAIL1, HNF1, Immunoproteasome (11S regulator), Galpha(q)-specific peptide GPCRs, EDNRB, Cofilin, non-muscle, Album…
biological_process	substantia nigra development	74	0.000528299	0.0105607	14	ATP5J, Sirtuin, 14-3-3 epsilon, Myelin basic protein, BASP1, MAO, Sirtuin2, 14-3-3 eta, ATP5F1, HSP70, G6PD, Histone H2, SIN1, 14-3-3
biological_process	blood vessel maturation	11	0.000531001	0.0105607	5	S1P1 receptor, C/EBP zeta, CD44, FUS/DDIT3 fusion protein, Galpha(i)-specific EDG GPCRs
biological_process	fatty acid beta-oxidation using acyl-CoA oxidase	11	0.000531001	0.0105607	5	CRAT, ACOX1, ACAA1, DHB4, ACOX2
biological_process	regulation of store-operated calcium channel activity	11	0.000531001	0.0105607	5	Junctin, STIM2, iPLA2, PA2G6, PLA2
biological_process	purine ribonucleotide biosynthetic process	166	0.000531665	0.0105607	24	SURF1, Guanylate cyclase, GUCY1B1, ATP5J, Galpha(q)-specific nucleotide-like GPCRs, NDPK C, AKD1, RAMP, ATP5H, PPCDC, NDPK 7, COASY, AK3L1, Galpha(s)-specific nucleotide-like GPCRs, ATP5F1, ATP5C, ATPK, PUR9, ATP5G, ATP5G3, Adenosine A2a receptor, Guanylate cyclase beta, PUR4, ATP5D
biological_process	positive regulation of cellular response to insulin stimulus	22	0.000532064	0.0105607	7	ORP-family, Sirtuin, ORP8, PP2C, TIG2, IGF-2, AdipoR1
biological_process	formation of translation preinitiation complex	22	0.000532064	0.0105607	7	eIF3S6, eIF3S7, eIF3S2, MCT-1, GA17, EIF3EIP, DENR
biological_process	nucleoside metabolic process	974	0.00054245	0.0107333	95	BAD, Rab-1A, Smooth muscle myosin, ERCC6, Atp6v1g3, DCTD, SURF1, MYL6, ATP5J, TCP1-theta, 8ODP, NDUFB3, E-Ras, NDPK C, RECQL, Galpha(s)-specific prostanoid GPCRs, WRCH-1, NDUFS8, Dynein, axonemal, heavy chains, ARF3, M-Ras, XRCC2, AKD1, PEMT, MTND4, ATP5H, DDX20, NDUFV2, NDUFA5, Tubulin alpha, DDX47, PPCDC, Nudt7, NDPK 7, UDP, RHEB2, GNL3L, COQ7, COX I, HSP60, COASY, AK3L1, ATP5F1, MTND1, ATP5C, …
biological_process	cellular response to extracellular stimulus	279	0.000543743	0.0107333	35	GSTP1, Rab-1A, Importin (karyopherin)-alpha, Sirtuin, 8ODP, Galpha(q)-specific nucleotide-like GPCRs, GLUT1, AP-1, Optineurin, Galpha(q)-specific peptide GPCRs, Max, Albumin, ATF/CREB, PP2C, UDP, GLRX2, CHMP1A, NBR1, SRD5A1, Sirtuin2, Galpha(s)-specific nucleotide-like GPCRs, ATG4C, Histone deacetylase class II, HSP70, WIP1, PCSK9, IRT-1, ACAT2, ABP1, MT-TRX, Rab-23, Glutaredoxin, NUAK2, mTOR, TR…
biological_process	regulation of fibroblast proliferation	128	0.000553231	0.0108908	20	GSTP1, Ferritin, Galpha(i)-specific peptide GPCRs, Angiotensinogen, WAPAL, AP-1, TGIF, Galpha(q)-specific peptide GPCRs, PDGF-B, GPR14, PLA2, RNaseh2b, SOD2, Fra-2, c-Myc, Annexin II, FTH1, JunD/Fra-2, Betacellulin, CDK6
biological_process	steroid metabolic process	344	0.000556592	0.0109271	41	Pre beta-1 HDL, SC4MOL, C/EBP, PLEKHA1 (TAPP1), TER, ORP-family, APOA1, SREC-I, FDFT1, HNF1, ARH, G6PT1, HMGCS1, PBR, Albumin, ACAA1, RXR, INSIG1, SRD5A1, 14-3-3 eta, DHB4, G6PD, SCD, HDL, DHCR7, PCSK9, AK1D1, Cholesterol 25-hydroxylase, Nascent HDL, HNF1-alpha, CNBP, SULT2B1, BAAT, ACOX2, TIMP1, TIPARP, CYB5R3, CALB1, Prolactin receptor, SULT1A2, 14-3-3
biological_process	nuclear transport	301	0.000567148	0.0111041	37	NMD3, IKK-gamma, Importin (karyopherin)-alpha, Karyopherin beta-3, POLA2, Calcineurin A (alpha), RBM22, Calcineurin B1, Karyopherin alpha 4, CIP29, Galpha(i)-specific peptide GPCRs, CHP, Angiotensinogen, ING1, Importin (karyopherin)-beta, MLX, AP-1, Calcineurin A (catalytic), Galpha(q)-specific peptide GPCRs, Cofilin, non-muscle, RNUXA, ENY2, eIF6 (ITGB4BP), SDAD1, NTF2, P84, HSP70, SFRS4, Dynein…
biological_process	DNA-dependent DNA replication	119	0.000572593	0.0111803	19	POLE3-POLE4 complex, POLA2, CDK9, RFC2, RPA4, DNA polymerase kappa, ORC5L, POLE4, POLE2, DNA polymerase mu, GINS2, DNA ligase I, RFC5, P84, SLD5, FANCM, TIPIN, Small RR subunit, MCM8
biological_process	ATP metabolic process	513	0.000583347	0.0113595	56	BAD, Smooth muscle myosin, ERCC6, Atp6v1g3, SURF1, MYL6, ATP5J, TCP1-theta, 8ODP, NDUFB3, RECQL, NDUFS8, Dynein, axonemal, heavy chains, XRCC2, AKD1, MTND4, ATP5H, DDX20, NDUFV2, NDUFA5, DDX47, COQ7, COX I, HSP60, AK3L1, ATP5F1, MTND1, ATP5C, NDUFS7, RecQ5, ATPK, MELC, HSP70, Myosin X, ATP5G, RNF213, ATP6V1C1, MT-ND5, ATP6V1G, Midasin, UQCRC2, DNAH10, ATP5G3, RHOBTB3, NDUFA6, ATP6V1C, ATAD1, DDX4…
biological_process	reactive oxygen species metabolic process	110	0.000585679	0.0113742	18	Peroxiredoxin, NNTM, PDGF-B, Alpha1-globin, PRDX5, CTGF, EPHX2, PLA2, SOD2, SOD3 (EC-SOD), YJEFN3, NQO1, Adult hemoglobin, REDD1, ATPI, LRRC33, IGFBP7/8, NSGPeroxidase
biological_process	alpha-amino acid metabolic process	249	0.000607413	0.0117645	32	Peroxiredoxin, Sirtuin4, KYNU, Sirtuin, Asrgl1, KMO, AL7A1, DHPR, PEMT, SDHL, SEPHS2, SPSY, ACMSD, TYRP2, 3HIDH, OAT, GLSK, Gamma-glutamyltranspeptidase, DCOR, PUR9, DCoH, THNSL2, IVD, MDP1, DHFR, HUTH, AGT2, BAAT, SARDH, DUE-B, PUR4, ENOPH1
biological_process	response to nutrient	390	0.00062073	0.0119902	45	GSTP1, Pre beta-1 HDL, COX-2 (PTGS2), Importin (karyopherin)-alpha, C/EBP, KYNU, AACS, Galpha(i)-specific peptide GPCRs, APOA1, p70 S6 kinases, gp130, OSM receptor, BCKD-E1alpha, PEMT, VCAM1, p70 S6 kinase1, SDHL, C/EBP zeta, G6PT1, HMGCS1, Galpha(q)-specific peptide GPCRs, PBR, SLC27A4, Albumin, ATF/CREB, TIMP3, CHMP1A, HMBS, ACAA1, RXR, Alpha-endosulfine, PLA2, CD44, FUS/DDIT3 fusion protein, S…
biological_process	regulation of cell cycle	1101	0.000625042	0.0120413	105	Cyclin G, BAD, COX-2 (PTGS2), PP2C alpha, Ubiquitin, THAP1, JAB1, Guanylate cyclase, CTDSP2 (SCP2), GGTF-I-beta, GADD34, CCNL2, H-rev 107 protein, PSMB3, Sirtuin, MASTL, Galpha(i)-specific peptide GPCRs, THAP5, LCMT1, CDK9, p70 S6 kinases, UBC, Cyclin G2, BBS4, WAPAL, MRE11, MKLP2, LATS1, AP-1, Sgt1, p70 S6 kinase1, SNAIL1, P29, RAD9A, Immunoproteasome (11S regulator), Cyclin L1, CHFR, C/EBP zeta…
biological_process	cell projection assembly	260	0.000628287	0.0120715	33	CLUAP1, STK36, S1P1 receptor, TMEM17, MIP-T3, BBS4, IFT57 (HIPPI), CD2AP, C11orf60, FLJ12571, WDR35, PDGF-B, RAB3IP, KAD7, SNX10, PLA2, CCDC41, IFT74, ERM proteins, BAIAP2L2, BBS9, IRT-1, TTC30B, BBS10, PCM1, BBS6, FLJ22688, ARL13B, C14orf45, Galpha(i)-specific EDG GPCRs, LOC51057, Dynein 2, cytoplasmic, light intermediate chain, NSGPeroxidase
biological_process	nucleocytoplasmic transport	292	0.000632613	0.0121223	36	NMD3, IKK-gamma, Importin (karyopherin)-alpha, Karyopherin beta-3, POLA2, Calcineurin A (alpha), RBM22, Calcineurin B1, Karyopherin alpha 4, CIP29, Galpha(i)-specific peptide GPCRs, CHP, Angiotensinogen, ING1, Importin (karyopherin)-beta, MLX, AP-1, Calcineurin A (catalytic), Galpha(q)-specific peptide GPCRs, Cofilin, non-muscle, RNUXA, ENY2, eIF6 (ITGB4BP), SDAD1, NTF2, P84, HSP70, SFRS4, U2AF-6…
biological_process	purine nucleotide metabolic process	991	0.000636922	0.0121725	96	BAD, Rab-1A, Smooth muscle myosin, ERCC6, Atp6v1g3, SURF1, Guanylate cyclase, MYL6, GUCY1B1, ATP5J, TCP1-theta, 8ODP, Galpha(q)-specific nucleotide-like GPCRs, NDUFB3, E-Ras, NDPK C, RECQL, WRCH-1, NDUFS8, Dynein, axonemal, heavy chains, ARF3, M-Ras, XRCC2, AKD1, RAMP, MTND4, ATP5H, DDX20, NDUFV2, NDUFA5, Tubulin alpha, DDX47, PPCDC, Nudt7, NDPK 7, RHEB2, GNL3L, COQ7, COX I, HSP60, COASY, AK3L1, …
biological_process	cellular nitrogen compound catabolic process	1189	0.000651096	0.0124061	112	rpL23a, RPL28, Rab-1A, UNR, Smooth muscle myosin, ERCC6, DIS3L2, Atp6v1g3, Importin (karyopherin)-alpha, RPL19, KYNU, MYL6, RPL32, ATP5J, TCP1-theta, 8ODP, E-Ras, RPL9, RECQL, KMO, Importin (karyopherin)-beta, WRCH-1, Hedls, Dynein, axonemal, heavy chains, eIF3S6, MRE11, ARF3, XPG, M-Ras, XRCC2, eRF1, XPA, ATP5H, RAD9A, DDX20, ACMSD, Tubulin alpha, DDX47, DROSHA, RPL34, Nudt7, UDP, RHEB2, RAD23B,…
biological_process	calcium-mediated signaling	111	0.000654314	0.0124061	18	Junctin, Dematin, Calcineurin A (alpha), Galpha(i)-specific peptide GPCRs, CHP, Galpha(q)-specific nucleotide-like GPCRs, DMPK, Calcineurin A (catalytic), Galpha(q)-specific peptide GPCRs, Neurocalcin delta, Galpha(s)-specific nucleotide-like GPCRs, TrkB, Histone deacetylase class II, PDK (PDPK1), Fis1, PDPK2, CXCR4, Phosphatase regulator (inhibitor)
biological_process	regulation of generation of precursor metabolites and energy	111	0.000654314	0.0124061	18	G3PT, PPP1R3D, Sgt1, Galpha(q)-specific peptide GPCRs, SORBS1, PPP1R3B, HMGB1, PHK gamma (liver), Histone deacetylase class II, c-Myc, HMG1,2, IGF-2, REDD1, PRELID1, PHK gamma, Phosphatase regulator (inhibitor), mTOR, TSSC3
biological_process	organelle fission	585	0.000658851	0.0124594	62	Cyclin G, SPBC25, Ubiquitin, DIS3L2, FANCA, Spir-1, DSN1, DCTN2, Sirtuin, MASTL, U5-15kD, Cyclin G2, WAPAL, CPEB1, MRE11, KNSL1, Centrin 3, MKLP2, LATS1, XRCC2, CD2AP, CENP-T, SUV39H2, CHFR, ATF/CREB, CAS-L, CHMP1A, ACOX1, RPL24, HEPACAM2, Sirtuin2, SEH1L, Alpha-endosulfine, RecQ5, UBE2C, RBBP8 (CtIP), TPX2, SIAH1, HSP70, Dynein, axonemal, light chains, TMEM48, PAFAH alpha (LIS1), Fis1, p58/GTA, …
biological_process	cell cycle checkpoint	282	0.000661459	0.012476	35	Cyclin G, Ubiquitin, PSMB3, UBC, Cyclin G2, RPA4, MRE11, AP-1, P29, RAD9A, Immunoproteasome (11S regulator), CHFR, ATF/CREB, PP2C, RPS27A, PSMA3, RPL24, UBE2C, PSME2, PSMA5, RBBP8 (CtIP), PSME3, PSMB10, APP-BP1, TIPIN, Histone H2, Histone H2A, PSMA2, H-Ras, CCDC98 (Abraxas), PSMB2, PSME1, RAD9, DNA-PK, ANAPC7
biological_process	nuclear-transcribed mRNA catabolic process	209	0.00067393	0.012678	28	rpL23a, RPL28, UNR, DIS3L2, RPL19, RPL32, RPL9, Hedls, eIF3S6, eRF1, RPL34, RPL36, RPS27A, RPL24, RPS25, RPL37A, RPL18a, RPL7, RPS24, RPL31, RPS3A, USP52, CNOT3, RPL10A (CsA-19), RPLP2, RPL35, LSm7, Dcp1b
biological_process	macromolecule modification	2880	0.000677035	0.0127032	243	SMYD1, Pre beta-1 HDL, EIF5A2, Rab-3B, Junctin, POLE3-POLE4 complex, PP2C alpha, Peroxiredoxin, Ubiquitin, GALNT13, DNAJB11, PIGF, Sirtuin4, FEM1C, JAB1, TTLL11, STK36, Guanylate cyclase, CTDSP2 (SCP2), KCTD10, NRDP1, UBE2E3, PPM1E, Calcineurin A (alpha), POLR2B, DC2, Calcineurin B1, GGTF-I-beta, Decorin proteoglycan, COPS3, PSMB3, SNAT, Ephrin-A receptor 3, Sirtuin, B3GN1, MASTL, LCMT1, UBE2J1, …
biological_process	negative regulation of nitric-oxide synthase biosynthetic process	7	0.000695718	0.0129102	4	GSTP1, GGTF-I-beta, GGTase-I, FTase-alpha
biological_process	isocitrate metabolic process	7	0.000695718	0.0129102	4	IDH3G, IDH2, IDH3A, ACON
biological_process	regulation of defense response to bacterium	7	0.000695718	0.0129102	4	Sirtuin, Galpha(q)-specific peptide GPCRs, Sirtuin2, PAR2
biological_process	astrocyte activation	7	0.000695718	0.0129102	4	Galpha(q)-specific nucleotide-like GPCRs, Angiotensinogen, Galpha(s)-specific nucleotide-like GPCRs, Adenosine A2a receptor
biological_process	regulation of protein localization	704	0.00069773	0.0129102	72	BAD, RASSF5, Pre beta-1 HDL, COX-2 (PTGS2), Junctin, CARD7, PP2C alpha, Peroxiredoxin, Importin (karyopherin)-alpha, RSL1D1, Karyopherin beta-3, Dematin, RBM22, Calcineurin B1, HIC, CCDC100, Sirtuin, Galpha(i)-specific peptide GPCRs, CHP, Galpha(q)-specific nucleotide-like GPCRs, APOA1, 14-3-3 epsilon, Angiotensinogen, Galpha(s)-specific prostanoid GPCRs, Importin (karyopherin)-beta, WAPAL, RanGA…
biological_process	regulation of DNA repair	76	0.000698817	0.0129102	14	C/EBP, Sirtuin, CDK9, C/EBPgamma, DEK, TWIST1, Sirtuin6, ERCC8, UEV1A, C12orf48, Histone H2, Histone H2A, CCDC98 (Abraxas), MMS2
biological_process	bile acid biosynthetic process	23	0.00071911	0.0132511	7	HNF1, DHB4, AK1D1, Cholesterol 25-hydroxylase, HNF1-alpha, BAAT, ACOX2
biological_process	regulation of proteolysis	705	0.000725621	0.013329	72	BAD, Junctin, CARD7, Peroxiredoxin, HC II, Cystatin C, ORP-family, Sirtuin, ITIH5L, Galpha(q)-specific nucleotide-like GPCRs, 14-3-3 epsilon, Angiotensinogen, STATIP1, IFT57 (HIPPI), HBXIP, Ephrin-A receptors, PEDF (serpinF1), Immunoproteasome (11S regulator), Galpha(q)-specific peptide GPCRs, RKIP, TRADD, RENBP, LXR-beta, PP2C, PRDX5, TIMP3, RAD23B, CTGF, HSP60, Sirtuin2, Asah3l, Galpha(s)-speci…
biological_process	response to starvation	210	0.000727039	0.013329	28	Rab-1A, AACS, Sirtuin, Galpha(i)-specific peptide GPCRs, GLUT1, AP-1, Optineurin, C/EBP zeta, Galpha(q)-specific peptide GPCRs, Max, Albumin, PP2C, UDP, NBR1, SRD5A1, Sirtuin2, AK3L1, ACAT1, ATG4C, FUS/DDIT3 fusion protein, Histone deacetylase class II, HSP70, WIP1, PCSK9, ABP1, Rab-23, NUAK2, TRS85 homolog
biological_process	circadian sleep/wake cycle	44	0.000735729	0.0134541	10	Cystatin C, Galpha(i)-specific peptide GPCRs, Galpha(q)-specific nucleotide-like GPCRs, Galpha(q)-specific peptide GPCRs, Albumin, GPR14, Galpha(s)-specific peptide GPCRs, SRD5A1, Galpha(s)-specific nucleotide-like GPCRs, Adenosine A2a receptor
biological_process	negative regulation of multicellular organismal process	553	0.000747148	0.0136284	59	GSTP1, Pre beta-1 HDL, AHR, COX-2 (PTGS2), Ubiquitin, CXADR, Guanylate cyclase, Cystatin C, PP2135, Galpha(i)-specific peptide GPCRs, Galpha(q)-specific nucleotide-like GPCRs, MIP-T3, APOA1, Angiotensinogen, WW45, UBC, MSK1/2 (RPS6KA5/4), CD2AP, P-cadherin, MSK1, HNF1, C/EBP zeta, G6PT1, Galpha(q)-specific peptide GPCRs, PBR, PDGF-B, PP2C, TAX1BP1, SAC3, OT-NPI, RPS27A, GPR14, TWIST1, GATA-1, CYP…
biological_process	heterocycle catabolic process	1194	0.000756311	0.0137607	112	rpL23a, RPL28, Rab-1A, UNR, Smooth muscle myosin, ERCC6, DIS3L2, Atp6v1g3, Importin (karyopherin)-alpha, RPL19, KYNU, MYL6, RPL32, ATP5J, TCP1-theta, 8ODP, E-Ras, RPL9, RECQL, KMO, Importin (karyopherin)-beta, WRCH-1, Hedls, Dynein, axonemal, heavy chains, eIF3S6, MRE11, ARF3, XPG, M-Ras, XRCC2, eRF1, XPA, ATP5H, RAD9A, DDX20, ACMSD, Tubulin alpha, DDX47, DROSHA, RPL34, Nudt7, UDP, RHEB2, RAD23B,…
biological_process	nucleoside diphosphate metabolic process	52	0.000774921	0.0140637	11	BAD, NDPK C, AKD1, Nudt7, NDPK 7, KAD7, AK3L1, ATP5C, RRM2, Small RR subunit, ATP5D
biological_process	ribonucleoside triphosphate biosynthetic process	77	0.000800201	0.014486	14	SURF1, ATP5J, NDPK C, AKD1, ATP5H, NDPK 7, AK3L1, ATP5F1, ATP5C, ATPK, UCK2, ATP5G, ATP5G3, ATP5D
biological_process	left/right pattern formation	30	0.000804728	0.0145315	8	CLUAP1, RP11-529I10.4, Dynein, axonemal, heavy chains, IFT57 (HIPPI), SNAIL1, NDPK 7, MNS1, ARL13B
biological_process	homeostatic process	1702	0.000811319	0.0146139	152	BAD, GSTP1, Pre beta-1 HDL, RG9MTD2, EIF5A2, SLC31A1, AHR, Junctin, MCR, HAS, Peroxiredoxin, Ubiquitin, Ferritin, ERCC6, SMP30, IKK-gamma, Atp6v1g3, BDH2, C/EBP, Claudin-16, DAF, Galectin-1, CXADR, Dematin, POLA2, Calcineurin A (alpha), G5pr, RASSF2, AACS, Ephrin-A receptor 3, Sirtuin, Galpha(i)-specific peptide GPCRs, CCDC109B, CHP, S1P1 receptor, Galpha(q)-specific nucleotide-like GPCRs, APOA1,…
biological_process	negative regulation of cellular process	4354	0.000824826	0.0148201	352	SCAP2, Cyclin G, BAD, SMYD1, RASSF5, GSTP1, BS69, Pre beta-1 HDL, AHR, COX-2 (PTGS2), Junctin, HAS, PRKRIP1, PP2C alpha, Peroxiredoxin, Ubiquitin, Ferritin, EMAPII, DIS3L2, OMgp, C/EBP, Sirtuin4, APXL, Galectin-1, NIX, PLEKHA1 (TAPP1), TMBIM4, CXADR, Guanylate cyclase, CTDSP2 (SCP2), NRDP1, Dematin, PPM1E, Calcineurin A (alpha), Cystatin C, PP2135, UNG1, Chordin, RASSF2, CIP29, THAP7, HIC, GADD34…
biological_process	negative regulation of protein phosphorylation	362	0.000829264	0.0148444	42	GSTP1, PRKRIP1, CTDSP2 (SCP2), Dematin, PPM1E, Sirtuin, CHP, Galpha(q)-specific nucleotide-like GPCRs, MIP-T3, 14-3-3 epsilon, LATS1, AP-1, Ephrin-A receptors, MYADM, BDKRB2, LRRK1, BRK, Galpha(q)-specific peptide GPCRs, RKIP, RABGEF1, Hdj-2, PP2C, TWIST1, SAB, Sirtuin2, Galpha(s)-specific nucleotide-like GPCRs, HSP70, PDK (PDPK1), HDL, Protor-2, GPS1, JKAP, PBK, RGS14, Adenosine A2a receptor, PD…
biological_process	glucose transport	86	0.000830297	0.0148444	15	GLUT5, Sortilin, GLUT1, HNF1, G6PT1, Galpha(q)-specific peptide GPCRs, MUNC18-3, GLUT2, SORBS1, SEH1L, PLA2, Neuregulin 1, KLF15, HNF1-alpha, NUP37
biological_process	negative regulation of cytokine production	212	0.000844331	0.0150393	28	GSTP1, Pre beta-1 HDL, Ubiquitin, PP2135, MIP-T3, APOA1, UBC, MSK1/2 (RPS6KA5/4), CD2AP, P-cadherin, MSK1, G6PT1, Galpha(q)-specific peptide GPCRs, PBR, PP2C, TAX1BP1, RPS27A, TWIST1, Galpha(s)-specific peptide GPCRs, MDA-5, Histone deacetylase class II, CMKLR1, CHID1, HDL, PAR2, KLF4, Nascent HDL, NDFIP1
biological_process	nucleobase-containing compound catabolic process	1136	0.000857019	0.0150393	107	rpL23a, RPL28, Rab-1A, UNR, Smooth muscle myosin, ERCC6, DIS3L2, Atp6v1g3, Importin (karyopherin)-alpha, RPL19, MYL6, RPL32, ATP5J, TCP1-theta, 8ODP, E-Ras, RPL9, RECQL, Importin (karyopherin)-beta, WRCH-1, Hedls, Dynein, axonemal, heavy chains, eIF3S6, MRE11, ARF3, XPG, M-Ras, XRCC2, eRF1, XPA, ATP5H, RAD9A, DDX20, Tubulin alpha, DDX47, DROSHA, RPL34, Nudt7, UDP, RHEB2, RAD23B, GNL3L, RPL36, RPS…
biological_process	response to aluminum ion	12	0.000858098	0.0150393	5	DHPR, MAO, HEM2, PLC-delta 1, PLC-delta
biological_process	cellular sodium ion homeostasis	12	0.000858098	0.0150393	5	MCR, Galpha(i)-specific peptide GPCRs, Angiotensinogen, Galpha(q)-specific peptide GPCRs, TMPRSS3
biological_process	ribonucleoprotein complex localization	12	0.000858098	0.0150393	5	NMD3, eIF6 (ITGB4BP), SDAD1, TGS1, Ran
biological_process	nonmotile primary cilium assembly	12	0.000858098	0.0150393	5	BBS4, BBS10, BBS6, FLJ22688, ARL13B
biological_process	negative regulation of chemokine production	12	0.000858098	0.0150393	5	GSTP1, G6PT1, Galpha(q)-specific peptide GPCRs, PAR2, KLF4
biological_process	mitochondrial membrane organization	69	0.000859986	0.0150393	13	BAD, NIX, AP-1, TOM22, CGI-51, ATF/CREB, HSP70, YJEFN3, c-Myc, HEBP2, LETM1, Bid, CHCHD3
biological_process	regulation of cellular amino acid metabolic process	69	0.000859986	0.0150393	13	PSMB3, Immunoproteasome (11S regulator), OAZIN, PSMA3, PSME2, DCOR, PSMA5, PSME3, NQO1, PSMB10, PSMA2, PSMB2, PSME1
biological_process	regulation of actin cytoskeleton organization	297	0.00086438	0.0150796	36	APXL, Dematin, PPM1E, ARPC1A, Ephrin-A receptor 3, Galpha(i)-specific peptide GPCRs, S1P1 receptor, Galpha(s)-specific prostanoid GPCRs, C15orf38, LATS1, CD2AP, Ephrin-A receptors, MYADM, CAPZA, Galpha(q)-specific peptide GPCRs, Cofilin, non-muscle, PP2C, CAPZA2, CTGF, cAMP-GEFI, GRB2, TACSTD2 (TROP2), M6B, ERM proteins, ARPC1, BAIAP2L2, ARPC3, PAR2, PHP14, H-Ras, ARPC2, Cofilin, mTOR, Galpha(i)-…
biological_process	mRNA catabolic process	223	0.000884576	0.0153915	29	rpL23a, RPL28, UNR, DIS3L2, RPL19, RPL32, RPL9, Hedls, eIF3S6, eRF1, RPL34, RPL36, RPS27A, RPL24, RPS25, RPL37A, RPL18a, RPL7, HSP70, RPS24, RPL31, RPS3A, USP52, CNOT3, RPL10A (CsA-19), RPLP2, RPL35, LSm7, Dcp1b
biological_process	regulation of response to DNA damage stimulus	162	0.000886534	0.0153915	23	C/EBP, Sirtuin, CDK9, C/EBPgamma, DEK, SNAIL1, RAD9A, TWIST1, Sirtuin6, ERCC8, UEV1A, CD44, RNaseh2b, P84, C12orf48, c-Myc, Histone H2, Histone H2A, CCDC98 (Abraxas), RAD9, FBH1, MMS2, PL scramblase 1
biological_process	mitotic cell cycle checkpoint	213	0.000908934	0.0157425	28	Cyclin G, Ubiquitin, PSMB3, UBC, MRE11, AP-1, P29, RAD9A, Immunoproteasome (11S regulator), CHFR, ATF/CREB, RPS27A, PSMA3, RPL24, UBE2C, PSME2, PSMA5, PSME3, PSMB10, APP-BP1, TIPIN, PSMA2, H-Ras, PSMB2, PSME1, RAD9, DNA-PK, ANAPC7
biological_process	purine-containing compound metabolic process	1053	0.000960722	0.0165995	100	BAD, Rab-1A, Smooth muscle myosin, ERCC6, Atp6v1g3, SURF1, Guanylate cyclase, MYL6, GUCY1B1, ATP5J, TCP1-theta, 8ODP, Galpha(q)-specific nucleotide-like GPCRs, NDUFB3, E-Ras, NDPK C, RECQL, Galpha(s)-specific prostanoid GPCRs, WRCH-1, NDUFS8, Dynein, axonemal, heavy chains, ARF3, M-Ras, XRCC2, AKD1, PEMT, RAMP, MTND4, ATP5H, DDX20, NDUFV2, NDUFA5, Tubulin alpha, DDX47, PPCDC, Nudt7, NDPK 7, RHEB2…
biological_process	negative regulation of programmed cell death	1041	0.000971422	0.0167443	99	Cyclin G, BAD, GSTP1, Peroxiredoxin, Ubiquitin, C/EBP, NIX, TMBIM4, UNG1, PSMB3, Sirtuin, Galpha(i)-specific peptide GPCRs, Galpha(q)-specific nucleotide-like GPCRs, Angiotensinogen, p70 S6 kinases, UBC, gp130, XPG, OSM receptor, HBXIP, XRCC2, AP-1, Optineurin, RAMP, p70 S6 kinase1, SNAIL1, HNF1, Immunoproteasome (11S regulator), Galpha(q)-specific peptide GPCRs, EDNRB, Cofilin, non-muscle, Album…
biological_process	regulation of establishment of protein localization	606	0.000976995	0.0168001	63	BAD, Pre beta-1 HDL, COX-2 (PTGS2), Junctin, CARD7, PP2C alpha, Peroxiredoxin, Importin (karyopherin)-alpha, Karyopherin beta-3, Dematin, RBM22, Calcineurin B1, HIC, Sirtuin, Galpha(i)-specific peptide GPCRs, CHP, Galpha(q)-specific nucleotide-like GPCRs, APOA1, 14-3-3 epsilon, Angiotensinogen, Galpha(s)-specific prostanoid GPCRs, Importin (karyopherin)-beta, RanGAP1, NDFIP2, LATS1, Ephrin-A rece…
biological_process	positive regulation of organelle organization	399	0.000999315	0.017143	45	BAD, SURF1, PPM1E, Calcineurin B1, JARID2, Sirtuin, Galpha(i)-specific peptide GPCRs, 14-3-3 epsilon, MSK1/2 (RPS6KA5/4), POT1, Ephrin-A receptors, MSK1, iPLA2, Calcineurin A (catalytic), Galpha(q)-specific peptide GPCRs, RKIP, Cofilin, non-muscle, PA2G6, PDGF-B, ATF/CREB, PP2C, Ccdc56, CTGF, cAMP-GEFI, GRB2, Sirtuin2, 14-3-3 eta, PLA2, Fis1, ARPC3, Calcineurin B (regulatory), PAR2, Annexin II, I…
biological_process	energy coupled proton transport, down electrochemical gradient	31	0.00101901	0.0173311	8	ATP5J, ATP5H, ATP5F1, ATP5C, ATPK, ATP5G, ATP5G3, ATP5D
biological_process	ATP synthesis coupled proton transport	31	0.00101901	0.0173311	8	ATP5J, ATP5H, ATP5F1, ATP5C, ATPK, ATP5G, ATP5G3, ATP5D
biological_process	regulation of necrotic cell death	31	0.00101901	0.0173311	8	AHR, Ferritin, PBR, Olfactomedin-4, c-IAP1, RIPK3, FTH1, HEBP2
biological_process	regulation of penile erection	18	0.0010199	0.0173311	6	Galpha(q)-specific nucleotide-like GPCRs, Galpha(s)-specific prostanoid GPCRs, Galpha(q)-specific peptide GPCRs, EDNRB, OT-NPI, PGD2R
biological_process	hydrogen transport	174	0.00104829	0.0176979	24	Atp6v1g3, SURF1, ATP5J, VAS1, GLUT1, NNTM, ATP5H, ADHFE1, COX I, ATP5F1, ATP5C, UQCRQPC, ATPK, SLC35A1, ATP5G, SLC35A3, ATP6V1C1, ATP6V1G, SLC25A3, COX III, ATP5G3, ATP6V1C, NHEDC1, ATP5D
biological_process	ribonucleoside monophosphate biosynthetic process	97	0.00105802	0.0176979	16	SURF1, ATP5J, AKD1, ATP5H, UDP, AK3L1, ATP5F1, ATP5C, ATPK, PUR9, UCK2, ATP5G, KPR3, ATP5G3, PUR4, ATP5D
biological_process	cholesterol homeostasis	97	0.00105802	0.0176979	16	Pre beta-1 HDL, Sirtuin, APOA1, DGAT2, ARH, G6PT1, ACSM3, LXR-beta, EPHX2, PLA2, ERM proteins, PG12B, HDL, PCSK9, Nascent HDL, MIR (Idol)
biological_process	peptide metabolic process	125	0.00105812	0.0176979	19	GSTP1, BDH2, MGST3, SPC12, MRPS9, MRPS35, CNDP2, GSTK1, MGST, GLRX2, Gamma-glutamyltranspeptidase, SOD2, G6PD, GGT5, LTA4H, MGST2, Adult hemoglobin, MDP1, Glutaredoxin
biological_process	positive regulation of ubiquitin-protein ligase activity involved in mitotic cell cycle	88	0.00106114	0.0176979	15	Ubiquitin, PSMB3, UBC, Immunoproteasome (11S regulator), RPS27A, PSMA3, UBE2C, PSME2, PSMA5, PSME3, PSMB10, PSMA2, PSMB2, PSME1, ANAPC7
biological_process	negative regulation of ubiquitin-protein transferase activity	88	0.00106114	0.0176979	15	Ubiquitin, PSMB3, UBC, Immunoproteasome (11S regulator), RPS27A, PSMA3, UBE2C, PSME2, PSMA5, PSME3, PSMB10, PSMA2, PSMB2, PSME1, ANAPC7
biological_process	regulation of skeletal muscle tissue development	88	0.00106114	0.0176979	15	SMYD1, p70 S6 kinases, Glypican-1, p70 S6 kinase1, C/EBP zeta, MIBP, TWIST1, HMGB1, FUS/DDIT3 fusion protein, Histone deacetylase class II, CD53, HMG1,2, N-Ras, IBP, BTG1
biological_process	negative regulation of ligase activity	88	0.00106114	0.0176979	15	Ubiquitin, PSMB3, UBC, Immunoproteasome (11S regulator), RPS27A, PSMA3, UBE2C, PSME2, PSMA5, PSME3, PSMB10, PSMA2, PSMB2, PSME1, ANAPC7
biological_process	regulation of protein processing	751	0.00106509	0.0177228	75	BAD, Junctin, CARD7, Peroxiredoxin, DAF, HC II, Cystatin C, ORP-family, Sirtuin, ITIH5L, Galpha(q)-specific nucleotide-like GPCRs, 14-3-3 epsilon, C9orf46, Angiotensinogen, STATIP1, Ccbe1, IFT57 (HIPPI), HBXIP, Ephrin-A receptors, PEDF (serpinF1), Immunoproteasome (11S regulator), Galpha(q)-specific peptide GPCRs, RKIP, TRADD, RENBP, LXR-beta, PP2C, PRDX5, TIMP3, RAD23B, CTGF, HSP60, Sirtuin2, As…
biological_process	glycosyl compound metabolic process	995	0.00107912	0.0179149	95	BAD, Rab-1A, Smooth muscle myosin, ERCC6, Atp6v1g3, DCTD, SURF1, MYL6, ATP5J, TCP1-theta, 8ODP, NDUFB3, E-Ras, NDPK C, RECQL, Galpha(s)-specific prostanoid GPCRs, WRCH-1, NDUFS8, Dynein, axonemal, heavy chains, ARF3, M-Ras, XRCC2, AKD1, PEMT, MTND4, ATP5H, DDX20, NDUFV2, NDUFA5, Tubulin alpha, DDX47, PPCDC, Nudt7, NDPK 7, UDP, RHEB2, GNL3L, COQ7, COX I, HSP60, COASY, AK3L1, ATP5F1, MTND1, ATP5C, …
biological_process	alcohol biosynthetic process	135	0.00109831	0.0181915	20	Pre beta-1 HDL, SC4MOL, APOA1, FDFT1, PLCF, PEMT, HMGCS1, CHKA, IMPA1, INSIG1, Asah3l, PLA2, G6PD, HDL, DHCR7, Cholesterol 25-hydroxylase, Nascent HDL, CNBP, ISYNA1, CYB5R3
biological_process	RNA catabolic process	258	0.00111192	0.0183747	32	rpL23a, RPL28, UNR, DIS3L2, RPL19, RPL32, RPL9, Hedls, eIF3S6, eRF1, DROSHA, RPL34, RPL36, RPS27A, RPL24, RPS25, RPL37A, RPL18a, RNaseh2b, RPL7, HSP70, RPS24, RPL31, RPS3A, USP52, CNOT3, RPL10A (CsA-19), RPLP2, RPL35, LSm7, Dcp1b, Phosphatase regulator (inhibitor)
biological_process	macromolecular complex assembly	1447	0.0011193	0.0184544	131	SCAP2, BAD, Pre beta-1 HDL, Smooth muscle myosin, Importin (karyopherin)-alpha, SURF1, FANCA, KCTD10, Annexin VI, KCNA4B, Dematin, Sirtuin, TUBGCP4 (76P), CHP, U5-15kD, APOA1, CPSF7, CCDC114, STATIP1, AHNAK, VAMP3, NDUFS8, KCTD12, GLUT1, eIF3S6, THEM2, Eps15, KCTD7, KNSL1, MKLP2, CD2AP, MBD2, Optineurin, CENP-T, eIF3S7, DDX20, HNF1, CAPZA, DARS, MUNC18-3, TRADD, Tubulin alpha, Max, RNUXA, ATF/CRE…
biological_process	phosphorylation	1346	0.00112719	0.018542	123	Peroxiredoxin, Ubiquitin, ERCC6, IKK-gamma, SURF1, STK36, Guanylate cyclase, POLR2B, HIC, Ephrin-A receptor 3, MASTL, Galpha(i)-specific peptide GPCRs, Galpha(q)-specific nucleotide-like GPCRs, NDUFB3, CDK9, NDPK C, Angiotensinogen, TPL2(MAP3K8), Galpha(s)-specific prostanoid GPCRs, p70 S6 kinases, UBC, NDUFS8, MSK1/2 (RPS6KA5/4), DMPK, LATS1, AP-1, Ephrin-A receptors, AKD1, MSK1, MTND4, p70 S6 k…
biological_process	purine ribonucleoside triphosphate biosynthetic process	71	0.00113562	0.0186084	13	SURF1, ATP5J, NDPK C, AKD1, ATP5H, NDPK 7, AK3L1, ATP5F1, ATP5C, ATPK, ATP5G, ATP5G3, ATP5D
biological_process	purine nucleotide biosynthetic process	175	0.00113639	0.0186084	24	SURF1, Guanylate cyclase, GUCY1B1, ATP5J, Galpha(q)-specific nucleotide-like GPCRs, NDPK C, AKD1, RAMP, ATP5H, PPCDC, NDPK 7, COASY, AK3L1, Galpha(s)-specific nucleotide-like GPCRs, ATP5F1, ATP5C, ATPK, PUR9, ATP5G, ATP5G3, Adenosine A2a receptor, Guanylate cyclase beta, PUR4, ATP5D
biological_process	purine ribonucleoside metabolic process	923	0.00114102	0.0186418	89	BAD, Rab-1A, Smooth muscle myosin, ERCC6, Atp6v1g3, SURF1, MYL6, ATP5J, TCP1-theta, 8ODP, NDUFB3, E-Ras, NDPK C, RECQL, Galpha(s)-specific prostanoid GPCRs, WRCH-1, NDUFS8, Dynein, axonemal, heavy chains, ARF3, M-Ras, XRCC2, AKD1, PEMT, MTND4, ATP5H, DDX20, NDUFV2, NDUFA5, Tubulin alpha, DDX47, PPCDC, Nudt7, NDPK 7, RHEB2, GNL3L, COQ7, COX I, HSP60, COASY, AK3L1, ATP5F1, MTND1, ATP5C, NDUFS7, Tub…
biological_process	response to peptide	741	0.00114692	0.0186959	74	GSTP1, CARD7, PP2C alpha, Atp6v1g3, DAF, SNAT, Sirtuin, Galpha(i)-specific peptide GPCRs, Sortilin, p70 S6 kinases, DHPR, CPEB1, CARD9, AP-1, p70 S6 kinase1, PARP-1, Galpha(q)-specific peptide GPCRs, MUNC18-3, Max, EKLF1, PDGF-B, GLUT2, ATF/CREB, PP2C, OT-NPI, KLF3, RHEB2, SORBS1, CTGF, GRB2, RXR, INSIG1, Galpha(s)-specific peptide GPCRs, SRD5A1, JunD, GAB1, RBP4, PLA2, HMGB1, RIPK2, Histone deac…
biological_process	RNA splicing, via transesterification reactions with bulged adenosine as nucleophile	227	0.0011723	0.0190234	29	SF3B2, POLR2B, RBM22, hnRNP H3, RPB6, U5-15kD, CPSF7, hRPB11, P29, DDX20, RNUXA, PPIL1, DDX41, snRNP-E, hnRNP F, FUS/DDIT3 fusion protein, SFRS4, SAD1 (USP39), DAM1, SNRPD1 (SMD1), PRPF4B, U2AF-65, LOC100131530, TGS1, PHF5A, MORG1, SF4, TRA2A, RBM17
biological_process	mRNA splicing, via spliceosome	227	0.0011723	0.0190234	29	SF3B2, POLR2B, RBM22, hnRNP H3, RPB6, U5-15kD, CPSF7, hRPB11, P29, DDX20, RNUXA, PPIL1, DDX41, snRNP-E, hnRNP F, FUS/DDIT3 fusion protein, SFRS4, SAD1 (USP39), DAM1, SNRPD1 (SMD1), PRPF4B, U2AF-65, LOC100131530, TGS1, PHF5A, MORG1, SF4, TRA2A, RBM17
biological_process	signal transduction involved in mitotic G1 DNA damage checkpoint	80	0.00118172	0.0190449	14	Ubiquitin, PSMB3, UBC, Immunoproteasome (11S regulator), RPS27A, PSMA3, PSME2, PSMA5, PSME3, PSMB10, PSMA2, PSMB2, PSME1, DNA-PK
biological_process	alcohol catabolic process	80	0.00118172	0.0190449	14	FLJ20297, SREC-I, iPLA2, Inositol oxygenase, IMPA1, PLA2, DHSO, HDL, ADHG, AK1D1, SARDH, Laforin, ADHX, ADH1
biological_process	intracellular signal transduction involved in G1 DNA damage checkpoint	80	0.00118172	0.0190449	14	Ubiquitin, PSMB3, UBC, Immunoproteasome (11S regulator), RPS27A, PSMA3, PSME2, PSMA5, PSME3, PSMB10, PSMA2, PSMB2, PSME1, DNA-PK
biological_process	sterol homeostasis	98	0.00118419	0.0190449	16	Pre beta-1 HDL, Sirtuin, APOA1, DGAT2, ARH, G6PT1, ACSM3, LXR-beta, EPHX2, PLA2, ERM proteins, PG12B, HDL, PCSK9, Nascent HDL, MIR (Idol)
biological_process	regulation of cell migration	706	0.00119002	0.0190959	71	COX-2 (PTGS2), HAS, NRDP1, Dematin, Chordin, ORP-family, Galpha(i)-specific peptide GPCRs, S1P1 receptor, ORP8, Galpha(q)-specific nucleotide-like GPCRs, Angiotensinogen, Galpha(s)-specific prostanoid GPCRs, p70 S6 kinases, C15orf38, gp130, Ccbe1, MCAM, VEGF-D, OSM receptor, Ephrin-A receptors, SCAI, PEDF (serpinF1), MYADM, p70 S6 kinase1, SNAIL1, Galpha(q)-specific peptide GPCRs, RABGEF1, PDGF-B…
biological_process	positive regulation of fibroblast proliferation	89	0.00119549	0.0190987	15	Angiotensinogen, WAPAL, AP-1, TGIF, Galpha(q)-specific peptide GPCRs, PDGF-B, GPR14, PLA2, RNaseh2b, Fra-2, c-Myc, Annexin II, JunD/Fra-2, Betacellulin, CDK6
biological_process	nucleoside triphosphate biosynthetic process	89	0.00119549	0.0190987	15	SURF1, ATP5J, NDPK C, AKD1, ATP5H, NDPK 7, KAD7, AK3L1, ATP5F1, ATP5C, ATPK, UCK2, ATP5G, ATP5G3, ATP5D
biological_process	response to insulin	437	0.00121931	0.0194361	48	GSTP1, PP2C alpha, Atp6v1g3, SNAT, Sirtuin, Galpha(i)-specific peptide GPCRs, Sortilin, p70 S6 kinases, CPEB1, p70 S6 kinase1, PARP-1, Galpha(q)-specific peptide GPCRs, MUNC18-3, Max, PDGF-B, PP2C, RHEB2, SORBS1, GRB2, RXR, INSIG1, Galpha(s)-specific peptide GPCRs, SRD5A1, GAB1, RBP4, PLA2, HMGB1, Histone deacetylase class II, PTPR-alpha, PDK (PDPK1), HDL, ATP6V1C1, ATP6V1G, PCSK9, HMG1,2, N-Ras,…
biological_process	single-organism membrane organization	743	0.00123369	0.019622	74	BAD, SSR-delta, rpL23a, Syntaxin 6, RPL28, TMEM90B, Golgin-45 (BLZF1), RPL19, NIX, SEC62, MRLC2, SPC12, RPL32, Galpha(i)-specific peptide GPCRs, Galpha(q)-specific nucleotide-like GPCRs, RPL9, COPZ1, VAMP3, COP-zeta, DMPK, AP-1, Optineurin, RAMP, SRP14, MYADM, TOM22, CGI-51, Galpha(q)-specific peptide GPCRs, ATF/CREB, RPL34, NDPK 7, TRAM1, RPL36, RPS27A, RPL24, RPS25, CD9, RPL37A, RPL18a, SEH1L, …
biological_process	N-terminal protein amino acid modification	25	0.00124673	0.0197421	7	PP2C alpha, SNAT, METAP1, ARD1, PP2C, FLJ14154, TBDN100
biological_process	positive regulation of glycogen metabolic process	25	0.00124673	0.0197421	7	Galpha(q)-specific peptide GPCRs, SORBS1, HMGB1, PHK gamma (liver), HMG1,2, IGF-2, PHK gamma
biological_process	amino acid activation	55	0.00126653	0.019968	11	EMAPII, TyrRS, DARS, RARSL, DARS2, RARS, MCA2(p38), PPase (inorganic), CARS2, NARS2, PET112L
biological_process	tRNA aminoacylation	55	0.00126653	0.019968	11	EMAPII, TyrRS, DARS, RARSL, DARS2, RARS, MCA2(p38), PPase (inorganic), CARS2, NARS2, PET112L
biological_process	ethanolamine-containing compound metabolic process	108	0.00128258	0.0199912	17	Pre beta-1 HDL, FLJ20297, H-rev 107 protein, APOA1, AL7A1, PLCF, PEMT, iPLA2, PA2G6, CHKA, PLA2, PLA2G4F, PAFAH alpha (LIS1), HDL, Nascent HDL, ENPP6, SARDH
biological_process	positive regulation of carbohydrate metabolic process	108	0.00128258	0.0199912	17	G3PT, CHP, Galpha(q)-specific nucleotide-like GPCRs, RAMP, Galpha(q)-specific peptide GPCRs, PDGF-B, SORBS1, HMGB1, PHK gamma (liver), RAMP1, c-Myc, HMG1,2, IGF-2, PLC-delta 1, PHK gamma, PLC-delta, PTPN2
biological_process	regulation of eosinophil degranulation	4	0.00128466	0.0199912	3	Galpha(i)-specific peptide GPCRs, Galpha(q)-specific peptide GPCRs, PAR2
biological_process	vasodilation by angiotensin involved in regulation of systemic arterial blood pressure	4	0.00128466	0.0199912	3	Galpha(i)-specific peptide GPCRs, Galpha(q)-specific peptide GPCRs, G6PD
biological_process	maintenance of blood-brain barrier	4	0.00128466	0.0199912	3	COX-2 (PTGS2), BDKRB2, Galpha(q)-specific peptide GPCRs
biological_process	tubulin deacetylation	4	0.00128466	0.0199912	3	Sirtuin, Sirtuin2, Histone deacetylase class II
biological_process	negative regulation of blood pressure	72	0.00129892	0.0200087	13	AHR, GABT, Galpha(i)-specific peptide GPCRs, BBS4, BDKRB2, Galpha(q)-specific peptide GPCRs, Alpha1-globin, OT-NPI, GPR14, SOD2, G6PD, BBS6, Adult hemoglobin
biological_process	purine nucleoside triphosphate biosynthetic process	72	0.00129892	0.0200087	13	SURF1, ATP5J, NDPK C, AKD1, ATP5H, NDPK 7, AK3L1, ATP5F1, ATP5C, ATPK, ATP5G, ATP5G3, ATP5D
biological_process	purine nucleoside metabolic process	927	0.0012993	0.0200087	89	BAD, Rab-1A, Smooth muscle myosin, ERCC6, Atp6v1g3, SURF1, MYL6, ATP5J, TCP1-theta, 8ODP, NDUFB3, E-Ras, NDPK C, RECQL, Galpha(s)-specific prostanoid GPCRs, WRCH-1, NDUFS8, Dynein, axonemal, heavy chains, ARF3, M-Ras, XRCC2, AKD1, PEMT, MTND4, ATP5H, DDX20, NDUFV2, NDUFA5, Tubulin alpha, DDX47, PPCDC, Nudt7, NDPK 7, RHEB2, GNL3L, COQ7, COX I, HSP60, COASY, AK3L1, ATP5F1, MTND1, ATP5C, NDUFS7, Tub…
biological_process	regulation of kidney size	8	0.00131455	0.0200087	4	Galpha(i)-specific peptide GPCRs, HNF1, Galpha(q)-specific peptide GPCRs, HNF1-alpha
biological_process	positive regulation of acetylcholine secretion, neurotransmission	8	0.00131455	0.0200087	4	Galpha(q)-specific nucleotide-like GPCRs, Galpha(q)-specific peptide GPCRs, Galpha(s)-specific nucleotide-like GPCRs, Adenosine A2a receptor
biological_process	renal control of peripheral vascular resistance involved in regulation of systemic arterial blood pressure	8	0.00131455	0.0200087	4	Galpha(i)-specific peptide GPCRs, Angiotensinogen, Galpha(q)-specific peptide GPCRs, G6PD
biological_process	choline metabolic process	8	0.00131455	0.0200087	4	AL7A1, CHKA, ENPP6, SARDH
biological_process	protein localization to centrosome	8	0.00131455	0.0200087	4	BBS4, SNX10, CCDC41, PCM1
biological_process	positive regulation of killing of cells of other organism	8	0.00131455	0.0200087	4	BAD, Galpha(q)-specific peptide GPCRs, CD23, PAR2
biological_process	regulation of blood vessel size by renin-angiotensin	8	0.00131455	0.0200087	4	Galpha(i)-specific peptide GPCRs, Angiotensinogen, Galpha(q)-specific peptide GPCRs, G6PD
biological_process	ribonucleoside metabolic process	952	0.00131633	0.0200087	91	BAD, Rab-1A, Smooth muscle myosin, ERCC6, Atp6v1g3, SURF1, MYL6, ATP5J, TCP1-theta, 8ODP, NDUFB3, E-Ras, NDPK C, RECQL, Galpha(s)-specific prostanoid GPCRs, WRCH-1, NDUFS8, Dynein, axonemal, heavy chains, ARF3, M-Ras, XRCC2, AKD1, PEMT, MTND4, ATP5H, DDX20, NDUFV2, NDUFA5, Tubulin alpha, DDX47, PPCDC, Nudt7, NDPK 7, UDP, RHEB2, GNL3L, COQ7, COX I, HSP60, COASY, AK3L1, ATP5F1, MTND1, ATP5C, NDUFS7…
biological_process	signal transduction involved in DNA damage checkpoint	81	0.00133865	0.0201356	14	Ubiquitin, PSMB3, UBC, Immunoproteasome (11S regulator), RPS27A, PSMA3, PSME2, PSMA5, PSME3, PSMB10, PSMA2, PSMB2, PSME1, DNA-PK
biological_process	signal transduction involved in DNA integrity checkpoint	81	0.00133865	0.0201356	14	Ubiquitin, PSMB3, UBC, Immunoproteasome (11S regulator), RPS27A, PSMA3, PSME2, PSMA5, PSME3, PSMB10, PSMA2, PSMB2, PSME1, DNA-PK
biological_process	signal transduction involved in mitotic DNA damage checkpoint	81	0.00133865	0.0201356	14	Ubiquitin, PSMB3, UBC, Immunoproteasome (11S regulator), RPS27A, PSMA3, PSME2, PSMA5, PSME3, PSMB10, PSMA2, PSMB2, PSME1, DNA-PK
biological_process	signal transduction involved in mitotic DNA integrity checkpoint	81	0.00133865	0.0201356	14	Ubiquitin, PSMB3, UBC, Immunoproteasome (11S regulator), RPS27A, PSMA3, PSME2, PSMA5, PSME3, PSMB10, PSMA2, PSMB2, PSME1, DNA-PK
biological_process	signal transduction involved in mitotic cell cycle checkpoint	81	0.00133865	0.0201356	14	Ubiquitin, PSMB3, UBC, Immunoproteasome (11S regulator), RPS27A, PSMA3, PSME2, PSMA5, PSME3, PSMB10, PSMA2, PSMB2, PSME1, DNA-PK
biological_process	cellular response to oxidative stress	229	0.00134443	0.0201805	29	Peroxiredoxin, Selenoprotein N, PLEKHA1 (TAPP1), Cystatin C, Sirtuin, AP-1, PARP-1, Alpha1-globin, PRDX5, MGST, COQ7, ADNP2, Sirtuin2, Gamma-glutamyltranspeptidase, PLA2, SOD2, Histone deacetylase class II, G6PD, SOD3 (EC-SOD), NET1, NRF2, IRT-1, NQO1, Adult hemoglobin, Smac/Diablo, KLF4, MDP1, RNF7, NSGPeroxidase
biological_process	MAPK cascade	283	0.00137877	0.0206529	34	Ubiquitin, ERCC6, IKK-gamma, HIC, Galpha(i)-specific peptide GPCRs, Galpha(q)-specific nucleotide-like GPCRs, Angiotensinogen, TPL2(MAP3K8), Galpha(s)-specific prostanoid GPCRs, UBC, MSK1/2 (RPS6KA5/4), AP-1, MSK1, Galpha(q)-specific peptide GPCRs, RKIP, ATF/CREB, PP2C, ERK3, RPS27A, GCKR(MAP4K5), SAB, BRAP2, CalDAG-GEFIII, GAB1, Galpha(s)-specific nucleotide-like GPCRs, RIPK2, RET, Neuregulin 1,…
biological_process	positive regulation of molecular function	1984	0.00141957	0.02122	172	BAD, ATF-4, KDELR, Pre beta-1 HDL, Junctin, CARD7, Peroxiredoxin, Ubiquitin, ERCC6, SMP30, IKK-gamma, DNAJB11, C/EBP, STK36, CTDSP2 (SCP2), NRDP1, G5pr, HIC, PSMB3, Sirtuin, GIT1, Galpha(i)-specific peptide GPCRs, CHP, S1P1 receptor, Galpha(q)-specific nucleotide-like GPCRs, APOA1, Angiotensinogen, SRA1, C/EBPgamma, TPL2(MAP3K8), STATIP1, Galpha(s)-specific prostanoid GPCRs, UBC, MSK1/2 (RPS6KA5/…
biological_process	negative regulation of phosphorus metabolic process	498	0.00142799	0.0212575	53	GSTP1, BS69, PRKRIP1, CTDSP2 (SCP2), Dematin, PPM1E, Sirtuin, Galpha(i)-specific peptide GPCRs, CHP, Galpha(q)-specific nucleotide-like GPCRs, MIP-T3, 14-3-3 epsilon, TNIP1, LATS1, AP-1, Ephrin-A receptors, MYADM, BDKRB2, LRRK1, BRK, Galpha(q)-specific peptide GPCRs, RKIP, EDNRB, RABGEF1, PDGF-B, Hdj-2, PP2C, TWIST1, SAB, Sirtuin2, Galpha(s)-specific nucleotide-like GPCRs, HSP70, PDK (PDPK1), PAF…
biological_process	negative regulation of phosphate metabolic process	498	0.00142799	0.0212575	53	GSTP1, BS69, PRKRIP1, CTDSP2 (SCP2), Dematin, PPM1E, Sirtuin, Galpha(i)-specific peptide GPCRs, CHP, Galpha(q)-specific nucleotide-like GPCRs, MIP-T3, 14-3-3 epsilon, TNIP1, LATS1, AP-1, Ephrin-A receptors, MYADM, BDKRB2, LRRK1, BRK, Galpha(q)-specific peptide GPCRs, RKIP, EDNRB, RABGEF1, PDGF-B, Hdj-2, PP2C, TWIST1, SAB, Sirtuin2, Galpha(s)-specific nucleotide-like GPCRs, HSP70, PDK (PDPK1), PAF…
biological_process	sterol metabolic process	168	0.00145836	0.0216508	23	Pre beta-1 HDL, SC4MOL, C/EBP, ORP-family, APOA1, SREC-I, FDFT1, HNF1, ARH, HMGCS1, RXR, INSIG1, DHB4, G6PD, HDL, DHCR7, PCSK9, AK1D1, Cholesterol 25-hydroxylase, Nascent HDL, HNF1-alpha, CNBP, CYB5R3
biological_process	protein modification by small protein conjugation or removal	784	0.00146042	0.0216508	77	Ubiquitin, FEM1C, JAB1, KCTD10, NRDP1, UBE2E3, COPS3, PSMB3, Sirtuin, UBE2J1, UBC, Dynein, axonemal, heavy chains, COPS7B, UBC7, BM-002, RNF13, Immunoproteasome (11S regulator), CHFR, RABGEF1, ENY2, HCOP9, RPS27A, RYBP, RNF144, ASB13, Makorin-2, PSMA3, OTUB2, BRAP2, UBE2G1, SASH1, ERCC8, UEV1A, UBE2C, PSME2, PSMA5, Cyclophilin 60, MDA-5, FBXO30, Histone deacetylase class II, SIAH1, FANCF, PSME3, …
biological_process	apoptotic signaling pathway	464	0.00147474	0.0217387	50	BAD, ATF-4, ISG20L1, Ubiquitin, ERCC6, NIX, NRDP1, LAMP1, Calcineurin B1, Sirtuin, Galpha(i)-specific peptide GPCRs, 14-3-3 epsilon, Sortilin, UBC, AP-1, Ephrin-A receptors, XPA, Calcineurin A (catalytic), C/EBP zeta, TRADD, DDX47, ZNF533, ATF/CREB, PP2C, RPS27A, 14-3-3 eta, FUS/DDIT3 fusion protein, SOD2, PDK (PDPK1), YJEFN3, NET1, Fis1, CRIP1, c-Myc, Calcineurin B (regulatory), Smac/Diablo, HIP…
biological_process	hexose biosynthetic process	56	0.00147841	0.0217387	11	ATF-4, PYC, SLC25A11, G3PT, SDHL, ATF/CREB, GNPI, RBP4, DHSO, MDH1, GPI
biological_process	positive regulation of steroid metabolic process	56	0.00147841	0.0217387	11	Pre beta-1 HDL, Galpha(q)-specific nucleotide-like GPCRs, APOA1, Angiotensinogen, ARH, Galpha(q)-specific peptide GPCRs, Galpha(s)-specific nucleotide-like GPCRs, SCD, HDL, IGF-2, Nascent HDL
biological_process	ATP biosynthetic process	56	0.00147841	0.0217387	11	SURF1, ATP5J, AKD1, ATP5H, AK3L1, ATP5F1, ATP5C, ATPK, ATP5G, ATP5G3, ATP5D
biological_process	positive regulation of ligase activity	119	0.00149739	0.0219729	18	Ubiquitin, PSMB3, UBC, Immunoproteasome (11S regulator), RPS27A, PSMA3, UBE2C, PSME2, PSMA5, PSME3, Cernunnos, PSMB10, RIPK3, PSMA2, PSMB2, PSME1, ARRDC4, ANAPC7
biological_process	signal transduction involved in cell cycle checkpoint	82	0.00151261	0.0221512	14	Ubiquitin, PSMB3, UBC, Immunoproteasome (11S regulator), RPS27A, PSMA3, PSME2, PSMA5, PSME3, PSMB10, PSMA2, PSMB2, PSME1, DNA-PK
biological_process	regulation of phosphorylation	1562	0.00155481	0.0227229	139	Cyclin G, BAD, GSTP1, ATF-4, KDELR, BS69, Pre beta-1 HDL, PRKRIP1, Peroxiredoxin, Ubiquitin, ERCC6, IKK-gamma, DNAJB11, JAB1, CTDSP2 (SCP2), NRDP1, Dematin, PPM1E, G5pr, HIC, CCNL2, Sirtuin, Galpha(i)-specific peptide GPCRs, CHP, Galpha(q)-specific nucleotide-like GPCRs, MIP-T3, APOA1, 14-3-3 epsilon, Angiotensinogen, TPL2(MAP3K8), VAS1, TNIP1, UBC, Semaphorin 4C, MSK1/2 (RPS6KA5/4), gp130, MRE11…
biological_process	positive regulation of circadian rhythm	26	0.0016044	0.023353	7	Galpha(i)-specific peptide GPCRs, Galpha(q)-specific nucleotide-like GPCRs, Galpha(q)-specific peptide GPCRs, Albumin, GPR14, Galpha(s)-specific nucleotide-like GPCRs, Adenosine A2a receptor
biological_process	regulation of heterotypic cell-cell adhesion	26	0.0016044	0.023353	7	Pre beta-1 HDL, APOA1, MYADM, CD44, HDL, KLF4, Nascent HDL
biological_process	response to acid	595	0.00162823	0.023652	61	BAD, GSTP1, COX-2 (PTGS2), C/EBP, Karyopherin beta-3, AACS, SNAT, Ephrin-A receptor 3, Galpha(i)-specific peptide GPCRs, GDAP2, Myelin basic protein, Galpha(s)-specific prostanoid GPCRs, Importin (karyopherin)-beta, p70 S6 kinases, CPEB1, HBXIP, Ephrin-A receptors, PEDF (serpinF1), PEMT, p70 S6 kinase1, SDHL, DGAT2, BRK, HMGCS1, Galpha(q)-specific peptide GPCRs, Cofilin, non-muscle, PDGF-B, OT-NP…
biological_process	positive regulation of protein ubiquitination	190	0.00164121	0.0237311	25	RASSF5, Ubiquitin, PSMB3, UBC, NDFIP2, Immunoproteasome (11S regulator), Galpha(q)-specific peptide GPCRs, RPS27A, PSMA3, Galpha(s)-specific peptide GPCRs, UBE2C, PSME2, PSMA5, RIPK2, HSP70, PSME3, MCA2(p38), c-IAP1, PSMB10, PSMA2, PSMB2, PSME1, NDFIP1, ARRDC4, ANAPC7
biological_process	purine-containing compound biosynthetic process	190	0.00164121	0.0237311	25	SURF1, Guanylate cyclase, GUCY1B1, ATP5J, Galpha(q)-specific nucleotide-like GPCRs, NDPK C, AKD1, RAMP, ATP5H, PPCDC, NDPK 7, COASY, AK3L1, Galpha(s)-specific nucleotide-like GPCRs, ATP5F1, ATP5C, ATPK, PUR9, ATP5G, GMP2, ATP5G3, Adenosine A2a receptor, Guanylate cyclase beta, PUR4, ATP5D
biological_process	RNA splicing, via transesterification reactions	232	0.00164355	0.0237311	29	SF3B2, POLR2B, RBM22, hnRNP H3, RPB6, U5-15kD, CPSF7, hRPB11, P29, DDX20, RNUXA, PPIL1, DDX41, snRNP-E, hnRNP F, FUS/DDIT3 fusion protein, SFRS4, SAD1 (USP39), DAM1, SNRPD1 (SMD1), PRPF4B, U2AF-65, LOC100131530, TGS1, PHF5A, MORG1, SF4, TRA2A, RBM17
biological_process	regulation of cellular amine metabolic process	120	0.00164928	0.0237662	18	PSMB3, PAELR, Immunoproteasome (11S regulator), Galpha(q)-specific peptide GPCRs, RKIP, OAZIN, PSMA3, MAO, PSME2, DCOR, PSMA5, PSME3, HDL, NQO1, PSMB10, PSMA2, PSMB2, PSME1
molecular_function	protein binding	10119	1.38337e-29	3.00882e-26	904	SCAP2, PEX7, BAD, rpL23a, RASSF5, SMYD1, GSTP1, ATF-4, BS69, Syntaxin 6, RPL28, TMEM90B, EIF5A2, SLC31A1, Rab-3B, CD151, Rab-1A, AHR, COX-2 (PTGS2), Junctin, MCR, EHBP1, CARD7, PRKRIP1, EDARADD, Cathepsin L, PP2C alpha, CAPER, CLUAP1, Nectin-4, SPBC25, COMMD4, JAZ, NMD3, GHITM, TOM20, EMAPII, ERCC6, DIS3L2, C1r, THAP1, Golgin-45 (BLZF1), PYC, IKK-gamma, Atp6v1g3, CRP2, HOXD10, OMgp, SURF1, GABT, …
molecular_function	binding	14632	1.02137e-19	1.11074e-16	1152	SCAP2, PEX7, BAD, rpL23a, RASSF5, SMYD1, GSTP1, ATF-4, BS69, Syntaxin 6, RPL28, TMEM90B, RG9MTD2, EIF5A2, CRYZL1, SLC31A1, Rab-3B, CD151, Rab-1A, UNR, AHR, COX-2 (PTGS2), Junctin, MCR, EHBP1, OZF, CARD7, PRKRIP1, EDARADD, Cathepsin L, PP2C alpha, ISG20L1, CAPER, CLUAP1, MRPS5, Nectin-4, SPBC25, COMMD4, JAZ, NMD3, GHITM, TOM20, EMAPII, ERCC6, GALNT13, PHYHD1, DIS3L2, SMP30, C1r, SC4MOL, THAP1, Gol…
molecular_function	catalytic activity	6164	8.34801e-15	6.05231e-12	561	SMYD1, GSTP1, CPVL, RG9MTD2, CRYZL1, Rab-1A, COX-2 (PTGS2), Junctin, Cathepsin L, PP2C alpha, ISG20L1, Esterase D, ERCC6, GALNT13, PHYHD1, DIS3L2, SMP30, PYROXD2, C1r, SC4MOL, PYC, IKK-gamma, Atp6v1g3, FLJ20297, DCTD, SURF1, GABT, PIGF, BDH2, Sirtuin4, Ptrh1, JAB1, Sen15, KYNU, MGST3, TTLL11, CRAT, STK36, CTDSP2 (SCP2), KCTD10, TyrRS, UBE2NL, MYL6, Acot12, NRDP1, UBE2E3, CPO, HCCS, DPP3, PPM1E, P…
molecular_function	poly(A) RNA binding	1223	1.48416e-13	8.07013e-11	155	rpL23a, RPL28, RG9MTD2, UNR, CAPER, MRPS5, JAZ, NMD3, RALYL, MRPL1, RSL1D1, RPL19, Ptrh1, Galectin-1, SPATS2, Karyopherin beta-3, LRRC59, TyrRS, PNO1, SF3B2, POLR2B, RBM22, SRRF, SLC25A11, KTN1, hnRNP H3, ELAC2, CIP29, RPL32, MRPS9, MRPS35, PTRF, 14-3-3 epsilon, CPSF7, AHNAK, MBNL2, UBC, KCTD12, CPEB1, eIF3S6, WBSCR16, Annexin VII, TCP1-delta, DEK, MBD2, eRF1, SSBP1, SRP14, eIF3S7, Cyclophilin G,…
molecular_function	cofactor binding	313	6.64645e-13	2.89121e-10	60	CRYZL1, GABT, BDH2, Sirtuin4, KYNU, G3PT, KMO, DHPR, NNTM, MAOA, IDH3G, SDHL, IDH2, PARP-1, MOSC1, ALD9A1, Albumin, 3HIDH, Inositol oxygenase, DECR, SDHD, ACOX1, OAT, HMBS, Sirtuin6, PI-TP, ETFA, SRD5A1, Sirtuin2, AOC3, ACDSB, NDUFS7, ACAT1, Tubulin alpha 8, ECHP, DDC, G6PD, DHSO, HPLC2, UGDH, FASN, GRHPR, SDR39U1, THNSL2, PAHX, ADHG, IVD, ABP1, ACBD4, IDH3A, DHFR, Lambda crystallin, MDH1, AGT2, …
molecular_function	coenzyme binding	224	7.97615e-12	2.89135e-09	47	CRYZL1, BDH2, Sirtuin4, G3PT, KMO, DHPR, NNTM, MAOA, IDH3G, IDH2, PARP-1, MOSC1, ALD9A1, 3HIDH, Inositol oxygenase, DECR, ACOX1, HMBS, Sirtuin6, PI-TP, ETFA, SRD5A1, Sirtuin2, ACDSB, ACAT1, Tubulin alpha 8, ECHP, G6PD, DHSO, HPLC2, UGDH, FASN, GRHPR, SDR39U1, ADHG, IVD, ACBD4, IDH3A, DHFR, Lambda crystallin, MDH1, SARDH, ILVBL, ACOX2, DHTKD1, CYB5R3, ACOXL
molecular_function	RNA binding	1692	1.70617e-11	5.30133e-09	190	rpL23a, RPL28, RG9MTD2, EIF5A2, UNR, PRKRIP1, CAPER, MRPS5, JAZ, NMD3, EMAPII, DIS3L2, RALYL, MRPL1, RSL1D1, RPL19, Ptrh1, Galectin-1, JAB1, SPATS2, Karyopherin beta-3, LRRC59, TyrRS, PNO1, SF3B2, POLR2B, RBM22, ICT1, SRRF, SLC25A11, KTN1, hnRNP H3, ELAC2, CIP29, RPL32, MRPS9, TRMT11, MRPS35, 8ODP, PTRF, 14-3-3 epsilon, CPSF7, CDK9, RPL9, AHNAK, MBNL2, UBC, KCTD12, CPEB1, eIF3S6, WBSCR16, Annexin…
molecular_function	oxidoreductase activity	859	3.7129e-10	1.00944e-07	110	CRYZL1, COX-2 (PTGS2), Junctin, PHYHD1, PYROXD2, SC4MOL, SURF1, BDH2, MGST3, TER, Tmem195, G3PT, ALDH16A1, WDR93, NDUFB3, 14-3-3 epsilon, KMO, NDUFS8, AL7A1, DHPR, NNTM, FDFT1, MAOA, BCKD-E1alpha, GSTK1, IDH3G, VCAM1, MTND4, IDH2, NDUFV2, MOSC1, NDUFA5, ALD9A1, TYRP2, Alpha1-globin, 3HIDH, PRDX5, MGST, GLRX2, PDHA (testis), SUCLG2, Inositol oxygenase, ADHFE1, DECR, SDHD, ACOX1, COX I, SCPDH, ACAA…
molecular_function	type 2 angiotensin receptor binding	8	5.65899e-10	1.23083e-07	8	Angiotensin III, Angiotensin (2-10), Angiotensinogen, Angiotensin IV, Angiotensin I, Angiotensin II, Angiotensin (1-7), Angiotensin (1-9)
molecular_function	acetyltransferase activator activity	8	5.65899e-10	1.23083e-07	8	Angiotensin III, Angiotensin (2-10), Angiotensinogen, Angiotensin IV, Angiotensin I, Angiotensin II, Angiotensin (1-7), Angiotensin (1-9)
molecular_function	structural constituent of ribosome	186	1.75755e-09	3.47516e-07	38	rpL23a, MRPL52, RPL28, MRPS5, MRPL1, RSL1D1, RPL19, MRPS22, RPL32, MRPS9, MRPL49, RPL9, MRPS36, MRPS24, RPL34, MRPS33, MRPS11, RPL36, RPS27A, MRPS2, RPL24, RPS25, RPL37A, RPL18a, MRPL13, MRPS18C, RPL7, MRPS6, RPS24, RPL31, RPS3A, RPL10A (CsA-19), RPLP2, RPL35, MRPL11, MRPS16, MRPL41, MRPL28
molecular_function	NAD binding	66	1.25846e-08	2.28095e-06	20	BDH2, Sirtuin4, G3PT, DHPR, NNTM, IDH3G, IDH2, PARP-1, ALD9A1, 3HIDH, Sirtuin6, Sirtuin2, DHSO, UGDH, GRHPR, ADHG, IDH3A, Lambda crystallin, MDH1, CYB5R3
molecular_function	type 1 angiotensin receptor binding	17	3.37759e-08	5.65097e-06	10	Angiotensin III, Angiotensin (2-10), Angiotensinogen, Angiotensin IV, Angiotensin I, BDKRB2, EDNRB, Angiotensin II, Angiotensin (1-7), Angiotensin (1-9)
molecular_function	angiotensin receptor binding	19	1.40873e-07	2.18856e-05	10	Angiotensin III, Angiotensin (2-10), Angiotensinogen, Angiotensin IV, Angiotensin I, BDKRB2, EDNRB, Angiotensin II, Angiotensin (1-7), Angiotensin (1-9)
molecular_function	small molecule binding	2894	1.64515e-07	2.38546e-05	270	rpL23a, GSTP1, CRYZL1, Rab-3B, Rab-1A, CARD7, CAPER, ERCC6, PYC, RALYL, AFAP1L1, BDH2, Sirtuin4, STK36, TyrRS, Annexin VI, Acot12, UBE2E3, POLR2B, RBM22, SRRF, hnRNP H3, GUCY1B1, G3PT, AACS, Ephrin-A receptor 3, TCP1-theta, MASTL, LANCL1, SPATA5, ORP8, UBE2J1, APOA1, 14-3-3 epsilon, CPSF7, E-Ras, CDK9, NDPK C, RECQL, TPL2(MAP3K8), KMO, VAS1, MOCS2(small), RFC2, WRCH-1, DHPR, MCM9, NNTM, CPEB1, FI…
molecular_function	nucleotide binding	2544	6.0102e-07	7.93158e-05	239	rpL23a, CRYZL1, Rab-3B, Rab-1A, CARD7, CAPER, ERCC6, PYC, RALYL, AFAP1L1, BDH2, Sirtuin4, STK36, TyrRS, Annexin VI, Acot12, UBE2E3, RBM22, SRRF, hnRNP H3, GUCY1B1, G3PT, AACS, Ephrin-A receptor 3, TCP1-theta, MASTL, SPATA5, UBE2J1, CPSF7, E-Ras, CDK9, NDPK C, RECQL, TPL2(MAP3K8), KMO, VAS1, MOCS2(small), RFC2, WRCH-1, DHPR, MCM9, NNTM, CPEB1, FIBL-6, DMPK, VDAC 1, ARF3, M-Ras, KNSL1, TCP1-delta, …
molecular_function	nucleoside phosphate binding	2545	6.1994e-07	7.93158e-05	239	rpL23a, CRYZL1, Rab-3B, Rab-1A, CARD7, CAPER, ERCC6, PYC, RALYL, AFAP1L1, BDH2, Sirtuin4, STK36, TyrRS, Annexin VI, Acot12, UBE2E3, RBM22, SRRF, hnRNP H3, GUCY1B1, G3PT, AACS, Ephrin-A receptor 3, TCP1-theta, MASTL, SPATA5, UBE2J1, CPSF7, E-Ras, CDK9, NDPK C, RECQL, TPL2(MAP3K8), KMO, VAS1, MOCS2(small), RFC2, WRCH-1, DHPR, MCM9, NNTM, CPEB1, FIBL-6, DMPK, VDAC 1, ARF3, M-Ras, KNSL1, TCP1-delta, …
molecular_function	alpha1-adrenergic receptor activity	10	8.07286e-07	9.56733e-05	7	Angiotensin III, Angiotensin (2-10), Angiotensin IV, Angiotensin I, Angiotensin II, Angiotensin (1-7), Angiotensin (1-9)
molecular_function	anion binding	2936	8.35766e-07	9.56733e-05	269	BAD, GSTP1, Rab-3B, Rab-1A, OZF, CARD7, ERCC6, PYC, GABT, SNX2, AFAP1L1, Sirtuin4, KYNU, PLEKHA1 (TAPP1), STK36, HC II, TyrRS, Annexin VI, Acot12, UBE2E3, Chordin, GUCY1B1, AACS, Ephrin-A receptor 3, TCP1-theta, MASTL, LANCL1, SPATA5, ORP8, UBE2J1, APOA1, 14-3-3 epsilon, E-Ras, CDK9, NDPK C, RECQL, TPL2(MAP3K8), KMO, VAS1, RFC2, WRCH-1, DHPR, MCM9, ECM2/SC1, FIBL-6, Glypican-1, DMPK, Annexin VII,…
molecular_function	ubiquitin binding	78	1.26279e-06	0.000137328	19	TNIP1, Eps15, NPL4, Optineurin, CFBP, TAX1BP1, ABIN-2, RAD23B, FAM125B, NBR1, MPP11, Sirtuin2, Tom1L1, ZA20D3, GDE, SAKS1, CCDC98 (Abraxas), CXCR4, UCHL3
molecular_function	oxidoreductase activity, acting on the CH-CH group of donors	79	1.55461e-06	0.000161013	19	BDH2, TER, DECR, SDHD, ACOX1, ACAA1, SRD5A1, ACDSB, FASN, SDR39U1, LTB4DH, DHCR7, IVD, AK1D1, ACOX2, ADHX, DHDH, SDR-O, ACOXL
molecular_function	alpha-adrenergic receptor activity	13	9.56657e-06	0.000945786	7	Angiotensin III, Angiotensin (2-10), Angiotensin IV, Angiotensin I, Angiotensin II, Angiotensin (1-7), Angiotensin (1-9)
molecular_function	small conjugating protein binding	90	1.20736e-05	0.00114174	19	TNIP1, Eps15, NPL4, Optineurin, CFBP, TAX1BP1, ABIN-2, RAD23B, FAM125B, NBR1, MPP11, Sirtuin2, Tom1L1, ZA20D3, GDE, SAKS1, CCDC98 (Abraxas), CXCR4, UCHL3
molecular_function	hydro-lyase activity	66	3.95187e-05	0.00358138	15	Sirtuin4, ECHS1, HMBS, Sirtuin6, tRNA pseudouridine synthase A, Sirtuin2, Carbonic anhydrase II, Tubulin alpha 8, DHB4, ECHP, FASN, DCoH, ENOSF1, HEM2, ACON
molecular_function	lyase activity	207	4.81369e-05	0.00418791	31	Sirtuin4, HCCS, GUCY1B1, PTPLB, BCKD-E1alpha, SDHL, ACMSD, DAK, ECHS1, PPCDC, HMBS, Sirtuin6, C20orf3, tRNA pseudouridine synthase A, Sirtuin2, Carbonic anhydrase II, Tubulin alpha 8, DHB4, DCOR, ECHP, DDC, HPLC2, FASN, MGST2, DCoH, THNSL2, ENOSF1, HEM2, HUTH, CLYBL, ACON
molecular_function	NAD+ ADP-ribosyltransferase activity	27	5.80546e-05	0.00485649	9	Sirtuin4, PARP-1, PARP-14, PARP-16, VPARP, Sirtuin6, Sirtuin2, PARP-12, TIPARP
molecular_function	oxidoreductase activity, acting on NAD(P)H	111	8.03305e-05	0.00647107	20	CRYZL1, WDR93, NDUFB3, KMO, NDUFS8, NNTM, MTND4, NDUFV2, NDUFA5, Inositol oxygenase, DECR, MTND1, NDUFS7, YJEFN3, GMP2, MT-ND5, NQO1, NDUFA6, DHDH, CYB5R3
molecular_function	translation factor activity, nucleic acid binding	107	0.000146618	0.0113891	19	EIF5A2, JAB1, ICT1, eIF3S6, eRF1, eIF3S7, eIF2S1, eIF6 (ITGB4BP), eIF3S2, MTRF1, RPS24, GA17, GCN1L1, EIF3EIP, MTIF2, eIF2S2, EIF1B, DENR, PET112L
molecular_function	translation initiation factor activity	59	0.000178284	0.0133713	13	JAB1, eIF3S6, eIF3S7, eIF2S1, eIF6 (ITGB4BP), eIF3S2, RPS24, GA17, EIF3EIP, MTIF2, eIF2S2, EIF1B, DENR
molecular_function	organic cyclic compound binding	6480	0.000188188	0.0136436	514	rpL23a, SMYD1, ATF-4, BS69, RPL28, RG9MTD2, EIF5A2, CRYZL1, Rab-3B, Rab-1A, UNR, AHR, COX-2 (PTGS2), MCR, OZF, CARD7, PRKRIP1, ISG20L1, CAPER, MRPS5, JAZ, NMD3, EMAPII, ERCC6, DIS3L2, THAP1, Golgin-45 (BLZF1), PYC, HOXD10, RALYL, GABT, MRPL1, AFAP1L1, BDH2, Sirtuin4, RSL1D1, RPL19, Ptrh1, Galectin-1, JAB1, KYNU, SPATS2, Karyopherin beta-3, STK36, LRRC59, TyrRS, Annexin VI, PNO1, Acot12, UBE2E3, P…
molecular_function	heterocyclic compound binding	6389	0.000207651	0.0141326	507	rpL23a, SMYD1, ATF-4, BS69, RPL28, RG9MTD2, EIF5A2, CRYZL1, Rab-3B, Rab-1A, UNR, AHR, COX-2 (PTGS2), MCR, OZF, CARD7, PRKRIP1, ISG20L1, CAPER, MRPS5, JAZ, NMD3, EMAPII, ERCC6, DIS3L2, THAP1, Golgin-45 (BLZF1), PYC, HOXD10, RALYL, GABT, MRPL1, AFAP1L1, BDH2, Sirtuin4, RSL1D1, RPL19, Ptrh1, Galectin-1, JAB1, KYNU, SPATS2, Karyopherin beta-3, STK36, LRRC59, TyrRS, Annexin VI, PNO1, Acot12, UBE2E3, P…
molecular_function	carbon-oxygen lyase activity	84	0.000207927	0.0141326	16	Sirtuin4, ECHS1, HMBS, Sirtuin6, tRNA pseudouridine synthase A, Sirtuin2, Carbonic anhydrase II, Tubulin alpha 8, DHB4, ECHP, FASN, DCoH, THNSL2, ENOSF1, HEM2, ACON
molecular_function	unfolded protein binding	122	0.00030329	0.0198587	20	TOM20, DNAJB11, AFAP1L1, AIP, TCP1-theta, TCP1-delta, Hdj-2, PFD6, ChAF1 subunit A, HSP60, HSP47, ST13 (Hip), VBP-1, Midasin, BBS6, GRPE2, HSPA1L, TBCE, PDRG1, Dnaja4
molecular_function	carbohydrate derivative binding	2405	0.000310434	0.0198587	210	Rab-3B, Rab-1A, OZF, CARD7, Cathepsin L, ERCC6, PYC, Galectin-1, STK36, HC II, TyrRS, Annexin VI, Acot12, UBE2E3, POLR2B, Chordin, GUCY1B1, AACS, Ephrin-A receptor 3, TCP1-theta, MASTL, SPATA5, UBE2J1, E-Ras, CDK9, NDPK C, RECQL, TPL2(MAP3K8), VAS1, RFC2, WRCH-1, MCM9, ECM2/SC1, FIBL-6, Glypican-1, DMPK, ARF3, M-Ras, KNSL1, TCP1-delta, MKLP2, LATS1, NOD3, XRCC2, AKD1, MSK1, UGPA2, IDH3G, p70 S6 k…
molecular_function	acyl-CoA oxidase activity	6	0.000319912	0.0198803	4	ACOX1, ACAA1, ACOX2, ACOXL
molecular_function	transferase activity	2356	0.00033204	0.0200608	206	SMYD1, GSTP1, RG9MTD2, GALNT13, IKK-gamma, GABT, PIGF, Sirtuin4, MGST3, CRAT, STK36, KCTD10, NRDP1, UBE2E3, POLA2, POLR2B, DC2, GGTF-I-beta, H-rev 107 protein, Exostosin-like 2, RPB6, TRMT11, Ephrin-A receptor 3, SNAT, B3GN1, MASTL, LCMT1, UBE2J1, CDK9, NDPK C, TPL2(MAP3K8), MOCS2(small), OXCT2, FIBL-6, PDGFRL, DMPK, FDFT1, LATS1, PLCF, AKD1, MSK1, GSTK1, Sialic acid synthase, PEMT, UGPA2, RNF13,…
molecular_function	enzyme binding	1590	0.000352872	0.0207432	146	PEX7, BAD, GSTP1, COX-2 (PTGS2), CARD7, PRKRIP1, JAZ, Golgin-45 (BLZF1), Atp6v1g3, GABT, Karyopherin beta-3, LAMP1, Calcineurin A (alpha), Calcineurin B1, Cystatin C, GADD34, CCNL2, PPP1R3D, Iporin, Bcl-G, MASTL, GIT1, CSRNP2, CHP, RANBP3, THAP5, APOA1, 14-3-3 epsilon, Myelin basic protein, Sortilin, STATIP1, jBid, VAS1, TNIP1, UBC, GLUT1, Ccbe1, KNSL1, LATS1, NPL4, POT1, TGIF, GLI-3R, HDAC10, BD…
molecular_function	polyubiquitin binding	34	0.000416041	0.0238129	9	TNIP1, Eps15, Optineurin, ABIN-2, RAD23B, ZA20D3, GDE, SAKS1, CCDC98 (Abraxas)
molecular_function	collagen binding	75	0.000628654	0.0350596	14	Cathepsin L, Lumican, ECM2/SC1, Glypican-1, Ccbe1, CD44 (ICD), PDGF-B, Decorin, HSP47, PCOLCE, CD44, PCOLCE2, CD44 soluble, CD44 (EXT)
molecular_function	endopeptidase activator activity	7	0.000704975	0.038333	4	STATIP1, PSME2, PSME3, PSME1
molecular_function	adrenergic receptor activity	23	0.00073388	0.0389314	7	Angiotensin III, Angiotensin (2-10), Angiotensin IV, Angiotensin I, Angiotensin II, Angiotensin (1-7), Angiotensin (1-9)
molecular_function	isomerase activity	170	0.000786298	0.040719	24	ECH1, MANA, GALM, Cyclophilin G, HMGCS1, TYRP2, RENBP, PGM3, GLRX2, PPIL1, GNPI, tRNA pseudouridine synthase A, RPUSD2, ERp29, Tubulin alpha 8, DHB4, Cyclophilin 60, ECHP, LOXE3, UDP-GlcNAc- 2-epimerase, ENOSF1, ISYNA1, GPI, RPIA
molecular_function	oxidoreductase activity, acting on the CH-OH group of donors, NAD or NADP as acceptor	151	0.000834801	0.0422254	22	BDH2, IDH3G, IDH2, 3HIDH, Inositol oxygenase, Tubulin alpha 8, DHB4, ECHP, G6PD, DHSO, UGDH, FASN, GRHPR, SDR39U1, LTB4DH, ADHG, IDH3A, Lambda crystallin, MDH1, ADHX, DHDH, SDR-O
molecular_function	NADPH binding	12	0.000871693	0.0430894	5	DHPR, DECR, SRD5A1, FASN, GRHPR
cellular_component	membrane-bounded organelle	13007	2.18639e-66	1.45241e-63	1155	SCAP2, PEX7, BAD, SSR-delta, COX16, rpL23a, RASSF5, SMYD1, GSTP1, ATF-4, BS69, MRPL52, CPVL, Syntaxin 6, RPL28, TMEM90B, RG9MTD2, EIF5A2, SLC31A1, Rab-3B, Rab-1A, UNR, C4orf43, AHR, COX-2 (PTGS2), Junctin, MCR, POLE3-POLE4 complex, OZF, CARD7, PRKRIP1, Cathepsin L, PP2C alpha, ISG20L1, CAPER, CLUAP1, Esterase D, MRPS5, Nectin-4, SPBC25, XPR1, JAZ, NMD3, GHITM, TOM20, EMAPII, ERCC6, GALNT13, SMP30…
cellular_component	organelle	13938	3.42954e-66	1.45241e-63	1207	SCAP2, PEX7, BAD, SSR-delta, COX16, rpL23a, RASSF5, SMYD1, GSTP1, ATF-4, BS69, MRPL52, CPVL, Syntaxin 6, RPL28, TMEM90B, RG9MTD2, EIF5A2, SLC31A1, Rab-3B, Rab-1A, UNR, C4orf43, AHR, COX-2 (PTGS2), Junctin, Smooth muscle myosin, MCR, POLE3-POLE4 complex, OZF, CARD7, PRKRIP1, Cathepsin L, PP2C alpha, ISG20L1, CAPER, CLUAP1, Esterase D, MRPS5, Nectin-4, SPBC25, XPR1, JAZ, NMD3, GHITM, TOM20, EMAPII,…
cellular_component	cytoplasmic part	8239	1.36211e-59	3.8457e-57	835	SCAP2, PEX7, BAD, SSR-delta, COX16, rpL23a, GSTP1, MRPL52, Syntaxin 6, RPL28, TMEM90B, EIF5A2, CRYZL1, SLC31A1, Rab-3B, CD151, Rab-1A, UNR, AHR, COX-2 (PTGS2), Junctin, MCR, CARD7, Cathepsin L, PP2C alpha, CLUAP1, Esterase D, MRPS5, SPBC25, XPR1, GHITM, TOM20, EMAPII, GALNT13, DIS3L2, SC4MOL, Golgin-45 (BLZF1), PYC, IKK-gamma, Atp6v1g3, FLJ20297, DCTD, SURF1, GABT, MRPL1, DNAJB11, PIGF, SNX2, AFA…
cellular_component	intracellular organelle part	7913	2.93953e-57	6.22446e-55	806	SCAP2, PEX7, BAD, SSR-delta, COX16, rpL23a, RASSF5, ATF-4, BS69, MRPL52, Syntaxin 6, RPL28, TMEM90B, EIF5A2, Rab-1A, UNR, AHR, COX-2 (PTGS2), Junctin, MCR, OZF, PRKRIP1, Cathepsin L, PP2C alpha, ISG20L1, CAPER, CLUAP1, Esterase D, SPBC25, JAZ, NMD3, GHITM, TOM20, ERCC6, GALNT13, LBH, SC4MOL, THAP1, Golgin-45 (BLZF1), PYC, Atp6v1g3, FLJ20297, SURF1, GABT, MRPL1, DNAJB11, PIGF, SNX2, AFAP1L1, Sirtu…
cellular_component	organelle part	8104	2.30586e-56	3.90613e-54	817	SCAP2, PEX7, BAD, SSR-delta, COX16, rpL23a, RASSF5, ATF-4, BS69, MRPL52, Syntaxin 6, RPL28, TMEM90B, EIF5A2, Rab-1A, UNR, AHR, COX-2 (PTGS2), Junctin, MCR, OZF, PRKRIP1, Cathepsin L, PP2C alpha, ISG20L1, CAPER, CLUAP1, Esterase D, SPBC25, JAZ, NMD3, GHITM, TOM20, ERCC6, GALNT13, LBH, SC4MOL, THAP1, Golgin-45 (BLZF1), PYC, Atp6v1g3, FLJ20297, SURF1, GABT, MRPL1, DNAJB11, PIGF, SNX2, AFAP1L1, Sirtu…
cellular_component	intracellular organelle	12996	2.05737e-53	2.90432e-51	1123	SCAP2, PEX7, BAD, SSR-delta, COX16, rpL23a, RASSF5, SMYD1, GSTP1, ATF-4, BS69, MRPL52, Syntaxin 6, RPL28, TMEM90B, EIF5A2, SLC31A1, Rab-3B, Rab-1A, UNR, C4orf43, AHR, COX-2 (PTGS2), Junctin, Smooth muscle myosin, MCR, POLE3-POLE4 complex, OZF, CARD7, PRKRIP1, Cathepsin L, PP2C alpha, ISG20L1, CAPER, CLUAP1, Esterase D, MRPS5, SPBC25, XPR1, JAZ, NMD3, GHITM, TOM20, EMAPII, ERCC6, GALNT13, DIS3L2, …
cellular_component	intracellular membrane-bounded organelle	11790	8.74494e-48	1.05814e-45	1035	SCAP2, PEX7, BAD, SSR-delta, COX16, rpL23a, RASSF5, SMYD1, GSTP1, ATF-4, BS69, MRPL52, Syntaxin 6, TMEM90B, EIF5A2, SLC31A1, Rab-3B, Rab-1A, UNR, C4orf43, AHR, COX-2 (PTGS2), Junctin, MCR, POLE3-POLE4 complex, OZF, CARD7, PRKRIP1, Cathepsin L, PP2C alpha, ISG20L1, CAPER, CLUAP1, Esterase D, MRPS5, SPBC25, XPR1, JAZ, NMD3, GHITM, TOM20, EMAPII, ERCC6, GALNT13, SMP30, LBH, SC4MOL, THAP1, Golgin-45 …
cellular_component	mitochondrion	1924	4.08276e-35	4.32262e-33	269	BAD, COX16, GSTP1, MRPL52, Rab-1A, UNR, MRPS5, GHITM, TOM20, PYC, SURF1, GABT, MRPL1, AFAP1L1, BDH2, Sirtuin4, LOC153328, Ptrh1, KYNU, CRAT, NIX, LRRC59, HCCS, SLC25A43, PPM1E, MRPS22, Calcineurin A (alpha), UNG1, ICT1, SLC25A11, ELAC2, MRPS9, ATP5J, MRPS35, MRPL49, PSMB3, FAM82B, APOO, CCDC109B, SPATA5, 8ODP, WDR93, NDUFB3, PTRF, BRP44L, 14-3-3 epsilon, C9orf46, NDPK C, ECH1, KMO, C7orf55, NDUFS…
cellular_component	organelle lumen	3887	3.05612e-34	2.87615e-32	436	SCAP2, PEX7, ATF-4, BS69, MRPL52, AHR, Junctin, MCR, OZF, PRKRIP1, Cathepsin L, PP2C alpha, ISG20L1, CAPER, CLUAP1, Esterase D, JAZ, NMD3, ERCC6, LBH, THAP1, Golgin-45 (BLZF1), PYC, GABT, MRPL1, DNAJB11, AFAP1L1, Sirtuin4, RSL1D1, RPL19, FANCB, JAB1, Sen15, Karyopherin beta-3, CRAT, PLEKHA1 (TAPP1), CXADR, FANCA, CTDSP2 (SCP2), KCTD10, LRRC59, PNO1, KCNA4B, UBE2E3, DPP3, PPM1E, POLA2, MRPS22, SF3…
cellular_component	membrane-enclosed lumen	3953	8.39995e-34	7.11476e-32	440	SCAP2, PEX7, ATF-4, BS69, MRPL52, AHR, Junctin, MCR, OZF, PRKRIP1, Cathepsin L, PP2C alpha, ISG20L1, CAPER, CLUAP1, Esterase D, JAZ, NMD3, ERCC6, LBH, THAP1, Golgin-45 (BLZF1), PYC, GABT, MRPL1, DNAJB11, AFAP1L1, Sirtuin4, RSL1D1, RPL19, FANCB, JAB1, Sen15, Karyopherin beta-3, CRAT, PLEKHA1 (TAPP1), CXADR, FANCA, CTDSP2 (SCP2), KCTD10, LRRC59, PNO1, KCNA4B, UBE2E3, DPP3, PPM1E, POLA2, MRPS22, SF3…
cellular_component	intracellular organelle lumen	3823	2.65772e-33	2.04644e-31	428	SCAP2, PEX7, ATF-4, BS69, MRPL52, AHR, Junctin, MCR, OZF, PRKRIP1, Cathepsin L, PP2C alpha, ISG20L1, CAPER, CLUAP1, Esterase D, JAZ, NMD3, ERCC6, LBH, THAP1, Golgin-45 (BLZF1), PYC, GABT, MRPL1, DNAJB11, AFAP1L1, Sirtuin4, RSL1D1, RPL19, FANCB, JAB1, Sen15, Karyopherin beta-3, CRAT, PLEKHA1 (TAPP1), CXADR, FANCA, CTDSP2 (SCP2), KCTD10, LRRC59, PNO1, KCNA4B, UBE2E3, DPP3, PPM1E, POLA2, MRPS22, SF3…
cellular_component	cytoplasm	13507	1.0606e-30	7.4861e-29	1086	SCAP2, PEX7, Cyclin G, BAD, SSR-delta, COX16, rpL23a, RASSF5, SMYD1, GSTP1, ATF-4, KDELR, BS69, MRPL52, Syntaxin 6, RPL28, TMEM90B, EIF5A2, CRYZL1, SLC31A1, Rab-3B, CD151, Rab-1A, UNR, AHR, COX-2 (PTGS2), Junctin, MCR, HAS, EHBP1, OZF, CARD7, EDARADD, Cathepsin L, PP2C alpha, Peroxiredoxin, CLUAP1, Esterase D, MRPS5, SPBC25, Ubiquitin, XPR1, COMMD4, JAZ, NMD3, Ferritin, GHITM, TOM20, EMAPII, GALN…
cellular_component	cytosol	2908	1.82003e-30	1.18582e-28	344	SCAP2, PEX7, BAD, rpL23a, GSTP1, RPL28, EIF5A2, CRYZL1, Rab-3B, CD151, Rab-1A, AHR, CARD7, PP2C alpha, SPBC25, EMAPII, PYC, IKK-gamma, Atp6v1g3, DCTD, RPL19, KYNU, NIX, TyrRS, KCNA4B, MYL6, Acot12, NRDP1, Dematin, Calcineurin A (alpha), MRLC2, Calcineurin B1, Vps26A, Spir-1, Karyopherin alpha 4, IFP 35, RPL32, GUCY1B1, GADD34, AIP, H-rev 107 protein, G3PT, DSN1, RPB6, ARPC1A, AACS, PSMB3, Iporin,…
cellular_component	intracellular part	17131	3.65825e-29	2.21324e-27	1287	SCAP2, PEX7, Cyclin G, BAD, SSR-delta, COX16, rpL23a, RASSF5, SMYD1, GSTP1, ATF-4, KDELR, BS69, MRPL52, Syntaxin 6, RPL28, TMEM90B, EIF5A2, CRYZL1, SLC31A1, Rab-3B, CD151, Rab-1A, UNR, C4orf43, AHR, COX-2 (PTGS2), Junctin, Smooth muscle myosin, MCR, HAS, POLE3-POLE4 complex, EHBP1, OZF, CARD7, PRKRIP1, EDARADD, Cathepsin L, PP2C alpha, Peroxiredoxin, ISG20L1, CAPER, CLUAP1, Esterase D, MRPS5, SPB…
cellular_component	intracellular	17481	2.67717e-28	1.51171e-26	1303	SCAP2, PEX7, Cyclin G, BAD, SSR-delta, COX16, rpL23a, RASSF5, SMYD1, GSTP1, ATF-4, KDELR, BS69, MRPL52, Syntaxin 6, RPL28, TMEM90B, EIF5A2, CRYZL1, SLC31A1, Rab-3B, CD151, Rab-1A, UNR, C4orf43, AHR, COX-2 (PTGS2), Junctin, Smooth muscle myosin, MCR, HAS, POLE3-POLE4 complex, EHBP1, OZF, CARD7, PRKRIP1, EDARADD, Cathepsin L, PP2C alpha, Peroxiredoxin, ISG20L1, CAPER, CLUAP1, Esterase D, MRPS5, SPB…
cellular_component	extracellular vesicular exosome	2565	1.99021e-27	1.05357e-25	306	SSR-delta, rpL23a, GSTP1, CPVL, RPL28, RG9MTD2, Rab-3B, Rab-1A, PRKRIP1, Cathepsin L, Esterase D, Nectin-4, GHITM, GLUT5, DCTD, GABT, SNX2, BDH2, DAF, APXL, Galectin-1, MGST3, PLEKHA1 (TAPP1), HC II, Annexin VI, MYL6, DPP3, LAMP1, MRLC2, Cystatin C, Vps26A, Karyopherin alpha 4, Lumican, Exostosin-like 2, ARPC1A, Cortactin, ALDH16A1, PSMB3, Iporin, DCTN2, TCP1-theta, B3GN1, LANCL1, CHP, 8ODP, NDUF…
cellular_component	extracellular membrane-bounded organelle	2573	3.40537e-27	1.60242e-25	306	SSR-delta, rpL23a, GSTP1, CPVL, RPL28, RG9MTD2, Rab-3B, Rab-1A, PRKRIP1, Cathepsin L, Esterase D, Nectin-4, GHITM, GLUT5, DCTD, GABT, SNX2, BDH2, DAF, APXL, Galectin-1, MGST3, PLEKHA1 (TAPP1), HC II, Annexin VI, MYL6, DPP3, LAMP1, MRLC2, Cystatin C, Vps26A, Karyopherin alpha 4, Lumican, Exostosin-like 2, ARPC1A, Cortactin, ALDH16A1, PSMB3, Iporin, DCTN2, TCP1-theta, B3GN1, LANCL1, CHP, 8ODP, NDUF…
cellular_component	extracellular organelle	2573	3.40537e-27	1.60242e-25	306	SSR-delta, rpL23a, GSTP1, CPVL, RPL28, RG9MTD2, Rab-3B, Rab-1A, PRKRIP1, Cathepsin L, Esterase D, Nectin-4, GHITM, GLUT5, DCTD, GABT, SNX2, BDH2, DAF, APXL, Galectin-1, MGST3, PLEKHA1 (TAPP1), HC II, Annexin VI, MYL6, DPP3, LAMP1, MRLC2, Cystatin C, Vps26A, Karyopherin alpha 4, Lumican, Exostosin-like 2, ARPC1A, Cortactin, ALDH16A1, PSMB3, Iporin, DCTN2, TCP1-theta, B3GN1, LANCL1, CHP, 8ODP, NDUF…
cellular_component	mitochondrial part	945	8.75794e-27	3.9042e-25	154	BAD, COX16, MRPL52, UNR, GHITM, TOM20, PYC, SURF1, GABT, MRPL1, AFAP1L1, Sirtuin4, LOC153328, CRAT, NIX, LRRC59, HCCS, SLC25A43, MRPS22, ICT1, SLC25A11, MRPS9, ATP5J, MRPS35, MRPL49, CCDC109B, 8ODP, WDR93, NDUFB3, BRP44L, KMO, NDUFS8, AL7A1, NNTM, NDUFA11, DMPK, VDAC 1, MAOA, BCKD-E1alpha, GSTK1, PEMT, SSBP1, MRPS36, IDH3G, MTND4, p70 S6 kinase1, ATP5H, TOM22, COQ10B, coenzyme Q2 homolog, prenylt…
cellular_component	nuclear part	3565	4.50427e-25	1.90756e-23	381	SCAP2, ATF-4, BS69, EIF5A2, AHR, MCR, OZF, PRKRIP1, PP2C alpha, ISG20L1, CAPER, CLUAP1, Esterase D, JAZ, NMD3, ERCC6, LBH, THAP1, Golgin-45 (BLZF1), MRPL1, RSL1D1, RPL19, FANCB, JAB1, Sen15, Karyopherin beta-3, MGST3, NIX, PLEKHA1 (TAPP1), CXADR, FANCA, CTDSP2 (SCP2), KCTD10, LRRC59, PNO1, KCNA4B, UBE2E3, DPP3, PPM1E, POLA2, SF3B2, Calcineurin A (alpha), POLR2B, RBM22, Calcineurin B1, Cystatin C,…
cellular_component	membrane-bounded vesicle	3396	2.56925e-22	1.03626e-20	358	SSR-delta, rpL23a, GSTP1, CPVL, Syntaxin 6, RPL28, RG9MTD2, Rab-3B, Rab-1A, PRKRIP1, Cathepsin L, Esterase D, Nectin-4, GHITM, EMAPII, GLUT5, DCTD, GABT, SNX2, BDH2, DAF, APXL, Galectin-1, JAB1, MGST3, PLEKHA1 (TAPP1), CXADR, HC II, Annexin VI, MYL6, Dematin, DPP3, LAMP1, MRLC2, Cystatin C, Vps26A, Spir-1, Karyopherin alpha 4, Lumican, Exostosin-like 2, G3PT, ARPC1A, Cortactin, ALDH16A1, PSMB3, I…
cellular_component	macromolecular complex	5086	4.31771e-22	1.66232e-20	487	SSR-delta, rpL23a, RASSF5, GSTP1, ATF-4, MRPL52, Syntaxin 6, RPL28, EIF5A2, UNR, AHR, COX-2 (PTGS2), Junctin, MCR, CARD7, PP2C alpha, CLUAP1, MRPS5, SPBC25, TOM20, EMAPII, ERCC6, DIS3L2, IKK-gamma, DSCR3, Atp6v1g3, GABT, MRPL1, SNX2, AFAP1L1, RSL1D1, RPL19, APXL, FANCB, JAB1, Karyopherin beta-3, CXADR, FANCA, KCTD10, Annexin VI, KCNA4B, MYL6, Dematin, PPM1E, POLA2, MRPS22, SF3B2, Calcineurin A (a…
cellular_component	vesicle	3509	9.10382e-22	3.35258e-20	365	SSR-delta, rpL23a, GSTP1, CPVL, Syntaxin 6, RPL28, RG9MTD2, Rab-3B, Rab-1A, PRKRIP1, Cathepsin L, Esterase D, Nectin-4, GHITM, EMAPII, GLUT5, DCTD, GABT, SNX2, BDH2, DAF, APXL, Galectin-1, JAB1, MGST3, PLEKHA1 (TAPP1), CXADR, HC II, Annexin VI, MYL6, Dematin, DPP3, LAMP1, MRLC2, Cystatin C, Vps26A, Spir-1, Karyopherin alpha 4, Lumican, Exostosin-like 2, G3PT, ARPC1A, Cortactin, ALDH16A1, PSMB3, I…
cellular_component	organelle envelope	1082	4.36849e-21	1.54171e-19	155	BAD, COX16, EIF5A2, UNR, ISG20L1, GHITM, TOM20, PYC, SURF1, AFAP1L1, LOC153328, Karyopherin beta-3, MGST3, CRAT, NIX, LRRC59, HCCS, SLC25A43, Cystatin C, SLC25A11, Karyopherin alpha 4, ATP5J, CCDC109B, ORP8, 8ODP, TMEM57, WDR93, NDUFB3, BRP44L, Sortilin, KMO, NDUFS8, NNTM, NDUFA11, DMPK, VDAC 1, Annexin VII, RanGAP1, MAOA, CENP-T, AKD1, GSTK1, PEMT, RNF13, MTND4, p70 S6 kinase1, ATP5H, TOM22, COQ…
cellular_component	envelope	1088	7.56763e-21	2.56391e-19	155	BAD, COX16, EIF5A2, UNR, ISG20L1, GHITM, TOM20, PYC, SURF1, AFAP1L1, LOC153328, Karyopherin beta-3, MGST3, CRAT, NIX, LRRC59, HCCS, SLC25A43, Cystatin C, SLC25A11, Karyopherin alpha 4, ATP5J, CCDC109B, ORP8, 8ODP, TMEM57, WDR93, NDUFB3, BRP44L, Sortilin, KMO, NDUFS8, NNTM, NDUFA11, DMPK, VDAC 1, Annexin VII, RanGAP1, MAOA, CENP-T, AKD1, GSTK1, PEMT, RNF13, MTND4, p70 S6 kinase1, ATP5H, TOM22, COQ…
cellular_component	nuclear lumen	3170	1.54805e-19	5.04307e-18	330	SCAP2, ATF-4, BS69, AHR, MCR, OZF, PRKRIP1, PP2C alpha, ISG20L1, CAPER, CLUAP1, Esterase D, JAZ, NMD3, ERCC6, LBH, THAP1, Golgin-45 (BLZF1), MRPL1, RSL1D1, RPL19, FANCB, JAB1, Sen15, Karyopherin beta-3, PLEKHA1 (TAPP1), CXADR, FANCA, CTDSP2 (SCP2), KCTD10, PNO1, KCNA4B, UBE2E3, DPP3, PPM1E, POLA2, SF3B2, Calcineurin A (alpha), POLR2B, RBM22, Calcineurin B1, DSS1, GMEB1, hnRNP H3, Karyopherin alph…
cellular_component	organelle membrane	3054	2.48758e-19	7.80364e-18	320	BAD, SSR-delta, COX16, Syntaxin 6, TMEM90B, EIF5A2, Rab-1A, UNR, COX-2 (PTGS2), Junctin, MCR, ISG20L1, GHITM, TOM20, GALNT13, SC4MOL, Golgin-45 (BLZF1), PYC, Atp6v1g3, FLJ20297, SURF1, PIGF, SNX2, AFAP1L1, LOC153328, Selenoprotein N, Karyopherin beta-3, MGST3, CRAT, NIX, TMBIM4, SEC62, LRRC59, Annexin VI, KCNA4B, Dematin, HCCS, SLC25A43, LAMP1, DC2, Cystatin C, Vps26A, Spir-1, TER, TMEM85, SLC25A…
cellular_component	intracellular non-membrane-bounded organelle	4826	2.96814e-19	8.669e-18	456	SCAP2, rpL23a, RASSF5, ATF-4, BS69, MRPL52, RPL28, TMEM90B, AHR, Smooth muscle myosin, OZF, PRKRIP1, ISG20L1, CAPER, CLUAP1, Esterase D, MRPS5, SPBC25, JAZ, NMD3, ERCC6, DIS3L2, LBH, Golgin-45 (BLZF1), MRPL1, AFAP1L1, RSL1D1, RPL19, APXL, JAB1, Sen15, Karyopherin beta-3, TTLL11, PLEKHA1 (TAPP1), CXADR, FANCA, SEC62, KCTD10, LRRC59, PNO1, KCNA4B, MYL6, Dematin, UBE2E3, DPP3, PPM1E, POLA2, MRPS22, …
cellular_component	non-membrane-bounded organelle	4826	2.96814e-19	8.669e-18	456	SCAP2, rpL23a, RASSF5, ATF-4, BS69, MRPL52, RPL28, TMEM90B, AHR, Smooth muscle myosin, OZF, PRKRIP1, ISG20L1, CAPER, CLUAP1, Esterase D, MRPS5, SPBC25, JAZ, NMD3, ERCC6, DIS3L2, LBH, Golgin-45 (BLZF1), MRPL1, AFAP1L1, RSL1D1, RPL19, APXL, JAB1, Sen15, Karyopherin beta-3, TTLL11, PLEKHA1 (TAPP1), CXADR, FANCA, SEC62, KCTD10, LRRC59, PNO1, KCNA4B, MYL6, Dematin, UBE2E3, DPP3, PPM1E, POLA2, MRPS22, …
cellular_component	mitochondrial matrix	361	3.31515e-17	9.35976e-16	71	MRPL52, PYC, GABT, MRPL1, AFAP1L1, Sirtuin4, LRRC59, MRPS22, ICT1, MRPS9, MRPS35, MRPL49, 8ODP, AL7A1, VDAC 1, BCKD-E1alpha, GSTK1, SSBP1, MRPS36, IDH3G, IDH2, MRPS24, ACSM3, ECHS1, 3HIDH, PRDX5, MRPS33, RARSL, PDHA (testis), MRPS11, SUCLG2, ADHFE1, DECR, TIM44, VDAC 2, OAT, HSP60, COASY, PDH alpha, ETFA, MRPL13, AK3L1, ATP5F1, GLSK, ATP5C, ACDSB, ACAT1, MRPS18C, MTERF, SOD2, DARS2, PCCA, IVD, GR…
cellular_component	mitochondrial envelope	678	1.39324e-15	3.8067e-14	102	BAD, COX16, UNR, GHITM, TOM20, PYC, SURF1, AFAP1L1, LOC153328, CRAT, NIX, HCCS, SLC25A43, SLC25A11, ATP5J, CCDC109B, WDR93, NDUFB3, BRP44L, KMO, NDUFS8, NNTM, NDUFA11, DMPK, VDAC 1, MAOA, GSTK1, PEMT, MTND4, p70 S6 kinase1, ATP5H, TOM22, COQ10B, coenzyme Q2 homolog, prenyltransferase (yeast), IDH2, CGI-51, NDUFV2, MOSC1, RKIP, NDUFA5, PBR, PA2G6, Ccdc56, PARL, SFXN2, MGST, SDHD, TIM44, VDAC 2, CO…
cellular_component	cell part	20093	3.1735e-15	8.39985e-14	1398	SCAP2, PEX7, Cyclin G, BAD, SSR-delta, COX16, rpL23a, RASSF5, SMYD1, GSTP1, ATF-4, KDELR, BS69, MRPL52, Syntaxin 6, RPL28, TMEM90B, EIF5A2, CRYZL1, SLC31A1, Rab-3B, CD151, Rab-1A, UNR, C4orf43, AHR, COX-2 (PTGS2), Junctin, Smooth muscle myosin, MCR, HAS, POLE3-POLE4 complex, EHBP1, OZF, CARD7, PRKRIP1, EDARADD, Cathepsin L, PP2C alpha, Peroxiredoxin, ISG20L1, CAPER, CLUAP1, Esterase D, MRPS5, Nec…
cellular_component	mitochondrial membrane	640	4.42293e-15	1.13522e-13	97	BAD, COX16, UNR, GHITM, TOM20, PYC, SURF1, AFAP1L1, LOC153328, CRAT, NIX, HCCS, SLC25A43, SLC25A11, ATP5J, CCDC109B, WDR93, NDUFB3, BRP44L, KMO, NDUFS8, NNTM, NDUFA11, DMPK, VDAC 1, MAOA, GSTK1, PEMT, MTND4, p70 S6 kinase1, ATP5H, TOM22, COQ10B, coenzyme Q2 homolog, prenyltransferase (yeast), IDH2, CGI-51, NDUFV2, MOSC1, RKIP, NDUFA5, PBR, PA2G6, Ccdc56, PARL, SFXN2, MGST, SDHD, TIM44, VDAC 2, CO…
cellular_component	cell	20104	4.81238e-15	1.19885e-13	1398	SCAP2, PEX7, Cyclin G, BAD, SSR-delta, COX16, rpL23a, RASSF5, SMYD1, GSTP1, ATF-4, KDELR, BS69, MRPL52, Syntaxin 6, RPL28, TMEM90B, EIF5A2, CRYZL1, SLC31A1, Rab-3B, CD151, Rab-1A, UNR, C4orf43, AHR, COX-2 (PTGS2), Junctin, Smooth muscle myosin, MCR, HAS, POLE3-POLE4 complex, EHBP1, OZF, CARD7, PRKRIP1, EDARADD, Cathepsin L, PP2C alpha, Peroxiredoxin, ISG20L1, CAPER, CLUAP1, Esterase D, MRPS5, Nec…
cellular_component	protein complex	4407	5.32395e-15	1.2884e-13	406	SSR-delta, rpL23a, RASSF5, GSTP1, ATF-4, Syntaxin 6, EIF5A2, UNR, AHR, COX-2 (PTGS2), Junctin, MCR, CARD7, PP2C alpha, CLUAP1, SPBC25, TOM20, EMAPII, ERCC6, IKK-gamma, DSCR3, Atp6v1g3, GABT, SNX2, AFAP1L1, APXL, FANCB, JAB1, Karyopherin beta-3, CXADR, FANCA, KCTD10, Annexin VI, KCNA4B, MYL6, Dematin, PPM1E, POLA2, Calcineurin A (alpha), Connexin 31.1, MRLC2, POLR2B, DC2, Calcineurin B1, GGTF-I-be…
cellular_component	organelle inner membrane	477	1.36074e-14	3.20151e-13	79	UNR, GHITM, PYC, SURF1, AFAP1L1, LOC153328, CRAT, HCCS, SLC25A43, SLC25A11, ATP5J, CCDC109B, WDR93, NDUFB3, BRP44L, KMO, NDUFS8, NNTM, NDUFA11, VDAC 1, GSTK1, RNF13, MTND4, ATP5H, TOM22, COQ10B, Matrin-3, coenzyme Q2 homolog, prenyltransferase (yeast), IDH2, CGI-51, NDUFV2, MOSC1, NDUFA5, PA2G6, Ccdc56, PARL, SFXN2, MGST, SDHD, TIM44, VDAC 2, COQ7, COX I, HSP60, C3orf31, C20orf7, C17orf61, ATP5F1…
cellular_component	mitochondrial inner membrane	432	1.59302e-14	3.64673e-13	74	UNR, GHITM, PYC, SURF1, AFAP1L1, LOC153328, CRAT, HCCS, SLC25A43, SLC25A11, ATP5J, CCDC109B, WDR93, NDUFB3, BRP44L, KMO, NDUFS8, NNTM, NDUFA11, VDAC 1, GSTK1, MTND4, ATP5H, TOM22, COQ10B, coenzyme Q2 homolog, prenyltransferase (yeast), IDH2, CGI-51, NDUFV2, MOSC1, NDUFA5, PA2G6, Ccdc56, PARL, SFXN2, MGST, SDHD, TIM44, VDAC 2, COQ7, COX I, HSP60, C3orf31, C20orf7, C17orf61, ATP5F1, MTND1, ATP5C, M…
cellular_component	nucleolus	2071	2.55127e-14	5.68665e-13	222	SCAP2, BS69, AHR, OZF, PRKRIP1, ISG20L1, CAPER, CLUAP1, Esterase D, JAZ, NMD3, ERCC6, LBH, Golgin-45 (BLZF1), MRPL1, RSL1D1, RPL19, JAB1, Sen15, Karyopherin beta-3, PLEKHA1 (TAPP1), CXADR, FANCA, KCTD10, PNO1, KCNA4B, UBE2E3, DPP3, PPM1E, POLA2, SF3B2, Calcineurin A (alpha), POLR2B, RBM22, GMEB1, hnRNP H3, CIP29, MRPS9, HIC, AIP, RPB6, RANBP3, ZFHX2, CDK9, SRA1, RPL9, RECQL, C/EBPgamma, STATIP1, …
cellular_component	ribosomal subunit	157	4.37334e-14	9.49799e-13	40	rpL23a, MRPL52, RPL28, MRPL1, RSL1D1, RPL19, MRPS22, ICT1, RPL32, MRPS9, MRPS35, RPL9, MRPS36, MRPS24, Alpha1-globin, RPL34, MRPS33, MRPS11, RPL36, RPS27A, MRPS2, RPL24, RPS25, RPL37A, RPL18a, MRPL13, MRPS18C, RPL7, MRPS6, RPS24, RPL31, RPS3A, MCT-1, RPL10A (CsA-19), RPLP2, RPL35, MRPL11, MRPS16, MRPL41, DDX3X
cellular_component	extracellular region part	3804	6.07067e-14	1.28546e-12	356	SSR-delta, rpL23a, GSTP1, CPVL, RPL28, RG9MTD2, Rab-3B, Rab-1A, PRKRIP1, Cathepsin L, Esterase D, Nectin-4, GHITM, EMAPII, GLUT5, C1r, DCTD, GABT, SNX2, BDH2, LTB, DAF, APXL, Galectin-1, MGST3, PLEKHA1 (TAPP1), CXADR, C19orf24, HC II, TyrRS, Annexin VI, MYL6, DPP3, LAMP1, MRLC2, Cystatin C, Vps26A, Chordin, Karyopherin alpha 4, Lumican, Exostosin-like 2, ARPC1A, Cortactin, ALDH16A1, PSMB3, Iporin…
cellular_component	nucleus	7503	2.38785e-13	4.93295e-12	618	SCAP2, rpL23a, RASSF5, SMYD1, GSTP1, ATF-4, BS69, EIF5A2, C4orf43, AHR, COX-2 (PTGS2), MCR, POLE3-POLE4 complex, OZF, CARD7, PRKRIP1, Cathepsin L, PP2C alpha, ISG20L1, CAPER, CLUAP1, Esterase D, SPBC25, JAZ, NMD3, EMAPII, ERCC6, SMP30, LBH, THAP1, Golgin-45 (BLZF1), IKK-gamma, DSCR3, CRP2, HOXD10, MRPL1, DNAJB11, C/EBP, AFAP1L1, RSL1D1, RPL19, FANCB, Galectin-1, JAB1, Sen15, KYNU, Karyopherin bet…
cellular_component	endomembrane system	3900	7.05664e-11	1.42309e-09	348	SSR-delta, Syntaxin 6, TMEM90B, EIF5A2, SLC31A1, Rab-3B, Rab-1A, UNR, COX-2 (PTGS2), Junctin, MCR, Cathepsin L, ISG20L1, Esterase D, XPR1, TOM20, EMAPII, GALNT13, SC4MOL, Golgin-45 (BLZF1), DSCR3, FLJ20297, DNAJB11, PIGF, SNX2, Selenoprotein N, Karyopherin beta-3, MGST3, CRAT, NIX, TMBIM4, CXADR, SEC62, LRRC59, Annexin VI, KCNA4B, Dematin, LAMP1, DC2, Cystatin C, Vps26A, Spir-1, TER, TMEM85, KTN1…
cellular_component	ribosome	282	2.68484e-10	5.28852e-09	49	rpL23a, MRPL52, RPL28, MRPS5, MRPL1, RSL1D1, RPL19, MRPS22, ICT1, RPL32, MRPS9, MRPS35, MRPL49, RPL9, METAP1, MRPS36, MRPS24, Alpha1-globin, RPL34, MRPS33, MRPS11, RPL36, RPS27A, MRPS2, DNAJC21, RPL24, RPS25, RPL37A, RPL18a, MRPL13, MRPL45, MRPS18C, RPL7, MRPS6, RPS24, RPL31, RPS3A, MCT-1, RPL10A (CsA-19), GCN1L1, RPLP2, BCDP, RPL35, MRPL11, MRPS16, MRPL41, MRPL28, DDX3X, MRPL54
cellular_component	ribonucleoprotein complex	748	5.80887e-10	1.11821e-08	94	rpL23a, MRPL52, RPL28, MRPS5, DIS3L2, MRPL1, RSL1D1, RPL19, MRPS22, SF3B2, RBM22, ICT1, SRRF, hnRNP H3, RPL32, MRPS9, MRPS35, MRPL49, U5-15kD, SRA1, RPL9, Hedls, CPEB1, eIF3S6, TDRD6, METAP1, MRPS36, SRP14, eIF3S7, P29, DDX20, MRPS24, Alpha1-globin, eIF2S1, RPL34, RHEB2, MRPS33, MRPS11, RPL36, PPIL1, RPS27A, eIF3S2, PRPF18, MRPS2, VPARP, DNAJC21, RPL24, RPS25, RPL37A, RPL18a, DDX41, snRNP-E, MRPL…
cellular_component	large ribosomal subunit	87	4.92313e-09	9.26643e-08	23	rpL23a, MRPL52, RPL28, MRPL1, RSL1D1, RPL19, ICT1, RPL32, RPL9, MRPS24, RPL34, RPL36, RPL24, RPL37A, RPL18a, MRPL13, RPL7, RPL31, RPL10A (CsA-19), RPLP2, RPL35, MRPL11, MRPL41
cellular_component	mitochondrial membrane part	189	5.11982e-09	9.42714e-08	36	TOM20, SURF1, ATP5J, CCDC109B, NDUFB3, NDUFS8, NNTM, NDUFA11, DMPK, MTND4, ATP5H, TOM22, CGI-51, NDUFV2, NDUFA5, Ccdc56, SDHD, HSP60, C3orf31, C20orf7, ATP5F1, MTND1, ATP5C, MRPL45, NDUFS7, ATPK, YJEFN3, Fis1, MT-ND5, UQCRC2, ATP5G3, NDUFA6, CBARA1, ATPI, Bid, ATP5D
cellular_component	cytosolic part	207	5.98775e-08	1.07907e-06	36	rpL23a, RPL28, AHR, IKK-gamma, RPL19, RPL32, GUCY1B1, TCP1-theta, SRA1, RPL9, TCP1-delta, METAP1, Alpha1-globin, RPL34, RPL36, RPS27A, RPL24, RPS25, DAPP1, RPL37A, RPL18a, RPL7, RPS24, RPL31, RPS3A, MCT-1, RPL10A (CsA-19), ELKS, RPLP2, RIPK3, RPL35, PI3K cat class IB (p110-gamma), mTOR, DDX3X, Muted, CYB5R3
cellular_component	nucleoplasm	1564	7.09842e-08	1.25257e-06	155	ATF-4, MCR, PP2C alpha, ISG20L1, CAPER, NMD3, ERCC6, THAP1, FANCB, FANCA, CTDSP2 (SCP2), POLA2, SF3B2, Calcineurin A (alpha), POLR2B, Calcineurin B1, DSS1, Karyopherin alpha 4, CIP29, THAP7, JARID2, CCNL2, RPB6, PSMB3, MASTL, U5-15kD, PTRF, CPSF7, CDK9, STAT2, STATIP1, RFC2, UBC, WAPAL, eIF3S6, RPA4, MRE11, MLX, BASP1, XPG, MED6, POT1, MBD2, Optineurin, MSK1, TGIF, NFYC, XPA, HDAC10, Cyclophilin …
cellular_component	cytosolic ribosome	100	8.39665e-08	1.45142e-06	23	rpL23a, RPL28, RPL19, RPL32, RPL9, METAP1, Alpha1-globin, RPL34, RPL36, RPS27A, RPL24, RPS25, RPL37A, RPL18a, RPL7, RPS24, RPL31, RPS3A, MCT-1, RPL10A (CsA-19), RPLP2, RPL35, DDX3X
cellular_component	intraciliary transport particle B	20	1.34134e-07	2.24565e-06	10	CLUAP1, MIP-T3, IFT57 (HIPPI), C11orf60, FLJ12571, RABL5, RABL4, IFT74, IFT52, TTC30B
cellular_component	bounding membrane of organelle	2330	1.35216e-07	2.24565e-06	213	BAD, SSR-delta, Syntaxin 6, TMEM90B, EIF5A2, Rab-1A, COX-2 (PTGS2), Junctin, MCR, TOM20, GALNT13, SC4MOL, Golgin-45 (BLZF1), Atp6v1g3, FLJ20297, PIGF, SNX2, Selenoprotein N, MGST3, NIX, TMBIM4, SEC62, LRRC59, Annexin VI, Dematin, LAMP1, DC2, Vps26A, TER, TMEM85, KTN1, SPC12, Tmem195, Exostosin-like 2, B3GN1, BET3 (TRAPPC3), CHP, VPS41, GDAP2, PTPLB, ORP9, TMEM17, UBE2J1, Sortilin, CGI-141, KMO, V…
cellular_component	nuclear envelope	420	2.64363e-07	4.30606e-06	56	EIF5A2, ISG20L1, Karyopherin beta-3, MGST3, NIX, LRRC59, Cystatin C, Karyopherin alpha 4, ORP8, 8ODP, TMEM57, Sortilin, DMPK, Annexin VII, RanGAP1, CENP-T, AKD1, RNF13, Matrin-3, DARS, PARP-1, EDNRB, PBR, PARP-16, ENY2, WHSC1, GATA-1, LULL1, MPP11, BRAP2, SEH1L, NTF2, RecQ5, Caveolin-2, E2F5, TMEM48, MTMR8, PANDER, MGST2, PAFAH alpha (LIS1), UNC50, Tmem38b, LASS3, RRM2, MNS1, DHCR7, CacyBP(SIP), …
cellular_component	intraciliary transport particle	33	5.44816e-07	8.70677e-06	12	CLUAP1, MIP-T3, IFT57 (HIPPI), C11orf60, FLJ12571, RABL5, WDR35, RABL4, IFT74, IFT52, TTC30B, Dynein 2, cytoplasmic, light intermediate chain
cellular_component	small ribosomal subunit	72	5.63669e-07	8.84125e-06	18	MRPS22, MRPS9, MRPS35, MRPS36, MRPS24, Alpha1-globin, MRPS33, MRPS11, RPS27A, MRPS2, RPS25, MRPS18C, MRPS6, RPS24, RPS3A, MCT-1, MRPS16, DDX3X
cellular_component	extracellular region	4883	6.87235e-07	1.05834e-05	394	SSR-delta, rpL23a, GSTP1, CPVL, RPL28, RG9MTD2, Rab-3B, Rab-1A, PRKRIP1, Cathepsin L, Esterase D, Nectin-4, GHITM, EMAPII, GLUT5, C1r, DCTD, GABT, SNX2, BDH2, LTB, DAF, APXL, Galectin-1, MGST3, PLEKHA1 (TAPP1), CXADR, C19orf24, HC II, TyrRS, Annexin VI, MYL6, CPO, DPP3, LAMP1, MRLC2, Cystatin C, Vps26A, Decorin proteoglycan, Chordin, Karyopherin alpha 4, Lumican, Exostosin-like 2, ARPC1A, Cortact…
cellular_component	organellar ribosome	66	7.3282e-07	1.08895e-05	17	MRPL52, MRPL1, MRPS22, ICT1, MRPS9, MRPS35, MRPL49, MRPS36, MRPS24, MRPS33, MRPS11, MRPL13, MRPS18C, MRPL11, MRPS16, MRPL41, MRPL28
cellular_component	mitochondrial ribosome	66	7.3282e-07	1.08895e-05	17	MRPL52, MRPL1, MRPS22, ICT1, MRPS9, MRPS35, MRPL49, MRPS36, MRPS24, MRPS33, MRPS11, MRPL13, MRPS18C, MRPL11, MRPS16, MRPL41, MRPL28
cellular_component	cytosolic large ribosomal subunit	53	8.83954e-07	1.29088e-05	15	rpL23a, RPL28, RPL19, RPL32, RPL9, RPL34, RPL36, RPL24, RPL37A, RPL18a, RPL7, RPL31, RPL10A (CsA-19), RPLP2, RPL35
cellular_component	respiratory chain	85	1.74425e-06	2.50404e-05	19	SURF1, NDUFB3, NDUFS8, NNTM, NDUFA11, MTND4, NDUFV2, NDUFA5, SDHD, COX I, MTND1, NDUFS7, HIGD2A, UQCRQPC, YJEFN3, MT-ND5, UQCRC2, COX III, NDUFA6
cellular_component	microtubule cytoskeleton	1080	3.03296e-06	4.28153e-05	109	RASSF5, ATF-4, CAPER, CLUAP1, APXL, G5pr, Cortactin, CCDC100, DCTN2, TCP1-theta, MASTL, CAMSAP1, TUBGCP4 (76P), LANCL1, FAM82B, CHP, VPS41, Asrgl1, MIP-T3, 14-3-3 epsilon, CCDC114, SRA1, RECQL, BBS4, WAPAL, CPEB1, THEM2, WDR67, RanGAP1, KIAA1128, Centrin 3, KNSL1, TCP1-delta, SSX2IP, PIBF, MKLP2, IFT57 (HIPPI), LATS1, XRCC2, C11orf60, CFBP, VAPA, FLJ12571, TLRR, PSKH1, RABL5, WDR35, Tubulin alpha…
cellular_component	microtubule organizing center	601	3.20161e-06	4.44552e-05	69	ATF-4, CAPER, CLUAP1, G5pr, CCDC100, DCTN2, TCP1-theta, MASTL, TUBGCP4 (76P), FAM82B, MIP-T3, BBS4, WDR67, Centrin 3, TCP1-delta, SSX2IP, PIBF, MKLP2, IFT57 (HIPPI), LATS1, XRCC2, C11orf60, CFBP, FLJ12571, TLRR, PSKH1, RABL5, WDR35, RABL4, PA2G6, VPS37A, KIAA1712, NDPK 7, SORBS1, CHMP1A, TXNDC9, RAB3IP, HEPACAM2, Sirtuin2, SNX10, ELL2, CCDC41, G6PD, CEP78, IFT74, CCDC15, IFT52, PAFAH alpha (LIS1)…
cellular_component	mitochondrial small ribosomal subunit	23	7.26588e-06	9.76858e-05	9	MRPS22, MRPS9, MRPS35, MRPS36, MRPS24, MRPS33, MRPS11, MRPS18C, MRPS16
cellular_component	organellar small ribosomal subunit	23	7.26588e-06	9.76858e-05	9	MRPS22, MRPS9, MRPS35, MRPS36, MRPS24, MRPS33, MRPS11, MRPS18C, MRPS16
cellular_component	peroxisome	147	9.04867e-06	0.000117911	25	PEX7, CCDC33, CRAT, ECH1, GSTK1, PRDX5, Nudt7, MGST, ACOX1, ACAA1, EPHX2, ACAT1, Tubulin alpha 8, DHB4, ECHP, Rab8B, HPLC2, GRHPR, Fis1, PAHX, ABP1, ATAD1, BAAT, ACOX2, ACOXL
cellular_component	microbody	147	9.04867e-06	0.000117911	25	PEX7, CCDC33, CRAT, ECH1, GSTK1, PRDX5, Nudt7, MGST, ACOX1, ACAA1, EPHX2, ACAT1, Tubulin alpha 8, DHB4, ECHP, Rab8B, HPLC2, GRHPR, Fis1, PAHX, ABP1, ATAD1, BAAT, ACOX2, ACOXL
cellular_component	endosome	748	1.46389e-05	0.000187866	79	Syntaxin 6, TMEM90B, SLC31A1, Rab-1A, Cathepsin L, SNX2, Annexin VI, LAMP1, Cystatin C, Vps26A, Ephrin-A receptor 3, S1P1 receptor, VPS41, ORP9, APOA1, Sortilin, MANR, VAMP3, UBC, Glypican-1, CHMP5, RAB9P40, Eps15, ECOP, NDFIP2, MKLP2, HBXIP, UNC93B, OCIAD1, SLAP-2, CFBP, RNF13, VCAM1, BDKRB2, FAM109A, ARH, C/EBP zeta, RABGEF1, GLUT2, VPS37A, LMTK2, SAC3, RPS27A, GPR14, CHMP1A, FAM125B, GRB2, CD7…
cellular_component	peroxisomal matrix	37	1.51491e-05	0.000188696	11	PEX7, CRAT, PRDX5, ACOX1, ACAA1, DHB4, HPLC2, GRHPR, PAHX, BAAT, ACOX2
cellular_component	microbody lumen	37	1.51491e-05	0.000188696	11	PEX7, CRAT, PRDX5, ACOX1, ACAA1, DHB4, HPLC2, GRHPR, PAHX, BAAT, ACOX2
cellular_component	oxidoreductase complex	98	1.58017e-05	0.000193972	19	NDUFB3, NDUFS8, NDUFA11, BCKD-E1alpha, IDH3G, MTND4, NDUFV2, NDUFA5, PDHA (testis), SDHD, MTND1, NDUFS7, YJEFN3, GMP2, MT-ND5, UQCRC2, IDH3A, NDUFA6, BCKD-E2
cellular_component	nuclear membrane	278	2.81091e-05	0.000340121	37	ISG20L1, Karyopherin beta-3, Cystatin C, ORP8, 8ODP, TMEM57, Sortilin, DMPK, RanGAP1, CENP-T, AKD1, RNF13, Matrin-3, DARS, EDNRB, PBR, PARP-16, WHSC1, GATA-1, LULL1, MPP11, BRAP2, RecQ5, Caveolin-2, TMEM48, MGST2, PAFAH alpha (LIS1), UNC50, Tmem38b, LASS3, DHCR7, CRSP9, PCM1, HP1 gamma, PHF20, SEPHS1, PTPN2
cellular_component	catalytic complex	888	3.19401e-05	0.000381032	89	IKK-gamma, GABT, KCTD10, Calcineurin A (alpha), POLR2B, DC2, Calcineurin B1, GGTF-I-beta, DSS1, SPC12, JARID2, RPB6, DCTN2, NDUFB3, CDK9, CCDC114, STATIP1, NDUFS8, NDUFA11, XPG, BCKD-E1alpha, MBD2, IDH3G, HDAC10, MTND4, POLR3F, NDUFV2, NDUFA5, ARD1, Max, ENY2, POLE4, SORBS1, PDHA (testis), SUCLG2, PIGU, PPP1R3B, POLE2, SDHD, cAMP-GEFI, HSP60, DAPP1, BRAP2, snRNP-E, ERCC8, MTND1, NDUFS7, UEV1A, Re…
cellular_component	centrosome	480	3.2813e-05	0.000384614	55	CAPER, CLUAP1, G5pr, CCDC100, DCTN2, TCP1-theta, MASTL, TUBGCP4 (76P), FAM82B, MIP-T3, BBS4, WDR67, Centrin 3, TCP1-delta, SSX2IP, PIBF, MKLP2, IFT57 (HIPPI), XRCC2, C11orf60, FLJ12571, TLRR, RABL5, WDR35, RABL4, PA2G6, VPS37A, KIAA1712, NDPK 7, SORBS1, TXNDC9, RAB3IP, HEPACAM2, Sirtuin2, SNX10, ELL2, CCDC41, G6PD, CEP78, IFT74, CCDC15, IFT52, PAFAH alpha (LIS1), NRF2, Hice-1, MAPRPE1(EB1), TRAF5…
cellular_component	eukaryotic translation initiation factor 3 complex	16	3.31486e-05	0.000384614	7	JAB1, eIF3S6, eIF3S7, eIF3S2, GA17, EIF3EIP, DDX3X
cellular_component	mitochondrial respiratory chain	74	7.08091e-05	0.000810478	15	SURF1, NDUFB3, NDUFS8, NNTM, NDUFA11, MTND4, NDUFV2, NDUFA5, SDHD, MTND1, NDUFS7, YJEFN3, MT-ND5, UQCRC2, NDUFA6
cellular_component	mitochondrial tricarboxylic acid cycle enzyme complex	9	0.000117278	0.00132446	5	BCKD-E1alpha, IDH3G, SUCLG2, IDH3A, BCKD-E2
cellular_component	mitochondrial respiratory chain complex I	46	0.00013747	0.00149279	11	NDUFB3, NDUFS8, NDUFA11, MTND4, NDUFV2, NDUFA5, MTND1, NDUFS7, YJEFN3, MT-ND5, NDUFA6
cellular_component	NADH dehydrogenase complex	46	0.00013747	0.00149279	11	NDUFB3, NDUFS8, NDUFA11, MTND4, NDUFV2, NDUFA5, MTND1, NDUFS7, YJEFN3, MT-ND5, NDUFA6
cellular_component	respiratory chain complex I	46	0.00013747	0.00149279	11	NDUFB3, NDUFS8, NDUFA11, MTND4, NDUFV2, NDUFA5, MTND1, NDUFS7, YJEFN3, MT-ND5, NDUFA6
cellular_component	ciliary basal body	79	0.000154062	0.00165178	15	MIP-T3, BBS4, Centrin 3, IFT57 (HIPPI), C11orf60, FLJ12571, WDR35, NDPK 7, RAB3IP, IFT52, BBS9, TTC30B, PCM1, C14orf45, Dynein 2, cytoplasmic, light intermediate chain
cellular_component	proteasome complex	71	0.000166709	0.00176503	14	KCNA4B, DSS1, PSMB3, STATIP1, RAD23B, PSMA3, PSME2, PSMA5, PSME3, SAKS1, PSMB10, PSMA2, PSMB2, PSME1
cellular_component	spliceosomal complex	157	0.000215738	0.00225593	23	SF3B2, RBM22, hnRNP H3, U5-15kD, P29, DDX20, RHEB2, PPIL1, PRPF18, DDX41, snRNP-E, PRPF38A, hnRNP F, SAD1 (USP39), DAM1, SNRPD1 (SMD1), PRPF4B, U2AF-65, LSm7, PHF5A, MORG1, SF4, RBM17
cellular_component	mitochondrial proton-transporting ATP synthase complex	27	0.000229914	0.00237484	8	ATP5J, ATP5H, ATP5F1, ATP5C, ATPK, ATP5G3, ATPI, ATP5D
cellular_component	proton-transporting ATP synthase complex	28	0.000303627	0.00309846	8	ATP5J, ATP5H, ATP5F1, ATP5C, ATPK, ATP5G3, ATPI, ATP5D
cellular_component	microbody part	84	0.000311684	0.00310584	15	PEX7, CRAT, PRDX5, MGST, ACOX1, ACAA1, DHB4, Rab8B, HPLC2, GRHPR, Fis1, PAHX, ATAD1, BAAT, ACOX2
cellular_component	peroxisomal part	84	0.000311684	0.00310584	15	PEX7, CRAT, PRDX5, MGST, ACOX1, ACAA1, DHB4, Rab8B, HPLC2, GRHPR, Fis1, PAHX, ATAD1, BAAT, ACOX2
cellular_component	Golgi membrane	637	0.000372594	0.00366962	64	Syntaxin 6, TMEM90B, Rab-1A, GALNT13, Golgin-45 (BLZF1), FLJ20297, TMBIM4, B3GN1, BET3 (TRAPPC3), CHP, Sortilin, CGI-141, COPZ1, WRCH-1, ARF3, NDFIP2, UNC93B, Optineurin, RNF13, ARH, PDGF-B, SAC3, CGAT2, Neurocalcin delta, B4G6, UGCG, HEPACAM2, GOLPH3L, FAM198B, Arfaptin-1, Syntaxin 18, Asah3l, FLJ14154, COPD, TrkB, FUT8, ENTPD6, Caveolin-2, SLC35A1, PDCD10, UNC50, SLC35A3, GCP16, Protein S, KDEL…
cellular_component	ciliary part	272	0.00042525	0.00409523	33	CLUAP1, KCTD10, G3PT, TMEM17, MIP-T3, CCDC114, BBS4, Eps15, Centrin 3, IFT57 (HIPPI), C11orf60, FLJ12571, WDR35, RABL4, SPEF1, NDPK 7, RAB3IP, CCDC41, PHLPPL, IFT52, MNS1, BBS9, TTC30B, PCM1, DNAH10, Clathrin light chain B, Septin 7, ARL13B, C14orf45, LOC51057, NAPE PLD, Dynein 2, cytoplasmic, light intermediate chain, GPI
cellular_component	nucleoplasm part	690	0.000425479	0.00409523	68	CAPER, ERCC6, THAP1, FANCB, FANCA, POLR2B, DSS1, CIP29, THAP7, JARID2, CCNL2, RPB6, CPSF7, CDK9, STATIP1, eIF3S6, BASP1, XPG, MED6, MBD2, HDAC10, Cyclophilin G, PSKH1, POLR3F, DDX20, Cyclin L1, CHFR, Max, RNUXA, SPT4, SURF5, ENY2, POLE4, CRSP8 (CRSP34), PRPF18, GLI-3, ELL2, RecQ5, P84, 4ET, FANCF, FLJ23861, SFRS4, SAP18, RIP140, FANCM, CRSP9, c-Myc, U2AF-65, E2I, LOC100131530, INTS12, LEO1, KIAA0…
cellular_component	membrane	10331	0.000444016	0.00422563	735	SCAP2, BAD, SSR-delta, COX16, GSTP1, ATF-4, Syntaxin 6, RPL28, TMEM90B, EIF5A2, PQLC1, SLC31A1, Rab-3B, CD151, Rab-1A, UNR, COX-2 (PTGS2), Junctin, MCR, EHBP1, PP2C alpha, ISG20L1, Esterase D, TMEM145, Nectin-4, XPR1, NMD3, GHITM, TOM20, EMAPII, GALNT13, GLUT5, SC4MOL, Golgin-45 (BLZF1), PYC, DSCR3, Atp6v1g3, OMgp, FLJ20297, SURF1, AM-R, DNAJB11, PIGF, SNX2, AFAP1L1, Claudin-16, LTB, LOC153328, D…
cellular_component	late endosome	209	0.000518224	0.00487706	27	SLC31A1, Annexin VI, LAMP1, Cystatin C, VPS41, ORP9, NDFIP2, HBXIP, SLAP-2, CFBP, RNF13, C/EBP zeta, VPS37A, SAC3, FAM125B, CD79A, NBR1, CHMP6, CD-MPR, EAP30, VPS33B, CHID1, PCSK9, Annexin II, Rubicon, SLC31A2, CXCR4
cellular_component	pigment granule	100	0.000713609	0.00656986	16	Rab-1A, Annexin VI, LAMP1, 14-3-3 epsilon, GLUT1, TCP1-delta, PEDF (serpinF1), MATP, TYRP2, ERp29, FASN, Annexin II, SLC3A2, 14-3-3 zeta/delta, CD147, Ran
cellular_component	melanosome	100	0.000713609	0.00656986	16	Rab-1A, Annexin VI, LAMP1, 14-3-3 epsilon, GLUT1, TCP1-delta, PEDF (serpinF1), MATP, TYRP2, ERp29, FASN, Annexin II, SLC3A2, 14-3-3 zeta/delta, CD147, Ran
cellular_component	mitochondrial outer membrane	161	0.000774742	0.00705599	22	BAD, TOM20, NIX, KMO, DMPK, VDAC 1, MAOA, p70 S6 kinase1, TOM22, CGI-51, MOSC1, RKIP, PBR, MGST, VDAC 2, COASY, Fis1, Metaxin 2, mTOR, DDX3X, CYB5R3, Bid
cellular_component	cilium	449	0.000908213	0.00818358	47	CLUAP1, TTLL11, KCTD10, G3PT, TMEM17, MIP-T3, CCDC114, OXCT2, BBS4, Eps15, Centrin 3, IFT57 (HIPPI), C11orf60, FLJ12571, RABL5, WDR69, WDR35, RABL4, SPEF1, NDPK 7, RAB3IP, GLI-3, TEKT2, RBED1, IQUB, CCDC41, IFT74, DHSO, PHLPPL, IFT52, PAFAH alpha (LIS1), MNS1, BBS9, TTC30B, BBS10, PCM1, DNAH10, BBS6, Clathrin light chain B, Septin 7, HNF1-alpha, ARL13B, C14orf45, LOC51057, NAPE PLD, Dynein 2, cyt…
cellular_component	Golgi apparatus part	878	0.000955417	0.00847912	81	Syntaxin 6, TMEM90B, Rab-1A, GALNT13, Golgin-45 (BLZF1), FLJ20297, TMBIM4, Lumican, B3GN1, BET3 (TRAPPC3), CHP, VPS41, Sortilin, CGI-141, COPZ1, WRCH-1, Glypican-1, ARF3, NDFIP2, UNC93B, Optineurin, RNF13, VPS54, FAM109A, ARH, Neurocan, PDGF-B, SAC3, CGAT2, Neurocalcin delta, B4G6, UGCG, HEPACAM2, GOLPH3L, FAM198B, Decorin, Arfaptin-1, Syntaxin 18, Asah3l, FLJ14154, Tom1L1, COPD, TrkB, OSF-2, Ost…
cellular_component	tricarboxylic acid cycle enzyme complex	13	0.000961034	0.00847912	5	BCKD-E1alpha, IDH3G, SUCLG2, IDH3A, BCKD-E2
cellular_component	proton-transporting two-sector ATPase complex	57	0.00098401	0.00859233	11	Atp6v1g3, ATP5J, VAS1, ATP5H, ATP5F1, ATP5C, ATPK, ATP6V1C1, ATP5G3, ATPI, ATP5D
cellular_component	proteasome activator complex	4	0.00104783	0.00905627	3	PSME2, PSME3, PSME1
cellular_component	mitochondrial large ribosomal subunit	27	0.00136621	0.0115718	7	MRPL52, MRPL1, ICT1, MRPS24, MRPL13, MRPL11, MRPL41
cellular_component	organellar large ribosomal subunit	27	0.00136621	0.0115718	7	MRPL52, MRPL1, ICT1, MRPS24, MRPL13, MRPL11, MRPL41
cellular_component	eukaryotic 48S preinitiation complex	14	0.00141517	0.0118678	5	eIF3S6, eIF3S7, eIF3S2, GA17, EIF3EIP
cellular_component	Golgi apparatus	1521	0.00152335	0.0126498	128	Syntaxin 6, TMEM90B, Rab-1A, UNR, Esterase D, XPR1, EMAPII, GALNT13, Golgin-45 (BLZF1), FLJ20297, Karyopherin beta-3, TMBIM4, Spir-1, Lumican, HIC, PSMB3, B3GN1, BET3 (TRAPPC3), CHP, VPS41, ORP9, HSPC176, Sortilin, CGI-141, COPZ1, WRCH-1, Keratin 7, Glypican-1, ARF3, NDFIP2, IFT57 (HIPPI), UNC93B, Optineurin, XPA, RNF13, VCAM1, VPS54, PSKH1, FAM109A, ARH, RKIP, Neurocan, PDGF-B, LMTK2, SAC3, CGAT…
cellular_component	proteasome core complex	21	0.00174855	0.0143789	6	PSMB3, PSMA3, PSMA5, PSMB10, PSMA2, PSMB2
cellular_component	COP9 signalosome	36	0.00185677	0.015122	8	JAB1, COPS3, COPS7B, BASP1, HCOP9, GRB2, GPS1, HSPA1L
cellular_component	translation preinitiation complex	15	0.00200968	0.0160585	5	eIF3S6, eIF3S7, eIF3S2, GA17, EIF3EIP
cellular_component	eukaryotic 43S preinitiation complex	15	0.00200968	0.0160585	5	eIF3S6, eIF3S7, eIF3S2, GA17, EIF3EIP
cellular_component	outer membrane	199	0.0026259	0.0207863	24	BAD, TOM20, NIX, ANKH, KMO, DMPK, VDAC 1, MAOA, p70 S6 kinase1, TOM22, CGI-51, MOSC1, RKIP, PBR, MGST, VDAC 2, COASY, Fis1, DHCR7, Metaxin 2, mTOR, DDX3X, CYB5R3, Bid
cellular_component	transcription elongation factor complex	38	0.0026729	0.0209625	8	ERCC6, CDK9, STATIP1, Cyclin L1, SPT4, ELL2, LEO1, Elongin C
cellular_component	proton-transporting ATP synthase complex, coupling factor F(o)	16	0.00276775	0.0215072	5	ATP5J, ATP5H, ATP5F1, ATPK, ATP5G3
cellular_component	organelle outer membrane	190	0.00303676	0.0233831	23	BAD, TOM20, NIX, KMO, DMPK, VDAC 1, MAOA, p70 S6 kinase1, TOM22, CGI-51, MOSC1, RKIP, PBR, MGST, VDAC 2, COASY, Fis1, DHCR7, Metaxin 2, mTOR, DDX3X, CYB5R3, Bid
cellular_component	lysosomal lumen	77	0.00396158	0.0302294	12	Cathepsin L, Lumican, Glypican-1, Neurocan, CD36L2, Decorin, Transcobalamin II, Osteoglycin, Glypican-3, GPC5, Cathepsin A, NEUR1
cellular_component	CAAX-protein geranylgeranyltransferase complex	2	0.00423537	0.0317466	2	GGTF-I-beta, FTase-alpha
cellular_component	MCM8-MCM9 complex	2	0.00423537	0.0317466	2	MCM9, MCM8
cellular_component	cytoskeleton	2212	0.00446499	0.0331741	174	RASSF5, ATF-4, TMEM90B, Smooth muscle myosin, CAPER, CLUAP1, AFAP1L1, APXL, TTLL11, SEC62, MYL6, Dematin, MRLC2, Spir-1, G5pr, ARPC1A, Cortactin, PSMB3, CCDC100, DCTN2, TCP1-theta, MASTL, CAMSAP1, TUBGCP4 (76P), LANCL1, FAM82B, CHP, VPS41, Asrgl1, MIP-T3, 14-3-3 epsilon, CCDC114, SRA1, RECQL, AHNAK, WRCH-1, Semaphorin 4C, GLUT1, BBS4, WAPAL, EVA1, CPEB1, Keratin 7, EPB41L4A, THEM2, BASP1, XPG, WD…
cellular_component	replication fork	60	0.00505218	0.0372104	10	POLA2, RFC2, RPA4, XPG, XRCC2, XPA, POLE4, POLE2, RFC5, RAD51C
cellular_component	nuclear replisome	26	0.00560994	0.0409623	6	POLA2, RPA4, XPG, XPA, POLE4, POLE2
cellular_component	mitochondrial proton-transporting ATP synthase complex, coupling factor F(o)	12	0.00580076	0.0419935	4	ATP5J, ATP5H, ATP5F1, ATPK
cellular_component	Golgi lumen	91	0.00593702	0.0426157	13	Golgin-45 (BLZF1), Lumican, Glypican-1, Neurocan, Decorin, Osteoglycin, Cyclophilin 60, SOD3 (EC-SOD), Glypican-3, Protein S, GALNT2, 3-OST1, GPC5
cellular_component	vacuolar lumen	81	0.00600794	0.0427624	12	Cathepsin L, Lumican, Glypican-1, Neurocan, CD36L2, Decorin, Transcobalamin II, Osteoglycin, Glypican-3, GPC5, Cathepsin A, NEUR1
cellular_component	platelet alpha granule	62	0.00640717	0.0452239	10	VEGF-D, MUNC18-3, Albumin, PDGF-B, CD9, VPS33B, Protein S, GP-IX, IGF-2, TIMP1
cellular_component	early endosome	273	0.00653056	0.0457139	29	Syntaxin 6, TMEM90B, Rab-1A, SNX2, Ephrin-A receptor 3, VPS41, APOA1, Sortilin, Eps15, MKLP2, VCAM1, FAM109A, ARH, RABGEF1, LMTK2, SAC3, GPR14, CHMP1A, FAM125B, HSP60, OIP106, SIAH1, MARCH8 (c-MIR), PCSK9, Annexin II, PTP4A2, Rubicon, CXCR4, ABCB9
cellular_component	replisome	27	0.00682244	0.0473656	6	POLA2, RPA4, XPG, XPA, POLE4, POLE2
cellular_component	cell projection	1801	0.00706456	0.0486478	143	ATF-4, RPL28, TMEM90B, COX-2 (PTGS2), PP2C alpha, CLUAP1, GABT, AFAP1L1, TTLL11, PLEKHA1 (TAPP1), CXADR, KCTD10, Dematin, LAMP1, Cystatin C, G3PT, Cortactin, DCTN2, TMEM17, TMEM57, MIP-T3, 14-3-3 epsilon, Myelin basic protein, CCDC114, Sortilin, VAMP3, WRCH-1, DHPR, OXCT2, BBS4, CPEB1, C15orf38, gp130, BASP1, Eps15, S100P, Centrin 3, IFT57 (HIPPI), CD2AP, C11orf60, PEDF (serpinF1), PEMT, VCAM1, F…
