# Supplementary material for: Transcriptomes reveal the genetic mechanisms underlying ionic regulatory adaptations to salt in the crab-eating frog
Source: Sci Rep. 2015 Dec 1;5:17551. doi: 10.1038/srep17551 (PMC4664912; doi:10.1038/srep17551)
Supplement: Supplementary Dataset 12 [file srep17551-s12.xls]

## Sheet: Dataset 12
Dataset 12. GO enrichment analyses of significantly down-regulated genes in kidney of F. cancrivora
Taxonomy	GO name	Total	p-value	FDR	In Data	Network Objects from Active Data
biological_process	metabolic process	11634	6.90662e-24	4.4991e-20	970	SPEB, FBXO45, UTP23, FTS, IRAK2, MGMT, CPSF1, NPEPL1, COQ5, BHLHB4, XAB2, Corticoliberin, HDAC8, CYP51A1, ATP6V1G1, Sts-1, Prp8, FLJ10986, Prolylcarboxypeptidase, TFIID 30 kDa subunit, ALPL, RHBDL1, Cereblon, TfR2, IHPK1, ANAPC2, ZFP36L2, KGUA, LONRF1, Peroxiredoxin, SERP1, ATBF1, RNF6, ABCA3, PSMB5, ABCA5, MRPS18A, PDP2, ENDOD1, ZNF294, Cezanne, ITGB4, ATG4D, NEK9, REV-ERBalpha, MSRA, FLJ12525, …
biological_process	cellular metabolic process	9981	1.16286e-23	4.4991e-20	860	SPEB, FBXO45, UTP23, IRAK2, MGMT, CPSF1, COQ5, BHLHB4, XAB2, Corticoliberin, HDAC8, CYP51A1, ATP6V1G1, Sts-1, Prp8, FLJ10986, TFIID 30 kDa subunit, ALPL, Cereblon, IHPK1, ANAPC2, ZFP36L2, KGUA, LONRF1, Peroxiredoxin, SERP1, ATBF1, RNF6, ABCA3, PSMB5, ABCA5, MRPS18A, PDP2, ENDOD1, ZNF294, Cezanne, ITGB4, ATG4D, NEK9, REV-ERBalpha, MSRA, FLJ12525, NS4ATP2, ENDOGL1, RNF36, PMF1, ZNF281, PPAPDC1B, hn…
biological_process	organic substance metabolic process	10520	6.57801e-20	1.44142e-16	880	SPEB, FBXO45, UTP23, IRAK2, MGMT, CPSF1, NPEPL1, COQ5, BHLHB4, XAB2, Corticoliberin, HDAC8, CYP51A1, ATP6V1G1, Sts-1, Prp8, FLJ10986, Prolylcarboxypeptidase, TFIID 30 kDa subunit, RHBDL1, Cereblon, TfR2, IHPK1, ANAPC2, ZFP36L2, KGUA, LONRF1, Peroxiredoxin, SERP1, ATBF1, RNF6, ABCA3, PSMB5, ABCA5, MRPS18A, PDP2, ENDOD1, ZNF294, Cezanne, ATG4D, NEK9, REV-ERBalpha, MSRA, FLJ12525, NS4ATP2, ENDOGL1, …
biological_process	primary metabolic process	10225	7.45114e-20	1.44142e-16	860	SPEB, FBXO45, UTP23, IRAK2, MGMT, CPSF1, NPEPL1, BHLHB4, XAB2, Corticoliberin, HDAC8, CYP51A1, ATP6V1G1, Sts-1, Prp8, FLJ10986, Prolylcarboxypeptidase, TFIID 30 kDa subunit, RHBDL1, Cereblon, TfR2, IHPK1, ANAPC2, ZFP36L2, KGUA, LONRF1, Peroxiredoxin, SERP1, ATBF1, RNF6, ABCA3, PSMB5, ABCA5, MRPS18A, PDP2, ENDOD1, ZNF294, Cezanne, ATG4D, NEK9, REV-ERBalpha, MSRA, FLJ12525, NS4ATP2, ENDOGL1, RNF36,…
biological_process	cellular macromolecule metabolic process	7378	3.38635e-16	5.24072e-13	645	FBXO45, UTP23, IRAK2, MGMT, CPSF1, BHLHB4, XAB2, HDAC8, Sts-1, Prp8, TFIID 30 kDa subunit, Cereblon, ANAPC2, ZFP36L2, KGUA, Peroxiredoxin, SERP1, ATBF1, RNF6, PSMB5, MRPS18A, PDP2, ZNF294, Cezanne, ATG4D, NEK9, REV-ERBalpha, MSRA, FLJ12525, NS4ATP2, ENDOGL1, RNF36, PMF1, ZNF281, hnRNP U, PUR-alpha, FBXW4, WNT4, TIMM50, IL-1 beta, KLHL21, C/EBP, Cyclin H, ETV6/NTRK3 fusion protein, TIF1-beta, PSMB…
biological_process	macromolecule metabolic process	8274	3.76338e-15	4.8535e-12	703	FBXO45, UTP23, IRAK2, MGMT, CPSF1, NPEPL1, BHLHB4, XAB2, HDAC8, Sts-1, Prp8, Prolylcarboxypeptidase, TFIID 30 kDa subunit, RHBDL1, Cereblon, TfR2, ANAPC2, ZFP36L2, KGUA, LONRF1, Peroxiredoxin, SERP1, ATBF1, RNF6, PSMB5, MRPS18A, PDP2, ENDOD1, ZNF294, Cezanne, ATG4D, NEK9, REV-ERBalpha, MSRA, FLJ12525, NS4ATP2, ENDOGL1, RNF36, PMF1, ZNF281, Ficolin, hnRNP U, PUR-alpha, FBXW4, WNT4, TIMM50, IL-1 be…
biological_process	cellular protein metabolic process	3643	1.17569e-13	1.29964e-10	354	FBXO45, IRAK2, HDAC8, Sts-1, TFIID 30 kDa subunit, Cereblon, ANAPC2, Peroxiredoxin, SERP1, RNF6, PSMB5, MRPS18A, PDP2, ZNF294, Cezanne, ATG4D, NEK9, REV-ERBalpha, MSRA, RNF36, FBXW4, WNT4, TIMM50, KLHL21, Cyclin H, ETV6/NTRK3 fusion protein, TIF1-beta, PSMB9, Sharpin, hSPT3, PRDX3, SH3RF, AMPK gamma subunit, TBRG4, HCF1, TGF-beta 2, PTPA, SMURF, RNF130, PPM1K, MKP-2, eIF2B3, Sirtuin, VIP36L, BMAL…
biological_process	cellular process	16665	3.11654e-13	3.01447e-10	1234	SPEB, FBXO45, UTP23, FTS, IRAK2, MGMT, CPSF1, TTC19, COQ5, BHLHB4, XAB2, Corticoliberin, BIN1 (Amphiphysin II), COMMD5, Ephrin-B1, HDAC8, CYP51A1, ATP6V1G1, G3BP2, TTC17, PGF2aR, Sts-1, Prp8, FLJ10986, SPAG6, TFIID 30 kDa subunit, ALPL, Syntaxin 8, MCT8, RHBDL1, Cereblon, TfR2, IHPK1, ANAPC2, ZFP36L2, KGUA, PDCD2, SEC22C, LONRF1, Peroxiredoxin, SERP1, ATBF1, RNF6, TMEM1, GAB2, ABCA3, PSMB5, ABCA5…
biological_process	protein metabolic process	4560	1.00472e-12	8.63838e-10	420	FBXO45, IRAK2, NPEPL1, HDAC8, Sts-1, Prolylcarboxypeptidase, TFIID 30 kDa subunit, RHBDL1, Cereblon, TfR2, ANAPC2, LONRF1, Peroxiredoxin, SERP1, RNF6, PSMB5, MRPS18A, PDP2, ZNF294, Cezanne, ATG4D, NEK9, REV-ERBalpha, MSRA, RNF36, Ficolin, FBXW4, WNT4, TIMM50, IL-1 beta, BACE2, KLHL21, ADAM33, C/EBP, Cyclin H, Prolidase, ETV6/NTRK3 fusion protein, TIF1-beta, C7, PSMB9, Sharpin, hSPT3, C1qa, PRDX3,…
biological_process	macromolecule modification	2880	1.96946e-12	1.52397e-09	288	FBXO45, IRAK2, MGMT, HDAC8, Sts-1, TFIID 30 kDa subunit, Cereblon, ANAPC2, Peroxiredoxin, SERP1, RNF6, PSMB5, PDP2, ZNF294, Cezanne, ATG4D, NEK9, MSRA, RNF36, WNT4, TIMM50, KLHL21, Cyclin H, ETV6/NTRK3 fusion protein, TIF1-beta, PSMB9, Sharpin, hSPT3, PRDX3, SH3RF, RRP41, AMPK gamma subunit, TBRG4, HCF1, TGF-beta 2, PTPA, SMURF, RNF130, PPM1K, MKP-2, Sirtuin, SUMF1, RNF141, PGP, FBXL14, PAN3, PIM…
biological_process	single-organism metabolic process	5535	3.41071e-12	2.39928e-09	490	SPEB, IRAK2, MGMT, COQ5, XAB2, Corticoliberin, HDAC8, CYP51A1, ATP6V1G1, Prolylcarboxypeptidase, TFIID 30 kDa subunit, Cereblon, IHPK1, KGUA, LONRF1, Peroxiredoxin, SERP1, ABCA3, PSMB5, ABCA5, PDP2, ATG4D, REV-ERBalpha, MSRA, Ficolin, PPAPDC1B, PNMT, Alpha-2C-1 adrenergic receptor, WNT4, RhoA, IL-1 beta, CrkL, C/EBP, Acid sphingomyelinase, CYP26B1, Cyclin H, Prolidase, INSIG2, TIF1-beta, MBOAT1, …
biological_process	cellular protein modification process	2724	1.92267e-11	1.14443e-08	271	FBXO45, IRAK2, HDAC8, Sts-1, TFIID 30 kDa subunit, Cereblon, ANAPC2, Peroxiredoxin, SERP1, RNF6, PSMB5, PDP2, ZNF294, Cezanne, ATG4D, NEK9, MSRA, RNF36, WNT4, TIMM50, KLHL21, Cyclin H, ETV6/NTRK3 fusion protein, TIF1-beta, PSMB9, Sharpin, hSPT3, PRDX3, SH3RF, AMPK gamma subunit, TBRG4, HCF1, TGF-beta 2, PTPA, SMURF, RNF130, PPM1K, MKP-2, Sirtuin, SUMF1, RNF141, PGP, FBXL14, PAN3, PIMT, PAF65A, IP…
biological_process	protein modification process	2724	1.92267e-11	1.14443e-08	271	FBXO45, IRAK2, HDAC8, Sts-1, TFIID 30 kDa subunit, Cereblon, ANAPC2, Peroxiredoxin, SERP1, RNF6, PSMB5, PDP2, ZNF294, Cezanne, ATG4D, NEK9, MSRA, RNF36, WNT4, TIMM50, KLHL21, Cyclin H, ETV6/NTRK3 fusion protein, TIF1-beta, PSMB9, Sharpin, hSPT3, PRDX3, SH3RF, AMPK gamma subunit, TBRG4, HCF1, TGF-beta 2, PTPA, SMURF, RNF130, PPM1K, MKP-2, Sirtuin, SUMF1, RNF141, PGP, FBXL14, PAN3, PIMT, PAF65A, IP…
biological_process	embryo development	1368	2.33088e-10	1.28831e-07	154	XAB2, Ephrin-B1, TFIID 30 kDa subunit, FZD8, EGFL8, ZNF281, FBXW4, WNT4, C/EBP, CYP26B1, IFI17, INSIG2, TIF1-beta, Bcl-XL, Lunatic fringe, SHOX2, TGF-beta 2, TRF2, Vezatin, GAS1, DMBT1, Fringe, MKP-2, Tuberin, DMRT2, Galpha(i)-specific peptide GPCRs, Noggin, AML1/TRPS1 fusion protein, PEG3, UNG2, PP2A regulatory, TEL/AML1B fusion protein, TGF-beta, HOXB5, FALZ, TCF7L1 (TCF3), Serotonin receptor, …
biological_process	nitrogen compound metabolic process	6452	3.33982e-10	1.7229e-07	545	SPEB, UTP23, MGMT, CPSF1, BHLHB4, XAB2, HDAC8, ATP6V1G1, Prp8, TFIID 30 kDa subunit, Cereblon, ZFP36L2, KGUA, LONRF1, Peroxiredoxin, ATBF1, ABCA3, PSMB5, ABCA5, ENDOD1, REV-ERBalpha, MSRA, FLJ12525, NS4ATP2, ENDOGL1, PMF1, ZNF281, hnRNP U, PUR-alpha, PNMT, RhoA, IL-1 beta, C/EBP, Acid sphingomyelinase, Cyclin H, Prolidase, ETV6/NTRK3 fusion protein, TIF1-beta, MBOAT1, PSMB9, CAR, MafK, hSPT3, SGP…
biological_process	negative regulation of phosphorus metabolic process	498	2.3096e-09	1.05128e-06	71	Sts-1, IL-1 beta, Acid sphingomyelinase, ETV6/NTRK3 fusion protein, AMPK gamma subunit, PTPA, MKP-2, Sirtuin, Tuberin, Galpha(i)-specific peptide GPCRs, KIAA0692, Noggin, EBP50, PP2A regulatory, ChREBP, TGF-beta, Serotonin receptor, TAZ, ERK5 (MAPK7), PDE2A, Galpha(i)-specific amine GPCRs, Sirtuin1, Activin beta A, HIF-prolyl hydroxylase, AFX1, Wee1B, SCP1, BMP7, Galpha(q)-specific peptide GPCRs,…
biological_process	negative regulation of phosphate metabolic process	498	2.3096e-09	1.05128e-06	71	Sts-1, IL-1 beta, Acid sphingomyelinase, ETV6/NTRK3 fusion protein, AMPK gamma subunit, PTPA, MKP-2, Sirtuin, Tuberin, Galpha(i)-specific peptide GPCRs, KIAA0692, Noggin, EBP50, PP2A regulatory, ChREBP, TGF-beta, Serotonin receptor, TAZ, ERK5 (MAPK7), PDE2A, Galpha(i)-specific amine GPCRs, Sirtuin1, Activin beta A, HIF-prolyl hydroxylase, AFX1, Wee1B, SCP1, BMP7, Galpha(q)-specific peptide GPCRs,…
biological_process	small molecule metabolic process	3211	3.44698e-09	1.48182e-06	298	SPEB, COQ5, Corticoliberin, CYP51A1, ATP6V1G1, Cereblon, IHPK1, KGUA, LONRF1, Peroxiredoxin, ABCA3, PSMB5, ABCA5, PDP2, MSRA, PNMT, Alpha-2C-1 adrenergic receptor, RhoA, IL-1 beta, C/EBP, Acid sphingomyelinase, CYP26B1, Cyclin H, Prolidase, INSIG2, MBOAT1, PSMB9, SGPP1, PEX11A, CNG-beta, SLC25A37, H protein N6-lipoyllysine, Synaptotagmin, ATP6V0C, AMPK gamma subunit, CYP1A2, PTPA, PHOSPHO1, ORP-f…
biological_process	regulation of cellular protein metabolic process	1991	6.8459e-09	2.78808e-06	200	FTS, IRAK2, Corticoliberin, Sts-1, ANAPC2, Peroxiredoxin, SERP1, PSMB5, GIPC, FZD8, PUR-alpha, Alpha-2C-1 adrenergic receptor, RhoA, IL-1 beta, CrkL, Acid sphingomyelinase, Cyclin H, ETV6/NTRK3 fusion protein, NPFF receptor 2, PSMB9, AMPK gamma subunit, TGF-beta 2, PTPA, SMURF, ORP-family, MKP-2, eIF2B3, EGR1, Sirtuin, Tuberin, NDUFS4, Galpha(i)-specific peptide GPCRs, HIP55(Abp1), NELF, KIAA0692…
biological_process	organic cyclic compound metabolic process	6016	9.68318e-09	3.66374e-06	504	UTP23, MGMT, CPSF1, BHLHB4, XAB2, Corticoliberin, HDAC8, CYP51A1, ATP6V1G1, Prp8, TFIID 30 kDa subunit, Cereblon, ZFP36L2, KGUA, LONRF1, Peroxiredoxin, ATBF1, ABCA3, PSMB5, ABCA5, ENDOD1, REV-ERBalpha, FLJ12525, NS4ATP2, ENDOGL1, PMF1, ZNF281, hnRNP U, PUR-alpha, PNMT, WNT4, RhoA, IL-1 beta, C/EBP, Cyclin H, ETV6/NTRK3 fusion protein, INSIG2, TIF1-beta, PSMB9, CAR, MafK, hSPT3, CNG-beta, DCLRE1B,…
biological_process	negative regulation of cellular metabolic process	2149	9.94294e-09	3.66374e-06	212	HDAC8, Sts-1, ANAPC2, Peroxiredoxin, ATBF1, PSMB5, GIPC, FZD8, Cezanne, REV-ERBalpha, ZNF281, PUR-alpha, WNT4, IL-1 beta, BACE2, C/EBP, Acid sphingomyelinase, ETV6/NTRK3 fusion protein, INSIG2, TIF1-beta, PSMB9, CAR, Bcl-XL, SHOX2, AMPK gamma subunit, HCF1, TRF2, PTPA, SMURF, SG2NA, MKP-2, eIF2B3, EGR1, Sirtuin, Tuberin, BMAL1, Galpha(i)-specific peptide GPCRs, KIAA0692, Noggin, AML1/TRPS1 fusion…
biological_process	regulation of protein kinase activity	899	1.67625e-08	5.89584e-06	106	IRAK2, Sts-1, ANAPC2, Peroxiredoxin, SERP1, FZD8, Alpha-2C-1 adrenergic receptor, IL-1 beta, CrkL, Acid sphingomyelinase, Cyclin H, ETV6/NTRK3 fusion protein, NPFF receptor 2, AMPK gamma subunit, TGF-beta 2, MKP-2, Sirtuin, Tuberin, Galpha(i)-specific peptide GPCRs, HIP55(Abp1), UNG2, EBP50, PP2A regulatory, TGF-beta, CLN2 (Tripeptidyl-peptidase I), Serotonin receptor, TAZ, CDK5R2 (p39), IRAK1/2,…
biological_process	cellular biosynthetic process	5018	2.16786e-08	7.29345e-06	429	SPEB, CPSF1, COQ5, BHLHB4, XAB2, HDAC8, TFIID 30 kDa subunit, KGUA, SERP1, ATBF1, MRPS18A, ATG4D, REV-ERBalpha, NS4ATP2, PMF1, ZNF281, PUR-alpha, PNMT, WNT4, C/EBP, Acid sphingomyelinase, Cyclin H, ETV6/NTRK3 fusion protein, TIF1-beta, MBOAT1, CAR, MafK, hSPT3, SGPP1, CCDC95, AMPK gamma subunit, HCF1, TGF-beta 2, CYP1A2, TRF2, IKBZ, PHOSPHO1, APG16L1, SMURF, ZNF513, DGAT1, PI4Kbeta, MIER1, eIF2B3…
biological_process	organic substance biosynthetic process	5132	2.45542e-08	7.91668e-06	437	SPEB, CPSF1, COQ5, BHLHB4, XAB2, Corticoliberin, HDAC8, CYP51A1, TFIID 30 kDa subunit, IHPK1, KGUA, SERP1, ATBF1, MRPS18A, ATG4D, REV-ERBalpha, NS4ATP2, PMF1, ZNF281, PUR-alpha, PNMT, WNT4, IL-1 beta, C/EBP, Acid sphingomyelinase, Cyclin H, ETV6/NTRK3 fusion protein, INSIG2, TIF1-beta, MBOAT1, CAR, MafK, hSPT3, SGPP1, CCDC95, AMPK gamma subunit, HCF1, TGF-beta 2, TRF2, IKBZ, PHOSPHO1, APG16L1, SM…
biological_process	heterocycle metabolic process	5712	2.66935e-08	8.26217e-06	479	UTP23, MGMT, CPSF1, BHLHB4, XAB2, HDAC8, ATP6V1G1, Prp8, TFIID 30 kDa subunit, Cereblon, ZFP36L2, KGUA, LONRF1, Peroxiredoxin, ATBF1, ABCA3, PSMB5, ABCA5, ENDOD1, REV-ERBalpha, FLJ12525, NS4ATP2, ENDOGL1, PMF1, ZNF281, hnRNP U, PUR-alpha, PNMT, RhoA, IL-1 beta, C/EBP, Cyclin H, ETV6/NTRK3 fusion protein, TIF1-beta, PSMB9, CAR, MafK, hSPT3, CNG-beta, DCLRE1B, PRPF38B, CCDC95, ATP6V0C, RRP41, AMPK …
biological_process	negative regulation of phosphorylation	429	3.43393e-08	1.02199e-05	61	Sts-1, IL-1 beta, Acid sphingomyelinase, ETV6/NTRK3 fusion protein, AMPK gamma subunit, MKP-2, Sirtuin, Tuberin, KIAA0692, Noggin, EBP50, ChREBP, TGF-beta, TAZ, Sirtuin1, Activin beta A, AFX1, Wee1B, SCP1, BMP7, Galpha(q)-specific peptide GPCRs, PP2C, PP2A catalytic, PP5, NUP62, TAFs, Galpha(s)-specific amine GPCRs, PPAP2, DNAJA3 (TID1), Sphingomyelinase, AML1/MDS1 fusion protein, PP2A cat (alpha…
biological_process	regulation of kinase activity	969	3.63463e-08	1.04166e-05	111	IRAK2, Sts-1, ANAPC2, Peroxiredoxin, SERP1, FZD8, Alpha-2C-1 adrenergic receptor, IL-1 beta, CrkL, Acid sphingomyelinase, Cyclin H, ETV6/NTRK3 fusion protein, NPFF receptor 2, PRDX3, AMPK gamma subunit, TGF-beta 2, MKP-2, Sirtuin, Tuberin, GCKR, Galpha(i)-specific peptide GPCRs, HIP55(Abp1), UNG2, EBP50, PP2A regulatory, TGF-beta, CLN2 (Tripeptidyl-peptidase I), Serotonin receptor, TAZ, CDK5R2 (p…
biological_process	biosynthetic process	5222	4.20705e-08	1.16265e-05	442	SPEB, CPSF1, COQ5, BHLHB4, XAB2, Corticoliberin, HDAC8, CYP51A1, TFIID 30 kDa subunit, IHPK1, KGUA, SERP1, ATBF1, MRPS18A, ATG4D, REV-ERBalpha, NS4ATP2, PMF1, ZNF281, PUR-alpha, PNMT, WNT4, IL-1 beta, C/EBP, Acid sphingomyelinase, Cyclin H, ETV6/NTRK3 fusion protein, INSIG2, TIF1-beta, MBOAT1, CAR, MafK, hSPT3, SGPP1, CCDC95, AMPK gamma subunit, HCF1, TGF-beta 2, CYP1A2, TRF2, IKBZ, PHOSPHO1, APG…
biological_process	cellular nitrogen compound metabolic process	5950	1.0399e-07	2.74717e-05	492	SPEB, UTP23, MGMT, CPSF1, BHLHB4, XAB2, HDAC8, ATP6V1G1, Prp8, TFIID 30 kDa subunit, Cereblon, ZFP36L2, KGUA, LONRF1, Peroxiredoxin, ATBF1, ABCA3, PSMB5, ABCA5, ENDOD1, REV-ERBalpha, FLJ12525, NS4ATP2, ENDOGL1, PMF1, ZNF281, hnRNP U, PUR-alpha, PNMT, RhoA, IL-1 beta, C/EBP, Acid sphingomyelinase, Cyclin H, ETV6/NTRK3 fusion protein, TIF1-beta, MBOAT1, PSMB9, CAR, MafK, hSPT3, CNG-beta, DCLRE1B, P…
biological_process	cellular aromatic compound metabolic process	5743	1.06507e-07	2.74717e-05	477	UTP23, MGMT, CPSF1, BHLHB4, XAB2, Corticoliberin, HDAC8, ATP6V1G1, Prp8, TFIID 30 kDa subunit, Cereblon, ZFP36L2, KGUA, LONRF1, Peroxiredoxin, ATBF1, ABCA3, PSMB5, ABCA5, ENDOD1, REV-ERBalpha, FLJ12525, NS4ATP2, ENDOGL1, PMF1, ZNF281, hnRNP U, PUR-alpha, PNMT, RhoA, IL-1 beta, C/EBP, Cyclin H, ETV6/NTRK3 fusion protein, TIF1-beta, PSMB9, CAR, MafK, hSPT3, CNG-beta, DCLRE1B, PRPF38B, CCDC95, ATP6V…
biological_process	cellular component organization or biogenesis	5636	1.15936e-07	2.8443e-05	469	FBXO45, UTP23, FTS, TTC19, BIN1 (Amphiphysin II), Ephrin-B1, HDAC8, ATP6V1G1, TTC17, SPAG6, TFIID 30 kDa subunit, Syntaxin 8, ANAPC2, SEC22C, Peroxiredoxin, SERP1, RNF6, ABCA5, Tensin, FZD8, CORO7, ITGB4, ATG4D, NEK9, FLJ12525, VAMP1, PMF1, NBEAL2, WNT4, RhoA, TIMM50, KLHL21, C/EBP, CYP26B1, ETV6/NTRK3 fusion protein, C19orf21, TIF1-beta, Bcl-XL, Sharpin, KIAA1043, Lunatic fringe, hSPT3, GORASP2(…
biological_process	macromolecule localization	2255	1.17624e-07	2.8443e-05	215	FTS, CPSF1, ATP6V1G1, G3BP2, Syntaxin 8, KGUA, SEC22C, SERP1, ABCA5, GIPC, CORO7, ATG4D, VAMP1, WNT4, TIMM50, IL-1 beta, KLHL21, CNG-beta, TMEM30A, ATP6V0C, AMPK gamma subunit, TGF-beta 2, C1orf89, TRF2, APG16L1, SMURF, ORP-family, DMBT1, DGAT1, CNGB1, Tuberin, VIP36L, BMAL1, GCKR, MON2, Galpha(i)-specific peptide GPCRs, PNUTS, PAN3, SELENBP1, PDZK1, AML1/TRPS1 fusion protein, TRN-SR2, FR-alpha, …
biological_process	negative regulation of cellular process	4354	1.22177e-07	2.86487e-05	375	MGMT, BHLHB4, Corticoliberin, COMMD5, HDAC8, G3BP2, PGF2aR, Sts-1, Cereblon, ANAPC2, ZFP36L2, Peroxiredoxin, WFDC1, ATBF1, RNF6, PSMB5, ABCA5, GIPC, Protocadherin LKC, FZD8, Cezanne, REV-ERBalpha, ZNF281, PUR-alpha, Alpha-2C-1 adrenergic receptor, WNT4, RhoA, IL-1 beta, BACE2, C/EBP, Acid sphingomyelinase, CYP26B1, IFI17, ETV6/NTRK3 fusion protein, INSIG2, TIF1-beta, PSMB9, CAR, MAN1, Bcl-XL, Syn…
biological_process	regulation of phosphorus metabolic process	2301	1.5428e-07	3.51122e-05	218	FTS, IRAK2, Corticoliberin, BIN1 (Amphiphysin II), Sts-1, ANAPC2, Peroxiredoxin, SERP1, GIPC, FZD8, PDP2, JWA, NENF, Alpha-2C-1 adrenergic receptor, WNT4, IL-1 beta, CrkL, Acid sphingomyelinase, RICH2, Cyclin H, SH3BP1, ETV6/NTRK3 fusion protein, NPFF receptor 2, GARNL4, PRDX3, SH3RF, AMPK gamma subunit, TGF-beta 2, PTPA, Rich1, MKP-2, eIF2B3, Sirtuin, Tuberin, GCKR, Chromogranin A, NDUFS4, MON2,…
biological_process	negative regulation of metabolic process	2367	1.67413e-07	3.70125e-05	223	Corticoliberin, HDAC8, Sts-1, ANAPC2, Peroxiredoxin, ATBF1, PSMB5, GIPC, FZD8, Cezanne, REV-ERBalpha, ZNF281, PUR-alpha, WNT4, IL-1 beta, BACE2, C/EBP, Acid sphingomyelinase, ETV6/NTRK3 fusion protein, INSIG2, TIF1-beta, PSMB9, CAR, Bcl-XL, SHOX2, AMPK gamma subunit, HCF1, TRF2, PTPA, SMURF, GAS1, SG2NA, MKP-2, eIF2B3, EGR1, Sirtuin, Tuberin, BMAL1, Galpha(i)-specific peptide GPCRs, KIAA0692, Nog…
biological_process	organic acid metabolic process	1233	1.76672e-07	3.79746e-05	131	SPEB, Corticoliberin, Peroxiredoxin, PDP2, MSRA, PNMT, CYP26B1, Prolidase, MBOAT1, H protein N6-lipoyllysine, AMPK gamma subunit, CYP1A2, Sirtuin, GCKR, HAOX2, Galpha(i)-specific peptide GPCRs, PIMT, FMO2, FR-alpha, PP2A regulatory, ELOVL7, PPCS, CHST7, AARSD1, RNPEP, L2HGDH, MCT1 (SLC16A1), KAR, B4GT2, CHST2, ICMT, HIF-prolyl hydroxylase, TPR, SULF2, EGLN2, IDH3B, ASNSD1, MOSC1, Huntingtin, HPDL…
biological_process	single-organism biosynthetic process	1408	2.45669e-07	5.1378e-05	145	SPEB, COQ5, Corticoliberin, CYP51A1, IHPK1, KGUA, REV-ERBalpha, WNT4, IL-1 beta, C/EBP, Acid sphingomyelinase, INSIG2, MBOAT1, SGPP1, AMPK gamma subunit, CYP1A2, TRF2, PHOSPHO1, DGAT1, PI4Kbeta, MMACHC, COQ6, ELOVL7, PPCS, TGF-beta, ATP12A, CHST7, Serotonin receptor, C1orf124, RNPEP, GGPS1, PI4K2B, KAR, DAGK, B4GT2, CHST2, CRLR, StARD5, ASNSD1, SNX3, DOLK, CRLS1, PLD6, Huntingtin, OA1, MVD, C17or…
biological_process	regulation of protein metabolic process	2559	2.5348e-07	5.16165e-05	237	FTS, IRAK2, MGMT, Corticoliberin, Sts-1, ANAPC2, Peroxiredoxin, WFDC1, SERP1, PSMB5, GIPC, FZD8, JWA, PUR-alpha, Alpha-2C-1 adrenergic receptor, RhoA, IL-1 beta, BACE2, CrkL, ADAM33, C/EBP, Acid sphingomyelinase, Cyclin H, ETV6/NTRK3 fusion protein, NPFF receptor 2, C7, PSMB9, Bcl-XL, PRDX3, SH3RF, AMPK gamma subunit, TGF-beta 2, PTPA, COL28A1, Maspin, SMURF, GAS1, ORP-family, MKP-2, eIF2B3, EGR1…
biological_process	regulation of transcription from RNA polymerase II promoter	1977	2.7223e-07	5.40133e-05	191	BHLHB4, HDAC8, ATBF1, FZD8, Cezanne, REV-ERBalpha, En2, PUR-alpha, RhoA, IL-1 beta, C/EBP, Cyclin H, ETV6/NTRK3 fusion protein, INSIG2, TIF1-beta, CAR, hSPT3, SHOX2, HCF1, SMURF, SG2NA, EGR1, Sirtuin, BMAL1, Galpha(i)-specific peptide GPCRs, Noggin, AML1/TRPS1 fusion protein, CPEB3, Galpha(i)-specific class A orphan/other GPCRs, PAF65A, Ciao 1, PEG3, PP2A regulatory, ChREBP, TEL/AML1B fusion prot…
biological_process	regulation of transferase activity	1103	3.02921e-07	5.71852e-05	119	IRAK2, Sts-1, ANAPC2, Peroxiredoxin, SERP1, PSMB5, FZD8, Alpha-2C-1 adrenergic receptor, IL-1 beta, CrkL, Acid sphingomyelinase, Cyclin H, ETV6/NTRK3 fusion protein, NPFF receptor 2, PSMB9, PRDX3, AMPK gamma subunit, TGF-beta 2, MKP-2, Sirtuin, Tuberin, GCKR, Galpha(i)-specific peptide GPCRs, HIP55(Abp1), UNG2, EBP50, PP2A regulatory, TGF-beta, CLN2 (Tripeptidyl-peptidase I), Serotonin receptor, …
biological_process	organic substance transport	2169	3.02997e-07	5.71852e-05	206	FTS, CPSF1, ATP6V1G1, G3BP2, Syntaxin 8, MCT8, KGUA, SEC22C, SERP1, ABCA5, GIPC, CORO7, ATG4D, VAMP1, JWA, SLC38A7, TIMM50, TMEM30A, Synaptotagmin, ATP6V0C, AMPK gamma subunit, TGF-beta 2, C1orf89, APG16L1, SMURF, ORP-family, PQLC2, DMBT1, DGAT1, Tuberin, VIP36L, BMAL1, GCKR, MON2, Galpha(i)-specific peptide GPCRs, Carbonic anhydrase XIV, PNUTS, PAN3, SELENBP1, PDZK1, AML1/TRPS1 fusion protein, H…
biological_process	negative regulation of signal transduction	1167	3.82841e-07	7.0534e-05	124	G3BP2, Peroxiredoxin, Cezanne, REV-ERBalpha, WNT4, RhoA, IL-1 beta, Acid sphingomyelinase, CYP26B1, MAN1, Bcl-XL, SH3RF, SMURF, GAS1, Fringe, SG2NA, MKP-2, EGR1, Sirtuin, Tuberin, BMAL1, Galpha(i)-specific peptide GPCRs, HTRA4, Noggin, EBP50, PP2A regulatory, TGF-beta, Serotonin receptor, TMBIM1, TAZ, ELL3, p120GAP, SLC35C1, ERK5 (MAPK7), Galpha(i)-specific amine GPCRs, Sirtuin1, WNT5A, DAGK, AFX…
biological_process	endoplasmic reticulum unfolded protein response	112	4.08112e-07	7.34412e-05	24	SERP1, PP2A regulatory, CLN2 (Tripeptidyl-peptidase I), ATF/CREB, ACADVL, EDEM, Miz-1, YOD1, CXXC1, eIF2AK3, ASNS, CTH, GFPT1, DNAJC3, XBP1, EXTL3, Derlin1, Stanniocalcin 2, IBP, Phosphatase regulator (inhibitor), AMFR, HERP, KLHDC3, ERP5
biological_process	embryonic morphogenesis	709	4.36847e-07	7.68255e-05	84	ZNF281, FBXW4, WNT4, CYP26B1, INSIG2, TIF1-beta, SHOX2, TGF-beta 2, GAS1, MKP-2, Tuberin, Galpha(i)-specific peptide GPCRs, Noggin, TGF-beta, HOXB5, Serotonin receptor, G-protein alpha-12 family, ECE1, ERF, WNT5A, Activin beta A, BMP7, NCOA1 (SRC1), Bcl-10, Galpha(q)-specific peptide GPCRs, Huntingtin, PCGF2 (Mel-18), Nkx5-1, HOXD3, Connexin 40, Ephrin-A1, TWSG1, IRX1, CTR9, Telethonin, HOXA2, PP…
biological_process	response to endoplasmic reticulum stress	188	4.51259e-07	7.75966e-05	33	SERP1, C/EBP, PP2A regulatory, CLN2 (Tripeptidyl-peptidase I), SEL1L, ATF/CREB, ACADVL, PP2A catalytic, TXNDC5, EDEM, Aif, Miz-1, YOD1, CXXC1, eIF2AK3, TXNDC11, Thrombospondin 1, ASNS, BAT3, CTH, C/EBPbeta, GFPT1, DNAJC3, XBP1, EXTL3, Derlin1, Stanniocalcin 2, IBP, Phosphatase regulator (inhibitor), AMFR, HERP, KLHDC3, ERP5
biological_process	cellular response to unfolded protein	113	4.85134e-07	8.16079e-05	24	SERP1, PP2A regulatory, CLN2 (Tripeptidyl-peptidase I), ATF/CREB, ACADVL, EDEM, Miz-1, YOD1, CXXC1, eIF2AK3, ASNS, CTH, GFPT1, DNAJC3, XBP1, EXTL3, Derlin1, Stanniocalcin 2, IBP, Phosphatase regulator (inhibitor), AMFR, HERP, KLHDC3, ERP5
biological_process	oxoacid metabolic process	1209	5.09447e-07	8.38745e-05	127	SPEB, Corticoliberin, Peroxiredoxin, PDP2, MSRA, PNMT, CYP26B1, Prolidase, MBOAT1, H protein N6-lipoyllysine, AMPK gamma subunit, CYP1A2, Sirtuin, HAOX2, Galpha(i)-specific peptide GPCRs, PIMT, FR-alpha, PP2A regulatory, ELOVL7, PPCS, CHST7, AARSD1, RNPEP, L2HGDH, MCT1 (SLC16A1), KAR, B4GT2, CHST2, ICMT, HIF-prolyl hydroxylase, TPR, SULF2, EGLN2, IDH3B, ASNSD1, MOSC1, Huntingtin, HPDL, AMPK gamma…
biological_process	regulation of phosphorylation	1562	5.53294e-07	8.74376e-05	156	FTS, IRAK2, Corticoliberin, Sts-1, ANAPC2, Peroxiredoxin, SERP1, FZD8, JWA, NENF, Alpha-2C-1 adrenergic receptor, IL-1 beta, CrkL, Acid sphingomyelinase, Cyclin H, ETV6/NTRK3 fusion protein, NPFF receptor 2, PRDX3, SH3RF, AMPK gamma subunit, TGF-beta 2, MKP-2, Sirtuin, Tuberin, GCKR, NDUFS4, Galpha(i)-specific peptide GPCRs, HIP55(Abp1), KIAA0692, Noggin, Hemopexin, Galpha(i)-specific class A orp…
biological_process	regulation of intracellular protein transport	292	5.53689e-07	8.74376e-05	44	G3BP2, Peroxiredoxin, RhoA, IL-1 beta, TIF1-beta, TMEM30A, Sirtuin, Galpha(i)-specific peptide GPCRs, PDZK1, TGF-beta, TAZ, KIAA0802, ERK5 (MAPK7), PDE2A, Galpha(i)-specific amine GPCRs, Sirtuin1, CDK5, TPR, BMP7, SNX3, CaBP1, Galpha(q)-specific peptide GPCRs, Huntingtin, DMAP1, Azi1, Gas6, ATF/CREB, PP2C, PP2A catalytic, SMCR7, KEAP1, PP2A cat (alpha), NFKBIL2, DAB2, PDE, Tcf(Lef), SFRP2, EDAR, …
biological_process	regulation of endocrine process	63	6.56432e-07	0.000101589	17	Corticoliberin, IL-1 beta, Galpha(i)-specific peptide GPCRs, AML1/TRPS1 fusion protein, TEL/AML1B fusion protein, Galpha(i)-specific amine GPCRs, Activin beta A, Galpha(q)-specific peptide GPCRs, PP2C, Connexin 40, Galpha(s)-specific amine GPCRs, AML1/ETO fusion protein, AML1/MDS1 fusion protein, Activin A, DAB2, Activin, AML1 (RUNX1)
biological_process	regulation of protein modification process	1604	6.72772e-07	0.000102077	159	FTS, IRAK2, Corticoliberin, Sts-1, ANAPC2, Peroxiredoxin, SERP1, PSMB5, FZD8, Alpha-2C-1 adrenergic receptor, IL-1 beta, CrkL, Acid sphingomyelinase, Cyclin H, ETV6/NTRK3 fusion protein, NPFF receptor 2, PSMB9, AMPK gamma subunit, TGF-beta 2, PTPA, SMURF, MKP-2, EGR1, Sirtuin, Tuberin, NDUFS4, Galpha(i)-specific peptide GPCRs, HIP55(Abp1), NELF, KIAA0692, Noggin, AML1/TRPS1 fusion protein, Hemope…
biological_process	regulation of phosphate metabolic process	2283	6.86837e-07	0.000102207	213	FTS, IRAK2, Corticoliberin, BIN1 (Amphiphysin II), Sts-1, ANAPC2, Peroxiredoxin, SERP1, GIPC, FZD8, JWA, NENF, Alpha-2C-1 adrenergic receptor, WNT4, IL-1 beta, CrkL, Acid sphingomyelinase, RICH2, Cyclin H, SH3BP1, ETV6/NTRK3 fusion protein, NPFF receptor 2, GARNL4, PRDX3, SH3RF, AMPK gamma subunit, TGF-beta 2, PTPA, Rich1, MKP-2, eIF2B3, Sirtuin, Tuberin, GCKR, Chromogranin A, NDUFS4, MON2, Galph…
biological_process	positive regulation of protein kinase activity	607	7.25669e-07	0.000105899	74	IRAK2, Peroxiredoxin, SERP1, FZD8, Alpha-2C-1 adrenergic receptor, IL-1 beta, CrkL, ETV6/NTRK3 fusion protein, AMPK gamma subunit, TGF-beta 2, Sirtuin, Galpha(i)-specific peptide GPCRs, HIP55(Abp1), PP2A regulatory, TGF-beta, CLN2 (Tripeptidyl-peptidase I), Serotonin receptor, CDK5R2 (p39), IRAK1/2, Galpha(i)-specific amine GPCRs, Sirtuin1, WNT5A, CDK5, Raptor, Bcl-10, Galpha(q)-specific peptide …
biological_process	endomembrane system organization	395	7.39023e-07	0.000105899	54	FTS, SERP1, NEK9, NBEAL2, WNT4, GORASP2(GRASP55), Synaptotagmin, Galpha(i)-specific peptide GPCRs, KIAA0692, PDZK1, Galpha(i)-specific class A orphan/other GPCRs, TD-60, SYP, PP2A regulatory, NUP43, KIFC3, PLEKHM2, TPR, COG1, PLSCR3, Galpha(q)-specific peptide GPCRs, Huntingtin, SGIP1, Gas6, ATF/CREB, PP2A catalytic, NUP62, FA2H, TRIM72, ZMPSTE24, ALS2CL, PP2A cat (alpha), eIF2AK3, TJAP1, NUP98/H…
biological_process	positive regulation of biological process	5392	8.33356e-07	0.000112561	445	FTS, IRAK2, MGMT, BHLHB4, Corticoliberin, BIN1 (Amphiphysin II), Ephrin-B1, ANAPC2, ZFP36L2, Peroxiredoxin, SERP1, ATBF1, RNF6, GAB2, PSMB5, GIPC, FZD8, REV-ERBalpha, En2, JWA, ZNF281, Ficolin, NENF, PUR-alpha, Alpha-2C-1 adrenergic receptor, FBXW4, WNT4, RhoA, IL-1 beta, CrkL, C/EBP, Acid sphingomyelinase, CYP26B1, Cyclin H, IFI17, ETV6/NTRK3 fusion protein, INSIG2, TIF1-beta, C7, PSMB9, CAR, Bc…
biological_process	cellular macromolecule catabolic process	868	8.4278e-07	0.000112561	97	FBXO45, Cereblon, ANAPC2, ZFP36L2, KGUA, RNF6, PSMB5, REV-ERBalpha, ENDOGL1, FBXW4, Cyclin H, PSMB9, RRP41, SMURF, Sirtuin, BMAL1, Fbxl19, FBXL14, PAN3, RNF5, UNG2, PP2A regulatory, NEIL2, DDB1, LONP2, XPB, RRP40, MEX3D, DIS3L, Sirtuin1, PM/SCL-100, USP10, PSMB7, BAP1, RPS18, PP2A catalytic, SAE2, RPS9, XPF, EDEM, Aif, SETMAR, ZNRF1, KIAA0317, KIAA0427, KEAP1, PAIP1, YOD1, ZMPSTE24, D53, PP2A cat…
biological_process	peripheral nervous system neuron differentiation	18	8.43698e-07	0.000112561	9	AML1/TRPS1 fusion protein, TEL/AML1B fusion protein, AML1/ETO fusion protein, AML1/MDS1 fusion protein, HOXD9, HAND2, EWS/ER81 fusion protein, ER81, AML1 (RUNX1)
biological_process	peripheral nervous system neuron development	18	8.43698e-07	0.000112561	9	AML1/TRPS1 fusion protein, TEL/AML1B fusion protein, AML1/ETO fusion protein, AML1/MDS1 fusion protein, HOXD9, HAND2, EWS/ER81 fusion protein, ER81, AML1 (RUNX1)
biological_process	cellular response to topologically incorrect protein	125	9.30899e-07	0.000118182	25	SERP1, RNF5, PP2A regulatory, CLN2 (Tripeptidyl-peptidase I), ATF/CREB, ACADVL, EDEM, Miz-1, YOD1, CXXC1, eIF2AK3, ASNS, CTH, GFPT1, DNAJC3, XBP1, EXTL3, Derlin1, Stanniocalcin 2, IBP, Phosphatase regulator (inhibitor), AMFR, HERP, KLHDC3, ERP5
biological_process	ER-nucleus signaling pathway	125	9.30899e-07	0.000118182	25	SERP1, INSIG2, PP2A regulatory, CLN2 (Tripeptidyl-peptidase I), ATF/CREB, ACADVL, EDEM, Miz-1, YOD1, CXXC1, eIF2AK3, ASNS, CTH, GFPT1, DNAJC3, XBP1, EXTL3, Derlin1, Stanniocalcin 2, IBP, Phosphatase regulator (inhibitor), AMFR, HERP, KLHDC3, ERP5
biological_process	nucleobase-containing compound metabolic process	5494	9.31651e-07	0.000118182	452	UTP23, MGMT, CPSF1, BHLHB4, XAB2, HDAC8, ATP6V1G1, Prp8, TFIID 30 kDa subunit, Cereblon, ZFP36L2, KGUA, LONRF1, Peroxiredoxin, ATBF1, ABCA3, PSMB5, ABCA5, ENDOD1, REV-ERBalpha, FLJ12525, NS4ATP2, ENDOGL1, PMF1, ZNF281, hnRNP U, PUR-alpha, PNMT, RhoA, IL-1 beta, C/EBP, Cyclin H, ETV6/NTRK3 fusion protein, TIF1-beta, PSMB9, CAR, MafK, hSPT3, CNG-beta, DCLRE1B, PRPF38B, CCDC95, ATP6V0C, RRP41, AMPK …
biological_process	regulation of cellular metabolic process	6504	1.0312e-06	0.0001287	524	FTS, IRAK2, MGMT, BHLHB4, Corticoliberin, BIN1 (Amphiphysin II), HDAC8, Sts-1, Prolylcarboxypeptidase, TFIID 30 kDa subunit, ANAPC2, ZFP36L2, Peroxiredoxin, SERP1, ATBF1, RNF6, PSMB5, GIPC, FZD8, PDP2, Cezanne, REV-ERBalpha, En2, NS4ATP2, JWA, PMF1, ZNF281, NENF, PUR-alpha, Alpha-2C-1 adrenergic receptor, WNT4, RhoA, IL-1 beta, BACE2, CrkL, ADAM33, C/EBP, Acid sphingomyelinase, RICH2, Cyclin H, S…
biological_process	positive regulation of kinase activity	635	1.05195e-06	0.000129206	76	IRAK2, Peroxiredoxin, SERP1, FZD8, Alpha-2C-1 adrenergic receptor, IL-1 beta, CrkL, ETV6/NTRK3 fusion protein, AMPK gamma subunit, TGF-beta 2, Sirtuin, GCKR, Galpha(i)-specific peptide GPCRs, HIP55(Abp1), PP2A regulatory, TGF-beta, CLN2 (Tripeptidyl-peptidase I), Serotonin receptor, CDK5R2 (p39), IRAK1/2, Galpha(i)-specific amine GPCRs, Sirtuin1, WNT5A, CDK5, Raptor, Bcl-10, Galpha(q)-specific pe…
biological_process	negative regulation of cell development	178	1.18697e-06	0.000143512	31	RNF6, RhoA, IL-1 beta, ETV6/NTRK3 fusion protein, Sirtuin, Noggin, TD-60, TGF-beta, Galpha(i)-specific amine GPCRs, WNT5A, CDK5, Wee1B, SCP1, BMP7, Galpha(q)-specific peptide GPCRs, ATF/CREB, PP2A catalytic, Ephrin-A1, AATK, Ephrin-A, PP2A cat (alpha), Hepsin, Reticulon 4, SFRP2, RYK, WNT, BMP4, Ski, ASH2, N-Myc, ATF-5
biological_process	negative regulation of cell differentiation	727	1.22944e-06	0.000145736	84	ZFP36L2, Peroxiredoxin, ATBF1, RNF6, ABCA5, WNT4, RhoA, IL-1 beta, ETV6/NTRK3 fusion protein, TGF-beta 2, Sirtuin, BMAL1, Zbtb46, CLEC2D, Noggin, AML1/TRPS1 fusion protein, Galpha(i)-specific class A orphan/other GPCRs, TD-60, TEL/AML1B fusion protein, TRAP25, TGF-beta, TCF7L1 (TCF3), TAZ, Galpha(i)-specific amine GPCRs, Sirtuin1, WNT5A, Activin beta A, CDK5, AFX1, Wee1B, SCP1, BMP7, Galpha(q)-sp…
biological_process	protein modification by small protein conjugation or removal	784	1.25264e-06	0.000145736	89	FBXO45, TFIID 30 kDa subunit, Cereblon, ANAPC2, RNF6, PSMB5, ZNF294, Cezanne, RNF36, KLHL21, TIF1-beta, PSMB9, Sharpin, hSPT3, SH3RF, SMURF, RNF130, Sirtuin, RNF141, FBXL14, RNF5, DDB1, IRAK1/2, Sirtuin1, eIF3S5, KPC1, CISH, USP10, Gigaxonin, PSMB7, BAP1, PCGF2 (Mel-18), WDR42A, MARCH4, FLJ25076, TAFs, CTR9, SAE2, KLHL2, UBE2J2, ZNRF1, KIAA0317, SPSB3, KEAP1, TRIM59, WDSOF1, YOD1, UBR7, MUF1, ZNR…
biological_process	negative regulation of intracellular signal transduction	433	1.26187e-06	0.000145736	57	G3BP2, Cezanne, RhoA, IL-1 beta, Acid sphingomyelinase, Bcl-XL, MKP-2, Sirtuin, Tuberin, BMAL1, Galpha(i)-specific peptide GPCRs, EBP50, ELL3, p120GAP, ERK5 (MAPK7), Galpha(i)-specific amine GPCRs, Sirtuin1, DAGK, AFX1, BMP7, Galpha(q)-specific peptide GPCRs, PP2C, PP2A catalytic, NUP62, TAFs, NME5, DNAJA3 (TID1), Sphingomyelinase, TRIM59, AML1/MDS1 fusion protein, PP2A cat (alpha), SPRY1, TIMP2,…
biological_process	epithelial to mesenchymal transition	66	1.34154e-06	0.000152659	17	WNT4, TIF1-beta, TGF-beta 2, Noggin, TGF-beta, WNT5A, BMP7, Ephrin-A1, Ephrin-A, Reticulon 4, ABBP1, EPB41L5, Tcf(Lef), WNT, VANGL2, LOXL2, ADAM15
biological_process	cellular component organization	5499	1.395e-06	0.000155756	451	FBXO45, FTS, TTC19, BIN1 (Amphiphysin II), Ephrin-B1, HDAC8, ATP6V1G1, TTC17, SPAG6, TFIID 30 kDa subunit, Syntaxin 8, ANAPC2, SEC22C, Peroxiredoxin, SERP1, RNF6, ABCA5, Tensin, FZD8, CORO7, ITGB4, ATG4D, NEK9, VAMP1, PMF1, NBEAL2, WNT4, RhoA, TIMM50, KLHL21, C/EBP, CYP26B1, ETV6/NTRK3 fusion protein, C19orf21, TIF1-beta, Bcl-XL, Sharpin, KIAA1043, Lunatic fringe, hSPT3, GORASP2(GRASP55), PEX11A,…
biological_process	regulation of cell cycle	1101	1.40901e-06	0.000155756	116	BIN1 (Amphiphysin II), COMMD5, HDAC8, ANAPC2, ATBF1, PSMB5, GIPC, PUR-alpha, WNT4, RhoA, IL-1 beta, KLHL21, Cyclin H, PSMB9, MAN1, Bcl-XL, KIAA1043, AMPK gamma subunit, TBRG4, HCF1, TGF-beta 2, TRF2, GAS1, Sirtuin, Tuberin, BMAL1, Galpha(i)-specific peptide GPCRs, Galpha(i)-specific class A orphan/other GPCRs, PRCC, TD-60, UNG2, PP2A regulatory, ChREBP, DDB1, TGF-beta, CDK5R2 (p39), Fe65-like, XP…
biological_process	negative regulation of biological process	4786	1.51479e-06	0.00016509	399	MGMT, BHLHB4, Corticoliberin, COMMD5, HDAC8, G3BP2, PGF2aR, Sts-1, Cereblon, ANAPC2, ZFP36L2, Peroxiredoxin, WFDC1, ATBF1, RNF6, PSMB5, ABCA5, GIPC, Protocadherin LKC, FZD8, Cezanne, REV-ERBalpha, JWA, ZNF281, PUR-alpha, Alpha-2C-1 adrenergic receptor, WNT4, RhoA, IL-1 beta, BACE2, C/EBP, Acid sphingomyelinase, CYP26B1, IFI17, ETV6/NTRK3 fusion protein, INSIG2, TIF1-beta, PSMB9, CAR, MAN1, Bcl-XL…
biological_process	negative regulation of signaling	1227	1.84561e-06	0.000198352	126	G3BP2, Peroxiredoxin, Cezanne, REV-ERBalpha, WNT4, RhoA, IL-1 beta, Acid sphingomyelinase, CYP26B1, MAN1, Bcl-XL, SH3RF, SMURF, GAS1, Fringe, SG2NA, MKP-2, EGR1, Sirtuin, Tuberin, BMAL1, Galpha(i)-specific peptide GPCRs, HTRA4, Noggin, EBP50, PP2A regulatory, TGF-beta, Serotonin receptor, TMBIM1, TAZ, ELL3, p120GAP, SLC35C1, ERK5 (MAPK7), Galpha(i)-specific amine GPCRs, Sirtuin1, WNT5A, DAGK, AFX…
biological_process	protein localization	1921	1.93471e-06	0.000205079	182	FTS, ATP6V1G1, G3BP2, Syntaxin 8, KGUA, SEC22C, SERP1, GIPC, CORO7, ATG4D, VAMP1, WNT4, TIMM50, KLHL21, CNG-beta, TMEM30A, ATP6V0C, TGF-beta 2, C1orf89, TRF2, APG16L1, SMURF, ORP-family, DMBT1, CNGB1, Tuberin, VIP36L, BMAL1, GCKR, MON2, Galpha(i)-specific peptide GPCRs, PNUTS, PAN3, SELENBP1, PDZK1, AML1/TRPS1 fusion protein, TRN-SR2, FR-alpha, TD-60, EBP50, PP2A regulatory, TUB, TGF-beta, SEC22A…
biological_process	organonitrogen compound biosynthetic process	702	2.011e-06	0.000210285	81	SPEB, KGUA, PNMT, IL-1 beta, C/EBP, Acid sphingomyelinase, SGPP1, AMPK gamma subunit, TGF-beta 2, PHOSPHO1, Galpha(i)-specific peptide GPCRs, MMACHC, PPCS, TGF-beta, ATP12A, CHST7, Serotonin receptor, B4GT2, CHST2, CRLR, ASNSD1, SNX3, Galpha(q)-specific peptide GPCRs, Huntingtin, DHE3, PP2C, ADSSL1, CPOX, TAFs, NME5, SPEE, PPAP2, Sphingomyelinase, DCAKD, CHST6, PTSS2, 2-OST, DCUP, DPYD, QTRT1, SE…
biological_process	cell death	1697	2.08153e-06	0.000213592	164	FTS, MGMT, Corticoliberin, FLJ10986, TFIID 30 kDa subunit, PDCD2, Peroxiredoxin, PSMB5, ZNF294, ATG4D, RNF36, JWA, PUR-alpha, RhoA, TIMM50, IL-1 beta, Acid sphingomyelinase, CYP26B1, PSMB9, Bcl-XL, Sharpin, SGPP1, Synaptotagmin, PRDX3, SH3RF, Rhotekin, TGF-beta 2, GAS1, RNF130, Sirtuin, Galpha(i)-specific peptide GPCRs, HIP55(Abp1), Galpha(i)-specific class A orphan/other GPCRs, PEG3, FR-alpha, P…
biological_process	regulation of protein phosphorylation	1279	2.14194e-06	0.000213592	130	FTS, IRAK2, Corticoliberin, Sts-1, ANAPC2, Peroxiredoxin, SERP1, FZD8, Alpha-2C-1 adrenergic receptor, IL-1 beta, CrkL, Acid sphingomyelinase, Cyclin H, ETV6/NTRK3 fusion protein, NPFF receptor 2, AMPK gamma subunit, TGF-beta 2, MKP-2, Sirtuin, Tuberin, NDUFS4, Galpha(i)-specific peptide GPCRs, HIP55(Abp1), Noggin, Hemopexin, Galpha(i)-specific class A orphan/other GPCRs, UNG2, EBP50, PP2A regula…
biological_process	regulation of metabolic process	7377	2.16432e-06	0.000213592	583	FTS, IRAK2, MGMT, BHLHB4, Corticoliberin, BIN1 (Amphiphysin II), HDAC8, CYP51A1, Sts-1, Prolylcarboxypeptidase, TFIID 30 kDa subunit, ANAPC2, ZFP36L2, Peroxiredoxin, WFDC1, SERP1, ATBF1, RNF6, PSMB5, GIPC, FZD8, PDP2, Cezanne, REV-ERBalpha, En2, NS4ATP2, JWA, PMF1, ZNF281, hnRNP U, NENF, PUR-alpha, Alpha-2C-1 adrenergic receptor, WNT4, RhoA, IL-1 beta, BACE2, CrkL, ADAM33, C/EBP, Acid sphingomyel…
biological_process	negative regulation of cell communication	1231	2.17803e-06	0.000213592	126	G3BP2, Peroxiredoxin, Cezanne, REV-ERBalpha, WNT4, RhoA, IL-1 beta, Acid sphingomyelinase, CYP26B1, MAN1, Bcl-XL, SH3RF, SMURF, GAS1, Fringe, SG2NA, MKP-2, EGR1, Sirtuin, Tuberin, BMAL1, Galpha(i)-specific peptide GPCRs, HTRA4, Noggin, EBP50, PP2A regulatory, TGF-beta, Serotonin receptor, TMBIM1, TAZ, ELL3, p120GAP, SLC35C1, ERK5 (MAPK7), Galpha(i)-specific amine GPCRs, Sirtuin1, WNT5A, DAGK, AFX…
biological_process	response to topologically incorrect protein	183	2.18063e-06	0.000213592	31	SERP1, RNF5, PP2A regulatory, CLN2 (Tripeptidyl-peptidase I), EDEM2, ATF/CREB, ACADVL, EDEM, UBE2J2, Miz-1, YOD1, CXXC1, eIF2AK3, HSPB7, Thrombospondin 1, ASNS, CTH, GFPT1, DNAJC3, XBP1, EXTL3, Derlin1, Stanniocalcin 2, IBP, Phosphatase regulator (inhibitor), AMFR, HERP, UBC6, KLHDC3, ERP5, Clusterin
biological_process	alpha-amino acid metabolic process	249	2.35212e-06	0.000227509	38	SPEB, Peroxiredoxin, MSRA, PNMT, H protein N6-lipoyllysine, Sirtuin, PIMT, FR-alpha, ICMT, HIF-prolyl hydroxylase, EGLN2, ASNSD1, Huntingtin, DHE3, ADSSL1, H protein N6-dihydrolipoyllysine, MeCP2, PRDX4, SERA, GCSH, NFS1, HGD, ASNS, CTH, GFPT1, GNMT, PDPR, MGC3207, ARLY, AUMH, MMSA, BAAT, C1orf69, EGLN1, eNOS, AATM, Proline oxidase 1, eIF2B4
biological_process	death	1702	2.47885e-06	0.000236806	164	FTS, MGMT, Corticoliberin, FLJ10986, TFIID 30 kDa subunit, PDCD2, Peroxiredoxin, PSMB5, ZNF294, ATG4D, RNF36, JWA, PUR-alpha, RhoA, TIMM50, IL-1 beta, Acid sphingomyelinase, CYP26B1, PSMB9, Bcl-XL, Sharpin, SGPP1, Synaptotagmin, PRDX3, SH3RF, Rhotekin, TGF-beta 2, GAS1, RNF130, Sirtuin, Galpha(i)-specific peptide GPCRs, HIP55(Abp1), Galpha(i)-specific class A orphan/other GPCRs, PEG3, FR-alpha, P…
biological_process	negative regulation of transcription from RNA polymerase II promoter	869	2.8308e-06	0.000267131	95	HDAC8, ATBF1, FZD8, Cezanne, REV-ERBalpha, IL-1 beta, C/EBP, ETV6/NTRK3 fusion protein, TIF1-beta, SHOX2, HCF1, SMURF, SG2NA, EGR1, Sirtuin, Noggin, AML1/TRPS1 fusion protein, CPEB3, ChREBP, TEL/AML1B fusion protein, TGF-beta, TGIF2, FALZ, ETV6(TEL1), ARX, TAZ, ZBED6, ZBTB10, PDE2A, ERF, Galpha(i)-specific amine GPCRs, Sirtuin1, TXNIP (VDUP1), TPR, SAP30, BHC80, Galpha(q)-specific peptide GPCRs, …
biological_process	regulation of nucleocytoplasmic transport	252	3.15316e-06	0.000287684	38	G3BP2, Peroxiredoxin, RhoA, IL-1 beta, TIF1-beta, Sirtuin, Galpha(i)-specific peptide GPCRs, TGF-beta, TAZ, ERK5 (MAPK7), PDE2A, Sirtuin1, CDK5, TPR, BMP7, CaBP1, Galpha(q)-specific peptide GPCRs, Huntingtin, DMAP1, Gas6, ATF/CREB, PP2C, PP2A catalytic, KEAP1, PP2A cat (alpha), NFKBIL2, DAB2, PDE, Tcf(Lef), SFRP2, HYPB, EDAR, WNT, BMP4, PSMD10 (Gankyrin), Zc3h3, Frizzled, DACT1
biological_process	negative regulation of cell cycle	362	3.15871e-06	0.000287684	49	COMMD5, ANAPC2, ATBF1, AMPK gamma subunit, TBRG4, TGF-beta 2, GAS1, Tuberin, PP2A regulatory, TGF-beta, Fe65-like, DAGK, Activin beta A, CDK5, AFX1, TPR, Wee1B, CGRRF1, BMP7, Raptor, FOXK1, Gas6, AMPK gamma3, ATF/CREB, PP2C, WDR6, TAFs, CAB39L, CGR11, Miz-1, Activin A, PNPase(old-35), TIMP2, NUP98/HHEX fusion protein, Thrombospondin 1, RASSF1, p57, CIC/DUX4 fusion protein, TSG101, Tcf(Lef), ETS, …
biological_process	macromolecule catabolic process	1036	3.16013e-06	0.000287684	109	FBXO45, Cereblon, ANAPC2, ZFP36L2, KGUA, RNF6, PSMB5, REV-ERBalpha, ENDOGL1, FBXW4, Cyclin H, PSMB9, RRP41, SMURF, PRSS16, Sirtuin, BMAL1, Fbxl19, FBXL14, PAN3, RNF5, UNG2, PP2A regulatory, NEIL2, DDB1, TGF-beta, CLN2 (Tripeptidyl-peptidase I), LONP2, XPB, CLN5, RRP40, MEX3D, DIS3L, Galpha(i)-specific amine GPCRs, Sirtuin1, PM/SCL-100, CDK5, USP10, PSMB7, BAP1, RPS18, PHK beta, PP2A catalytic, SA…
biological_process	regulation of protein import into nucleus	205	3.30601e-06	0.000297464	33	G3BP2, Peroxiredoxin, RhoA, IL-1 beta, TIF1-beta, Sirtuin, Galpha(i)-specific peptide GPCRs, TGF-beta, TAZ, ERK5 (MAPK7), PDE2A, Sirtuin1, TPR, BMP7, CaBP1, Galpha(q)-specific peptide GPCRs, DMAP1, Gas6, ATF/CREB, PP2C, PP2A catalytic, KEAP1, PP2A cat (alpha), NFKBIL2, DAB2, PDE, SFRP2, EDAR, WNT, BMP4, PSMD10 (Gankyrin), Frizzled, DACT1
biological_process	response to unfolded protein	169	3.5222e-06	0.000313274	29	SERP1, PP2A regulatory, CLN2 (Tripeptidyl-peptidase I), EDEM2, ATF/CREB, ACADVL, EDEM, UBE2J2, Miz-1, YOD1, CXXC1, eIF2AK3, HSPB7, Thrombospondin 1, ASNS, CTH, GFPT1, DNAJC3, XBP1, EXTL3, Derlin1, Stanniocalcin 2, IBP, Phosphatase regulator (inhibitor), AMFR, HERP, UBC6, KLHDC3, ERP5
biological_process	gene expression	4225	3.66973e-06	0.000322686	355	UTP23, CPSF1, BHLHB4, XAB2, HDAC8, Prp8, TFIID 30 kDa subunit, Peroxiredoxin, ATBF1, PSMB5, MRPS18A, ATG4D, REV-ERBalpha, FLJ12525, NS4ATP2, PMF1, ZNF281, hnRNP U, PUR-alpha, BACE2, C/EBP, Cyclin H, ETV6/NTRK3 fusion protein, TIF1-beta, PSMB9, CAR, MafK, hSPT3, PRPF38B, CCDC95, RRP41, HCF1, IKBZ, SMURF, ZNF513, NOL9, MIER1, eIF2B3, EGR1, ZNF214, Sirtuin, DMRT2, BMAL1, Zbtb46, DDX56, Galpha(i)-spe…
biological_process	negative regulation of RNA biosynthetic process	1281	3.76806e-06	0.00032761	129	HDAC8, Peroxiredoxin, ATBF1, FZD8, Cezanne, REV-ERBalpha, ZNF281, PUR-alpha, WNT4, IL-1 beta, C/EBP, ETV6/NTRK3 fusion protein, TIF1-beta, CAR, SHOX2, HCF1, SMURF, SG2NA, EGR1, Sirtuin, BMAL1, Noggin, AML1/TRPS1 fusion protein, CPEB3, ChREBP, TEL/AML1B fusion protein, TGF-beta, TGIF2, BAF57, FALZ, ETV6(TEL1), TCF7L1 (TCF3), ARX, TAZ, ZBED6, IRAK1/2, ZBTB10, HPIP, PDE2A, ERF, Galpha(i)-specific am…
biological_process	embryonic skeletal system development	170	3.97506e-06	0.000335387	29	SHOX2, TGF-beta 2, GAS1, DMRT2, Noggin, TGF-beta, HOXB5, WNT5A, SULF2, BMP7, PCGF2 (Mel-18), HOXD3, HOXA2, HOXD9, UGTREL7, Exostosin-1, HYPB, WNT, MEGF8, Asxl2, TGF-beta receptor type II, BMP4, Tubby, HOXC9, Exostosin complex, N-Myc, NUP98/HOXA9 fusion protein, Perlecan, RDH10
biological_process	stem cell development	274	3.97789e-06	0.000335387	40	Ephrin-B1, ZFP36L2, WNT4, TIF1-beta, TGF-beta 2, Noggin, TRAP25, TGF-beta, TCF7L1 (TCF3), Serotonin receptor, WNT5A, BMP7, Galpha(q)-specific peptide GPCRs, Ephrin-A1, METTL3, CTR9, SET1A, Ephrin-A, EG1, HAND2, Reticulon 4, ABBP1, GATA-2, EPB41L5, Tcf(Lef), HYPB, TRAP80, Ephrin-B, WNT, Ski, VANGL2, Galpha(q)-specific amine GPCRs, ASH2, Frizzled, FOXO3A, LOXL2, YAP1 (YAp65), CYP26A1, ADAM15, RDH10
biological_process	positive regulation of dephosphorylation	26	3.98796e-06	0.000335387	10	Acid sphingomyelinase, PTPA, NELF, KIAA0692, PP2A regulatory, TGF-beta, PP2A catalytic, Sphingomyelinase, PP2A cat (alpha), IGBP1
biological_process	chordate embryonic development	888	4.03089e-06	0.000335387	96	XAB2, EGFL8, C/EBP, IFI17, TIF1-beta, Bcl-XL, Lunatic fringe, SHOX2, TGF-beta 2, TRF2, Vezatin, GAS1, DMBT1, Fringe, Tuberin, DMRT2, Noggin, AML1/TRPS1 fusion protein, PEG3, PP2A regulatory, TEL/AML1B fusion protein, TGF-beta, HOXB5, FALZ, G-protein alpha-12 family, ECE1, ERF, WNT5A, ICMT, HIF-prolyl hydroxylase, SULF2, BMP7, NCOA1 (SRC1), Bcl-10, Galpha(q)-specific peptide GPCRs, Huntingtin, PLC…
biological_process	regulation of protein serine/threonine kinase activity	558	4.07822e-06	0.000335716	67	IRAK2, ANAPC2, Peroxiredoxin, FZD8, Alpha-2C-1 adrenergic receptor, IL-1 beta, Acid sphingomyelinase, Cyclin H, ETV6/NTRK3 fusion protein, NPFF receptor 2, AMPK gamma subunit, MKP-2, Sirtuin, Tuberin, Galpha(i)-specific peptide GPCRs, HIP55(Abp1), UNG2, TGF-beta, Serotonin receptor, CDK5R2 (p39), IRAK1/2, Galpha(i)-specific amine GPCRs, Sirtuin1, WNT5A, Wee1B, BMP7, Raptor, Bcl-10, Galpha(q)-spec…
biological_process	negative regulation of cellular response to growth factor stimulus	127	4.34652e-06	0.000354035	24	WNT4, MAN1, SMURF, Sirtuin, Galpha(i)-specific peptide GPCRs, HTRA4, TGF-beta, Sirtuin1, WNT5A, SULF2, Galpha(q)-specific peptide GPCRs, PP2C, AML1/MDS1 fusion protein, SPRY1, NUP98/HHEX fusion protein, Thrombospondin 1, Tcf(Lef), WNT, TGF-beta receptor type II, Ski, SNX25, SMURF2, Phosphatase regulator (inhibitor), PMEPA1
biological_process	cellular response to stress	1719	4.43572e-06	0.000357537	164	FBXO45, IRAK2, MGMT, XAB2, Peroxiredoxin, SERP1, PSMB5, ATG4D, JWA, WNT4, RhoA, CrkL, C/EBP, Cyclin H, INSIG2, TIF1-beta, PSMB9, Bcl-XL, DCLRE1B, CCDC95, PRDX3, TRF2, APG16L1, MKP-2, eIF2B3, EGR1, Sirtuin, BMAL1, Galpha(i)-specific peptide GPCRs, HIP55(Abp1), RNF5, UNG2, PP2A regulatory, NEIL2, DDB1, CLN2 (Tripeptidyl-peptidase I), C1orf124, XPB, IRAK1/2, ERK5 (MAPK7), Galpha(i)-specific amine GP…
biological_process	regulation of protein localization to nucleus	219	5.36334e-06	0.000427851	34	G3BP2, Peroxiredoxin, Cezanne, RhoA, IL-1 beta, TIF1-beta, Sirtuin, Galpha(i)-specific peptide GPCRs, TGF-beta, TAZ, ERK5 (MAPK7), PDE2A, Sirtuin1, TPR, BMP7, CaBP1, Galpha(q)-specific peptide GPCRs, DMAP1, Gas6, ATF/CREB, PP2C, PP2A catalytic, KEAP1, PP2A cat (alpha), NFKBIL2, DAB2, PDE, SFRP2, EDAR, WNT, BMP4, PSMD10 (Gankyrin), Frizzled, DACT1
biological_process	regulation of transmembrane receptor protein serine/threonine kinase signaling pathway	229	5.61234e-06	0.000443146	35	GIPC, MAN1, SMURF, Sirtuin, HTRA4, Noggin, TGF-beta, TAZ, Sirtuin1, WNT5A, Activin beta A, BMP7, PP2C, TWSG1, AML1/MDS1 fusion protein, Activin A, DAB2, Thrombospondin 1, p57, Tcf(Lef), SFRP2, Chordin-like 1, WNT, TGF-beta receptor type II, BMP4, Ectodin, Ski, SNX25, Zc3h3, SMURF2, Frizzled, Activin, Phosphatase regulator (inhibitor), PMEPA1, DACT1
biological_process	negative regulation of developmental process	919	5.7243e-06	0.000447421	98	BHLHB4, ZFP36L2, Peroxiredoxin, ATBF1, RNF6, ABCA5, WNT4, RhoA, IL-1 beta, ETV6/NTRK3 fusion protein, TGF-beta 2, Sirtuin, BMAL1, Zbtb46, Galpha(i)-specific peptide GPCRs, CLEC2D, Noggin, AML1/TRPS1 fusion protein, Galpha(i)-specific class A orphan/other GPCRs, TD-60, TEL/AML1B fusion protein, TRAP25, TGF-beta, TCF7L1 (TCF3), TAZ, Galpha(i)-specific amine GPCRs, Sirtuin1, WNT5A, Activin beta A, C…
biological_process	negative regulation of transcription, DNA-templated	1256	5.92851e-06	0.000458748	126	HDAC8, Peroxiredoxin, ATBF1, FZD8, Cezanne, REV-ERBalpha, ZNF281, PUR-alpha, WNT4, IL-1 beta, C/EBP, ETV6/NTRK3 fusion protein, TIF1-beta, CAR, SHOX2, HCF1, SMURF, SG2NA, EGR1, Sirtuin, BMAL1, Noggin, AML1/TRPS1 fusion protein, CPEB3, ChREBP, TEL/AML1B fusion protein, TGF-beta, TGIF2, BAF57, FALZ, ETV6(TEL1), TCF7L1 (TCF3), ARX, TAZ, ZBED6, IRAK1/2, ZBTB10, HPIP, PDE2A, ERF, Galpha(i)-specific am…
biological_process	embryo development ending in birth or egg hatching	899	6.74074e-06	0.000516434	96	XAB2, EGFL8, C/EBP, IFI17, TIF1-beta, Bcl-XL, Lunatic fringe, SHOX2, TGF-beta 2, TRF2, Vezatin, GAS1, DMBT1, Fringe, Tuberin, DMRT2, Noggin, AML1/TRPS1 fusion protein, PEG3, PP2A regulatory, TEL/AML1B fusion protein, TGF-beta, HOXB5, FALZ, G-protein alpha-12 family, ECE1, ERF, WNT5A, ICMT, HIF-prolyl hydroxylase, SULF2, BMP7, NCOA1 (SRC1), Bcl-10, Galpha(q)-specific peptide GPCRs, Huntingtin, PLC…
biological_process	negative regulation of RNA metabolic process	1322	7.11555e-06	0.000539805	131	HDAC8, Peroxiredoxin, ATBF1, FZD8, Cezanne, REV-ERBalpha, ZNF281, PUR-alpha, WNT4, IL-1 beta, C/EBP, ETV6/NTRK3 fusion protein, TIF1-beta, CAR, SHOX2, HCF1, SMURF, SG2NA, EGR1, Sirtuin, BMAL1, Noggin, AML1/TRPS1 fusion protein, CPEB3, ChREBP, TEL/AML1B fusion protein, TGF-beta, TGIF2, BAF57, FALZ, ETV6(TEL1), TCF7L1 (TCF3), ARX, TAZ, ZBED6, IRAK1/2, ZBTB10, HPIP, PDE2A, ERF, Galpha(i)-specific am…
biological_process	positive regulation of macromolecule metabolic process	2822	7.73273e-06	0.000574673	248	FTS, IRAK2, MGMT, BHLHB4, Corticoliberin, ANAPC2, ZFP36L2, Peroxiredoxin, SERP1, RNF6, PSMB5, FZD8, REV-ERBalpha, En2, ZNF281, Alpha-2C-1 adrenergic receptor, WNT4, RhoA, IL-1 beta, CrkL, C/EBP, Acid sphingomyelinase, CYP26B1, Cyclin H, ETV6/NTRK3 fusion protein, INSIG2, TIF1-beta, PSMB9, CAR, hSPT3, SHOX2, AMPK gamma subunit, HCF1, TGF-beta 2, TRF2, PTPA, SMURF, ORP-family, SG2NA, EGR1, Sirtuin,…
biological_process	stem cell differentiation	353	7.78824e-06	0.000574673	47	Ephrin-B1, ZFP36L2, ZNF281, WNT4, TIF1-beta, TGF-beta 2, Noggin, TRAP25, TGF-beta, TCF7L1 (TCF3), Serotonin receptor, ELL3, WNT5A, AFX1, BMP7, Galpha(q)-specific peptide GPCRs, ATF/CREB, Ephrin-A1, METTL3, CTR9, SET1A, Ephrin-A, EG1, HAND2, NUP98/HHEX fusion protein, Reticulon 4, ABBP1, GATA-2, EPB41L5, Tcf(Lef), HYPB, TRAP80, Ephrin-B, WNT, BMP4, Ski, VANGL2, Galpha(q)-specific amine GPCRs, ASH2…
biological_process	organonitrogen compound metabolic process	2222	7.87658e-06	0.000574673	202	SPEB, ATP6V1G1, Cereblon, KGUA, LONRF1, Peroxiredoxin, ABCA3, ABCA5, MSRA, PNMT, RhoA, IL-1 beta, C/EBP, Acid sphingomyelinase, Cyclin H, Prolidase, MBOAT1, SGPP1, H protein N6-lipoyllysine, ATP6V0C, AMPK gamma subunit, TGF-beta 2, CYP1A2, PTPA, PHOSPHO1, Sirtuin, SUMF1, GCKR, NDUFS4, DDX56, Galpha(i)-specific peptide GPCRs, MMACHC, PIMT, Hemopexin, FMO2, DDX30, FR-alpha, UNG2, PP2A regulatory, P…
biological_process	regulation of cell growth	481	7.91298e-06	0.000574673	59	COMMD5, ANAPC2, WFDC1, RNF6, Protocadherin LKC, RhoA, ETV6/NTRK3 fusion protein, Collagen XIV, RRP41, TGF-beta 2, SMURF, GAS1, Sirtuin, Galpha(i)-specific peptide GPCRs, HTRA4, TGF-beta, Fe65-like, IBP2, Galpha(i)-specific amine GPCRs, Sirtuin1, WNT5A, Activin beta A, CDK5, HIF-prolyl hydroxylase, CISH, EGLN2, CGRRF1, BAP1, Galpha(q)-specific peptide GPCRs, RERG, FOXK1, ATF/CREB, PP2A catalytic, …
biological_process	regulation of cellular response to growth factor stimulus	223	8.01274e-06	0.000574673	34	GIPC, WNT4, IL-1 beta, MAN1, SMURF, Sirtuin, Galpha(i)-specific peptide GPCRs, HTRA4, Noggin, PP2A regulatory, TGF-beta, Sirtuin1, WNT5A, SULF2, Galpha(q)-specific peptide GPCRs, PP2C, AML1/MDS1 fusion protein, SPRY1, DAB2, NUP98/HHEX fusion protein, Thrombospondin 1, p57, SDFR1, Tcf(Lef), Myoferlin, WNT, TGF-beta receptor type II, BMP4, Ski, SNX25, SMURF2, Frizzled, Phosphatase regulator (inhibi…
biological_process	negative regulation of macromolecule metabolic process	2171	8.02077e-06	0.000574673	198	Corticoliberin, HDAC8, Sts-1, ANAPC2, Peroxiredoxin, ATBF1, PSMB5, GIPC, FZD8, Cezanne, REV-ERBalpha, ZNF281, PUR-alpha, WNT4, IL-1 beta, BACE2, C/EBP, Acid sphingomyelinase, ETV6/NTRK3 fusion protein, TIF1-beta, PSMB9, CAR, SHOX2, AMPK gamma subunit, HCF1, TRF2, PTPA, SMURF, GAS1, SG2NA, MKP-2, eIF2B3, EGR1, Sirtuin, Tuberin, BMAL1, Noggin, AML1/TRPS1 fusion protein, CPEB3, Galpha(i)-specific cl…
biological_process	positive regulation of cellular metabolic process	2943	8.15858e-06	0.000576604	257	FTS, IRAK2, MGMT, BHLHB4, Corticoliberin, ANAPC2, ZFP36L2, Peroxiredoxin, SERP1, RNF6, PSMB5, FZD8, REV-ERBalpha, En2, JWA, ZNF281, NENF, Alpha-2C-1 adrenergic receptor, WNT4, RhoA, IL-1 beta, CrkL, C/EBP, Acid sphingomyelinase, Cyclin H, ETV6/NTRK3 fusion protein, INSIG2, TIF1-beta, PSMB9, CAR, hSPT3, SHOX2, AMPK gamma subunit, HCF1, TGF-beta 2, TRF2, PTPA, SMURF, ORP-family, SG2NA, EGR1, Sirtui…
biological_process	positive regulation of progesterone secretion	6	8.19674e-06	0.000576604	5	AML1/TRPS1 fusion protein, TEL/AML1B fusion protein, AML1/ETO fusion protein, AML1/MDS1 fusion protein, AML1 (RUNX1)
biological_process	tissue development	2121	8.38846e-06	0.000580121	194	MGMT, Ephrin-B1, TFIID 30 kDa subunit, ALPL, FBXW4, WNT4, RhoA, C/EBP, CYP26B1, IFI17, ETV6/NTRK3 fusion protein, TIF1-beta, MAN1, Sharpin, Lunatic fringe, IL11RA, Collagen XIV, SHOX2, TGF-beta 2, PHOSPHO1, Maspin, SMURF, ZNF513, GAS1, DMBT1, Fringe, MKP-2, EGR1, Tuberin, Galpha(i)-specific peptide GPCRs, Noggin, AML1/TRPS1 fusion protein, PP2A regulatory, TEL/AML1B fusion protein, TUB, CNFN, TGF…
biological_process	cell cycle arrest	195	8.41435e-06	0.000580121	31	COMMD5, ATBF1, AMPK gamma subunit, TBRG4, TGF-beta 2, GAS1, Tuberin, PP2A regulatory, TGF-beta, Fe65-like, Activin beta A, AFX1, CGRRF1, Raptor, Gas6, AMPK gamma3, PP2C, WDR6, CAB39L, CGR11, Activin A, PNPase(old-35), Thrombospondin 1, RASSF1, p57, TSG101, Tcf(Lef), WNT, PP2C gamma, Activin, Phosphatase regulator (inhibitor)
biological_process	negative regulation of cellular biosynthetic process	1550	8.47165e-06	0.000580121	149	HDAC8, Peroxiredoxin, ATBF1, FZD8, Cezanne, REV-ERBalpha, ZNF281, PUR-alpha, WNT4, IL-1 beta, BACE2, C/EBP, ETV6/NTRK3 fusion protein, INSIG2, TIF1-beta, CAR, SHOX2, HCF1, SMURF, SG2NA, eIF2B3, EGR1, Sirtuin, BMAL1, Galpha(i)-specific peptide GPCRs, Noggin, AML1/TRPS1 fusion protein, CPEB3, ChREBP, TEL/AML1B fusion protein, TGF-beta, TGIF2, BAF57, FALZ, ETV6(TEL1), TCF7L1 (TCF3), Serotonin recept…
biological_process	mRNA metabolic process	718	8.677e-06	0.000584572	80	CPSF1, XAB2, Prp8, ZFP36L2, KGUA, PSMB5, hnRNP U, C/EBP, Cyclin H, PSMB9, PRPF38B, RRP41, PAN3, PP2A regulatory, RY1, SNRPB (Sm-B), CD2BP2, XPB, hnRNP A0, RRP40, MEX3D, Clp1, RP11 (PRP31), 2'-PDE, PM/SCL-100, PSMB7, KIAA1429, SF3B4, SFRS2 (SC-35), RPS18, FIP1L1, PP2A catalytic, METTL3, NRB54, SF3B3, RPS9, ALY, Srp40, SLM-2, KIAA0427, Gemin8, PAIP1, PP2A cat (alpha), SIP1, PSMC4, NPWBP, PNPase(old…
biological_process	negative regulation of protein metabolic process	799	8.68774e-06	0.000584572	87	Sts-1, ANAPC2, PSMB5, GIPC, PUR-alpha, IL-1 beta, BACE2, Acid sphingomyelinase, ETV6/NTRK3 fusion protein, PSMB9, AMPK gamma subunit, PTPA, GAS1, MKP-2, eIF2B3, Sirtuin, Tuberin, Noggin, CPEB3, PP2A regulatory, ChREBP, TGF-beta, TAZ, Sirtuin1, Activin beta A, CDK5, TPR, Wee1B, SCP1, BMP7, PSMB7, Galpha(q)-specific peptide GPCRs, PP2C, PP2A catalytic, PP5, NUP62, TAFs, Galpha(s)-specific amine GPC…
biological_process	nucleic acid metabolic process	4444	9.10145e-06	0.000607129	368	UTP23, MGMT, CPSF1, BHLHB4, XAB2, HDAC8, Prp8, TFIID 30 kDa subunit, ZFP36L2, KGUA, ATBF1, PSMB5, ENDOD1, REV-ERBalpha, FLJ12525, NS4ATP2, ENDOGL1, PMF1, ZNF281, hnRNP U, PUR-alpha, C/EBP, Cyclin H, ETV6/NTRK3 fusion protein, TIF1-beta, PSMB9, CAR, MafK, hSPT3, DCLRE1B, PRPF38B, CCDC95, RRP41, HCF1, TRF2, IKBZ, APG16L1, SMURF, ZNF513, NOL9, MIER1, EGR1, ZNF214, Sirtuin, DMRT2, BMAL1, Zbtb46, DDX5…
biological_process	positive regulation of cellular process	4803	9.45872e-06	0.000625569	394	FTS, IRAK2, MGMT, BHLHB4, Corticoliberin, BIN1 (Amphiphysin II), Ephrin-B1, ANAPC2, ZFP36L2, Peroxiredoxin, SERP1, ATBF1, RNF6, GAB2, PSMB5, GIPC, FZD8, REV-ERBalpha, En2, JWA, ZNF281, NENF, PUR-alpha, Alpha-2C-1 adrenergic receptor, FBXW4, WNT4, RhoA, IL-1 beta, CrkL, C/EBP, Acid sphingomyelinase, CYP26B1, Cyclin H, IFI17, ETV6/NTRK3 fusion protein, INSIG2, TIF1-beta, PSMB9, CAR, Bcl-XL, Sharpin…
biological_process	negative regulation of nucleobase-containing compound metabolic process	1454	9.65125e-06	0.000632893	141	HDAC8, Peroxiredoxin, ATBF1, FZD8, Cezanne, REV-ERBalpha, ZNF281, PUR-alpha, WNT4, IL-1 beta, C/EBP, ETV6/NTRK3 fusion protein, TIF1-beta, CAR, SHOX2, HCF1, TRF2, SMURF, SG2NA, EGR1, Sirtuin, BMAL1, Galpha(i)-specific peptide GPCRs, Noggin, AML1/TRPS1 fusion protein, CPEB3, Galpha(i)-specific class A orphan/other GPCRs, ChREBP, TEL/AML1B fusion protein, TGF-beta, TGIF2, BAF57, FALZ, ETV6(TEL1), T…
biological_process	methylation	325	9.8301e-06	0.000637149	44	MGMT, COQ5, PNMT, TIF1-beta, H protein N6-lipoyllysine, CYP1A2, PIMT, TDRKH, NSUN6, ICMT, NSUN4, 2310079F23Rik, PLD6, DMAP1, SETDB1, METTL3, CTR9, FLJ31818, SET1A, H protein N6-dihydrolipoyllysine, ZNF298, SETMAR, MeCP2, CXXC1, PRMT10, GCSH, NEP1, RBBP5, CTCF, ZCCHC4, FTSJD1, METTL12, HYPB, ASH2L, PRD10, SMYD5, MLL4, LCMT2, THUMPD3, GNMT, PDPR, NNMT, SETD4, C1orf69
biological_process	negative regulation of cellular macromolecule biosynthetic process	1405	9.88084e-06	0.000637149	137	HDAC8, Peroxiredoxin, ATBF1, FZD8, Cezanne, REV-ERBalpha, ZNF281, PUR-alpha, WNT4, IL-1 beta, BACE2, C/EBP, ETV6/NTRK3 fusion protein, TIF1-beta, CAR, SHOX2, HCF1, SMURF, SG2NA, eIF2B3, EGR1, Sirtuin, BMAL1, Noggin, AML1/TRPS1 fusion protein, CPEB3, ChREBP, TEL/AML1B fusion protein, TGF-beta, TGIF2, BAF57, FALZ, ETV6(TEL1), TCF7L1 (TCF3), ARX, TAZ, ZBED6, IRAK1/2, ZBTB10, HPIP, PDE2A, ERF, Galpha…
biological_process	RNA metabolic process	3755	1.01323e-05	0.000647963	317	UTP23, CPSF1, BHLHB4, XAB2, HDAC8, Prp8, TFIID 30 kDa subunit, ZFP36L2, KGUA, ATBF1, PSMB5, REV-ERBalpha, FLJ12525, NS4ATP2, PMF1, ZNF281, hnRNP U, PUR-alpha, C/EBP, Cyclin H, ETV6/NTRK3 fusion protein, TIF1-beta, PSMB9, CAR, MafK, hSPT3, PRPF38B, CCDC95, RRP41, HCF1, IKBZ, APG16L1, SMURF, ZNF513, NOL9, MIER1, EGR1, ZNF214, Sirtuin, DMRT2, BMAL1, Zbtb46, DDX56, Galpha(i)-specific peptide GPCRs, P…
biological_process	negative regulation of biosynthetic process	1594	1.05327e-05	0.000668051	152	HDAC8, Peroxiredoxin, ATBF1, FZD8, Cezanne, REV-ERBalpha, ZNF281, PUR-alpha, WNT4, IL-1 beta, BACE2, C/EBP, ETV6/NTRK3 fusion protein, INSIG2, TIF1-beta, CAR, SHOX2, HCF1, SMURF, SG2NA, eIF2B3, EGR1, Sirtuin, BMAL1, Galpha(i)-specific peptide GPCRs, Noggin, AML1/TRPS1 fusion protein, CPEB3, Galpha(i)-specific class A orphan/other GPCRs, ChREBP, TEL/AML1B fusion protein, TGF-beta, TGIF2, BAF57, FA…
biological_process	positive regulation of steroid hormone secretion	18	1.06257e-05	0.000668467	8	Corticoliberin, Galpha(i)-specific peptide GPCRs, AML1/TRPS1 fusion protein, TEL/AML1B fusion protein, AML1/ETO fusion protein, AML1/MDS1 fusion protein, DAB2, AML1 (RUNX1)
biological_process	regulation of catalytic activity	2586	1.11191e-05	0.000693865	229	IRAK2, MGMT, BIN1 (Amphiphysin II), Sts-1, ANAPC2, Peroxiredoxin, WFDC1, SERP1, PSMB5, GIPC, FZD8, JWA, Alpha-2C-1 adrenergic receptor, WNT4, RhoA, IL-1 beta, CrkL, Acid sphingomyelinase, RICH2, Cyclin H, SH3BP1, ETV6/NTRK3 fusion protein, NPFF receptor 2, PSMB9, Bcl-XL, GARNL4, PRDX3, SH3RF, Rhotekin, AMPK gamma subunit, TGF-beta 2, PTPA, Rich1, COL28A1, Maspin, MKP-2, eIF2B3, Sirtuin, Tuberin, …
biological_process	negative regulation of macromolecule biosynthetic process	1484	1.15271e-05	0.000713572	143	HDAC8, Peroxiredoxin, ATBF1, FZD8, Cezanne, REV-ERBalpha, ZNF281, PUR-alpha, WNT4, IL-1 beta, BACE2, C/EBP, ETV6/NTRK3 fusion protein, TIF1-beta, CAR, SHOX2, HCF1, SMURF, SG2NA, eIF2B3, EGR1, Sirtuin, BMAL1, Noggin, AML1/TRPS1 fusion protein, CPEB3, ChREBP, TEL/AML1B fusion protein, TGF-beta, TGIF2, BAF57, FALZ, ETV6(TEL1), TCF7L1 (TCF3), ARX, TAZ, ZBED6, IRAK1/2, ZBTB10, HPIP, PDE2A, ERF, Galpha…
biological_process	positive regulation of transferase activity	759	1.19172e-05	0.000726251	83	IRAK2, ANAPC2, Peroxiredoxin, SERP1, PSMB5, FZD8, Alpha-2C-1 adrenergic receptor, IL-1 beta, CrkL, ETV6/NTRK3 fusion protein, PSMB9, AMPK gamma subunit, TGF-beta 2, Sirtuin, GCKR, Galpha(i)-specific peptide GPCRs, HIP55(Abp1), PP2A regulatory, TGF-beta, CLN2 (Tripeptidyl-peptidase I), Serotonin receptor, CDK5R2 (p39), IRAK1/2, Galpha(i)-specific amine GPCRs, Sirtuin1, WNT5A, CDK5, Raptor, PSMB7, …
biological_process	positive regulation of metabolic process	3131	1.19196e-05	0.000726251	270	FTS, IRAK2, MGMT, BHLHB4, Corticoliberin, ANAPC2, ZFP36L2, Peroxiredoxin, SERP1, RNF6, PSMB5, FZD8, REV-ERBalpha, En2, JWA, ZNF281, NENF, Alpha-2C-1 adrenergic receptor, WNT4, RhoA, IL-1 beta, CrkL, C/EBP, Acid sphingomyelinase, CYP26B1, Cyclin H, ETV6/NTRK3 fusion protein, INSIG2, TIF1-beta, PSMB9, CAR, hSPT3, SHOX2, AMPK gamma subunit, HCF1, TGF-beta 2, TRF2, PTPA, SMURF, ORP-family, SG2NA, EGR…
biological_process	regulation of nuclease activity	101	1.29929e-05	0.000785461	20	SERP1, Sirtuin, PP2A regulatory, CLN2 (Tripeptidyl-peptidase I), Sirtuin1, ATF/CREB, ACADVL, EDEM, Miz-1, CXXC1, eIF2AK3, ASNS, GFPT1, DNAJC3, XBP1, EXTL3, IBP, HERP, KLHDC3, ERP5
biological_process	negative regulation of nitrogen compound metabolic process	1502	1.39234e-05	0.000835186	144	HDAC8, Peroxiredoxin, ATBF1, FZD8, Cezanne, REV-ERBalpha, ZNF281, PUR-alpha, WNT4, IL-1 beta, C/EBP, ETV6/NTRK3 fusion protein, TIF1-beta, CAR, SHOX2, HCF1, TRF2, SMURF, SG2NA, EGR1, Sirtuin, BMAL1, Galpha(i)-specific peptide GPCRs, Noggin, AML1/TRPS1 fusion protein, CPEB3, Galpha(i)-specific class A orphan/other GPCRs, ChREBP, TEL/AML1B fusion protein, TGF-beta, TGIF2, BAF57, FALZ, ETV6(TEL1), T…
biological_process	negative regulation of cellular protein metabolic process	693	1.40817e-05	0.000838186	77	Sts-1, ANAPC2, PSMB5, GIPC, PUR-alpha, IL-1 beta, Acid sphingomyelinase, ETV6/NTRK3 fusion protein, PSMB9, AMPK gamma subunit, PTPA, MKP-2, eIF2B3, Sirtuin, Tuberin, Noggin, CPEB3, PP2A regulatory, ChREBP, TGF-beta, TAZ, Sirtuin1, CDK5, TPR, Wee1B, SCP1, BMP7, PSMB7, Galpha(q)-specific peptide GPCRs, PP2C, PP2A catalytic, PP5, NUP62, TAFs, Galpha(s)-specific amine GPCRs, PPAP2, MeCP2, DNAJA3 (TID…
biological_process	mesenchymal cell development	145	1.48854e-05	0.000879264	25	Ephrin-B1, WNT4, TIF1-beta, TGF-beta 2, Noggin, TGF-beta, Serotonin receptor, WNT5A, BMP7, Galpha(q)-specific peptide GPCRs, Ephrin-A1, Ephrin-A, HAND2, Reticulon 4, ABBP1, EPB41L5, Tcf(Lef), Ephrin-B, WNT, VANGL2, Galpha(q)-specific amine GPCRs, LOXL2, CYP26A1, ADAM15, RDH10
biological_process	cofactor metabolic process	341	1.51458e-05	0.000887866	45	COQ5, Peroxiredoxin, PNMT, CYP1A2, DGAT1, PIMT, Hemopexin, FMO2, FR-alpha, COQ6, ELOVL7, PPCS, KAR, IDH3B, SNX3, CYP2A6, DCXR, MVD, ODP2, UGT1A1, LDHB, CPOX, COQ9, DCAKD, SMVT, DCUP, PDH E2 subunit N6-lipoyllysine, NFS1, 6PGL, SLC25A38, FLJ10769, NIF3L1, PDXK, MOCS1, ACOT4, PDH beta, GNMT, MGC3207, PNPH, BAAT, UGT, C5orf33, C1orf69, NADC, SLC25A1
biological_process	regulation of anatomical structure morphogenesis	978	1.59559e-05	0.000928321	101	BHLHB4, ANAPC2, RNF6, WNT4, RhoA, IL-1 beta, ETV6/NTRK3 fusion protein, Lunatic fringe, COCH, SHOX2, TGF-beta 2, SMURF, Fringe, DMRT2, Galpha(i)-specific peptide GPCRs, NELF, Noggin, AML1/TRPS1 fusion protein, IP3KA, TD-60, PP2A regulatory, TEL/AML1B fusion protein, TGF-beta, TGIF2, PDZD8, TMBIM1, TAZ, G-protein alpha-12 family, ELL3, p120GAP, ERK5 (MAPK7), Galpha(i)-specific amine GPCRs, ATPase …
biological_process	nuclear envelope organization	71	1.74085e-05	0.00100528	16	NEK9, KIAA0692, Galpha(i)-specific class A orphan/other GPCRs, PP2A regulatory, NUP43, TPR, PP2A catalytic, NUP62, ZMPSTE24, PP2A cat (alpha), NUP98/HHEX fusion protein, NUP88, CDAN1, NUP98, NUP98/HOXA9 fusion protein, NUP188
biological_process	negative regulation of response to stimulus	1434	1.76727e-05	0.00101297	138	Corticoliberin, G3BP2, Peroxiredoxin, Cezanne, REV-ERBalpha, WNT4, RhoA, IL-1 beta, Acid sphingomyelinase, CYP26B1, MAN1, Bcl-XL, Sharpin, SH3RF, TGF-beta 2, SMURF, GAS1, Fringe, SG2NA, MKP-2, EGR1, Sirtuin, Tuberin, BMAL1, Galpha(i)-specific peptide GPCRs, HTRA4, Noggin, Galpha(i)-specific class A orphan/other GPCRs, EBP50, PP2A regulatory, TRAFD1, TGF-beta, Serotonin receptor, TMBIM1, TAZ, ELL3…
biological_process	embryonic appendage morphogenesis	174	1.79362e-05	0.00101307	28	FBXW4, CYP26B1, SHOX2, GAS1, Noggin, G-protein alpha-12 family, ECE1, WNT5A, BMP7, Connexin 40, AML1/MDS1 fusion protein, HOXD9, HAND2, DLX5, IFT122, IMPAD1, Tcf(Lef), SFRP2, WNT, MEGF8, BMP4, Tubby, Histone deacetylase class I, Ski, N-Myc, Frizzled, NUP98/HOXA9 fusion protein, RDH10
biological_process	embryonic limb morphogenesis	174	1.79362e-05	0.00101307	28	FBXW4, CYP26B1, SHOX2, GAS1, Noggin, G-protein alpha-12 family, ECE1, WNT5A, BMP7, Connexin 40, AML1/MDS1 fusion protein, HOXD9, HAND2, DLX5, IFT122, IMPAD1, Tcf(Lef), SFRP2, WNT, MEGF8, BMP4, Tubby, Histone deacetylase class I, Ski, N-Myc, Frizzled, NUP98/HOXA9 fusion protein, RDH10
biological_process	positive regulation of nitrogen compound metabolic process	1853	1.87913e-05	0.0010485	171	MGMT, BHLHB4, Corticoliberin, ZFP36L2, RNF6, FZD8, REV-ERBalpha, En2, ZNF281, WNT4, IL-1 beta, C/EBP, Cyclin H, ETV6/NTRK3 fusion protein, INSIG2, TIF1-beta, CAR, hSPT3, SHOX2, HCF1, TRF2, SG2NA, EGR1, Sirtuin, BMAL1, Chromogranin A, Galpha(i)-specific peptide GPCRs, Noggin, AML1/TRPS1 fusion protein, CPEB3, Galpha(i)-specific class A orphan/other GPCRs, PP2A regulatory, JHDM1D, ChREBP, TEL/AML1B…
biological_process	positive regulation of nucleobase-containing compound metabolic process	1802	1.88345e-05	0.0010485	167	MGMT, BHLHB4, Corticoliberin, ZFP36L2, RNF6, FZD8, REV-ERBalpha, En2, ZNF281, WNT4, IL-1 beta, C/EBP, Cyclin H, ETV6/NTRK3 fusion protein, INSIG2, TIF1-beta, CAR, hSPT3, SHOX2, HCF1, TRF2, SG2NA, EGR1, Sirtuin, BMAL1, Chromogranin A, Galpha(i)-specific peptide GPCRs, Noggin, AML1/TRPS1 fusion protein, CPEB3, Galpha(i)-specific class A orphan/other GPCRs, PP2A regulatory, JHDM1D, ChREBP, TEL/AML1B…
biological_process	negative regulation of protein modification process	529	1.96006e-05	0.00108335	62	Sts-1, ANAPC2, PSMB5, IL-1 beta, Acid sphingomyelinase, ETV6/NTRK3 fusion protein, PSMB9, AMPK gamma subunit, PTPA, MKP-2, Sirtuin, Tuberin, Noggin, PP2A regulatory, ChREBP, TGF-beta, TAZ, Sirtuin1, CDK5, Wee1B, SCP1, BMP7, PSMB7, Galpha(q)-specific peptide GPCRs, PP2C, PP2A catalytic, PP5, NUP62, TAFs, Galpha(s)-specific amine GPCRs, PPAP2, MeCP2, DNAJA3 (TID1), Sphingomyelinase, PP2A cat (alpha…
biological_process	ventricular septum morphogenesis	43	1.98902e-05	0.00109156	12	TGF-beta 2, TGF-beta, WNT5A, HIF-prolyl hydroxylase, Connexin 40, RBM15/MKL1 fusion protein, WNT, ZFPM1 (FOG), VANGL2, Frizzled, EGLN1, RBM15
biological_process	RNA processing	782	2.04767e-05	0.00111584	84	UTP23, CPSF1, XAB2, Prp8, FLJ12525, hnRNP U, Cyclin H, PRPF38B, RRP41, NOL9, Sirtuin, DDX56, PAN3, RY1, SNRPB (Sm-B), CD2BP2, XPB, hnRNP A0, RRP40, Clp1, RP11 (PRP31), 2'-PDE, Sirtuin1, PM/SCL-100, NSUN4, 2310079F23Rik, KIAA1429, SF3B4, SFRS2 (SC-35), FIP1L1, PP2A catalytic, METTL3, FLJ31818, NRB54, SF3B3, TRUB1, ALY, Srp40, SLM-2, Gemin8, PAIP1, WDSOF1, PP2A cat (alpha), SIP1, NPWBP, QTRT1, PNPa…
biological_process	activation of signaling protein activity involved in unfolded protein response	88	2.19052e-05	0.00118533	18	SERP1, PP2A regulatory, CLN2 (Tripeptidyl-peptidase I), ATF/CREB, ACADVL, EDEM, Miz-1, CXXC1, eIF2AK3, ASNS, GFPT1, DNAJC3, XBP1, EXTL3, IBP, HERP, KLHDC3, ERP5
biological_process	negative regulation of catalytic activity	986	2.22579e-05	0.00119605	101	Sts-1, ANAPC2, Peroxiredoxin, WFDC1, PSMB5, IL-1 beta, Acid sphingomyelinase, PSMB9, Bcl-XL, PRDX3, SH3RF, Rhotekin, AMPK gamma subunit, TGF-beta 2, PTPA, COL28A1, Maspin, MKP-2, Sirtuin, Tuberin, GCKR, Galpha(i)-specific peptide GPCRs, PNUTS, SPINT3, TD-60, PP2A regulatory, TGF-beta, CD2BP2, TMBIM1, TAZ, ERK5 (MAPK7), Galpha(i)-specific amine GPCRs, Sirtuin1, Cystatin D, DAGK, TXNIP (VDUP1), HIF…
biological_process	positive regulation of protein dephosphorylation	25	2.29223e-05	0.00122326	9	Acid sphingomyelinase, PTPA, NELF, KIAA0692, PP2A regulatory, TGF-beta, PP2A catalytic, Sphingomyelinase, PP2A cat (alpha)
biological_process	regulation of gliogenesis	122	2.31857e-05	0.00122884	22	BIN1 (Amphiphysin II), IL-1 beta, ETV6/NTRK3 fusion protein, Sirtuin, Galpha(i)-specific peptide GPCRs, Noggin, Galpha(i)-specific amine GPCRs, Galpha(q)-specific peptide GPCRs, ATF/CREB, GFAP, DR6(TNFRSF21), ZNF179, Reticulon 4, Vimentin, Tcf(Lef), BMP4, Histone deacetylase class I, Ski, ASH2, N-Myc, ATF-5, ETV6/LYN fusion protein
biological_process	negative regulation of neurogenesis	131	2.38681e-05	0.00125641	23	RNF6, RhoA, IL-1 beta, ETV6/NTRK3 fusion protein, Sirtuin, Noggin, TGF-beta, Galpha(i)-specific amine GPCRs, WNT5A, CDK5, SCP1, BMP7, Galpha(q)-specific peptide GPCRs, ATF/CREB, AATK, Reticulon 4, RYK, WNT, BMP4, Ski, ASH2, N-Myc, ATF-5
biological_process	regulation of primary metabolic process	6586	2.41232e-05	0.00126125	518	FTS, IRAK2, MGMT, BHLHB4, Corticoliberin, BIN1 (Amphiphysin II), HDAC8, CYP51A1, Sts-1, TFIID 30 kDa subunit, ANAPC2, ZFP36L2, Peroxiredoxin, WFDC1, SERP1, ATBF1, RNF6, PSMB5, GIPC, FZD8, PDP2, Cezanne, REV-ERBalpha, En2, NS4ATP2, JWA, PMF1, ZNF281, PUR-alpha, Alpha-2C-1 adrenergic receptor, WNT4, RhoA, IL-1 beta, BACE2, CrkL, ADAM33, C/EBP, Acid sphingomyelinase, RICH2, Cyclin H, SH3BP1, ETV6/NT…
biological_process	positive regulation of RNA metabolic process	1595	2.48454e-05	0.00129029	150	BHLHB4, ZFP36L2, RNF6, FZD8, REV-ERBalpha, En2, ZNF281, WNT4, IL-1 beta, C/EBP, Cyclin H, ETV6/NTRK3 fusion protein, INSIG2, TIF1-beta, CAR, hSPT3, SHOX2, HCF1, SG2NA, EGR1, Sirtuin, BMAL1, Galpha(i)-specific peptide GPCRs, Noggin, AML1/TRPS1 fusion protein, CPEB3, Galpha(i)-specific class A orphan/other GPCRs, PP2A regulatory, JHDM1D, ChREBP, TEL/AML1B fusion protein, TRAP25, TGF-beta, HOXB5, FA…
biological_process	excretion	81	2.5894e-05	0.00133579	17	Serotonin receptor, Nephrin, Galpha(q)-specific peptide GPCRs, Aquaporin 9, Galpha(s)-specific amine GPCRs, Galpha(s)-specific peptide GPCRs, K(+) channel, subfamily J, DAB2, nAChR beta-2, ClC-Kb, Galpha(q)-specific amine GPCRs, MUNC13, nAChR beta, V2 receptor, Alpha-1A adrenergic receptor, UGT, Aquaporin 7
biological_process	negative regulation of gamma-aminobutyric acid secretion	7	2.70702e-05	0.00136908	5	Serotonin receptor, Galpha(i)-specific amine GPCRs, Galpha(s)-specific amine GPCRs, GBR1, HTR6
biological_process	regulation of progesterone secretion	7	2.70702e-05	0.00136908	5	AML1/TRPS1 fusion protein, TEL/AML1B fusion protein, AML1/ETO fusion protein, AML1/MDS1 fusion protein, AML1 (RUNX1)
biological_process	regulation of hair follicle cell proliferation	7	2.70702e-05	0.00136908	5	AML1/TRPS1 fusion protein, TEL/AML1B fusion protein, AML1/ETO fusion protein, AML1/MDS1 fusion protein, AML1 (RUNX1)
biological_process	posttranscriptional regulation of gene expression	592	2.83116e-05	0.00141747	67	ZFP36L2, SERP1, GIPC, hnRNP U, PUR-alpha, RhoA, HCF1, eIF2B3, Sirtuin, CPEB3, IP-30, RNF5, AARSD1, Fe65-like, hnRNP A0, MEX3D, Clp1, Sirtuin1, eIF3S5, TPR, RPS18, ATF/CREB, eIF3S10, METTL3, TAFs, RPS9, PPAP2, DNAJA3 (TID1), KIAA0427, PAIP1, eIF2AK3, MNK1, LSM14A, IBP5, C19orf39, TNRC6A, GC1QBP, WTIP, Thrombospondin 1, RASSF1, BAT3, RPS23, CGI-55, EPB41L5, TARBP2, IARS2, CNOT1, eIF3S4, WNT, ADA3-l…
biological_process	negative regulation of gene expression	1448	2.83934e-05	0.00141747	138	Corticoliberin, HDAC8, Peroxiredoxin, ATBF1, FZD8, Cezanne, REV-ERBalpha, ZNF281, PUR-alpha, WNT4, IL-1 beta, C/EBP, ETV6/NTRK3 fusion protein, TIF1-beta, CAR, SHOX2, HCF1, SMURF, SG2NA, EGR1, Sirtuin, BMAL1, Noggin, AML1/TRPS1 fusion protein, CPEB3, Galpha(i)-specific class A orphan/other GPCRs, ChREBP, TEL/AML1B fusion protein, TGF-beta, TGIF2, BAF57, FALZ, ETV6(TEL1), TDRKH, TCF7L1 (TCF3), ARX…
biological_process	gland development	615	2.85871e-05	0.00141799	69	MGMT, Corticoliberin, TFIID 30 kDa subunit, Peroxiredoxin, PNMT, WNT4, CrkL, C/EBP, TGF-beta 2, Maspin, Galpha(i)-specific peptide GPCRs, Noggin, AML1/TRPS1 fusion protein, TEL/AML1B fusion protein, TGF-beta, ADRM1, Galpha(i)-specific amine GPCRs, WNT5A, ICMT, BMP7, NCOA1 (SRC1), Galpha(q)-specific peptide GPCRs, ATF/CREB, UGT1A1, HOXD3, NKCC1, TWSG1, TAFs, Galpha(s)-specific amine GPCRs, LISCH7,…
biological_process	protein ubiquitination	639	3.01994e-05	0.00148843	71	FBXO45, Cereblon, ANAPC2, RNF6, PSMB5, ZNF294, RNF36, KLHL21, TIF1-beta, PSMB9, Sharpin, SH3RF, SMURF, RNF130, Sirtuin, RNF141, FBXL14, RNF5, DDB1, IRAK1/2, Sirtuin1, KPC1, CISH, Gigaxonin, PSMB7, PCGF2 (Mel-18), WDR42A, MARCH4, FLJ25076, CTR9, KLHL2, UBE2J2, ZNRF1, KIAA0317, SPSB3, KEAP1, TRIM59, WDSOF1, UBR7, MUF1, ZNRF3, PSMC4, ASB8, Makorin-3, ZNF313, Mahogunin, WDR40A, TRIM62, TSG101, LRR-1,…
biological_process	negative regulation of transmembrane receptor protein serine/threonine kinase signaling pathway	133	3.0658e-05	0.00150146	23	MAN1, SMURF, Sirtuin, HTRA4, Noggin, TGF-beta, Sirtuin1, WNT5A, PP2C, TWSG1, AML1/MDS1 fusion protein, Tcf(Lef), SFRP2, Chordin-like 1, WNT, TGF-beta receptor type II, Ectodin, Ski, SNX25, SMURF2, Frizzled, Phosphatase regulator (inhibitor), PMEPA1
biological_process	negative regulation of MAPK cascade	170	3.19126e-05	0.00155308	27	IL-1 beta, Acid sphingomyelinase, MKP-2, Tuberin, EBP50, AFX1, BMP7, Galpha(q)-specific peptide GPCRs, PP2A catalytic, NUP62, Sphingomyelinase, AML1/MDS1 fusion protein, PP2A cat (alpha), SPRY1, DAB2, DUSP21, C3G, IGBP1, SFRP2, BMP4, PSMD10 (Gankyrin), Histone deacetylase class I, RNF149, Itch, ETV6/LYN fusion protein, Dystroglycan, DACT1
biological_process	regulation of dopamine metabolic process	26	3.29463e-05	0.00156834	9	Serotonin receptor, Galpha(i)-specific amine GPCRs, Galpha(q)-specific peptide GPCRs, Galpha(s)-specific amine GPCRs, PDE, nAChR beta-2, PNKD, Galpha(q)-specific amine GPCRs, nAChR beta
biological_process	glutamine metabolic process	26	3.29463e-05	0.00156834	9	Sirtuin, ASNSD1, DHE3, ADSSL1, MeCP2, SERA, ASNS, GFPT1, ARLY
biological_process	regulation of steroid hormone secretion	26	3.29463e-05	0.00156834	9	Corticoliberin, Galpha(i)-specific peptide GPCRs, AML1/TRPS1 fusion protein, TEL/AML1B fusion protein, PP2C, AML1/ETO fusion protein, AML1/MDS1 fusion protein, DAB2, AML1 (RUNX1)
biological_process	mesenchymal cell differentiation	161	3.3098e-05	0.00156834	26	Ephrin-B1, WNT4, TIF1-beta, TGF-beta 2, Noggin, TGF-beta, Serotonin receptor, WNT5A, BMP7, Galpha(q)-specific peptide GPCRs, Ephrin-A1, Ephrin-A, HAND2, Reticulon 4, ABBP1, EPB41L5, Tcf(Lef), Ephrin-B, WNT, BMP4, VANGL2, Galpha(q)-specific amine GPCRs, LOXL2, CYP26A1, ADAM15, RDH10
biological_process	regulation of protein dephosphorylation	32	3.32396e-05	0.00156834	10	Acid sphingomyelinase, PTPA, NELF, KIAA0692, PP2A regulatory, TGF-beta, PP2A catalytic, Sphingomyelinase, PP2A cat (alpha), IGBP1
biological_process	positive regulation of nuclease activity	91	3.52204e-05	0.00165173	18	SERP1, PP2A regulatory, CLN2 (Tripeptidyl-peptidase I), ATF/CREB, ACADVL, EDEM, Miz-1, CXXC1, eIF2AK3, ASNS, GFPT1, DNAJC3, XBP1, EXTL3, IBP, HERP, KLHDC3, ERP5
biological_process	carboxylic acid metabolic process	1084	3.73209e-05	0.00173969	108	SPEB, Corticoliberin, Peroxiredoxin, PDP2, MSRA, PNMT, CYP26B1, Prolidase, MBOAT1, H protein N6-lipoyllysine, AMPK gamma subunit, CYP1A2, Sirtuin, HAOX2, Galpha(i)-specific peptide GPCRs, PIMT, FR-alpha, PP2A regulatory, ELOVL7, PPCS, AARSD1, RNPEP, L2HGDH, MCT1 (SLC16A1), KAR, ICMT, HIF-prolyl hydroxylase, TPR, EGLN2, IDH3B, ASNSD1, Huntingtin, HPDL, AMPK gamma3, DHE3, ATF/CREB, ODP2, PP2C, UGT1…
biological_process	nitrogen compound transport	586	3.76586e-05	0.00174492	66	CPSF1, G3BP2, MCT8, GIPC, JWA, SLC38A7, Synaptotagmin, AMPK gamma subunit, PQLC2, DGAT1, Galpha(i)-specific peptide GPCRs, PDZK1, Hemopexin, FR-alpha, SLC36A1, EBP50, FLJ20489, NUP43, Galpha(i)-specific amine GPCRs, TPR, Galpha(q)-specific peptide GPCRs, Huntingtin, SFRS2 (SC-35), NKCC1, NUP62, TAFs, Aquaporin 9, Galpha(s)-specific amine GPCRs, ALY, Srp40, MeCP2, Sphingomyelinase, Galpha(s)-speci…
biological_process	negative regulation of apoptotic signaling pathway	250	3.83161e-05	0.00176482	35	Peroxiredoxin, WNT4, IL-1 beta, Bcl-XL, SH3RF, GAS1, Sirtuin, Galpha(i)-specific peptide GPCRs, Noggin, TMBIM1, ELL3, ERK5 (MAPK7), Sirtuin1, Galpha(q)-specific peptide GPCRs, Huntingtin, PCGF2 (Mel-18), TAFs, RBM15/MKL1 fusion protein, NME5, Mrg2, DAB2, Thrombospondin 1, MADD, IGBP1, CTH, Tcf(Lef), SFRP2, Mcl-1, WNT, Histone deacetylase class I, FAIM2, MAP2K5 (MEK5), YAP1 (YAp65), eNOS, Clusterin
biological_process	regulation of vasculature development	291	3.86924e-05	0.00177161	39	WNT4, IL-1 beta, EGR1, Galpha(i)-specific peptide GPCRs, AML1/TRPS1 fusion protein, TEL/AML1B fusion protein, ERK5 (MAPK7), Galpha(i)-specific amine GPCRs, WNT5A, HIF-prolyl hydroxylase, AFX1, BMP7, Galpha(q)-specific prostanoid GPCRs, Galpha(q)-specific peptide GPCRs, Ephrin-A1, FIH-1, PI3K reg (p87-gamma), Galpha(s)-specific amine GPCRs, AML1/ETO fusion protein, AML1/MDS1 fusion protein, Ephrin…
biological_process	hematopoietic stem cell proliferation	21	4.10907e-05	0.00186062	8	AML1/TRPS1 fusion protein, TEL/AML1B fusion protein, WNT5A, AML1/ETO fusion protein, AML1/MDS1 fusion protein, SFRP2, WNT, AML1 (RUNX1)
biological_process	protein modification by small protein conjugation	680	4.1276e-05	0.00186062	74	FBXO45, Cereblon, ANAPC2, RNF6, PSMB5, ZNF294, RNF36, KLHL21, TIF1-beta, PSMB9, Sharpin, SH3RF, SMURF, RNF130, Sirtuin, RNF141, FBXL14, RNF5, DDB1, IRAK1/2, Sirtuin1, KPC1, CISH, Gigaxonin, PSMB7, PCGF2 (Mel-18), WDR42A, MARCH4, FLJ25076, CTR9, SAE2, KLHL2, UBE2J2, ZNRF1, KIAA0317, SPSB3, KEAP1, TRIM59, WDSOF1, UBR7, MUF1, ZNRF3, PSMC4, ASB8, Makorin-3, CTU2, ZNF313, Mahogunin, WDR40A, TRIM62, TS…
biological_process	regulation of catecholamine secretion	68	4.13578e-05	0.00186062	15	Corticoliberin, Alpha-2C-1 adrenergic receptor, Galpha(i)-specific peptide GPCRs, Galpha(i)-specific class A orphan/other GPCRs, Serotonin receptor, Galpha(i)-specific amine GPCRs, Galpha(q)-specific peptide GPCRs, Galpha(s)-specific amine GPCRs, nAChR beta-2, Reticulon 4, Galpha(q)-specific amine GPCRs, GBR1, nAChR beta, PLC-delta, HTR6
biological_process	regulation of catecholamine metabolic process	27	4.64455e-05	0.00207743	9	Serotonin receptor, Galpha(i)-specific amine GPCRs, Galpha(q)-specific peptide GPCRs, Galpha(s)-specific amine GPCRs, PDE, nAChR beta-2, PNKD, Galpha(q)-specific amine GPCRs, nAChR beta
biological_process	regulation of fat cell differentiation	119	4.9133e-05	0.0021651	21	REV-ERBalpha, C/EBP, Sirtuin, BMAL1, Galpha(i)-specific class A orphan/other GPCRs, TGF-beta, Serotonin receptor, TAZ, Sirtuin1, WNT5A, ATF/CREB, TAFs, GATA-2, Tcf(Lef), C/EBPbeta, SFRP2, WNT, Asxl2, ZFPM1 (FOG), Galpha(q)-specific amine GPCRs, DACT1
biological_process	carbohydrate derivative biosynthetic process	672	4.91754e-05	0.0021651	73	KGUA, SERP1, IL-1 beta, AMPK gamma subunit, Sirtuin, PPCS, TGF-beta, ATP12A, CHST7, POMT2, Serotonin receptor, Sirtuin1, KIAA0152, B4GT2, CHST2, CRLR, DOLK, B3GALNT2, C1GALT1, EDEM2, MVD, ADSSL1, TAFs, NME5, EDEM, OST48, MPDU1, GALNT9, DCAKD, CHST6, PTSS2, 2-OST, DPYD, QTRT1, PIGS, UGTREL7, PIGO, Exostosin-1, Exostosin-2, Ndg2, PRPK, XYLT2, NAR5, Carbohydrate sulfotransferases, GCS1, GFPT1, MGAT1…
biological_process	carbohydrate transport	128	4.98008e-05	0.0021651	22	AMPK gamma subunit, GCKR, NUP43, SLC35C1, TPR, Galpha(q)-specific peptide GPCRs, AMPK gamma3, NUP62, Aquaporin 9, Galpha(s)-specific amine GPCRs, UGTREL7, NUP98/HHEX fusion protein, NUP88, KIAA1919, SLC2A13, NUP98, Aquaporin-11, NUP98/HOXA9 fusion protein, RAG1AP1, NUP188, SLC35B1, Aquaporin 7
biological_process	embryonic skeletal system morphogenesis	128	4.98008e-05	0.0021651	22	SHOX2, TGF-beta 2, GAS1, Noggin, TGF-beta, HOXB5, BMP7, PCGF2 (Mel-18), HOXD3, HOXA2, HOXD9, HYPB, WNT, MEGF8, Asxl2, TGF-beta receptor type II, BMP4, Tubby, HOXC9, N-Myc, Perlecan, RDH10
biological_process	localization	5473	4.98045e-05	0.0021651	436	FBXO45, FTS, CPSF1, BIN1 (Amphiphysin II), Ephrin-B1, ATP6V1G1, G3BP2, SPAG6, Syntaxin 8, MCT8, TfR2, KGUA, SEC22C, SERP1, TMEM1, GAB2, ABCA3, ABCA5, GIPC, Tensin, CORO7, ITGB4, ATG4D, VAMP1, JWA, Ficolin, SLC38A7, hnRNP U, WNT4, RhoA, TIMM50, IL-1 beta, KLHL21, C/EBP, RICH2, ETV6/NTRK3 fusion protein, MFSD3, Bcl-XL, ZIP7 (SLC39A7), CNG-beta, Synaptotagmin IV, SLC25A37, TMEM30A, CLEC4F, Synaptota…
biological_process	positive regulation of vasoconstriction	54	5.05767e-05	0.00218638	13	Alpha-2C-1 adrenergic receptor, RhoA, Galpha(i)-specific peptide GPCRs, Serotonin receptor, Galpha(i)-specific amine GPCRs, Galpha(q)-specific prostanoid GPCRs, Galpha(q)-specific peptide GPCRs, Connexin 40, Galpha(s)-specific amine GPCRs, CaSR, PDE, Galpha(q)-specific amine GPCRs, Alpha-1A adrenergic receptor
biological_process	positive regulation of phosphorus metabolic process	1154	5.13223e-05	0.0021941	113	FTS, IRAK2, Corticoliberin, Peroxiredoxin, SERP1, FZD8, JWA, NENF, Alpha-2C-1 adrenergic receptor, IL-1 beta, CrkL, Acid sphingomyelinase, ETV6/NTRK3 fusion protein, AMPK gamma subunit, TGF-beta 2, PTPA, Sirtuin, Chromogranin A, Galpha(i)-specific peptide GPCRs, HIP55(Abp1), NELF, KIAA0692, Hemopexin, Galpha(i)-specific class A orphan/other GPCRs, PP2A regulatory, TGF-beta, MID1, CLN2 (Tripeptidy…
biological_process	positive regulation of phosphate metabolic process	1154	5.13223e-05	0.0021941	113	FTS, IRAK2, Corticoliberin, Peroxiredoxin, SERP1, FZD8, JWA, NENF, Alpha-2C-1 adrenergic receptor, IL-1 beta, CrkL, Acid sphingomyelinase, ETV6/NTRK3 fusion protein, AMPK gamma subunit, TGF-beta 2, PTPA, Sirtuin, Chromogranin A, Galpha(i)-specific peptide GPCRs, HIP55(Abp1), NELF, KIAA0692, Hemopexin, Galpha(i)-specific class A orphan/other GPCRs, PP2A regulatory, TGF-beta, MID1, CLN2 (Tripeptidy…
biological_process	histone modification	371	5.88861e-05	0.00250363	46	HDAC8, TFIID 30 kDa subunit, hSPT3, HCF1, Sirtuin, PAF65A, JHDM1D, DDB1, Sirtuin1, NCOA1 (SRC1), BAP1, DMAP1, PCGF2 (Mel-18), ATF/CREB, PP2C, PP5, SETDB1, TAFs, CTR9, SET1A, BRPF3, SETMAR, MeCP2, CXXC1, RBM14, TFIIIC90, BRCC36, RBBP5, ELP3, Tcf(Lef), HYPB, USP21, ASH2L, ADA3-like protein, SrCap, Histone deacetylase class I, MGEA5 (GLCNACase), MLL4, HUWE1, BCoR, RING1, KIAA1267, LOXL2, ELP4, FBXL1…
biological_process	embryonic digit morphogenesis	78	5.95427e-05	0.00251771	16	FBXW4, GAS1, Noggin, G-protein alpha-12 family, ECE1, WNT5A, HAND2, IFT122, IMPAD1, SFRP2, WNT, BMP4, Tubby, Histone deacetylase class I, N-Myc, Frizzled
biological_process	cellular catabolic process	2232	6.13662e-05	0.00257032	197	FBXO45, ATP6V1G1, Cereblon, ANAPC2, ZFP36L2, KGUA, LONRF1, Peroxiredoxin, RNF6, ABCA3, PSMB5, ABCA5, ITGB4, ATG4D, REV-ERBalpha, ENDOGL1, FBXW4, RhoA, Acid sphingomyelinase, CYP26B1, Cyclin H, PSMB9, H protein N6-lipoyllysine, ATP6V0C, PRDX3, RRP41, CYP1A2, PTPA, APG16L1, SMURF, Sirtuin, BMAL1, DDX56, Fbxl19, FBXL14, GCPIII, PAN3, DDX30, RNF5, UNG2, PP2A regulatory, NEIL2, DDB1, TGF-beta, FALZ, C…
biological_process	skeletal system development	584	6.14511e-05	0.00257032	65	ALPL, Peroxiredoxin, SERP1, FBXW4, RhoA, CYP26B1, INSIG2, SHOX2, TGF-beta 2, PHOSPHO1, GAS1, DMRT2, Noggin, AML1/TRPS1 fusion protein, TEL/AML1B fusion protein, TGF-beta, HOXB5, WNT5A, Cystatin D, SULF2, BMP7, PCGF2 (Mel-18), ATF/CREB, Trim45, HOXD3, Connexin 40, SETDB1, HOXA2, AML1/ETO fusion protein, AML1/MDS1 fusion protein, eIF2AK3, HEXB, HOXD9, UGTREL7, HAND2, Exostosin-1, DLX5, PPA5, Thromb…
biological_process	steroid hormone secretion	12	6.343e-05	0.00262958	6	Galpha(i)-specific peptide GPCRs, Activin beta A, Galpha(q)-specific peptide GPCRs, Activin A, Frizzled, Activin
biological_process	regulation of cellular response to stress	505	6.37222e-05	0.00262958	58	MGMT, Peroxiredoxin, FZD8, JWA, IL-1 beta, C/EBP, ETV6/NTRK3 fusion protein, TIF1-beta, Bcl-XL, SH3RF, TGF-beta 2, Sirtuin, BMAL1, Galpha(i)-specific peptide GPCRs, HIP55(Abp1), RNF5, TGF-beta, MID1, ELL3, IRAK1/2, ERK5 (MAPK7), Sirtuin1, WNT5A, AFX1, BMP7, Bcl-10, Galpha(q)-specific peptide GPCRs, CHMP4B, TAFs, NME5, SETMAR, AML1/MDS1 fusion protein, D53, eIF2AK3, BRCC36, PNPase(old-35), Rab12, …
biological_process	estrous cycle phase	28	6.433e-05	0.00262958	9	Galpha(i)-specific peptide GPCRs, Galpha(i)-specific amine GPCRs, WNT5A, NCOA1 (SRC1), Galpha(q)-specific peptide GPCRs, Galpha(s)-specific amine GPCRs, ETS, ETS1, WNT
biological_process	positive regulation of catecholamine secretion	28	6.433e-05	0.00262958	9	Galpha(i)-specific peptide GPCRs, Serotonin receptor, Galpha(q)-specific peptide GPCRs, Galpha(s)-specific amine GPCRs, nAChR beta-2, Reticulon 4, nAChR beta, PLC-delta, HTR6
biological_process	embryonic organ development	585	6.46668e-05	0.00262958	65	C/EBP, INSIG2, TIF1-beta, SHOX2, TGF-beta 2, GAS1, Noggin, AML1/TRPS1 fusion protein, TEL/AML1B fusion protein, TGF-beta, HOXB5, FALZ, ERF, WNT5A, HIF-prolyl hydroxylase, BMP7, NCOA1 (SRC1), PLC-delta 3, PCGF2 (Mel-18), Nkx5-1, HOXD3, Connexin 40, Ephrin-A1, Telethonin, HOXA2, MAB21L1, AML1/ETO fusion protein, AML1/MDS1 fusion protein, MafB, Ephrin-A, Hepsin, CCDC39, HOXD9, HAND2, DLX5, iASPP, IF…
biological_process	endosome to lysosome transport	41	6.55867e-05	0.00262958	11	FTS, Syntaxin 8, Galpha(i)-specific amine GPCRs, Galpha(s)-specific amine GPCRs, RILP (Rab interacting lysosomal protein), Rab12, Mahogunin, Snapin, TSG101, Barkor, HOOK2
biological_process	negative regulation of gliogenesis	41	6.55867e-05	0.00262958	11	ETV6/NTRK3 fusion protein, Sirtuin, Noggin, Galpha(i)-specific amine GPCRs, Galpha(q)-specific peptide GPCRs, ATF/CREB, BMP4, Ski, ASH2, N-Myc, ATF-5
biological_process	negative regulation of amine transport	41	6.55867e-05	0.00262958	11	Corticoliberin, Alpha-2C-1 adrenergic receptor, IL-1 beta, Galpha(i)-specific peptide GPCRs, Galpha(i)-specific class A orphan/other GPCRs, Serotonin receptor, Galpha(i)-specific amine GPCRs, Galpha(q)-specific peptide GPCRs, Galpha(s)-specific amine GPCRs, GBR1, HTR6
biological_process	negative regulation of protein phosphorylation	362	6.62948e-05	0.00264427	45	Sts-1, IL-1 beta, Acid sphingomyelinase, ETV6/NTRK3 fusion protein, AMPK gamma subunit, MKP-2, Sirtuin, Tuberin, Noggin, ChREBP, TGF-beta, TAZ, Sirtuin1, Wee1B, SCP1, BMP7, Galpha(q)-specific peptide GPCRs, PP2C, PP2A catalytic, PP5, NUP62, TAFs, Galpha(s)-specific amine GPCRs, PPAP2, DNAJA3 (TID1), Sphingomyelinase, PP2A cat (alpha), SPRY1, DUSP21, NUP98/HHEX fusion protein, PDE, p57, CHP1, TARB…
biological_process	regulation of MAP kinase activity	373	6.71008e-05	0.0026627	46	IRAK2, Peroxiredoxin, FZD8, Alpha-2C-1 adrenergic receptor, IL-1 beta, Acid sphingomyelinase, ETV6/NTRK3 fusion protein, MKP-2, Tuberin, Galpha(i)-specific peptide GPCRs, HIP55(Abp1), TGF-beta, Serotonin receptor, IRAK1/2, Galpha(i)-specific amine GPCRs, WNT5A, BMP7, Bcl-10, Galpha(q)-specific peptide GPCRs, MSP receptor (RON), PP2C, PP2A catalytic, c-Mos, Ephrin-A1, NUP62, PI3K reg (p87-gamma), …
biological_process	carbohydrate metabolic process	954	6.97451e-05	0.00275351	96	FLJ10986, IHPK1, SERP1, REV-ERBalpha, AMPK gamma subunit, Sirtuin, GCKR, Galpha(i)-specific peptide GPCRs, PGP, ATHL1, IP3KA, PP2A regulatory, CHST7, POMT2, GALT, NUP43, SLC35C1, CLN5, Galpha(i)-specific amine GPCRs, Sirtuin1, KIAA0152, B4GT2, CHST2, TPR, GALC, DCXR, DOLK, B3GALNT2, Galpha(q)-specific peptide GPCRs, C1GALT1, EDEM2, MVD, AMPK gamma3, PHK beta, ATF/CREB, ODP2, UGT1A1, LDHB, NUP62, …
biological_process	positive regulation of dopamine secretion	17	7.0446e-05	0.00276706	7	Galpha(i)-specific peptide GPCRs, Serotonin receptor, Galpha(s)-specific amine GPCRs, nAChR beta-2, Reticulon 4, nAChR beta, HTR6
biological_process	positive regulation of protein phosphorylation	882	7.1412e-05	0.00276975	90	FTS, IRAK2, Corticoliberin, Peroxiredoxin, SERP1, FZD8, Alpha-2C-1 adrenergic receptor, IL-1 beta, CrkL, ETV6/NTRK3 fusion protein, AMPK gamma subunit, TGF-beta 2, Sirtuin, Galpha(i)-specific peptide GPCRs, HIP55(Abp1), Hemopexin, Galpha(i)-specific class A orphan/other GPCRs, PP2A regulatory, TGF-beta, CLN2 (Tripeptidyl-peptidase I), Serotonin receptor, CDK5R2 (p39), IRAK1/2, Galpha(i)-specific …
biological_process	programmed cell death	1426	7.14576e-05	0.00276975	134	FTS, MGMT, Corticoliberin, TFIID 30 kDa subunit, PDCD2, Peroxiredoxin, PSMB5, ATG4D, RNF36, JWA, PUR-alpha, RhoA, TIMM50, IL-1 beta, CYP26B1, PSMB9, Bcl-XL, Sharpin, SGPP1, PRDX3, SH3RF, Rhotekin, TGF-beta 2, GAS1, RNF130, Sirtuin, Galpha(i)-specific peptide GPCRs, HIP55(Abp1), Galpha(i)-specific class A orphan/other GPCRs, PEG3, PP2A regulatory, TGF-beta, XPB, ECE1, Galpha(i)-specific amine GPCR…
biological_process	covalent chromatin modification	374	7.15884e-05	0.00276975	46	HDAC8, TFIID 30 kDa subunit, hSPT3, HCF1, Sirtuin, PAF65A, JHDM1D, DDB1, Sirtuin1, NCOA1 (SRC1), BAP1, DMAP1, PCGF2 (Mel-18), ATF/CREB, PP2C, PP5, SETDB1, TAFs, CTR9, SET1A, BRPF3, SETMAR, MeCP2, CXXC1, RBM14, TFIIIC90, BRCC36, RBBP5, ELP3, Tcf(Lef), HYPB, USP21, ASH2L, ADA3-like protein, SrCap, Histone deacetylase class I, MGEA5 (GLCNACase), MLL4, HUWE1, BCoR, RING1, KIAA1267, LOXL2, ELP4, FBXL1…
biological_process	single-organism process	15216	7.26429e-05	0.00279657	1096	SPEB, FBXO45, FTS, IRAK2, MGMT, TTC19, COQ5, BHLHB4, XAB2, Corticoliberin, BIN1 (Amphiphysin II), HECA, COMMD5, Ephrin-B1, HDAC8, CYP51A1, ATP6V1G1, G3BP2, TTC17, PGF2aR, FLJ10986, Prolylcarboxypeptidase, SPAG6, TFIID 30 kDa subunit, ALPL, Syntaxin 8, MCT8, RHBDL1, Cereblon, TfR2, IHPK1, ANAPC2, ZFP36L2, KGUA, PDCD2, SEC22C, LONRF1, Peroxiredoxin, SERP1, ZFR, ATBF1, RNF6, TMEM1, GAB2, ABCA3, PSMB…
biological_process	tissue morphogenesis	704	7.35822e-05	0.00281143	75	WNT4, TIF1-beta, SHOX2, TGF-beta 2, Maspin, Tuberin, Galpha(i)-specific peptide GPCRs, Noggin, AML1/TRPS1 fusion protein, TEL/AML1B fusion protein, TGF-beta, TCF7L1 (TCF3), G-protein alpha-12 family, WNT5A, Activin beta A, HIF-prolyl hydroxylase, BMP7, Bcl-10, Galpha(q)-specific peptide GPCRs, Huntingtin, DLG5(P-dlg), NKCC1, TWSG1, IRX1, Telethonin, RBM15/MKL1 fusion protein, CaSR, SAP102, AML1/E…
biological_process	mRNA 3'-end processing	96	7.37556e-05	0.00281143	18	CPSF1, PAN3, SNRPB (Sm-B), Clp1, SFRS2 (SC-35), FIP1L1, ALY, Srp40, PAIP1, PNPase(old-35), PABP2, CPSF6, CSTF2T, GRSF1, SFRS9, CNOT1, Zc3h3, CSTF1
biological_process	regulation of dopamine secretion	35	7.84014e-05	0.00297387	10	Galpha(i)-specific peptide GPCRs, Serotonin receptor, Galpha(i)-specific amine GPCRs, Galpha(s)-specific amine GPCRs, nAChR beta-2, Reticulon 4, Galpha(q)-specific amine GPCRs, GBR1, nAChR beta, HTR6
biological_process	negative regulation of molecular function	1241	7.96123e-05	0.00300507	119	IRAK2, Sts-1, ANAPC2, Peroxiredoxin, WFDC1, PSMB5, IL-1 beta, C/EBP, Acid sphingomyelinase, PSMB9, Bcl-XL, PRDX3, SH3RF, Rhotekin, AMPK gamma subunit, TGF-beta 2, PTPA, COL28A1, Maspin, MKP-2, Sirtuin, Tuberin, GCKR, Galpha(i)-specific peptide GPCRs, PNUTS, Noggin, SPINT3, TD-60, EBP50, PP2A regulatory, TGF-beta, CD2BP2, TMBIM1, TAZ, IRAK1/2, ERK5 (MAPK7), Galpha(i)-specific amine GPCRs, Sirtuin1…
biological_process	regulation of molecular function	3161	8.09329e-05	0.00303447	266	FTS, IRAK2, MGMT, Corticoliberin, BIN1 (Amphiphysin II), Sts-1, TFIID 30 kDa subunit, Cereblon, ANAPC2, Peroxiredoxin, WFDC1, SERP1, PSMB5, GIPC, FZD8, JWA, Alpha-2C-1 adrenergic receptor, WNT4, RhoA, IL-1 beta, CrkL, C/EBP, Acid sphingomyelinase, RICH2, Cyclin H, SH3BP1, ETV6/NTRK3 fusion protein, NPFF receptor 2, PSMB9, Bcl-XL, Lunatic fringe, GARNL4, PRDX3, SH3RF, Rhotekin, AMPK gamma subunit,…
biological_process	single-organism cellular process	13549	8.13462e-05	0.00303447	987	SPEB, FBXO45, FTS, IRAK2, MGMT, TTC19, COQ5, BHLHB4, XAB2, Corticoliberin, BIN1 (Amphiphysin II), COMMD5, Ephrin-B1, HDAC8, ATP6V1G1, G3BP2, TTC17, PGF2aR, FLJ10986, SPAG6, TFIID 30 kDa subunit, ALPL, Syntaxin 8, MCT8, RHBDL1, Cereblon, TfR2, IHPK1, ANAPC2, ZFP36L2, KGUA, PDCD2, SEC22C, LONRF1, Peroxiredoxin, SERP1, ATBF1, RNF6, TMEM1, GAB2, ABCA3, PSMB5, ABCA5, GIPC, Tensin, NUCB2, Neuropeptide …
biological_process	positive regulation of reproductive process	64	8.15674e-05	0.00303447	14	Sirtuin, AML1/TRPS1 fusion protein, TEL/AML1B fusion protein, Galpha(i)-specific amine GPCRs, Activin beta A, Galpha(q)-specific peptide GPCRs, AML1/ETO fusion protein, AML1/MDS1 fusion protein, Activin A, GC1QBP, PDE, PLAT (TPA), Activin, AML1 (RUNX1)
biological_process	positive regulation of gene expression	1673	8.3795e-05	0.00310242	153	BHLHB4, Corticoliberin, RNF6, FZD8, REV-ERBalpha, En2, ZNF281, WNT4, IL-1 beta, C/EBP, CYP26B1, Cyclin H, ETV6/NTRK3 fusion protein, INSIG2, TIF1-beta, CAR, hSPT3, SHOX2, AMPK gamma subunit, HCF1, TGF-beta 2, SG2NA, EGR1, Sirtuin, BMAL1, Galpha(i)-specific peptide GPCRs, Noggin, AML1/TRPS1 fusion protein, Galpha(i)-specific class A orphan/other GPCRs, PP2A regulatory, JHDM1D, ChREBP, TEL/AML1B fu…
biological_process	definitive hemopoiesis	29	8.76734e-05	0.00323056	9	ZFP36L2, AML1/TRPS1 fusion protein, TEL/AML1B fusion protein, AML1/ETO fusion protein, AML1/MDS1 fusion protein, GATA-2, ZFPM1 (FOG), NUP98/HOXA9 fusion protein, AML1 (RUNX1)
biological_process	positive regulation of amine transport	57	9.23116e-05	0.00338534	13	Galpha(i)-specific peptide GPCRs, Serotonin receptor, Galpha(i)-specific amine GPCRs, Galpha(q)-specific peptide GPCRs, Galpha(s)-specific amine GPCRs, nAChR beta-2, Reticulon 4, Nat8l, Galpha(q)-specific amine GPCRs, GBR1, nAChR beta, PLC-delta, HTR6
biological_process	positive regulation of protein modification process	1122	9.56639e-05	0.00349173	109	FTS, IRAK2, Corticoliberin, ANAPC2, Peroxiredoxin, SERP1, PSMB5, FZD8, Alpha-2C-1 adrenergic receptor, IL-1 beta, CrkL, Acid sphingomyelinase, ETV6/NTRK3 fusion protein, PSMB9, AMPK gamma subunit, TGF-beta 2, PTPA, SMURF, Sirtuin, Galpha(i)-specific peptide GPCRs, HIP55(Abp1), NELF, KIAA0692, Hemopexin, Galpha(i)-specific class A orphan/other GPCRs, PP2A regulatory, TGF-beta, CLN2 (Tripeptidyl-pe…
biological_process	negative regulation of cell growth	211	0.000100272	0.00363158	30	WFDC1, RNF6, Protocadherin LKC, TGF-beta 2, GAS1, Sirtuin, Galpha(i)-specific peptide GPCRs, TGF-beta, Fe65-like, Sirtuin1, WNT5A, Activin beta A, CDK5, CGRRF1, Galpha(q)-specific peptide GPCRs, RERG, FOXK1, PP2A catalytic, AATK, CGR11, PP2A cat (alpha), Activin A, DAB2, Reticulon 4, CTH, SFRP2, RYK, WNT, Caprin-2, Activin
biological_process	negative regulation of prostatic bud formation	5	0.000100903	0.00363158	4	WNT5A, BMP7, WNT, BMP4
biological_process	heparan sulfate proteoglycan biosynthetic process, polysaccharide chain biosynthetic process	5	0.000100903	0.00363158	4	2-OST, Exostosin-1, Exostosin-2, Exostosin complex
biological_process	negative regulation of myeloid cell differentiation	116	0.000102954	0.00368822	20	Zbtb46, CLEC2D, AML1/TRPS1 fusion protein, TEL/AML1B fusion protein, Activin beta A, CTR9, RBM15/MKL1 fusion protein, AML1/ETO fusion protein, AML1/MDS1 fusion protein, MafB, Activin A, GATA-2, MEIS2, ZFPM1 (FOG), KLF13, NUP98/HOXA9 fusion protein, Activin, ETV6/LYN fusion protein, AML1 (RUNX1), RBM15
biological_process	negative regulation of fibroblast growth factor receptor signaling pathway	18	0.000108514	0.00386948	7	WNT4, WNT5A, SULF2, SPRY1, Thrombospondin 1, Tcf(Lef), WNT
biological_process	positive regulation of cellular protein metabolic process	1264	0.000112969	0.00400989	120	FTS, IRAK2, Corticoliberin, ANAPC2, Peroxiredoxin, SERP1, PSMB5, FZD8, Alpha-2C-1 adrenergic receptor, RhoA, IL-1 beta, CrkL, Acid sphingomyelinase, ETV6/NTRK3 fusion protein, PSMB9, AMPK gamma subunit, TGF-beta 2, PTPA, SMURF, ORP-family, Sirtuin, Galpha(i)-specific peptide GPCRs, HIP55(Abp1), NELF, KIAA0692, CPEB3, Hemopexin, Galpha(i)-specific class A orphan/other GPCRs, PP2A regulatory, TGF-b…
biological_process	RNA phosphodiester bond hydrolysis, exonucleolytic	30	0.000117727	0.0041597	9	RRP41, PAN3, RRP40, 2'-PDE, DIS3L, PM/SCL-100, PNPase(old-35), RRP46, CNOT1
biological_process	positive regulation of RNA biosynthetic process	1571	0.000123382	0.00430213	144	BHLHB4, RNF6, FZD8, REV-ERBalpha, En2, ZNF281, WNT4, IL-1 beta, C/EBP, Cyclin H, ETV6/NTRK3 fusion protein, INSIG2, TIF1-beta, CAR, hSPT3, SHOX2, HCF1, SG2NA, EGR1, Sirtuin, BMAL1, Galpha(i)-specific peptide GPCRs, Noggin, AML1/TRPS1 fusion protein, Galpha(i)-specific class A orphan/other GPCRs, PP2A regulatory, JHDM1D, ChREBP, TEL/AML1B fusion protein, TRAP25, TGF-beta, HOXB5, FALZ, ETV6(TEL1), …
biological_process	glycine metabolic process	24	0.000123561	0.00430213	8	H protein N6-lipoyllysine, H protein N6-dihydrolipoyllysine, SERA, GCSH, GNMT, PDPR, BAAT, C1orf69
biological_process	negative regulation of fat cell differentiation	51	0.000123982	0.00430213	12	Sirtuin, BMAL1, Galpha(i)-specific class A orphan/other GPCRs, TGF-beta, TAZ, Sirtuin1, WNT5A, ATF/CREB, GATA-2, Tcf(Lef), WNT, ZFPM1 (FOG)
biological_process	negative regulation of BMP signaling pathway	51	0.000123982	0.00430213	12	MAN1, SMURF, Noggin, WNT5A, TWSG1, Tcf(Lef), SFRP2, Chordin-like 1, WNT, Ectodin, Ski, Frizzled
biological_process	positive regulation of hormone secretion	155	0.000128772	0.00444838	24	Corticoliberin, SERP1, Galpha(i)-specific peptide GPCRs, AML1/TRPS1 fusion protein, Galpha(i)-specific class A orphan/other GPCRs, TEL/AML1B fusion protein, Galpha(i)-specific amine GPCRs, Activin beta A, Galpha(q)-specific peptide GPCRs, DHE3, ATF/CREB, PP2C, RASL10B, CaSR, AML1/ETO fusion protein, AML1/MDS1 fusion protein, Activin A, DAB2, Tcf(Lef), SNAP-25, MGEA5 (GLCNACase), GBR1, Activin, AM…
biological_process	macromolecule biosynthetic process	4083	0.000129931	0.00446848	332	CPSF1, BHLHB4, XAB2, HDAC8, TFIID 30 kDa subunit, SERP1, ATBF1, MRPS18A, ATG4D, REV-ERBalpha, NS4ATP2, PMF1, ZNF281, PUR-alpha, WNT4, IL-1 beta, C/EBP, Cyclin H, ETV6/NTRK3 fusion protein, TIF1-beta, CAR, MafK, hSPT3, CCDC95, AMPK gamma subunit, HCF1, TRF2, IKBZ, APG16L1, SMURF, ZNF513, MIER1, eIF2B3, EGR1, ZNF214, Sirtuin, DMRT2, BMAL1, Zbtb46, Galpha(i)-specific peptide GPCRs, PNUTS, AML1/TRPS1…
biological_process	hair follicle morphogenesis	44	0.00013182	0.00451338	11	TGF-beta 2, AML1/TRPS1 fusion protein, TEL/AML1B fusion protein, TGF-beta, AML1/ETO fusion protein, AML1/MDS1 fusion protein, IBP5, WNT, Ectodin, IBP, AML1 (RUNX1)
biological_process	phosphorus metabolic process	2915	0.000133214	0.004541	246	IRAK2, ATP6V1G1, Sts-1, FLJ10986, ALPL, Cereblon, IHPK1, KGUA, LONRF1, Peroxiredoxin, ABCA3, ABCA5, PDP2, NEK9, PPAPDC1B, RhoA, TIMM50, IL-1 beta, CrkL, Acid sphingomyelinase, Cyclin H, ETV6/NTRK3 fusion protein, TIF1-beta, MBOAT1, SGPP1, CNG-beta, ATP6V0C, AMPK gamma subunit, TBRG4, TGF-beta 2, PTPA, PHOSPHO1, NOL9, DGAT1, PI4Kbeta, PPM1K, MKP-2, NDUFS4, DDX56, Galpha(i)-specific peptide GPCRs, …
biological_process	regulation of Wnt signaling pathway	266	0.000136441	0.00463061	35	WNT4, ATP6V0C, EGR1, Tuberin, BMAL1, Noggin, PP2A regulatory, TCF7L1 (TCF3), TAZ, WNT5A, SULF2, PP2C, PP2A catalytic, PPAP2, PP2A cat (alpha), ZNRF3, DAB2, Nucleoredoxin, DLX5, C3G, NUP98/HHEX fusion protein, DKK3, Tcf(Lef), SFRP2, WNT, Ectodin, Histone deacetylase class I, Ski, VANGL2, LPP3, Caprin-2, Frizzled, FOXO3A, YAP1 (YAp65), DACT1
biological_process	cellular amino acid metabolic process	508	0.0001377	0.00465294	57	SPEB, Peroxiredoxin, MSRA, PNMT, Prolidase, MBOAT1, H protein N6-lipoyllysine, Sirtuin, PIMT, FR-alpha, PPCS, AARSD1, ICMT, HIF-prolyl hydroxylase, TPR, EGLN2, ASNSD1, Huntingtin, HPDL, DHE3, ATF/CREB, ADSSL1, H protein N6-dihydrolipoyllysine, MeCP2, GSTT2, YARS2, YOD1, MARS2, PTSS2, K(+) channel, subfamily J, PRDX4, SMVT, DPYD, SERA, GCSH, NFS1, FARSA, HGD, ASNS, CTH, GSHR, IARS2, GFPT1, PNKD, G…
biological_process	regulation of intracellular transport	543	0.000141868	0.00477295	60	G3BP2, Sts-1, Peroxiredoxin, GAB2, RhoA, IL-1 beta, TIF1-beta, TMEM30A, TGF-beta 2, GAS1, Sirtuin, Galpha(i)-specific peptide GPCRs, PDZK1, Galpha(i)-specific class A orphan/other GPCRs, TGF-beta, TAZ, KIAA0802, ERK5 (MAPK7), PDE2A, Galpha(i)-specific amine GPCRs, Sirtuin1, CDK5, TPR, BMP7, SNX3, CaBP1, Galpha(q)-specific peptide GPCRs, Huntingtin, DMAP1, Azi1, Gas6, ATF/CREB, PP2C, PP2A catalyti…
biological_process	gastro-intestinal system smooth muscle contraction	9	0.000144657	0.00484568	5	Serotonin receptor, Galpha(i)-specific amine GPCRs, SULF2, Galpha(q)-specific peptide GPCRs, Galpha(q)-specific amine GPCRs
biological_process	apoptotic process	1400	0.000154071	0.0051388	130	FTS, MGMT, Corticoliberin, TFIID 30 kDa subunit, PDCD2, Peroxiredoxin, PSMB5, ATG4D, RNF36, JWA, PUR-alpha, RhoA, TIMM50, IL-1 beta, PSMB9, Bcl-XL, Sharpin, SGPP1, PRDX3, SH3RF, Rhotekin, TGF-beta 2, RNF130, Sirtuin, Galpha(i)-specific peptide GPCRs, HIP55(Abp1), Galpha(i)-specific class A orphan/other GPCRs, PEG3, PP2A regulatory, TGF-beta, XPB, ECE1, Galpha(i)-specific amine GPCRs, Sirtuin1, Ac…
biological_process	protein transport	1388	0.000157364	0.00522611	129	FTS, ATP6V1G1, Syntaxin 8, KGUA, SEC22C, SERP1, GIPC, CORO7, ATG4D, VAMP1, TIMM50, ATP6V0C, TGF-beta 2, C1orf89, APG16L1, SMURF, DMBT1, Tuberin, VIP36L, BMAL1, GCKR, MON2, Galpha(i)-specific peptide GPCRs, PNUTS, PAN3, SELENBP1, AML1/TRPS1 fusion protein, TRN-SR2, FR-alpha, PP2A regulatory, TGF-beta, SEC22A, NUP43, LONP2, CHMP2A, PDE2A, DAGK, SCAMP1, TXNIP (VDUP1), ICMT, CRLR, CDK5, TPR, COG1, SN…
biological_process	cellular macromolecule biosynthetic process	4025	0.000158958	0.00525647	327	CPSF1, BHLHB4, XAB2, HDAC8, TFIID 30 kDa subunit, SERP1, ATBF1, MRPS18A, ATG4D, REV-ERBalpha, NS4ATP2, PMF1, ZNF281, PUR-alpha, WNT4, C/EBP, Cyclin H, ETV6/NTRK3 fusion protein, TIF1-beta, CAR, MafK, hSPT3, CCDC95, AMPK gamma subunit, HCF1, TRF2, IKBZ, SMURF, ZNF513, MIER1, eIF2B3, EGR1, ZNF214, Sirtuin, DMRT2, BMAL1, Zbtb46, Galpha(i)-specific peptide GPCRs, PNUTS, AML1/TRPS1 fusion protein, CPE…
biological_process	4-hydroxyproline metabolic process	19	0.000161746	0.00532591	7	Peroxiredoxin, HIF-prolyl hydroxylase, EGLN2, PRDX4, EGLN1, AATM, Proline oxidase 1
biological_process	cellular response to transforming growth factor beta stimulus	238	0.000173762	0.00569734	32	WNT4, RhoA, TGF-beta 2, SMURF, Galpha(i)-specific peptide GPCRs, AML1/TRPS1 fusion protein, TEL/AML1B fusion protein, TGF-beta, TGIF2, TAZ, ERK5 (MAPK7), PDE2A, WNT5A, Cingulin, ATF/CREB, PP2C, AML1/ETO fusion protein, AML1/MDS1 fusion protein, DAB2, PDE, EPB41L5, Wfikkn2, WNT, TGF-beta receptor type II, Histone deacetylase class I, Ski, SMURF2, Phosphatase regulator (inhibitor), PMEPA1, eNOS, AM…
biological_process	positive regulation of transcription, DNA-templated	1520	0.00018017	0.00588251	139	BHLHB4, RNF6, FZD8, REV-ERBalpha, En2, ZNF281, WNT4, IL-1 beta, C/EBP, Cyclin H, ETV6/NTRK3 fusion protein, INSIG2, TIF1-beta, CAR, hSPT3, SHOX2, HCF1, SG2NA, EGR1, Sirtuin, BMAL1, Galpha(i)-specific peptide GPCRs, Noggin, AML1/TRPS1 fusion protein, Galpha(i)-specific class A orphan/other GPCRs, PP2A regulatory, JHDM1D, ChREBP, TEL/AML1B fusion protein, TRAP25, TGF-beta, HOXB5, FALZ, ETV6(TEL1), …
biological_process	sulfur compound biosynthetic process	178	0.000182767	0.00592762	26	ELOVL7, CHST7, KAR, B4GT2, CHST2, ODP2, CHST6, 2-OST, UGTREL7, Exostosin-1, PDH E2 subunit N6-lipoyllysine, Exostosin-2, XYLT2, CTH, Carbohydrate sulfotransferases, EXTL3, SIAT4B, PNKD, Exostosin complex, PDH beta, MGC3207, SLC35B2, Chst14, B3GT6, eIF2B4, SLC25A1
biological_process	regulation of circadian sleep/wake cycle, REM sleep	14	0.000183084	0.00592762	6	Corticoliberin, Serotonin receptor, Galpha(q)-specific peptide GPCRs, Galpha(s)-specific amine GPCRs, nAChR beta-2, nAChR beta
biological_process	peptidyl-lysine acetylation	149	0.000184701	0.00595506	23	TFIID 30 kDa subunit, hSPT3, HCF1, Sirtuin, PAF65A, Sirtuin1, NCOA1 (SRC1), DMAP1, PCGF2 (Mel-18), ATF/CREB, TAFs, BRPF3, MeCP2, TFIIIC90, BAT3, ELP3, Tcf(Lef), ADA3-like protein, SrCap, MGEA5 (GLCNACase), KIAA1267, ELP4, GCN5
biological_process	proteolysis involved in cellular protein catabolic process	480	0.000191003	0.0061138	54	FBXO45, Cereblon, ANAPC2, RNF6, PSMB5, REV-ERBalpha, FBXW4, PSMB9, SMURF, Sirtuin, BMAL1, Fbxl19, FBXL14, RNF5, PP2A regulatory, DDB1, LONP2, Sirtuin1, USP10, PSMB7, BAP1, PP2A catalytic, SAE2, EDEM, ZNRF1, KIAA0317, KEAP1, YOD1, ZMPSTE24, ZNRF3, PSMC4, BAT3, TSG101, DNAJC3, USP21, WNT, HARI, FBXL12, PSMD10 (Gankyrin), Derlin1, HUWE1, SMURF2, ClpP, USP48, Itch, Cathepsin B, HECTD3, FBXO21, AMFR, …
biological_process	regulation of macromolecule metabolic process	6229	0.000191586	0.0061138	484	FTS, IRAK2, MGMT, BHLHB4, Corticoliberin, HDAC8, Sts-1, TFIID 30 kDa subunit, ANAPC2, ZFP36L2, Peroxiredoxin, WFDC1, SERP1, ATBF1, RNF6, PSMB5, GIPC, FZD8, Cezanne, REV-ERBalpha, En2, NS4ATP2, JWA, PMF1, ZNF281, hnRNP U, PUR-alpha, Alpha-2C-1 adrenergic receptor, WNT4, RhoA, IL-1 beta, BACE2, CrkL, ADAM33, C/EBP, Acid sphingomyelinase, CYP26B1, Cyclin H, ETV6/NTRK3 fusion protein, INSIG2, TIF1-be…
biological_process	ventricular septum development	61	0.000191995	0.0061138	13	TGF-beta 2, TGF-beta, WNT5A, HIF-prolyl hydroxylase, Connexin 40, RBM15/MKL1 fusion protein, WNT, ZFPM1 (FOG), VANGL2, HEG1, Frizzled, EGLN1, RBM15
biological_process	phospholipid metabolic process	357	0.000193655	0.00614142	43	IHPK1, Acid sphingomyelinase, MBOAT1, SGPP1, PHOSPHO1, DGAT1, PI4Kbeta, Galpha(i)-specific peptide GPCRs, GGPS1, PI4K2B, Galpha(i)-specific amine GPCRs, DAGK, Sac2, DOLK, Galpha(q)-specific peptide GPCRs, CRLS1, PLD6, MVD, VAC14, PI3K reg (p87-gamma), ACP6, Galpha(s)-specific amine GPCRs, PPAP2, MeCP2, Sphingomyelinase, PTSS2, HEXB, PIGS, PIGO, SELI, IMPAD1, PLCC, PGS1, DGKE, PIGQ, PIGH, LPP3, PI…
biological_process	positive regulation of protein metabolic process	1395	0.000194653	0.00614786	129	FTS, IRAK2, Corticoliberin, ANAPC2, Peroxiredoxin, SERP1, PSMB5, FZD8, Alpha-2C-1 adrenergic receptor, RhoA, IL-1 beta, CrkL, C/EBP, Acid sphingomyelinase, ETV6/NTRK3 fusion protein, PSMB9, AMPK gamma subunit, TGF-beta 2, PTPA, SMURF, ORP-family, Sirtuin, Galpha(i)-specific peptide GPCRs, HIP55(Abp1), NELF, KIAA0692, CPEB3, Hemopexin, Galpha(i)-specific class A orphan/other GPCRs, PP2A regulatory…
biological_process	appendage morphogenesis	199	0.000201148	0.00630155	28	FBXW4, CYP26B1, SHOX2, GAS1, Noggin, G-protein alpha-12 family, ECE1, WNT5A, BMP7, Connexin 40, AML1/MDS1 fusion protein, HOXD9, HAND2, DLX5, IFT122, IMPAD1, Tcf(Lef), SFRP2, WNT, MEGF8, BMP4, Tubby, Histone deacetylase class I, Ski, N-Myc, Frizzled, NUP98/HOXA9 fusion protein, RDH10
biological_process	limb morphogenesis	199	0.000201148	0.00630155	28	FBXW4, CYP26B1, SHOX2, GAS1, Noggin, G-protein alpha-12 family, ECE1, WNT5A, BMP7, Connexin 40, AML1/MDS1 fusion protein, HOXD9, HAND2, DLX5, IFT122, IMPAD1, Tcf(Lef), SFRP2, WNT, MEGF8, BMP4, Tubby, Histone deacetylase class I, Ski, N-Myc, Frizzled, NUP98/HOXA9 fusion protein, RDH10
biological_process	mRNA polyadenylation	32	0.000203947	0.00636347	9	CPSF1, FIP1L1, PNPase(old-35), PABP2, CPSF6, CSTF2T, GRSF1, Zc3h3, CSTF1
biological_process	regulation of developmental process	2454	0.000208704	0.00648575	210	BHLHB4, BIN1 (Amphiphysin II), COMMD5, ANAPC2, ZFP36L2, Peroxiredoxin, ATBF1, RNF6, ABCA5, REV-ERBalpha, Alpha-2C-1 adrenergic receptor, WNT4, RhoA, IL-1 beta, C/EBP, CYP26B1, IFI17, ETV6/NTRK3 fusion protein, Lunatic fringe, COCH, GARNL4, TMEM30A, Collagen XIV, SHOX2, TGF-beta 2, PHOSPHO1, SMURF, DMBT1, Fringe, EGR1, Sirtuin, DMRT2, BMAL1, Zbtb46, Galpha(i)-specific peptide GPCRs, CLEC2D, NELF, …
biological_process	C-terminal protein amino acid modification	39	0.00021152	0.00654697	10	ATG4D, ICMT, PIGS, PIGO, PIGQ, PIGH, LCMT2, APG12, PIGT, GPAA1
biological_process	regulation of lipid metabolic process	403	0.000213947	0.00659569	47	CYP51A1, PDP2, REV-ERBalpha, WNT4, IL-1 beta, INSIG2, AMPK gamma subunit, Sirtuin, Galpha(i)-specific peptide GPCRs, Galpha(i)-specific class A orphan/other GPCRs, PP2A regulatory, ChREBP, TGF-beta, Serotonin receptor, LONP2, Galpha(i)-specific amine GPCRs, Sirtuin1, Galpha(q)-specific peptide GPCRs, ATF/CREB, ODP2, PP2C, UGT1A1, ACADVL, VAC14, PI3K reg (p87-gamma), Galpha(s)-specific amine GPCRs…
biological_process	bone development	180	0.000219227	0.00673165	26	ALPL, RhoA, CYP26B1, INSIG2, SHOX2, TGF-beta 2, PHOSPHO1, TGF-beta, SULF2, Trim45, SETDB1, DLX5, PPA5, Thrombospondin 1, SLC38A10, IMPAD1, SFRP2, WNT, MEGF8, BMP4, DCHS1, Tubby, Ski, eNOS, BBX, Perlecan
biological_process	cellular protein catabolic process	495	0.000229663	0.00702424	55	FBXO45, Cereblon, ANAPC2, RNF6, PSMB5, REV-ERBalpha, FBXW4, PSMB9, SMURF, Sirtuin, BMAL1, Fbxl19, FBXL14, RNF5, PP2A regulatory, DDB1, LONP2, Sirtuin1, USP10, PSMB7, BAP1, PP2A catalytic, SAE2, EDEM, ZNRF1, KIAA0317, KEAP1, YOD1, ZMPSTE24, ZNRF3, PSMC4, Rab12, BAT3, TSG101, DNAJC3, USP21, WNT, HARI, FBXL12, PSMD10 (Gankyrin), Derlin1, HUWE1, SMURF2, ClpP, USP48, Itch, Cathepsin B, HECTD3, FBXO21,…
biological_process	regulation of hair cycle	26	0.000232243	0.00706707	8	TGF-beta 2, BMAL1, TGF-beta, Activin beta A, FA2H, Activin A, WNT, Activin
biological_process	negative regulation of kinase activity	284	0.00023289	0.00706707	36	Sts-1, Peroxiredoxin, IL-1 beta, Acid sphingomyelinase, PRDX3, AMPK gamma subunit, MKP-2, Sirtuin, Tuberin, GCKR, PP2A regulatory, TAZ, Sirtuin1, COX11, Wee1B, BMP7, PP2C, PP2A catalytic, NUP62, TAFs, TUSC4, Galpha(s)-specific amine GPCRs, DNAJA3 (TID1), Sphingomyelinase, PP2A cat (alpha), SPRY1, DUSP21, NUP98/HHEX fusion protein, p57, CHP1, TARBP2, SFRP2, DNAJC3, MVP, BMP4, ETV6/LYN fusion prote…
biological_process	gastrulation	181	0.000239767	0.00724733	26	MKP-2, Galpha(i)-specific peptide GPCRs, Noggin, WNT5A, Activin beta A, BMP7, Galpha(q)-specific peptide GPCRs, Huntingtin, TWSG1, CTR9, PPAP2, Miz-1, Activin A, Exostosin-1, Exostosin-2, NUP98/HHEX fusion protein, EPB41L5, Tcf(Lef), WNT, MEGF8, TGF-beta receptor type II, BMP4, Exostosin complex, LPP3, Activin, DACT1
biological_process	mRNA processing	473	0.000240718	0.00724775	53	CPSF1, XAB2, Prp8, hnRNP U, Cyclin H, PRPF38B, PAN3, RY1, SNRPB (Sm-B), CD2BP2, XPB, hnRNP A0, Clp1, RP11 (PRP31), 2'-PDE, KIAA1429, SF3B4, SFRS2 (SC-35), FIP1L1, METTL3, NRB54, SF3B3, ALY, Srp40, SLM-2, Gemin8, PAIP1, SIP1, NPWBP, PNPase(old-35), PABP2, GC1QBP, CPSF6, CPSF4, FTSJD1, GPATCH1, CSTF2T, GRSF1, Migfilin, SFRS9, U5-102 kDa, CNOT1, SFRS15, Zc3h3, CSTF1, DCPS, XPD, GCF, ALKBH5, SNRPA, P…
biological_process	positive regulation of protein serine/threonine kinase activity	350	0.000247594	0.00742591	42	IRAK2, Peroxiredoxin, FZD8, Alpha-2C-1 adrenergic receptor, IL-1 beta, ETV6/NTRK3 fusion protein, Sirtuin, Galpha(i)-specific peptide GPCRs, HIP55(Abp1), TGF-beta, Serotonin receptor, CDK5R2 (p39), IRAK1/2, Galpha(i)-specific amine GPCRs, Sirtuin1, WNT5A, Raptor, Bcl-10, Galpha(q)-specific peptide GPCRs, MSP receptor (RON), PP2C, PP2A catalytic, c-Mos, Ephrin-A1, PI3K reg (p87-gamma), TL1A(TNFSF1…
biological_process	peptidyl-lysine modification	212	0.000255104	0.00762162	29	TFIID 30 kDa subunit, hSPT3, HCF1, Sirtuin, PAF65A, Sirtuin1, NCOA1 (SRC1), DMAP1, PCGF2 (Mel-18), ATF/CREB, SETDB1, TAFs, CTR9, SET1A, BRPF3, MeCP2, TFIIIC90, BAT3, CTH, ELP3, Tcf(Lef), HYPB, ADA3-like protein, SrCap, MGEA5 (GLCNACase), MLL4, KIAA1267, ELP4, GCN5
biological_process	RNA localization	182	0.000261993	0.00778608	26	CPSF1, G3BP2, NUP43, MEX3D, PM/SCL-100, TPR, Huntingtin, SFRS2 (SC-35), NUP62, ALY, Srp40, PNPase(old-35), PABP2, Kinesin heavy chain, NUP98/HHEX fusion protein, NUP88, SFRS9, U5-102 kDa, MVP, Zc3h3, ALKBH5, NUP98, MLN51, NUP98/HOXA9 fusion protein, NUP188, NXT2
biological_process	negative regulation of organic acid transport	33	0.000263628	0.00778608	9	IL-1 beta, Galpha(i)-specific peptide GPCRs, Serotonin receptor, Galpha(i)-specific amine GPCRs, Galpha(q)-specific peptide GPCRs, Galpha(s)-specific amine GPCRs, Thrombospondin 1, GBR1, HTR6
biological_process	RNA polyadenylation	33	0.000263628	0.00778608	9	CPSF1, FIP1L1, PNPase(old-35), PABP2, CPSF6, CSTF2T, GRSF1, Zc3h3, CSTF1
biological_process	pituitary gland development	55	0.000266116	0.00782967	12	WNT4, Noggin, Galpha(i)-specific amine GPCRs, WNT5A, ATF/CREB, DAX1, GATA-2, Tcf(Lef), ETS, ETS1, WNT, BMP4
biological_process	RNA 3'-end processing	115	0.000269136	0.00785925	19	CPSF1, PAN3, SNRPB (Sm-B), Clp1, SFRS2 (SC-35), FIP1L1, ALY, Srp40, PAIP1, PNPase(old-35), PABP2, CPSF6, CSTF2T, GRSF1, SFRS9, CNOT1, Zc3h3, CSTF1, TRNT1
biological_process	single-organism carbohydrate metabolic process	746	0.000269153	0.00785925	76	IHPK1, SERP1, REV-ERBalpha, AMPK gamma subunit, Sirtuin, GCKR, Galpha(i)-specific peptide GPCRs, IP3KA, PP2A regulatory, POMT2, GALT, SLC35C1, CLN5, Galpha(i)-specific amine GPCRs, Sirtuin1, KIAA0152, B4GT2, DCXR, DOLK, B3GALNT2, Galpha(q)-specific peptide GPCRs, C1GALT1, EDEM2, MVD, AMPK gamma3, PHK beta, ATF/CREB, ODP2, UGT1A1, LDHB, Galpha(s)-specific amine GPCRs, EDEM, MeCP2, OST48, MPDU1, GD…
biological_process	DNA-templated transcription, termination	97	0.000271197	0.00788918	17	CPSF1, Cyclin H, SNRPB (Sm-B), POLR3E, XPB, Clp1, POLR3H, SFRS2 (SC-35), LIPS, ALY, Srp40, PABP2, SFRS9, POLR3GL, MAZ, CSTF1, XPD
biological_process	glycine catabolic process	10	0.000273076	0.00791408	5	H protein N6-lipoyllysine, H protein N6-dihydrolipoyllysine, GCSH, PDPR, C1orf69
biological_process	cofactor biosynthetic process	153	0.000274912	0.00793758	23	COQ5, COQ6, ELOVL7, PPCS, KAR, SNX3, ODP2, CPOX, COQ9, DCAKD, DCUP, PDH E2 subunit N6-lipoyllysine, NFS1, SLC25A38, NIF3L1, PDXK, MOCS1, PDH beta, PNPH, C5orf33, C1orf69, NADC, SLC25A1
biological_process	positive regulation of cell communication	1459	0.000284611	0.00818706	133	IRAK2, Corticoliberin, Peroxiredoxin, GAB2, GIPC, FZD8, JWA, NENF, Alpha-2C-1 adrenergic receptor, WNT4, RhoA, IL-1 beta, CrkL, ETV6/NTRK3 fusion protein, Bcl-XL, Sharpin, Lunatic fringe, ATP6V0C, SHOX2, TGF-beta 2, GAS1, ORP-family, IRS-4, Fringe, MIER1, EGR1, Sirtuin, BMAL1, Chromogranin A, Galpha(i)-specific peptide GPCRs, HIP55(Abp1), SUR-8, AML1/TRPS1 fusion protein, Hemopexin, Galpha(i)-spe…
biological_process	regulation of gamma-aminobutyric acid secretion	15	0.0002876	0.00821197	6	Serotonin receptor, Galpha(i)-specific amine GPCRs, Galpha(s)-specific amine GPCRs, Galpha(q)-specific amine GPCRs, GBR1, HTR6
biological_process	positive regulation of kidney development	15	0.0002876	0.00821197	6	WNT4, Galpha(i)-specific peptide GPCRs, Noggin, Galpha(q)-specific peptide GPCRs, WNT, BMP4
biological_process	establishment of protein localization	1473	0.000294348	0.00836136	134	FTS, ATP6V1G1, Syntaxin 8, KGUA, SEC22C, SERP1, GIPC, CORO7, ATG4D, VAMP1, WNT4, TIMM50, ATP6V0C, TGF-beta 2, C1orf89, APG16L1, SMURF, DMBT1, Tuberin, VIP36L, BMAL1, GCKR, MON2, Galpha(i)-specific peptide GPCRs, PNUTS, PAN3, SELENBP1, PDZK1, AML1/TRPS1 fusion protein, TRN-SR2, FR-alpha, PP2A regulatory, TGF-beta, SEC22A, NUP43, LONP2, CHMP2A, PDE2A, DAGK, SCAMP1, TXNIP (VDUP1), ICMT, CRLR, CDK5, …
biological_process	cytoplasmic transport	821	0.000294992	0.00836136	82	FTS, CPSF1, Syntaxin 8, SEC22C, CORO7, TIMM50, TGF-beta 2, SMURF, ORP-family, Tuberin, VIP36L, BMAL1, GCKR, MON2, Galpha(i)-specific peptide GPCRs, PNUTS, AML1/TRPS1 fusion protein, TRN-SR2, FR-alpha, PP2A regulatory, JPH2, TGF-beta, SEC22A, Serotonin receptor, LONP2, PDE2A, Galpha(i)-specific amine GPCRs, TXNIP (VDUP1), CDK5, TPR, Galpha(q)-specific peptide GPCRs, Huntingtin, SFRS2 (SC-35), RPS1…
biological_process	response to cocaine	72	0.000305703	0.00850815	14	Corticoliberin, Acid sphingomyelinase, EGR1, Galpha(i)-specific peptide GPCRs, Serotonin receptor, Galpha(i)-specific amine GPCRs, CDK5, Galpha(q)-specific peptide GPCRs, Galpha(s)-specific amine GPCRs, Sphingomyelinase, nAChR beta-2, Histone deacetylase class I, Galpha(q)-specific amine GPCRs, nAChR beta
biological_process	positive regulation of secretion	432	0.000306452	0.00850815	49	Corticoliberin, SERP1, GAB2, IL-1 beta, Synaptotagmin, TGF-beta 2, Galpha(i)-specific peptide GPCRs, AML1/TRPS1 fusion protein, Galpha(i)-specific class A orphan/other GPCRs, TEL/AML1B fusion protein, TGF-beta, Serotonin receptor, CDK5R2 (p39), Galpha(i)-specific amine GPCRs, WNT5A, Activin beta A, CDK5, Galpha(q)-specific peptide GPCRs, DHE3, ATF/CREB, PP2C, Galpha(s)-specific amine GPCRs, TL1A(…
biological_process	regulation of establishment of protein localization	606	0.00030802	0.00850815	64	G3BP2, Peroxiredoxin, RhoA, IL-1 beta, TIF1-beta, Bcl-XL, TMEM30A, TGF-beta 2, Sirtuin, Galpha(i)-specific peptide GPCRs, PDZK1, Galpha(i)-specific class A orphan/other GPCRs, PP2A regulatory, TGF-beta, Serotonin receptor, TMBIM1, TAZ, KIAA0802, ERK5 (MAPK7), PDE2A, Galpha(i)-specific amine GPCRs, Sirtuin1, WNT5A, CDK5, TPR, BMP7, SNX3, CaBP1, Galpha(q)-specific peptide GPCRs, Huntingtin, DMAP1, …
biological_process	nucleus organization	135	0.000310185	0.00850815	21	NEK9, KIAA0692, Galpha(i)-specific class A orphan/other GPCRs, PP2A regulatory, NUP43, NUMA1, TPR, Wee1B, PP2A catalytic, NUP62, ZMPSTE24, PP2A cat (alpha), NEP1, NUP98/HHEX fusion protein, NUP88, ETS, CDAN1, ETS1, NUP98, NUP98/HOXA9 fusion protein, NUP188
biological_process	negative regulation of axon extension	27	0.000310474	0.00850815	8	RNF6, WNT5A, CDK5, Galpha(q)-specific peptide GPCRs, AATK, Reticulon 4, RYK, WNT
biological_process	dephosphorylation	310	0.000313481	0.00850815	38	Sts-1, ALPL, PDP2, PPAPDC1B, TIMM50, SGPP1, PHOSPHO1, PPM1K, MKP-2, PGP, PP2A regulatory, MTMR9, SCP1, PP2C, PP2A catalytic, PP5, ACP6, PPAP2, NT5M, RPRD1B, PP2A cat (alpha), PRG-4, MTMR11, DUSP21, PPA5, CTDP1, IMPAD1, CDC25, LPP3, CTDSPL, PGAM5, PP2C gamma, CDC25B, Phosphatase regulator (inhibitor), C2orf79, PPM1L, PTPMT1, PPM1J
biological_process	zonula adherens maintenance	3	0.000314275	0.00850815	3	PLEKHA7, KIFC3, KIAA1543
biological_process	non-canonical Wnt signaling pathway involved in heart development	3	0.000314275	0.00850815	3	WNT5A, WNT, VANGL2
biological_process	negative regulation of acetylcholine secretion, neurotransmission	3	0.000314275	0.00850815	3	Serotonin receptor, Galpha(s)-specific amine GPCRs, HTR6
biological_process	planar cell polarity pathway involved in heart morphogenesis	3	0.000314275	0.00850815	3	WNT5A, WNT, VANGL2
biological_process	negative regulation of cyclic nucleotide catabolic process	3	0.000314275	0.00850815	3	ERK5 (MAPK7), HIF-prolyl hydroxylase, EGLN1
biological_process	negative regulation of cAMP catabolic process	3	0.000314275	0.00850815	3	ERK5 (MAPK7), HIF-prolyl hydroxylase, EGLN1
biological_process	coenzyme metabolic process	267	0.000314465	0.00850815	34	COQ5, Peroxiredoxin, PNMT, DGAT1, PIMT, FMO2, FR-alpha, COQ6, ELOVL7, PPCS, KAR, IDH3B, DCXR, MVD, ODP2, LDHB, COQ9, DCAKD, SMVT, PDH E2 subunit N6-lipoyllysine, NFS1, 6PGL, FLJ10769, PDXK, MOCS1, ACOT4, PDH beta, GNMT, MGC3207, PNPH, BAAT, C5orf33, NADC, SLC25A1
biological_process	regulation of protein transport	513	0.000317163	0.00855125	56	G3BP2, Peroxiredoxin, RhoA, IL-1 beta, TIF1-beta, TMEM30A, TGF-beta 2, Sirtuin, Galpha(i)-specific peptide GPCRs, PDZK1, TGF-beta, Serotonin receptor, TAZ, KIAA0802, ERK5 (MAPK7), PDE2A, Galpha(i)-specific amine GPCRs, Sirtuin1, WNT5A, CDK5, TPR, BMP7, SNX3, CaBP1, Galpha(q)-specific peptide GPCRs, Huntingtin, DMAP1, Azi1, Gas6, ATF/CREB, PP2C, PP2A catalytic, Connexin 40, Galpha(s)-specific amin…
biological_process	protein localization to organelle	607	0.000322105	0.00865435	64	TIMM50, KLHL21, CNG-beta, TMEM30A, TGF-beta 2, TRF2, ORP-family, CNGB1, Tuberin, BMAL1, GCKR, Galpha(i)-specific peptide GPCRs, PNUTS, AML1/TRPS1 fusion protein, TRN-SR2, FR-alpha, TD-60, PP2A regulatory, TUB, TGF-beta, MID1, Serotonin receptor, CCDC99, LONP2, PDE2A, Galpha(i)-specific amine GPCRs, TXNIP (VDUP1), TPR, BMP7, Galpha(q)-specific peptide GPCRs, Huntingtin, RPS18, CHMP4B, TAFs, RPS9, …
biological_process	positive regulation of catalytic activity	1657	0.000323599	0.00866438	148	IRAK2, BIN1 (Amphiphysin II), ANAPC2, Peroxiredoxin, SERP1, PSMB5, GIPC, FZD8, JWA, Alpha-2C-1 adrenergic receptor, WNT4, RhoA, IL-1 beta, CrkL, RICH2, SH3BP1, ETV6/NTRK3 fusion protein, PSMB9, GARNL4, AMPK gamma subunit, TGF-beta 2, PTPA, Rich1, eIF2B3, Sirtuin, Tuberin, GCKR, MON2, Galpha(i)-specific peptide GPCRs, HIP55(Abp1), Galpha(i)-specific class A orphan/other GPCRs, RGL3, PP2A regulator…
biological_process	embryonic skeletal joint development	21	0.000330867	0.00879812	7	SHOX2, Noggin, BMP7, Exostosin-1, WNT, BMP4, Exostosin complex
biological_process	negative regulation of amino acid transport	21	0.000330867	0.00879812	7	IL-1 beta, Galpha(i)-specific peptide GPCRs, Serotonin receptor, Galpha(i)-specific amine GPCRs, Galpha(s)-specific amine GPCRs, GBR1, HTR6
biological_process	regulation of cell differentiation	1828	0.000339211	0.0089891	161	BHLHB4, BIN1 (Amphiphysin II), COMMD5, ANAPC2, ZFP36L2, Peroxiredoxin, ATBF1, RNF6, ABCA5, REV-ERBalpha, Alpha-2C-1 adrenergic receptor, WNT4, RhoA, IL-1 beta, C/EBP, CYP26B1, IFI17, ETV6/NTRK3 fusion protein, GARNL4, TMEM30A, Collagen XIV, SHOX2, TGF-beta 2, SMURF, DMBT1, Sirtuin, BMAL1, Zbtb46, Galpha(i)-specific peptide GPCRs, CLEC2D, NELF, Noggin, AML1/TRPS1 fusion protein, CPEB3, Galpha(i)-s…
biological_process	pattern specification process	573	0.000342487	0.00900797	61	Ephrin-B1, CrkL, CYP26B1, IFI17, Lunatic fringe, GAS1, Fringe, DMRT2, Galpha(i)-specific peptide GPCRs, Noggin, PP2A regulatory, HOXB5, MID1, FALZ, TCF7L1 (TCF3), G-protein alpha-12 family, KIF3B, WNT5A, AFX1, BMP7, Galpha(q)-specific peptide GPCRs, PLD6, Huntingtin, PCGF2 (Mel-18), FOXK1, HOXD3, IRX1, Telethonin, RBM15/MKL1 fusion protein, HOXA2, MafB, CCDC39, HOXD9, HAND2, IFT122, NUP98/HHEX fu…
biological_process	phosphate-containing compound metabolic process	2852	0.000342796	0.00900797	238	IRAK2, ATP6V1G1, Sts-1, FLJ10986, ALPL, Cereblon, IHPK1, KGUA, LONRF1, Peroxiredoxin, ABCA3, ABCA5, PDP2, NEK9, PPAPDC1B, RhoA, TIMM50, IL-1 beta, CrkL, Acid sphingomyelinase, Cyclin H, ETV6/NTRK3 fusion protein, TIF1-beta, MBOAT1, SGPP1, CNG-beta, ATP6V0C, AMPK gamma subunit, TBRG4, TGF-beta 2, PTPA, PHOSPHO1, NOL9, DGAT1, PI4Kbeta, PPM1K, MKP-2, NDUFS4, DDX56, Galpha(i)-specific peptide GPCRs, …
biological_process	regulation of glial cell differentiation	90	0.000343621	0.00900797	16	BIN1 (Amphiphysin II), IL-1 beta, ETV6/NTRK3 fusion protein, Galpha(i)-specific peptide GPCRs, Noggin, Galpha(i)-specific amine GPCRs, Galpha(q)-specific peptide GPCRs, ATF/CREB, DR6(TNFRSF21), ZNF179, Reticulon 4, Tcf(Lef), BMP4, Histone deacetylase class I, N-Myc, ATF-5
biological_process	organophosphate biosynthetic process	538	0.000344745	0.00900797	58	IHPK1, KGUA, MBOAT1, AMPK gamma subunit, PHOSPHO1, DGAT1, PI4Kbeta, PPCS, TGF-beta, ATP12A, Serotonin receptor, GGPS1, PI4K2B, DAGK, CRLR, DOLK, CRLS1, PLD6, MVD, ADSSL1, VAC14, TAFs, PI3K reg (p87-gamma), NME5, DCAKD, PTSS2, DPYD, HEXB, PIGS, UGTREL7, PIGO, NFS1, Ndg2, SELI, PLCC, PGS1, GFPT1, DGKE, PIGQ, NIF3L1, KCY, PDXK, MOCS1, OPRT, Galpha(q)-specific amine GPCRs, PIGH, RRM1, Galpha(s)-speci…
biological_process	regulation of transcription factor import into nucleus	108	0.000345744	0.00900797	18	G3BP2, Peroxiredoxin, RhoA, IL-1 beta, TIF1-beta, Galpha(i)-specific peptide GPCRs, ERK5 (MAPK7), BMP7, Galpha(q)-specific peptide GPCRs, DMAP1, ATF/CREB, PP2C, PP2A catalytic, KEAP1, PP2A cat (alpha), NFKBIL2, EDAR, PSMD10 (Gankyrin)
biological_process	positive regulation of catabolic process	269	0.000361308	0.00938189	34	ZFP36L2, IL-1 beta, ORP-family, Sirtuin, CPEB3, PP2A regulatory, ChREBP, Serotonin receptor, Galpha(i)-specific amine GPCRs, Sirtuin1, WNT5A, HIF-prolyl hydroxylase, EGLN2, UVRAG, Galpha(q)-specific peptide GPCRs, TAFs, PNPase(old-35), Rab12, TNRC6A, DAB2, Nardilysin, CNOT1, XBP1, WNT, PSMD10 (Gankyrin), Galpha(q)-specific amine GPCRs, ERK7 (MAPK15), Barkor, Trp53inp2, Itch, USP5, DACT1, Clusteri…
biological_process	organic cyclic compound biosynthetic process	3507	0.000363162	0.00939849	286	CPSF1, BHLHB4, XAB2, Corticoliberin, HDAC8, CYP51A1, TFIID 30 kDa subunit, KGUA, ATBF1, REV-ERBalpha, NS4ATP2, PMF1, ZNF281, PUR-alpha, PNMT, WNT4, C/EBP, Cyclin H, ETV6/NTRK3 fusion protein, INSIG2, TIF1-beta, CAR, MafK, hSPT3, CCDC95, AMPK gamma subunit, HCF1, TGF-beta 2, IKBZ, APG16L1, SMURF, ZNF513, MIER1, EGR1, ZNF214, Sirtuin, DMRT2, BMAL1, Zbtb46, Galpha(i)-specific peptide GPCRs, MMACHC, …
biological_process	negative regulation of transferase activity	379	0.000369769	0.00953758	44	Sts-1, ANAPC2, Peroxiredoxin, PSMB5, IL-1 beta, Acid sphingomyelinase, PSMB9, PRDX3, AMPK gamma subunit, MKP-2, Sirtuin, Tuberin, GCKR, PP2A regulatory, TAZ, Sirtuin1, COX11, Wee1B, BMP7, PSMB7, PP2C, PP2A catalytic, NUP62, TAFs, TUSC4, Galpha(s)-specific amine GPCRs, DNAJA3 (TID1), Sphingomyelinase, PP2A cat (alpha), PSMC4, SPRY1, DUSP21, NUP98/HHEX fusion protein, Ndg2, p57, CHP1, TARBP2, SFRP2…
biological_process	mesenchyme development	238	0.000382638	0.00983672	31	Ephrin-B1, WNT4, TIF1-beta, TGF-beta 2, Noggin, TGF-beta, Serotonin receptor, WNT5A, BMP7, Galpha(q)-specific peptide GPCRs, Huntingtin, Ephrin-A1, Ephrin-A, HAND2, Thrombospondin 1, Reticulon 4, ABBP1, EPB41L5, Tcf(Lef), SFRP2, Ephrin-B, WNT, MEGF8, BMP4, VANGL2, Galpha(q)-specific amine GPCRs, LOXL2, YAP1 (YAp65), CYP26A1, ADAM15, RDH10
biological_process	regulation of MAPK cascade	743	0.000387099	0.00991844	75	IRAK2, Peroxiredoxin, FZD8, JWA, NENF, Alpha-2C-1 adrenergic receptor, IL-1 beta, CrkL, Acid sphingomyelinase, ETV6/NTRK3 fusion protein, NPFF receptor 2, SH3RF, TGF-beta 2, MKP-2, Tuberin, Galpha(i)-specific peptide GPCRs, HIP55(Abp1), Galpha(i)-specific class A orphan/other GPCRs, EBP50, TGF-beta, MID1, Serotonin receptor, IRAK1/2, ECE1, Galpha(i)-specific amine GPCRs, WNT5A, AFX1, BMP7, Bcl-10…
biological_process	nucleocytoplasmic transport	292	0.000398762	0.0101836	36	CPSF1, TGF-beta 2, SMURF, Tuberin, BMAL1, GCKR, Galpha(i)-specific peptide GPCRs, PNUTS, AML1/TRPS1 fusion protein, TRN-SR2, TGF-beta, TXNIP (VDUP1), CDK5, TPR, Galpha(q)-specific peptide GPCRs, Huntingtin, SFRS2 (SC-35), NUP62, Galpha(s)-specific amine GPCRs, ALY, Srp40, PABP2, NUP98/HHEX fusion protein, CSE1L, Exportin 5, Tcf(Lef), SFRS9, Zc3h3, MOG1, ALKBH5, SDCCAG1, NUP98, NUP98/HOXA9 fusion …
biological_process	regulation of protein kinase B signaling	157	0.000401827	0.0102281	23	ORP-family, Sirtuin, Tuberin, Galpha(i)-specific peptide GPCRs, EBP50, TGF-beta, Galpha(i)-specific amine GPCRs, Sirtuin1, Sac2, MSP receptor (RON), Gas6, Mrg2, Galpha(s)-specific peptide GPCRs, IBP5, GC1QBP, C3G, Thrombospondin 1, FAM110C, Tcf(Lef), Histone deacetylase class I, IBP, SODD, Dystroglycan
biological_process	organelle organization	3036	0.000404606	0.0102651	251	FTS, TTC19, HDAC8, ATP6V1G1, TTC17, TFIID 30 kDa subunit, Syntaxin 8, ANAPC2, SEC22C, Peroxiredoxin, CORO7, ATG4D, NEK9, VAMP1, PMF1, NBEAL2, RhoA, TIMM50, KLHL21, C/EBP, CYP26B1, C19orf21, Bcl-XL, Sharpin, KIAA1043, Lunatic fringe, hSPT3, GORASP2(GRASP55), PEX11A, DCLRE1B, ATP6V0C, PRDX3, HCF1, C1orf89, TRF2, PTPA, Rich1, APG16L1, Fringe, Sirtuin, Chromogranin A, NDUFS4, MON2, Galpha(i)-specific…
biological_process	serine family amino acid metabolic process	42	0.00040615	0.0102706	10	H protein N6-lipoyllysine, H protein N6-dihydrolipoyllysine, SERA, GCSH, NFS1, CTH, GNMT, PDPR, BAAT, C1orf69
biological_process	stem cell proliferation	74	0.000410721	0.0103523	14	AML1/TRPS1 fusion protein, TEL/AML1B fusion protein, WNT5A, BMP7, AML1/ETO fusion protein, AML1/MDS1 fusion protein, ZNRF3, HAND2, Tcf(Lef), SFRP2, WNT, BMP4, Frizzled, AML1 (RUNX1)
biological_process	regulation of angiogenesis	271	0.000414254	0.0103813	34	IL-1 beta, Galpha(i)-specific peptide GPCRs, AML1/TRPS1 fusion protein, TEL/AML1B fusion protein, ERK5 (MAPK7), Galpha(i)-specific amine GPCRs, WNT5A, HIF-prolyl hydroxylase, AFX1, Galpha(q)-specific prostanoid GPCRs, Galpha(q)-specific peptide GPCRs, Ephrin-A1, PI3K reg (p87-gamma), Galpha(s)-specific amine GPCRs, AML1/ETO fusion protein, AML1/MDS1 fusion protein, Ephrin-A, PGAR, NUP98/HHEX fusi…
biological_process	positive regulation of phosphorylation	1028	0.000414553	0.0103813	98	FTS, IRAK2, Corticoliberin, Peroxiredoxin, SERP1, FZD8, JWA, NENF, Alpha-2C-1 adrenergic receptor, IL-1 beta, CrkL, ETV6/NTRK3 fusion protein, AMPK gamma subunit, TGF-beta 2, Sirtuin, Galpha(i)-specific peptide GPCRs, HIP55(Abp1), Hemopexin, Galpha(i)-specific class A orphan/other GPCRs, PP2A regulatory, TGF-beta, MID1, CLN2 (Tripeptidyl-peptidase I), Serotonin receptor, CDK5R2 (p39), IRAK1/2, Ga…
biological_process	protein acylation	208	0.000420875	0.0105056	28	TFIID 30 kDa subunit, WNT4, hSPT3, HCF1, Sirtuin, PAF65A, Sirtuin1, NCOA1 (SRC1), DMAP1, PCGF2 (Mel-18), ATF/CREB, PP2C, TAFs, BRPF3, MeCP2, TFIIIC90, BAT3, ZNF370, ELP3, Tcf(Lef), WNT, ADA3-like protein, SrCap, MGEA5 (GLCNACase), ARLY, KIAA1267, ELP4, GCN5
biological_process	regulation of fibroblast growth factor receptor signaling pathway	35	0.000426613	0.0105805	9	WNT4, Noggin, WNT5A, SULF2, SPRY1, Thrombospondin 1, SDFR1, Tcf(Lef), WNT
biological_process	behavioral response to pain	35	0.000426613	0.0105805	9	AML1/TRPS1 fusion protein, TEL/AML1B fusion protein, Serotonin receptor, Galpha(q)-specific peptide GPCRs, Galpha(s)-specific amine GPCRs, AML1/ETO fusion protein, AML1/MDS1 fusion protein, Thrombospondin 1, AML1 (RUNX1)
biological_process	regulation of reproductive process	148	0.000433204	0.0105878	22	Peroxiredoxin, WNT4, Sirtuin, AML1/TRPS1 fusion protein, TEL/AML1B fusion protein, Galpha(i)-specific amine GPCRs, WNT5A, Activin beta A, Wee1B, BMP7, Galpha(q)-specific peptide GPCRs, AML1/ETO fusion protein, AML1/MDS1 fusion protein, PRDX4, Activin A, GC1QBP, PDE, PLAT (TPA), WNT, BMP4, Activin, AML1 (RUNX1)
biological_process	negative regulation of glutamate secretion	16	0.000433745	0.0105878	6	IL-1 beta, Galpha(i)-specific peptide GPCRs, Serotonin receptor, Galpha(i)-specific amine GPCRs, Galpha(s)-specific amine GPCRs, HTR6
biological_process	positive regulation of granulocyte differentiation	16	0.000433745	0.0105878	6	AML1/TRPS1 fusion protein, TEL/AML1B fusion protein, AML1/ETO fusion protein, AML1/MDS1 fusion protein, Tcf(Lef), AML1 (RUNX1)
biological_process	negative regulation of norepinephrine secretion	16	0.000433745	0.0105878	6	Corticoliberin, Alpha-2C-1 adrenergic receptor, Galpha(i)-specific peptide GPCRs, Galpha(i)-specific class A orphan/other GPCRs, Galpha(i)-specific amine GPCRs, Galpha(q)-specific peptide GPCRs
biological_process	modulation by virus of host process	16	0.000433745	0.0105878	6	ETV6/NTRK3 fusion protein, Bcl-XL, TGF-beta, Galpha(q)-specific peptide GPCRs, PABP2, CPSF4
biological_process	ncRNA metabolic process	382	0.000437933	0.0106564	44	UTP23, FLJ12525, RRP41, NOL9, Sirtuin, DDX56, SNRPB (Sm-B), AARSD1, TDRKH, RRP40, Clp1, DIS3L, Sirtuin1, PM/SCL-100, TPR, NSUN4, 2310079F23Rik, PLD6, FLJ31818, TRUB1, YARS2, WDSOF1, MARS2, SIP1, NPWBP, QTRT1, NEP1, CTU2, MTR3, FARSA, PRPK, RP1-112K5.2, RRP46, GRSF1, TARBP2, IARS2, NNP-1, INTS4, LCMT2, PAPD5, TRNT1, QTRTD1, U3-55k, NOL11
biological_process	amino sugar metabolic process	50	0.000440602	0.0106877	11	CHST7, CHST2, B3GALNT2, CHST6, HEXB, Carbohydrate sulfotransferases, GFPT1, MGAT1, SIAT4B, MGEA5 (GLCNACase), CMAS
biological_process	regulation of dephosphorylation	168	0.000443446	0.0107231	24	Acid sphingomyelinase, TGF-beta 2, PTPA, Galpha(i)-specific peptide GPCRs, NELF, KIAA0692, PP2A regulatory, TGF-beta, CD2BP2, Galpha(i)-specific amine GPCRs, Galpha(q)-specific peptide GPCRs, Huntingtin, PP2A catalytic, Sphingomyelinase, SAP102, PP2A cat (alpha), Hepsin, IGBP1, Galpha(q)-specific amine GPCRs, C7orf47, Phosphatase regulator (inhibitor), KIAA1543, Kinase MYT1, SODD
biological_process	regulation of cell proliferation	1905	0.000451195	0.0108765	166	Corticoliberin, Ephrin-B1, Peroxiredoxin, WFDC1, GAB2, REV-ERBalpha, PUR-alpha, FBXW4, RhoA, IL-1 beta, ADAM33, C/EBP, IFI17, ETV6/NTRK3 fusion protein, Bcl-XL, IL11RA, PRDX3, SHOX2, TBRG4, TGF-beta 2, Maspin, GAS1, EGR1, Sirtuin, Tuberin, NDUFS4, Galpha(i)-specific peptide GPCRs, Noggin, AML1/TRPS1 fusion protein, Galpha(i)-specific class A orphan/other GPCRs, IP-30, Ciao 1, EBP50, PP2A regulato…
biological_process	negative regulation of growth	294	0.000453964	0.0109092	36	WFDC1, RNF6, Protocadherin LKC, TGF-beta 2, GAS1, Sirtuin, Galpha(i)-specific peptide GPCRs, TGF-beta, Fe65-like, Galpha(i)-specific amine GPCRs, Sirtuin1, WNT5A, Activin beta A, CDK5, CGRRF1, Galpha(q)-specific peptide GPCRs, RERG, FOXK1, PP2A catalytic, AATK, Galpha(s)-specific amine GPCRs, CGR11, PP2A cat (alpha), Activin A, PNPase(old-35), DAB2, Reticulon 4, CTH, Tcf(Lef), SFRP2, RYK, WNT, BM…
biological_process	regulation of cell-cell adhesion	139	0.000464253	0.0111219	21	Sts-1, WNT4, IL-1 beta, TGF-beta, ERK5 (MAPK7), Galpha(i)-specific amine GPCRs, WNT5A, BMP7, Galpha(q)-specific peptide GPCRs, Galpha(s)-specific amine GPCRs, PPAP2, Ephrin-A, Integrin, EPB41L5, ITGAL, Tcf(Lef), WNT, LPP3, C20orf160, MAP2K5 (MEK5), ETV6/LYN fusion protein
biological_process	regulation of cell development	957	0.000470649	0.0112175	92	BHLHB4, BIN1 (Amphiphysin II), ANAPC2, ATBF1, RNF6, Alpha-2C-1 adrenergic receptor, RhoA, IL-1 beta, ETV6/NTRK3 fusion protein, GARNL4, TMEM30A, Collagen XIV, SHOX2, TGF-beta 2, SMURF, Sirtuin, BMAL1, Galpha(i)-specific peptide GPCRs, NELF, Noggin, CPEB3, Galpha(i)-specific class A orphan/other GPCRs, IP3KA, TD-60, PP2A regulatory, TGF-beta, TGIF2, BOC, TCF7L1 (TCF3), Serotonin receptor, TAZ, ELL…
biological_process	negative regulation of urine volume	11	0.000472591	0.0112175	5	Galpha(i)-specific amine GPCRs, Galpha(q)-specific peptide GPCRs, Galpha(s)-specific amine GPCRs, Galpha(s)-specific peptide GPCRs, V2 receptor
biological_process	myeloid progenitor cell differentiation	11	0.000472591	0.0112175	5	AML1/TRPS1 fusion protein, TEL/AML1B fusion protein, AML1/ETO fusion protein, AML1/MDS1 fusion protein, AML1 (RUNX1)
biological_process	positive regulation of signaling	1452	0.000481659	0.0113978	131	IRAK2, Corticoliberin, Peroxiredoxin, GAB2, GIPC, FZD8, JWA, NENF, Alpha-2C-1 adrenergic receptor, WNT4, RhoA, IL-1 beta, CrkL, ETV6/NTRK3 fusion protein, Bcl-XL, Sharpin, Lunatic fringe, ATP6V0C, SHOX2, TGF-beta 2, GAS1, ORP-family, IRS-4, Fringe, MIER1, EGR1, Sirtuin, BMAL1, Chromogranin A, Galpha(i)-specific peptide GPCRs, HIP55(Abp1), SUR-8, AML1/TRPS1 fusion protein, Hemopexin, Galpha(i)-spe…
biological_process	negative regulation of intracellular protein transport	102	0.000499239	0.0117778	17	G3BP2, TAZ, ERK5 (MAPK7), PDE2A, CDK5, BMP7, CaBP1, Gas6, ATF/CREB, PP2C, PP2A catalytic, KEAP1, PP2A cat (alpha), NFKBIL2, PDE, PSMD10 (Gankyrin), Frizzled
biological_process	vacuole organization	93	0.000502921	0.0118286	16	FTS, ATG4D, ATP6V0C, APG16L1, CLN2 (Tripeptidyl-peptidase I), CLN5, HEXB, Snapin, WDR45L, APG12, Barkor, Trp53inp2, HOOK2, TMEM165, LIX1L, ATG13
biological_process	regulation of epithelial to mesenchymal transition	67	0.000507104	0.0118908	13	TGF-beta 2, TGF-beta, TAZ, ELL3, PP2A catalytic, Ephrin-A1, Ephrin-A, PP2A cat (alpha), Hepsin, DAB2, EPB41L5, Tcf(Lef), SFRP2
biological_process	protein import into nucleus	140	0.000511864	0.0118943	21	TGF-beta 2, Tuberin, BMAL1, GCKR, Galpha(i)-specific peptide GPCRs, PNUTS, AML1/TRPS1 fusion protein, TRN-SR2, TGF-beta, TXNIP (VDUP1), TPR, Galpha(q)-specific peptide GPCRs, Huntingtin, Galpha(s)-specific amine GPCRs, NUP98/HHEX fusion protein, Tcf(Lef), NUP98, NUP98/HOXA9 fusion protein, Phosphatase regulator (inhibitor), Importin 13, Dystroglycan
biological_process	protein targeting to nucleus	140	0.000511864	0.0118943	21	TGF-beta 2, Tuberin, BMAL1, GCKR, Galpha(i)-specific peptide GPCRs, PNUTS, AML1/TRPS1 fusion protein, TRN-SR2, TGF-beta, TXNIP (VDUP1), TPR, Galpha(q)-specific peptide GPCRs, Huntingtin, Galpha(s)-specific amine GPCRs, NUP98/HHEX fusion protein, Tcf(Lef), NUP98, NUP98/HOXA9 fusion protein, Phosphatase regulator (inhibitor), Importin 13, Dystroglycan
biological_process	single-organism nuclear import	140	0.000511864	0.0118943	21	TGF-beta 2, Tuberin, BMAL1, GCKR, Galpha(i)-specific peptide GPCRs, PNUTS, AML1/TRPS1 fusion protein, TRN-SR2, TGF-beta, TXNIP (VDUP1), TPR, Galpha(q)-specific peptide GPCRs, Huntingtin, Galpha(s)-specific amine GPCRs, NUP98/HHEX fusion protein, Tcf(Lef), NUP98, NUP98/HOXA9 fusion protein, Phosphatase regulator (inhibitor), Importin 13, Dystroglycan
biological_process	response to transforming growth factor beta	253	0.000523561	0.0120921	32	WNT4, RhoA, TGF-beta 2, SMURF, Galpha(i)-specific peptide GPCRs, AML1/TRPS1 fusion protein, TEL/AML1B fusion protein, TGF-beta, TGIF2, TAZ, ERK5 (MAPK7), PDE2A, WNT5A, Cingulin, ATF/CREB, PP2C, AML1/ETO fusion protein, AML1/MDS1 fusion protein, DAB2, PDE, EPB41L5, Wfikkn2, WNT, TGF-beta receptor type II, Histone deacetylase class I, Ski, SMURF2, Phosphatase regulator (inhibitor), PMEPA1, eNOS, AM…
biological_process	olfactory lobe development	51	0.000527673	0.0120921	11	ARX, WNT5A, Huntingtin, ATF/CREB, Ephrin-A, Exostosin-1, WNT, Ski, Exostosin complex, ATF-5, CEP-68
biological_process	proteoglycan biosynthetic process	59	0.000527679	0.0120921	12	CHST7, 2-OST, UGTREL7, Exostosin-1, Exostosin-2, XYLT2, Carbohydrate sulfotransferases, Soluble calcium-activated nucleotidase 1, EXTL3, Exostosin complex, Chst14, B3GT6
biological_process	protein acetylation	170	0.000528206	0.0120921	24	TFIID 30 kDa subunit, hSPT3, HCF1, Sirtuin, PAF65A, Sirtuin1, NCOA1 (SRC1), DMAP1, PCGF2 (Mel-18), ATF/CREB, TAFs, BRPF3, MeCP2, TFIIIC90, BAT3, ELP3, Tcf(Lef), ADA3-like protein, SrCap, MGEA5 (GLCNACase), ARLY, KIAA1267, ELP4, GCN5
biological_process	nucleobase-containing compound transport	211	0.000531102	0.0120921	28	CPSF1, G3BP2, NUP43, TPR, Huntingtin, SFRS2 (SC-35), NUP62, Aquaporin 9, ALY, Srp40, PNPase(old-35), PABP2, UGTREL7, Kinesin heavy chain, NUP98/HHEX fusion protein, NUP88, SFRS9, Connexin 32, MVP, Zc3h3, ALKBH5, NUP98, MLN51, SLC35B2, NUP98/HOXA9 fusion protein, NUP188, NXT2, SLC35B1
biological_process	heparan sulfate proteoglycan metabolic process	29	0.000531315	0.0120921	8	SULF2, 2-OST, Exostosin-1, Exostosin-2, XYLT2, EXTL3, Exostosin complex, B3GT6
biological_process	embryonic placenta morphogenesis	29	0.000531315	0.0120921	8	TIF1-beta, ERF, NCOA1 (SRC1), p57, Tcf(Lef), HYPB, WNT, Frizzled
biological_process	negative regulation of canonical Wnt signaling pathway	112	0.000544093	0.0123466	18	WNT4, EGR1, Noggin, PP2A regulatory, TAZ, WNT5A, ZNRF3, DAB2, C3G, DKK3, Tcf(Lef), SFRP2, WNT, Ectodin, Histone deacetylase class I, Frizzled, FOXO3A, DACT1
biological_process	proteolysis	1138	0.000560665	0.0126854	106	FBXO45, NPEPL1, Prolylcarboxypeptidase, RHBDL1, Cereblon, TfR2, ANAPC2, LONRF1, RNF6, PSMB5, Cezanne, ATG4D, REV-ERBalpha, FBXW4, BACE2, ADAM33, Prolidase, PSMB9, SMURF, PRSS16, SOLH, Sirtuin, BMAL1, Fbxl19, FBXL14, GCPIII, HTRA4, RNF5, PP2A regulatory, DDB1, CLN2 (Tripeptidyl-peptidase I), AGA, RNPEP, LONP2, ECE1, Sirtuin1, eIF3S5, USP10, Matriptase, PSMB7, BAP1, Gas6, PP2A catalytic, TAFs, SAE2…
biological_process	regulation of cell communication	3381	0.00057166	0.0128965	275	IRAK2, Corticoliberin, G3BP2, Prolylcarboxypeptidase, ANAPC2, Peroxiredoxin, SERP1, RNF6, GAB2, GIPC, FZD8, Cezanne, REV-ERBalpha, JWA, NENF, Alpha-2C-1 adrenergic receptor, WNT4, RhoA, IL-1 beta, CrkL, Acid sphingomyelinase, CYP26B1, RICH2, ETV6/NTRK3 fusion protein, NPFF receptor 2, MAN1, Bcl-XL, Sharpin, Lunatic fringe, CNG-beta, GARNL4, Synaptotagmin, ATP6V0C, SH3RF, SHOX2, TGF-beta 2, Rich1,…
biological_process	regulation of transforming growth factor beta receptor signaling pathway	122	0.000578689	0.0130158	19	GIPC, MAN1, SMURF, Sirtuin, HTRA4, TGF-beta, Sirtuin1, PP2C, AML1/MDS1 fusion protein, DAB2, Thrombospondin 1, p57, WNT, TGF-beta receptor type II, Ski, SNX25, SMURF2, Phosphatase regulator (inhibitor), PMEPA1
biological_process	cellular lipid metabolic process	1076	0.000580311	0.0130158	101	Corticoliberin, IHPK1, PPAPDC1B, IL-1 beta, Acid sphingomyelinase, CYP26B1, INSIG2, MBOAT1, SGPP1, PEX11A, AMPK gamma subunit, CYP1A2, PHOSPHO1, DGAT1, PI4Kbeta, Sirtuin, SUMF1, HAOX2, Galpha(i)-specific peptide GPCRs, RETSAT, ELOVL7, RNPEP, SLC35C1, GGPS1, PI4K2B, Galpha(i)-specific amine GPCRs, KAR, Sirtuin1, DAGK, GALC, NFYB, NCOA1 (SRC1), Sac2, DOLK, Galpha(q)-specific peptide GPCRs, CRLS1, P…
biological_process	modification-dependent macromolecule catabolic process	456	0.000585659	0.0130978	50	FBXO45, Cereblon, ANAPC2, RNF6, PSMB5, FBXW4, PSMB9, SMURF, Sirtuin, BMAL1, Fbxl19, FBXL14, RNF5, PP2A regulatory, DDB1, Sirtuin1, PM/SCL-100, USP10, PSMB7, BAP1, PP2A catalytic, SAE2, EDEM, ZNRF1, KIAA0317, YOD1, ZMPSTE24, ZNRF3, PSMC4, PNPase(old-35), BAT3, TSG101, USP21, WNT, HARI, FBXL12, PSMD10 (Gankyrin), Derlin1, HUWE1, SMURF2, USP48, Itch, HECTD3, FBXO21, AMFR, HERP, USP5, UBC6, UBAP1, PS…
biological_process	glutamine family amino acid metabolic process	68	0.000588511	0.0131236	13	SPEB, Sirtuin, ASNSD1, DHE3, ADSSL1, MeCP2, SERA, ASNS, GFPT1, ARLY, eNOS, AATM, Proline oxidase 1
biological_process	appendage development	223	0.000595871	0.0132116	29	FBXW4, CYP26B1, SHOX2, GAS1, Noggin, G-protein alpha-12 family, ECE1, WNT5A, BMP7, Connexin 40, AML1/MDS1 fusion protein, C1orf172, HOXD9, HAND2, DLX5, IFT122, IMPAD1, Tcf(Lef), SFRP2, WNT, MEGF8, BMP4, Tubby, Histone deacetylase class I, Ski, N-Myc, Frizzled, NUP98/HOXA9 fusion protein, RDH10
biological_process	limb development	223	0.000595871	0.0132116	29	FBXW4, CYP26B1, SHOX2, GAS1, Noggin, G-protein alpha-12 family, ECE1, WNT5A, BMP7, Connexin 40, AML1/MDS1 fusion protein, C1orf172, HOXD9, HAND2, DLX5, IFT122, IMPAD1, Tcf(Lef), SFRP2, WNT, MEGF8, BMP4, Tubby, Histone deacetylase class I, Ski, N-Myc, Frizzled, NUP98/HOXA9 fusion protein, RDH10
biological_process	long-term synaptic potentiation	44	0.000604823	0.0133249	10	Corticoliberin, EGR1, Serotonin receptor, Galpha(s)-specific amine GPCRs, MeCP2, GFAP, SDFR1, SNAP-25, MUNC13, HTR6
biological_process	post-translational protein modification	234	0.000614929	0.0133249	30	ATG4D, SUMF1, KIAA0152, B4GT2, ICMT, DOLK, C1GALT1, EDEM2, MVD, Gas6, SAE2, EDEM, OST48, VKDGC, GALNT9, PIGS, PIGO, GCS1, SENP5, GFPT1, MGAT1, PIGQ, SIAT4B, PIGH, LCMT2, APG12, ALG8, RP11217H11, PIGT, GPAA1
biological_process	positive regulation of molecular function	1984	0.000616526	0.0133249	171	FTS, IRAK2, BIN1 (Amphiphysin II), Cereblon, ANAPC2, Peroxiredoxin, SERP1, PSMB5, GIPC, FZD8, JWA, Alpha-2C-1 adrenergic receptor, WNT4, RhoA, IL-1 beta, CrkL, C/EBP, RICH2, SH3BP1, ETV6/NTRK3 fusion protein, PSMB9, Lunatic fringe, GARNL4, PRDX3, AMPK gamma subunit, TGF-beta 2, PTPA, Rich1, Fringe, eIF2B3, Sirtuin, Tuberin, GCKR, MON2, Galpha(i)-specific peptide GPCRs, HIP55(Abp1), Galpha(i)-spec…
biological_process	regulation of extrinsic apoptotic signaling pathway	213	0.000617988	0.0133249	28	Peroxiredoxin, IL-1 beta, Bcl-XL, SH3RF, TGF-beta 2, GAS1, Galpha(i)-specific peptide GPCRs, AML1/TRPS1 fusion protein, Galpha(i)-specific class A orphan/other GPCRs, TGF-beta, TMBIM1, ERK5 (MAPK7), Activin beta A, Bcl-10, Galpha(q)-specific peptide GPCRs, Huntingtin, Activin A, DAB2, Thrombospondin 1, MADD, Tcf(Lef), SFRP2, Mcl-1, FEM1B, MAP2K5 (MEK5), Activin, YAP1 (YAp65), eNOS
biological_process	regulation of action potential	23	0.000618525	0.0133249	7	Galpha(q)-specific peptide GPCRs, Connexin 40, nAChR beta-2, Galpha(q)-specific amine GPCRs, MOG1, nAChR beta, Alpha-1A adrenergic receptor
biological_process	micturition	23	0.000618525	0.0133249	7	Serotonin receptor, Galpha(q)-specific peptide GPCRs, Galpha(s)-specific amine GPCRs, nAChR beta-2, Galpha(q)-specific amine GPCRs, nAChR beta, Alpha-1A adrenergic receptor
biological_process	histone deubiquitination	23	0.000618525	0.0133249	7	TFIID 30 kDa subunit, hSPT3, BAP1, TAFs, BRCC36, USP21, GCN5
biological_process	heparan sulfate proteoglycan biosynthetic process	23	0.000618525	0.0133249	7	2-OST, Exostosin-1, Exostosin-2, XYLT2, EXTL3, Exostosin complex, B3GT6
biological_process	negative regulation of catecholamine secretion	23	0.000618525	0.0133249	7	Corticoliberin, Alpha-2C-1 adrenergic receptor, Galpha(i)-specific peptide GPCRs, Galpha(i)-specific class A orphan/other GPCRs, Galpha(i)-specific amine GPCRs, Galpha(q)-specific peptide GPCRs, GBR1
biological_process	transport	4421	0.000621722	0.0133249	350	FTS, CPSF1, BIN1 (Amphiphysin II), ATP6V1G1, G3BP2, Syntaxin 8, MCT8, TfR2, KGUA, SEC22C, SERP1, TMEM1, ABCA3, ABCA5, GIPC, CORO7, ATG4D, VAMP1, JWA, Ficolin, SLC38A7, hnRNP U, TIMM50, C/EBP, RICH2, MFSD3, Bcl-XL, ZIP7 (SLC39A7), CNG-beta, Synaptotagmin IV, SLC25A37, TMEM30A, CLEC4F, Synaptotagmin, ATP6V0C, AMPK gamma subunit, SLC39A10, TGF-beta 2, C1orf89, LRP12, Rich1, APG16L1, SMURF, ORP-famil…
biological_process	biological phase	152	0.000628539	0.0133249	22	TBRG4, TGF-beta 2, Galpha(i)-specific peptide GPCRs, TGF-beta, NUMA1, Galpha(i)-specific amine GPCRs, KIF3B, WNT5A, AFX1, Wee1B, NCOA1 (SRC1), C10orf119, Galpha(q)-specific peptide GPCRs, TAFs, Galpha(s)-specific amine GPCRs, p57, RAD1, ETS, ETS1, WNT, CDC25, CDC25B
biological_process	mRNA transport	152	0.000628539	0.0133249	22	CPSF1, G3BP2, NUP43, TPR, Huntingtin, SFRS2 (SC-35), NUP62, ALY, Srp40, PABP2, Kinesin heavy chain, NUP98/HHEX fusion protein, NUP88, SFRS9, MVP, Zc3h3, ALKBH5, NUP98, MLN51, NUP98/HOXA9 fusion protein, NUP188, NXT2
biological_process	regulation of cAMP metabolic process	162	0.000630483	0.0133249	23	Corticoliberin, NPFF receptor 2, Chromogranin A, Galpha(i)-specific peptide GPCRs, Galpha(i)-specific class A orphan/other GPCRs, Serotonin receptor, ECE1, ERK5 (MAPK7), PDE2A, Galpha(i)-specific amine GPCRs, CRLR, HIF-prolyl hydroxylase, Galpha(q)-specific peptide GPCRs, Galpha(s)-specific amine GPCRs, Galpha(s)-specific peptide GPCRs, GPR161, TIMP2, PDE, MC5R, GBR1, Galpha(s)-specific calcitoni…
biological_process	positive regulation of phosphoprotein phosphatase activity	17	0.000631908	0.0133249	6	PTPA, Galpha(i)-specific peptide GPCRs, PP2A regulatory, Galpha(q)-specific peptide GPCRs, PP2A catalytic, PP2A cat (alpha)
biological_process	negative regulation of astrocyte differentiation	17	0.000631908	0.0133249	6	ETV6/NTRK3 fusion protein, Noggin, Galpha(q)-specific peptide GPCRs, ATF/CREB, N-Myc, ATF-5
biological_process	intestine smooth muscle contraction	7	0.000631977	0.0133249	4	Serotonin receptor, Galpha(i)-specific amine GPCRs, Galpha(q)-specific peptide GPCRs, Galpha(q)-specific amine GPCRs
biological_process	regulation of protein phosphatase type 2A activity	7	0.000631977	0.0133249	4	PP2A regulatory, Huntingtin, PP2A catalytic, PP2A cat (alpha)
biological_process	progesterone secretion	7	0.000631977	0.0133249	4	Activin beta A, Activin A, Frizzled, Activin
biological_process	negative regulation of nucleocytoplasmic transport	86	0.000641356	0.0134859	15	G3BP2, TAZ, ERK5 (MAPK7), CDK5, TPR, BMP7, CaBP1, ATF/CREB, PP2C, PP2A catalytic, KEAP1, PP2A cat (alpha), NFKBIL2, PSMD10 (Gankyrin), Frizzled
biological_process	system development	5038	0.000644402	0.0135132	394	FBXO45, MGMT, BHLHB4, Corticoliberin, BIN1 (Amphiphysin II), HECA, Ephrin-B1, Prolylcarboxypeptidase, TFIID 30 kDa subunit, ALPL, ANAPC2, ZFP36L2, Peroxiredoxin, SERP1, ATBF1, RNF6, GAB2, FZD8, En2, PUR-alpha, PNMT, Alpha-2C-1 adrenergic receptor, FBXW4, NBEAL2, WNT4, RhoA, IL-1 beta, CrkL, C/EBP, Acid sphingomyelinase, CYP26B1, ETV6/NTRK3 fusion protein, INSIG2, TIF1-beta, MAN1, Bcl-XL, Sharpin,…
biological_process	protein localization to nucleus	193	0.000656208	0.0136893	26	TGF-beta 2, ORP-family, Tuberin, BMAL1, GCKR, Galpha(i)-specific peptide GPCRs, PNUTS, AML1/TRPS1 fusion protein, TRN-SR2, TGF-beta, TXNIP (VDUP1), TPR, BMP7, Galpha(q)-specific peptide GPCRs, Huntingtin, TAFs, Galpha(s)-specific amine GPCRs, NUP98/HHEX fusion protein, Tcf(Lef), BMP4, NUP98, NUP98/HOXA9 fusion protein, Phosphatase regulator (inhibitor), Importin 13, SMAR1, Dystroglycan
biological_process	anterior/posterior pattern specification	278	0.000657845	0.0136893	34	CrkL, IFI17, Lunatic fringe, Fringe, Noggin, PP2A regulatory, HOXB5, FALZ, TCF7L1 (TCF3), WNT5A, PLD6, Huntingtin, PCGF2 (Mel-18), HOXD3, Telethonin, HOXA2, HOXD9, NUP98/HHEX fusion protein, GRSF1, EPB41L5, Tcf(Lef), SFRP2, WNT, BMP4, EMX2, Tubby, Ski, VANGL2, HOXC9, RING1, Frizzled, NUP98/HOXA9 fusion protein, CYP26A1, GCN5
biological_process	transcription from RNA polymerase II promoter	992	0.000658104	0.0136893	94	CPSF1, TFIID 30 kDa subunit, ATBF1, REV-ERBalpha, PMF1, PUR-alpha, C/EBP, Cyclin H, ETV6/NTRK3 fusion protein, TIF1-beta, CAR, hSPT3, HCF1, SMURF, EGR1, BMAL1, Galpha(i)-specific peptide GPCRs, AML1/TRPS1 fusion protein, Galpha(i)-specific class A orphan/other GPCRs, PEG3, SNRPB (Sm-B), TEL/AML1B fusion protein, TRAP25, HOXB5, TGIF2, ETV6(TEL1), ARX, TAZ, ZNF143, XPB, ELL3, ZNF770, Clp1, ERF, ADR…
biological_process	organ development	3788	0.000667403	0.0138455	304	FBXO45, MGMT, BHLHB4, Corticoliberin, HECA, Ephrin-B1, TFIID 30 kDa subunit, ALPL, ZFP36L2, Peroxiredoxin, SERP1, ATBF1, GAB2, FZD8, En2, PNMT, FBXW4, NBEAL2, WNT4, RhoA, CrkL, C/EBP, CYP26B1, ETV6/NTRK3 fusion protein, INSIG2, TIF1-beta, MAN1, Bcl-XL, Sharpin, Lunatic fringe, IL11RA, Collagen XIV, PRDX3, SHOX2, TGF-beta 2, CYP1A2, PHOSPHO1, Maspin, ZNF513, GAS1, Fringe, EGR1, Sirtuin, Tuberin, D…
biological_process	regulation of nitrogen compound metabolic process	5139	0.000672299	0.0139098	401	IRAK2, MGMT, BHLHB4, Corticoliberin, BIN1 (Amphiphysin II), HDAC8, TFIID 30 kDa subunit, ZFP36L2, Peroxiredoxin, SERP1, ATBF1, RNF6, PSMB5, GIPC, FZD8, Cezanne, REV-ERBalpha, En2, NS4ATP2, PMF1, ZNF281, PUR-alpha, WNT4, RhoA, IL-1 beta, C/EBP, RICH2, Cyclin H, SH3BP1, ETV6/NTRK3 fusion protein, INSIG2, TIF1-beta, NPFF receptor 2, PSMB9, CAR, MafK, hSPT3, GARNL4, CCDC95, PRDX3, SHOX2, HCF1, TRF2, …
biological_process	lipid metabolic process	1401	0.000696447	0.014371	126	Corticoliberin, CYP51A1, IHPK1, PPAPDC1B, WNT4, IL-1 beta, C/EBP, Acid sphingomyelinase, CYP26B1, INSIG2, MBOAT1, SGPP1, PEX11A, AMPK gamma subunit, CYP1A2, PHOSPHO1, ORP-family, DGAT1, PI4Kbeta, Sirtuin, SUMF1, HAOX2, Galpha(i)-specific peptide GPCRs, RETSAT, ELOVL7, CLN2 (Tripeptidyl-peptidase I), RNPEP, SLC35C1, GGPS1, PI4K2B, MCT1 (SLC16A1), Galpha(i)-specific amine GPCRs, KAR, Sirtuin1, DAGK…
biological_process	nuclear transport	301	0.00070439	0.0144962	36	CPSF1, TGF-beta 2, SMURF, Tuberin, BMAL1, GCKR, Galpha(i)-specific peptide GPCRs, PNUTS, AML1/TRPS1 fusion protein, TRN-SR2, TGF-beta, TXNIP (VDUP1), CDK5, TPR, Galpha(q)-specific peptide GPCRs, Huntingtin, SFRS2 (SC-35), NUP62, Galpha(s)-specific amine GPCRs, ALY, Srp40, PABP2, NUP98/HHEX fusion protein, CSE1L, Exportin 5, Tcf(Lef), SFRS9, Zc3h3, MOG1, ALKBH5, SDCCAG1, NUP98, NUP98/HOXA9 fusion …
biological_process	protein import	194	0.000709828	0.0145694	26	TGF-beta 2, Tuberin, BMAL1, GCKR, Galpha(i)-specific peptide GPCRs, PNUTS, AML1/TRPS1 fusion protein, TRN-SR2, TGF-beta, LONP2, TXNIP (VDUP1), TPR, Galpha(q)-specific peptide GPCRs, Huntingtin, Galpha(s)-specific amine GPCRs, NUP98/HHEX fusion protein, Tcf(Lef), NUP98, NUP98/HOXA9 fusion protein, Phosphatase regulator (inhibitor), PEX19, Importin 13, Dystroglycan, PEX1, PTS1 receptor, Clusterin
biological_process	protein catabolic process	566	0.000719203	0.0147227	59	FBXO45, Cereblon, ANAPC2, RNF6, PSMB5, REV-ERBalpha, FBXW4, PSMB9, SMURF, PRSS16, Sirtuin, BMAL1, Fbxl19, FBXL14, RNF5, PP2A regulatory, DDB1, CLN2 (Tripeptidyl-peptidase I), LONP2, CLN5, Sirtuin1, USP10, PSMB7, BAP1, PP2A catalytic, SAE2, EDEM, ZNRF1, KIAA0317, KEAP1, YOD1, ZMPSTE24, ZNRF3, PSMC4, Rab12, BAT3, TSG101, DNAJC3, USP21, WNT, HARI, FBXL12, PSMD10 (Gankyrin), MGEA5 (GLCNACase), Derlin…
biological_process	ribonucleoprotein complex biogenesis	346	0.000724868	0.0147995	40	UTP23, FLJ12525, RRP41, NOL9, Sirtuin, DDX56, SNRPB (Sm-B), CD2BP2, RRP40, Clp1, RP11 (PRP31), Sirtuin1, PM/SCL-100, eIF3S5, NSUN4, RPS18, eIF3S10, FLJ31818, Srp40, Gemin8, WDSOF1, LSM14A, SIP1, NPWBP, NEP1, GC1QBP, MTR3, RP1-112K5.2, RRP46, TARBP2, SFRS9, U5-102 kDa, NNP-1, eIF3S4, RPS2, GCF, PAOX, PAPD5, U3-55k, NOL11
biological_process	renal system process	134	0.000733801	0.0149033	20	Galpha(i)-specific peptide GPCRs, EBP50, Serotonin receptor, Galpha(i)-specific amine GPCRs, Nephrin, SULF2, Galpha(q)-specific prostanoid GPCRs, Galpha(q)-specific peptide GPCRs, Gas6, Connexin 40, Galpha(s)-specific amine GPCRs, Galpha(s)-specific peptide GPCRs, K(+) channel, subfamily J, nAChR beta-2, BMP4, Galpha(q)-specific amine GPCRs, nAChR beta, V2 receptor, Alpha-1A adrenergic receptor, …
biological_process	negative regulation of intracellular transport	134	0.000733801	0.0149033	20	G3BP2, TGF-beta 2, TGF-beta, TAZ, ERK5 (MAPK7), PDE2A, CDK5, TPR, BMP7, CaBP1, Gas6, ATF/CREB, PP2C, PP2A catalytic, KEAP1, PP2A cat (alpha), NFKBIL2, PDE, PSMD10 (Gankyrin), Frizzled
biological_process	epidermis morphogenesis	53	0.00074521	0.0150584	11	TGF-beta 2, AML1/TRPS1 fusion protein, TEL/AML1B fusion protein, TGF-beta, AML1/ETO fusion protein, AML1/MDS1 fusion protein, IBP5, WNT, Ectodin, IBP, AML1 (RUNX1)
biological_process	nuclear import	144	0.000747276	0.0150584	21	TGF-beta 2, Tuberin, BMAL1, GCKR, Galpha(i)-specific peptide GPCRs, PNUTS, AML1/TRPS1 fusion protein, TRN-SR2, TGF-beta, TXNIP (VDUP1), TPR, Galpha(q)-specific peptide GPCRs, Huntingtin, Galpha(s)-specific amine GPCRs, NUP98/HHEX fusion protein, Tcf(Lef), NUP98, NUP98/HOXA9 fusion protein, Phosphatase regulator (inhibitor), Importin 13, Dystroglycan
biological_process	mesoderm development	144	0.000747276	0.0150584	21	Noggin, TCF7L1 (TCF3), Activin beta A, BMP7, Huntingtin, PP2A catalytic, TWSG1, PP2A cat (alpha), Activin A, Exostosin-1, Exostosin-2, EPB41L5, Tcf(Lef), HYPB, WNT, MEGF8, BMP4, Exostosin complex, TIE, Activin, YAP1 (YAp65)
biological_process	regulation of stem cell differentiation	115	0.000751074	0.0150774	18	ZFP36L2, TGF-beta 2, TGF-beta, TCF7L1 (TCF3), TAZ, ELL3, BMP7, PP2A catalytic, Ephrin-A1, Ephrin-A, PP2A cat (alpha), Hepsin, DAB2, EPB41L5, Tcf(Lef), SFRP2, CNOT1, WNT
biological_process	internal protein amino acid acetylation	154	0.000752117	0.0150774	22	TFIID 30 kDa subunit, hSPT3, HCF1, PAF65A, NCOA1 (SRC1), DMAP1, PCGF2 (Mel-18), ATF/CREB, TAFs, BRPF3, MeCP2, TFIIIC90, BAT3, ELP3, Tcf(Lef), ADA3-like protein, SrCap, MGEA5 (GLCNACase), ARLY, KIAA1267, ELP4, GCN5
biological_process	positive regulation of heart rate by epinephrine-norepinephrine	12	0.000764849	0.015293	5	Galpha(i)-specific amine GPCRs, Galpha(s)-specific amine GPCRs, PDE, Galpha(q)-specific amine GPCRs, Alpha-1A adrenergic receptor
biological_process	positive regulation of transcription from RNA polymerase II promoter	1174	0.000772611	0.0154084	108	BHLHB4, FZD8, En2, IL-1 beta, C/EBP, Cyclin H, ETV6/NTRK3 fusion protein, INSIG2, CAR, SHOX2, HCF1, SG2NA, EGR1, Sirtuin, BMAL1, Galpha(i)-specific peptide GPCRs, Noggin, AML1/TRPS1 fusion protein, Galpha(i)-specific class A orphan/other GPCRs, PP2A regulatory, ChREBP, TEL/AML1B fusion protein, TGF-beta, HOXB5, ETV6(TEL1), TCF7L1 (TCF3), TAZ, XPB, ELL3, IRAK1/2, ERK5 (MAPK7), Galpha(i)-specific a…
biological_process	response to alcohol	604	0.000789474	0.0157042	62	MGMT, Corticoliberin, ALPL, WFDC1, PNMT, WNT4, RhoA, IL-1 beta, ETV6/NTRK3 fusion protein, TGF-beta 2, CYP1A2, ORP-family, SG2NA, EGR1, Galpha(i)-specific peptide GPCRs, Galpha(i)-specific class A orphan/other GPCRs, TGF-beta, Serotonin receptor, IBP2, Galpha(i)-specific amine GPCRs, WNT5A, TXNIP (VDUP1), Activin beta A, BMP7, NCOA1 (SRC1), Galpha(q)-specific peptide GPCRs, UGT1A1, PP2A catalytic…
biological_process	regulation of stress-activated protein kinase signaling cascade	227	0.000795011	0.0157738	29	Peroxiredoxin, FZD8, JWA, IL-1 beta, SH3RF, TGF-beta 2, Galpha(i)-specific peptide GPCRs, HIP55(Abp1), TGF-beta, MID1, IRAK1/2, WNT5A, AFX1, Bcl-10, Galpha(q)-specific peptide GPCRs, AML1/MDS1 fusion protein, D53, DAB2, IGBP1, SFRP2, WNT, Histone deacetylase class I, VANGL2, Gab, Itch, IRAK1, Frizzled, ETV6/LYN fusion protein, DACT1
biological_process	regulation of sulfur metabolic process	24	0.000822334	0.0162742	7	PDP2, ODP2, PP2C, PDH E2 subunit N6-lipoyllysine, Tcf(Lef), PDH beta, PDPR
biological_process	regulation of nucleobase-containing compound metabolic process	5012	0.000825527	0.0162957	391	IRAK2, MGMT, BHLHB4, Corticoliberin, BIN1 (Amphiphysin II), HDAC8, TFIID 30 kDa subunit, ZFP36L2, Peroxiredoxin, SERP1, ATBF1, RNF6, GIPC, FZD8, Cezanne, REV-ERBalpha, En2, NS4ATP2, PMF1, ZNF281, PUR-alpha, WNT4, RhoA, IL-1 beta, C/EBP, RICH2, Cyclin H, SH3BP1, ETV6/NTRK3 fusion protein, INSIG2, TIF1-beta, NPFF receptor 2, CAR, MafK, hSPT3, GARNL4, CCDC95, PRDX3, SHOX2, HCF1, TRF2, Rich1, IKBZ, S…
biological_process	positive regulation of MAP kinase activity	271	0.00084454	0.0166286	33	IRAK2, Peroxiredoxin, FZD8, Alpha-2C-1 adrenergic receptor, IL-1 beta, ETV6/NTRK3 fusion protein, Galpha(i)-specific peptide GPCRs, HIP55(Abp1), TGF-beta, Serotonin receptor, IRAK1/2, Galpha(i)-specific amine GPCRs, WNT5A, Bcl-10, Galpha(q)-specific peptide GPCRs, MSP receptor (RON), PP2C, c-Mos, Ephrin-A1, PI3K reg (p87-gamma), D53, Ephrin-A, DAB2, PDE, Thrombospondin 1, MADD, WNT, VANGL2, Galph…
biological_process	termination of RNA polymerase II transcription	46	0.000877649	0.0172367	10	CPSF1, SNRPB (Sm-B), Clp1, SFRS2 (SC-35), ALY, Srp40, PABP2, SFRS9, MAZ, CSTF1
biological_process	regulation of acetyl-CoA biosynthetic process from pyruvate	18	0.000893605	0.0175056	6	PDP2, ODP2, PP2C, PDH E2 subunit N6-lipoyllysine, PDH beta, PDPR
biological_process	internal peptidyl-lysine acetylation	146	0.000896586	0.0175159	21	TFIID 30 kDa subunit, hSPT3, HCF1, PAF65A, NCOA1 (SRC1), DMAP1, PCGF2 (Mel-18), ATF/CREB, TAFs, BRPF3, MeCP2, TFIIIC90, BAT3, ELP3, Tcf(Lef), ADA3-like protein, SrCap, MGEA5 (GLCNACase), KIAA1267, ELP4, GCN5
biological_process	regulation of protein localization	704	0.000898657	0.0175159	70	HDAC8, G3BP2, Peroxiredoxin, Cezanne, RhoA, IL-1 beta, TIF1-beta, Bcl-XL, TMEM30A, TGF-beta 2, Sirtuin, Galpha(i)-specific peptide GPCRs, PDZK1, Galpha(i)-specific class A orphan/other GPCRs, TD-60, PP2A regulatory, TGF-beta, Serotonin receptor, TMBIM1, TAZ, KIAA0802, ERK5 (MAPK7), PDE2A, Galpha(i)-specific amine GPCRs, Sirtuin1, WNT5A, CDK5, TPR, BMP7, SNX3, CaBP1, Galpha(q)-specific peptide GPC…
biological_process	cell redox homeostasis	71	0.000901752	0.0175321	13	Peroxiredoxin, HIF-prolyl hydroxylase, EGLN2, Dnajc16, TXNDC5, Aif, KIAA1344, TXNDC11, PRDX4, GSHR, Txl, RP11217H11, ERP5
biological_process	establishment of localization	4528	0.000904664	0.0175446	356	FTS, CPSF1, BIN1 (Amphiphysin II), ATP6V1G1, G3BP2, Syntaxin 8, MCT8, TfR2, KGUA, SEC22C, SERP1, TMEM1, ABCA3, ABCA5, GIPC, CORO7, ATG4D, VAMP1, JWA, Ficolin, SLC38A7, hnRNP U, WNT4, TIMM50, C/EBP, RICH2, MFSD3, Bcl-XL, ZIP7 (SLC39A7), CNG-beta, Synaptotagmin IV, SLC25A37, TMEM30A, CLEC4F, Synaptotagmin, ATP6V0C, AMPK gamma subunit, SLC39A10, TGF-beta 2, C1orf89, LRP12, Rich1, APG16L1, SMURF, ORP…
biological_process	central nervous system development	1244	0.000922507	0.0177521	113	FBXO45, Corticoliberin, ATBF1, FZD8, En2, WNT4, RhoA, Sharpin, TGF-beta 2, GAS1, eIF2B3, EGR1, Sirtuin, NDUFS4, Galpha(i)-specific peptide GPCRs, Noggin, AML1/TRPS1 fusion protein, PP2A regulatory, JHDM1D, TEL/AML1B fusion protein, TGF-beta, FALZ, TCF7L1 (TCF3), Serotonin receptor, ARX, CDK5R2 (p39), CLN5, Clp1, Galpha(i)-specific amine GPCRs, WNT5A, CDK5, NCOA1 (SRC1), Galpha(q)-specific peptide…
biological_process	regulation of cellular component organization	2148	0.000923714	0.0177521	182	BIN1 (Amphiphysin II), COMMD5, HDAC8, Cereblon, ANAPC2, WFDC1, RNF6, Protocadherin LKC, WNT4, RhoA, IL-1 beta, ETV6/NTRK3 fusion protein, Bcl-XL, COCH, Synaptotagmin IV, GARNL4, TMEM30A, Collagen XIV, Synaptotagmin, RRP41, SHOX2, HCF1, TGF-beta 2, C1orf89, TRF2, SMURF, GAS1, Sirtuin, Tuberin, Galpha(i)-specific peptide GPCRs, PAN3, HTRA4, HIP55(Abp1), NELF, C1QL3, PDZK1, AML1/TRPS1 fusion protein…
biological_process	angiogenesis	396	0.00092763	0.0177521	44	Prolylcarboxypeptidase, TGF-beta 2, AAMP, Sirtuin, Galpha(i)-specific peptide GPCRs, TGF-beta, G-protein alpha-12 family, Galpha(i)-specific amine GPCRs, Sirtuin1, CRLR, Galpha(q)-specific peptide GPCRs, C1GALT1, PLC-delta 3, Connexin 40, Ephrin-A1, PI3K reg (p87-gamma), RBM15/MKL1 fusion protein, Ephrin-A, HAND2, PGAR, PDE, Thrombospondin 1, Semaphorin 4A, Reticulon 4, Tcf(Lef), ETS, SFRP2, HYPB…
biological_process	negative regulation of transforming growth factor beta receptor signaling pathway	89	0.000927973	0.0177521	15	MAN1, SMURF, Sirtuin, HTRA4, TGF-beta, Sirtuin1, PP2C, AML1/MDS1 fusion protein, WNT, TGF-beta receptor type II, Ski, SNX25, SMURF2, Phosphatase regulator (inhibitor), PMEPA1
biological_process	mesoderm morphogenesis	89	0.000927973	0.0177521	15	Noggin, TCF7L1 (TCF3), Activin beta A, BMP7, Huntingtin, TWSG1, Activin A, Exostosin-2, EPB41L5, Tcf(Lef), HYPB, WNT, BMP4, Exostosin complex, Activin
biological_process	regulation of cyclic nucleotide metabolic process	208	0.000929129	0.0177521	27	Corticoliberin, NPFF receptor 2, Chromogranin A, Galpha(i)-specific peptide GPCRs, Galpha(i)-specific class A orphan/other GPCRs, Serotonin receptor, ECE1, ERK5 (MAPK7), PDE2A, Galpha(i)-specific amine GPCRs, WNT5A, CRLR, HIF-prolyl hydroxylase, Galpha(q)-specific peptide GPCRs, Galpha(s)-specific amine GPCRs, Galpha(s)-specific peptide GPCRs, GPR161, TIMP2, PDE, MC5R, WNT, GBR1, Galpha(s)-specif…
biological_process	single-organism developmental process	6421	0.00093249	0.0177724	490	FBXO45, MGMT, BHLHB4, XAB2, Corticoliberin, BIN1 (Amphiphysin II), HECA, Ephrin-B1, Prolylcarboxypeptidase, SPAG6, TFIID 30 kDa subunit, ALPL, ANAPC2, ZFP36L2, Peroxiredoxin, SERP1, ZFR, ATBF1, RNF6, GAB2, FZD8, ITGB4, REV-ERBalpha, En2, MSRA, EGFL8, ZNF281, hnRNP U, PUR-alpha, PNMT, Alpha-2C-1 adrenergic receptor, FBXW4, NBEAL2, WNT4, RhoA, IL-1 beta, CrkL, C/EBP, Acid sphingomyelinase, CYP26B1,…
biological_process	hair follicle development	127	0.000955864	0.0181732	19	TGF-beta 2, AML1/TRPS1 fusion protein, TEL/AML1B fusion protein, TGF-beta, Activin beta A, AML1/ETO fusion protein, AML1/MDS1 fusion protein, Activin A, IBP5, EDAR, WNT, Ectodin, Histone deacetylase class I, VANGL2, XPD, IBP, Frizzled, Activin, AML1 (RUNX1)
biological_process	single-organism membrane organization	743	0.000979054	0.0185684	73	Syntaxin 8, SEC22C, SERP1, ATG4D, NEK9, VAMP1, WNT4, TIMM50, Bcl-XL, TMEM30A, Synaptotagmin, Galpha(i)-specific peptide GPCRs, KIAA0692, PDZK1, Galpha(i)-specific class A orphan/other GPCRs, FR-alpha, SYP, PP2A regulatory, SEC22A, Serotonin receptor, NUP43, Galpha(i)-specific amine GPCRs, ATPase VC, ICMT, CDK5, TPR, UVRAG, PLSCR3, Galpha(q)-specific peptide GPCRs, PLD6, Huntingtin, SGIP1, Gas6, R…
biological_process	axis elongation	39	0.001001	0.0189382	9	TIF1-beta, TGF-beta, WNT5A, SPRY1, SFRP2, WNT, BMP4, VANGL2, RDH10
biological_process	organ morphogenesis	1132	0.00100532	0.0189735	104	BHLHB4, ALPL, SERP1, WNT4, CrkL, CYP26B1, INSIG2, Lunatic fringe, SHOX2, TGF-beta 2, PHOSPHO1, Maspin, GAS1, Fringe, Galpha(i)-specific peptide GPCRs, Noggin, AML1/TRPS1 fusion protein, PP2A regulatory, TEL/AML1B fusion protein, TGF-beta, HOXB5, Serotonin receptor, Fjx1, WNT5A, Activin beta A, HIF-prolyl hydroxylase, BMP7, Galpha(q)-specific peptide GPCRs, PCGF2 (Mel-18), Nkx5-1, ATF/CREB, HOXD3,…
biological_process	developmental process	6470	0.00101642	0.0191365	493	FBXO45, MGMT, BHLHB4, XAB2, Corticoliberin, BIN1 (Amphiphysin II), HECA, Ephrin-B1, Prolylcarboxypeptidase, SPAG6, TFIID 30 kDa subunit, ALPL, ANAPC2, ZFP36L2, Peroxiredoxin, SERP1, ZFR, ATBF1, RNF6, GAB2, FZD8, ITGB4, REV-ERBalpha, En2, MSRA, EGFL8, ZNF281, hnRNP U, PUR-alpha, PNMT, Alpha-2C-1 adrenergic receptor, FBXW4, NBEAL2, WNT4, RhoA, IL-1 beta, CrkL, C/EBP, Acid sphingomyelinase, CYP26B1,…
biological_process	cellular localization	2434	0.00102041	0.0191649	203	FTS, CPSF1, G3BP2, Syntaxin 8, SEC22C, GIPC, CORO7, ATG4D, VAMP1, WNT4, TIMM50, KLHL21, RICH2, Bcl-XL, CNG-beta, Synaptotagmin IV, SLC25A37, TMEM30A, Synaptotagmin, AMPK gamma subunit, TGF-beta 2, C1orf89, TRF2, Rich1, SMURF, ORP-family, DGAT1, CNGB1, Tuberin, VIP36L, BMAL1, GCKR, MON2, Galpha(i)-specific peptide GPCRs, PNUTS, PAN3, PDZK1, AML1/TRPS1 fusion protein, TRN-SR2, FR-alpha, TD-60, SYP,…
biological_process	hair cycle process	128	0.0010524	0.0196546	19	TGF-beta 2, AML1/TRPS1 fusion protein, TEL/AML1B fusion protein, TGF-beta, Activin beta A, AML1/ETO fusion protein, AML1/MDS1 fusion protein, Activin A, IBP5, EDAR, WNT, Ectodin, Histone deacetylase class I, VANGL2, XPD, IBP, Frizzled, Activin, AML1 (RUNX1)
biological_process	molting cycle process	128	0.0010524	0.0196546	19	TGF-beta 2, AML1/TRPS1 fusion protein, TEL/AML1B fusion protein, TGF-beta, Activin beta A, AML1/ETO fusion protein, AML1/MDS1 fusion protein, Activin A, IBP5, EDAR, WNT, Ectodin, Histone deacetylase class I, VANGL2, XPD, IBP, Frizzled, Activin, AML1 (RUNX1)
biological_process	regulation of signaling	3374	0.00105411	0.0196546	272	IRAK2, Corticoliberin, G3BP2, Prolylcarboxypeptidase, ANAPC2, Peroxiredoxin, SERP1, RNF6, GAB2, GIPC, FZD8, Cezanne, REV-ERBalpha, JWA, NENF, Alpha-2C-1 adrenergic receptor, WNT4, RhoA, IL-1 beta, CrkL, Acid sphingomyelinase, CYP26B1, RICH2, ETV6/NTRK3 fusion protein, NPFF receptor 2, MAN1, Bcl-XL, Sharpin, Lunatic fringe, CNG-beta, GARNL4, Synaptotagmin, ATP6V0C, SH3RF, SHOX2, TGF-beta 2, Rich1,…
biological_process	regulation of cell morphogenesis	492	0.00106526	0.0198148	52	ANAPC2, RNF6, RhoA, ETV6/NTRK3 fusion protein, COCH, SHOX2, TGF-beta 2, SMURF, NELF, IP3KA, TD-60, TGF-beta, PDZD8, TAZ, G-protein alpha-12 family, ELL3, p120GAP, ATPase VC, WNT5A, CDK5, Galpha(q)-specific peptide GPCRs, CEP4, PP2A catalytic, Ephrin-A1, AATK, Ephrin-A, PP2A cat (alpha), Hepsin, FGD5, HEXB, GC1QBP, DAB2, WTIP, Semaphorin 4A, nAChR beta-2, Reticulon 4, PALMD, Vimentin, Integrin, EP…
biological_process	myeloid cell differentiation	308	0.00106956	0.019847	36	Peroxiredoxin, GAB2, NBEAL2, C/EBP, PRDX3, AML1/TRPS1 fusion protein, TEL/AML1B fusion protein, TGF-beta, PDE2A, Activin beta A, Galpha(q)-specific peptide GPCRs, ATF/CREB, PP2C, AML1/ETO fusion protein, AML1/MDS1 fusion protein, Ephrin-A, Activin A, DAB2, PPA5, NUP98/HHEX fusion protein, PDE, p57, GATA-2, Integrin, Tcf(Lef), SLC25A38, SEC15L, TGF-beta receptor type II, BMP4, ZFPM1 (FOG), Gab, XP…
biological_process	cardiac epithelial to mesenchymal transition	25	0.00107566	0.0199126	7	TGF-beta 2, TGF-beta, Ephrin-A1, Ephrin-A, Reticulon 4, WNT, ADAM15
biological_process	response to follicle-stimulating hormone	32	0.0010848	0.0199387	8	EGR1, Activin beta A, PP2A catalytic, PP2A cat (alpha), Activin A, ASNS, Activin, CYP11A1
biological_process	negative regulation of glial cell differentiation	32	0.0010848	0.0199387	8	ETV6/NTRK3 fusion protein, Noggin, Galpha(i)-specific amine GPCRs, Galpha(q)-specific peptide GPCRs, ATF/CREB, BMP4, N-Myc, ATF-5
biological_process	C-terminal protein lipidation	32	0.0010848	0.0199387	8	ATG4D, PIGS, PIGO, PIGQ, PIGH, APG12, PIGT, GPAA1
biological_process	organic substance catabolic process	2372	0.00113483	0.0208088	198	FBXO45, ATP6V1G1, Cereblon, ANAPC2, ZFP36L2, KGUA, LONRF1, RNF6, ABCA3, PSMB5, ABCA5, REV-ERBalpha, ENDOGL1, FBXW4, RhoA, Acid sphingomyelinase, CYP26B1, Cyclin H, PSMB9, H protein N6-lipoyllysine, ATP6V0C, RRP41, CYP1A2, PTPA, SMURF, PRSS16, Sirtuin, BMAL1, DDX56, Fbxl19, FBXL14, PAN3, DDX30, RNF5, UNG2, PP2A regulatory, NEIL2, DDB1, TGF-beta, FALZ, CLN2 (Tripeptidyl-peptidase I), DDX18, GALT, G…
biological_process	positive regulation of signal transduction	1368	0.00115038	0.0210441	122	IRAK2, Peroxiredoxin, GAB2, GIPC, FZD8, JWA, NENF, Alpha-2C-1 adrenergic receptor, WNT4, RhoA, IL-1 beta, CrkL, ETV6/NTRK3 fusion protein, Bcl-XL, Sharpin, Lunatic fringe, ATP6V0C, SHOX2, TGF-beta 2, GAS1, ORP-family, IRS-4, Fringe, MIER1, Sirtuin, BMAL1, Chromogranin A, Galpha(i)-specific peptide GPCRs, HIP55(Abp1), SUR-8, AML1/TRPS1 fusion protein, Hemopexin, Galpha(i)-specific class A orphan/o…
biological_process	sulfur compound metabolic process	412	0.00116165	0.0211665	45	MSRA, PNMT, DGAT1, PIMT, ELOVL7, CHST7, KAR, B4GT2, CHST2, ICMT, SULF2, MVD, ODP2, GSTT2, KEAP1, CHST6, SMVT, 2-OST, HEXB, SERA, UGTREL7, Exostosin-1, PDH E2 subunit N6-lipoyllysine, NFS1, Exostosin-2, XYLT2, CTH, IMPAD1, Carbohydrate sulfotransferases, GSHR, EXTL3, SIAT4B, PNKD, ACOT4, Exostosin complex, PDH beta, GNMT, MGC3207, BAAT, SLC35B2, Chst14, B3GT6, Perlecan, eIF2B4, SLC25A1
biological_process	catabolic process	2643	0.00116254	0.0211665	218	FBXO45, ATP6V1G1, Cereblon, ANAPC2, ZFP36L2, KGUA, LONRF1, Peroxiredoxin, RNF6, ABCA3, PSMB5, ABCA5, ITGB4, ATG4D, REV-ERBalpha, ENDOGL1, FBXW4, RhoA, Acid sphingomyelinase, CYP26B1, Cyclin H, Prolidase, PSMB9, H protein N6-lipoyllysine, Collagen XIV, ATP6V0C, PRDX3, RRP41, CYP1A2, PTPA, APG16L1, SMURF, PRSS16, Sirtuin, BMAL1, DDX56, Fbxl19, FBXL14, GCPIII, PAN3, DDX30, RNF5, UNG2, PP2A regulator…
biological_process	olfactory bulb interneuron development	13	0.0011735	0.0212162	5	ARX, WNT5A, ATF/CREB, WNT, ATF-5
biological_process	positive regulation of protein kinase C signaling	13	0.0011735	0.0212162	5	WNT5A, Galpha(s)-specific peptide GPCRs, WNT, Galpha(q)-specific amine GPCRs, Alpha-1A adrenergic receptor
biological_process	regulation of the force of heart contraction by chemical signal	13	0.0011735	0.0212162	5	Galpha(i)-specific amine GPCRs, Galpha(s)-specific amine GPCRs, Galpha(q)-specific amine GPCRs, Alpha-1A adrenergic receptor, eNOS
biological_process	pilomotor reflex	4	0.00119308	0.0212233	3	Hepsin, Galpha(q)-specific amine GPCRs, Alpha-1A adrenergic receptor
biological_process	deoxyribonucleoside catabolic process	4	0.00119308	0.0212233	3	DERA, DPYD, PNPH
biological_process	positive regulation of aldosterone metabolic process	4	0.00119308	0.0212233	3	WNT4, DAB2, WNT
biological_process	positive regulation of aldosterone biosynthetic process	4	0.00119308	0.0212233	3	WNT4, DAB2, WNT
biological_process	modulation by virus of host gene expression	4	0.00119308	0.0212233	3	ETV6/NTRK3 fusion protein, PABP2, CPSF4
biological_process	glycine decarboxylation via glycine cleavage system	4	0.00119308	0.0212233	3	H protein N6-lipoyllysine, H protein N6-dihydrolipoyllysine, GCSH
biological_process	regulation of aldosterone biosynthetic process	8	0.00119583	0.0212233	4	WNT4, DAB2, DKK3, WNT
biological_process	positive regulation of the force of heart contraction by epinephrine-norepinephrine	8	0.00119583	0.0212233	4	Galpha(i)-specific amine GPCRs, Galpha(s)-specific amine GPCRs, Galpha(q)-specific amine GPCRs, Alpha-1A adrenergic receptor
biological_process	cellular nitrogen compound biosynthetic process	3423	0.00120639	0.0213616	275	SPEB, CPSF1, BHLHB4, XAB2, HDAC8, TFIID 30 kDa subunit, KGUA, ATBF1, REV-ERBalpha, NS4ATP2, PMF1, ZNF281, PUR-alpha, C/EBP, Cyclin H, ETV6/NTRK3 fusion protein, TIF1-beta, CAR, MafK, hSPT3, CCDC95, AMPK gamma subunit, HCF1, IKBZ, APG16L1, SMURF, ZNF513, MIER1, EGR1, ZNF214, Sirtuin, DMRT2, BMAL1, Zbtb46, Galpha(i)-specific peptide GPCRs, MMACHC, PNUTS, AML1/TRPS1 fusion protein, Galpha(i)-specifi…
biological_process	regulation of cellular ketone metabolic process	277	0.00122749	0.0213673	33	PSMB5, PDP2, REV-ERBalpha, WNT4, INSIG2, PSMB9, AMPK gamma subunit, Sirtuin, ChREBP, LONP2, Sirtuin1, PSMB7, Galpha(q)-specific peptide GPCRs, ODP2, PP2C, UGT1A1, ACADVL, eIF2AK3, Hepsin, PSMC4, DAB2, PDH E2 subunit N6-lipoyllysine, DKK3, Tcf(Lef), WNT, PSMD10 (Gankyrin), PDH beta, GNMT, PDPR, UGT, PSMD4, GCN5, MLDP
biological_process	regulation of cysteine-type endopeptidase activity involved in apoptotic process	266	0.00122876	0.0213673	32	MGMT, Peroxiredoxin, JWA, RhoA, Bcl-XL, PRDX3, SH3RF, Sirtuin, Galpha(i)-specific class A orphan/other GPCRs, Sirtuin1, HIF-prolyl hydroxylase, Bcl-10, Galpha(q)-specific peptide GPCRs, Gas6, PP2C, PP2A catalytic, RBM15/MKL1 fusion protein, Aif, TL1A(TNFSF15), DNAJA3 (TID1), D53, PP2A cat (alpha), eIF2AK3, Thrombospondin 1, IGBP1, Tcf(Lef), SFRP2, WNT, RAIDD, MAP2K5 (MEK5), HERP, CARD8
biological_process	N-acetylglucosamine metabolic process	19	0.00123139	0.0213673	6	CHST7, CHST2, CHST6, HEXB, Carbohydrate sulfotransferases, MGEA5 (GLCNACase)
biological_process	anterior/posterior axis specification, embryo	19	0.00123139	0.0213673	6	TCF7L1 (TCF3), WNT5A, PLD6, Tcf(Lef), WNT, Frizzled
biological_process	tripartite regional subdivision	19	0.00123139	0.0213673	6	TCF7L1 (TCF3), WNT5A, PLD6, Tcf(Lef), WNT, Frizzled
biological_process	blastoderm segmentation	19	0.00123139	0.0213673	6	TCF7L1 (TCF3), WNT5A, PLD6, Tcf(Lef), WNT, Frizzled
biological_process	establishment of planar polarity	19	0.00123139	0.0213673	6	WNT5A, SAP102, WNT, DCHS1, VANGL2, Frizzled
biological_process	regulation of acyl-CoA biosynthetic process	19	0.00123139	0.0213673	6	PDP2, ODP2, PP2C, PDH E2 subunit N6-lipoyllysine, PDH beta, PDPR
biological_process	negative regulation of cell proliferation	861	0.00123156	0.0213673	82	Peroxiredoxin, WFDC1, IL-1 beta, C/EBP, IFI17, TGF-beta 2, GAS1, Sirtuin, Tuberin, Galpha(i)-specific peptide GPCRs, Noggin, Galpha(i)-specific class A orphan/other GPCRs, IP-30, EBP50, PP2A regulatory, TGF-beta, Galpha(i)-specific amine GPCRs, WNT5A, Activin beta A, AFX1, CGRRF1, BMP7, BAP1, Galpha(q)-specific peptide GPCRs, RERG, PP2C, WDR6, DLG5(P-dlg), NUP62, TAFs, PPAP2, DNAJA3 (TID1), CGR11…
biological_process	positive regulation of biosynthetic process	1975	0.00123676	0.0214094	168	BHLHB4, Corticoliberin, Peroxiredoxin, SERP1, RNF6, FZD8, REV-ERBalpha, En2, ZNF281, WNT4, RhoA, IL-1 beta, C/EBP, Cyclin H, ETV6/NTRK3 fusion protein, INSIG2, TIF1-beta, CAR, hSPT3, SHOX2, HCF1, TGF-beta 2, SG2NA, EGR1, Sirtuin, BMAL1, Galpha(i)-specific peptide GPCRs, Noggin, AML1/TRPS1 fusion protein, CPEB3, Galpha(i)-specific class A orphan/other GPCRs, PP2A regulatory, JHDM1D, ChREBP, TEL/AM…
biological_process	activation of MAPK activity	191	0.0012515	0.0216163	25	IRAK2, Peroxiredoxin, Alpha-2C-1 adrenergic receptor, IL-1 beta, ETV6/NTRK3 fusion protein, Galpha(i)-specific peptide GPCRs, HIP55(Abp1), TGF-beta, IRAK1/2, Galpha(i)-specific amine GPCRs, WNT5A, Bcl-10, Galpha(q)-specific peptide GPCRs, PP2C, c-Mos, Ephrin-A1, Ephrin-A, DAB2, PDE, Thrombospondin 1, MADD, WNT, Gab, IRAK1, MAP2K5 (MEK5)
biological_process	endoderm development	92	0.00131608	0.0226514	15	MKP-2, Noggin, TGF-beta, FALZ, Activin beta A, CTR9, Activin A, DAB2, Exostosin-1, NUP98/HHEX fusion protein, EPB41L5, WNT, Histone deacetylase class I, Exostosin complex, Activin
biological_process	positive regulation of cellular biosynthetic process	1938	0.00131728	0.0226514	165	BHLHB4, Corticoliberin, SERP1, RNF6, FZD8, REV-ERBalpha, En2, ZNF281, WNT4, RhoA, IL-1 beta, C/EBP, Cyclin H, ETV6/NTRK3 fusion protein, INSIG2, TIF1-beta, CAR, hSPT3, SHOX2, HCF1, SG2NA, EGR1, Sirtuin, BMAL1, Galpha(i)-specific peptide GPCRs, Noggin, AML1/TRPS1 fusion protein, CPEB3, Galpha(i)-specific class A orphan/other GPCRs, PP2A regulatory, JHDM1D, ChREBP, TEL/AML1B fusion protein, TRAP25,…
biological_process	aromatic compound biosynthetic process	3361	0.00135454	0.0232405	270	CPSF1, BHLHB4, XAB2, HDAC8, TFIID 30 kDa subunit, KGUA, ATBF1, REV-ERBalpha, NS4ATP2, PMF1, ZNF281, PUR-alpha, PNMT, C/EBP, Cyclin H, ETV6/NTRK3 fusion protein, TIF1-beta, CAR, MafK, hSPT3, CCDC95, AMPK gamma subunit, HCF1, TGF-beta 2, IKBZ, APG16L1, SMURF, ZNF513, MIER1, EGR1, ZNF214, Sirtuin, DMRT2, BMAL1, Zbtb46, Galpha(i)-specific peptide GPCRs, MMACHC, PNUTS, AML1/TRPS1 fusion protein, Galph…
biological_process	regulation of hydrolase activity	1518	0.00137322	0.0235087	133	MGMT, BIN1 (Amphiphysin II), Peroxiredoxin, WFDC1, SERP1, GIPC, JWA, WNT4, RhoA, RICH2, SH3BP1, ETV6/NTRK3 fusion protein, Bcl-XL, GARNL4, PRDX3, SH3RF, TGF-beta 2, PTPA, Rich1, COL28A1, Maspin, eIF2B3, Sirtuin, Tuberin, MON2, Galpha(i)-specific peptide GPCRs, Galpha(i)-specific class A orphan/other GPCRs, SPINT3, TD-60, RGL3, PP2A regulatory, TGF-beta, TBC1D17, CLN2 (Tripeptidyl-peptidase I), Se…
biological_process	skeletal system morphogenesis	279	0.00138509	0.0235778	33	ALPL, CYP26B1, INSIG2, SHOX2, TGF-beta 2, PHOSPHO1, GAS1, Noggin, TGF-beta, HOXB5, BMP7, PCGF2 (Mel-18), HOXD3, HOXA2, HOXD9, DLX5, PPA5, Thrombospondin 1, IMPAD1, SFRP2, HYPB, RYK, WNT, MEGF8, Asxl2, TGF-beta receptor type II, BMP4, Tubby, Ski, HOXC9, N-Myc, Perlecan, RDH10
biological_process	cellular response to follicle-stimulating hormone stimulus	26	0.00138639	0.0235778	7	EGR1, Activin beta A, PP2A catalytic, PP2A cat (alpha), Activin A, Activin, CYP11A1
biological_process	ectoderm development	26	0.00138639	0.0235778	7	SMURF, ERF, cKrox, Miz-1, EPB41L5, VPS52, WNT
biological_process	heterocycle biosynthetic process	3349	0.00139571	0.0236842	269	CPSF1, BHLHB4, XAB2, HDAC8, TFIID 30 kDa subunit, KGUA, ATBF1, REV-ERBalpha, NS4ATP2, PMF1, ZNF281, PUR-alpha, C/EBP, Cyclin H, ETV6/NTRK3 fusion protein, TIF1-beta, CAR, MafK, hSPT3, CCDC95, AMPK gamma subunit, HCF1, IKBZ, APG16L1, SMURF, ZNF513, MIER1, EGR1, ZNF214, Sirtuin, DMRT2, BMAL1, Zbtb46, Galpha(i)-specific peptide GPCRs, MMACHC, PNUTS, AML1/TRPS1 fusion protein, Galpha(i)-specific clas…
biological_process	regulation of erythrocyte differentiation	57	0.00140526	0.0237501	11	Activin beta A, MafB, Activin A, GATA-2, ETS, ETS1, ZFPM1 (FOG), KLF13, FOXO3A, Activin, ETV6/LYN fusion protein
biological_process	modification-dependent protein catabolic process	451	0.00140573	0.0237501	48	FBXO45, Cereblon, ANAPC2, RNF6, PSMB5, FBXW4, PSMB9, SMURF, Sirtuin, BMAL1, Fbxl19, FBXL14, RNF5, PP2A regulatory, DDB1, Sirtuin1, USP10, PSMB7, BAP1, PP2A catalytic, SAE2, EDEM, ZNRF1, KIAA0317, YOD1, ZMPSTE24, ZNRF3, PSMC4, BAT3, TSG101, USP21, WNT, HARI, FBXL12, PSMD10 (Gankyrin), Derlin1, HUWE1, SMURF2, USP48, Itch, HECTD3, FBXO21, AMFR, HERP, USP5, UBC6, UBAP1, PSMD4
biological_process	regulation of cell cycle process	631	0.00143486	0.0241893	63	BIN1 (Amphiphysin II), HDAC8, ANAPC2, PSMB5, GIPC, PUR-alpha, WNT4, RhoA, IL-1 beta, KLHL21, PSMB9, Bcl-XL, TRF2, Sirtuin, Galpha(i)-specific peptide GPCRs, Galpha(i)-specific class A orphan/other GPCRs, PRCC, TD-60, PP2A regulatory, ChREBP, DDB1, TGF-beta, XPB, Galpha(i)-specific amine GPCRs, KIF3B, WNT5A, DAGK, CDK5, AFX1, TPR, Wee1B, SCP1, BMP7, PSMB7, Galpha(q)-specific peptide GPCRs, Azi1, A…
biological_process	reproductive system development	619	0.00144326	0.0242781	62	Peroxiredoxin, FZD8, WNT4, C/EBP, TIF1-beta, Bcl-XL, Lunatic fringe, IL11RA, PRDX3, Maspin, Fringe, Sirtuin, DMRT2, Noggin, FALZ, ERF, ADRM1, Sirtuin1, WNT5A, Activin beta A, HIF-prolyl hydroxylase, NCOA1 (SRC1), PLC-delta 3, PP2C, TAFs, RBM15/MKL1 fusion protein, Galpha(s)-specific peptide GPCRs, PRDX4, Activin A, LHX8, p57, DAX1, GATA-2, Vimentin, Tcf(Lef), C/EBPbeta, SFRP2, HYPB, WNT, BMP4, ML…
biological_process	regulation of stress-activated MAPK cascade	225	0.00144966	0.0243328	28	Peroxiredoxin, FZD8, JWA, IL-1 beta, SH3RF, TGF-beta 2, Galpha(i)-specific peptide GPCRs, HIP55(Abp1), TGF-beta, MID1, IRAK1/2, WNT5A, AFX1, Bcl-10, Galpha(q)-specific peptide GPCRs, AML1/MDS1 fusion protein, D53, DAB2, IGBP1, SFRP2, WNT, Histone deacetylase class I, VANGL2, Gab, Itch, IRAK1, Frizzled, DACT1
biological_process	multicellular organismal development	5771	0.00146102	0.0244441	442	FBXO45, MGMT, BHLHB4, XAB2, Corticoliberin, BIN1 (Amphiphysin II), HECA, Ephrin-B1, Prolylcarboxypeptidase, TFIID 30 kDa subunit, ALPL, ANAPC2, ZFP36L2, Peroxiredoxin, SERP1, ZFR, ATBF1, RNF6, GAB2, FZD8, ITGB4, En2, EGFL8, ZNF281, PUR-alpha, PNMT, Alpha-2C-1 adrenergic receptor, FBXW4, NBEAL2, WNT4, RhoA, IL-1 beta, CrkL, C/EBP, Acid sphingomyelinase, CYP26B1, IFI17, ETV6/NTRK3 fusion protein, I…
biological_process	circadian sleep/wake cycle process	41	0.00146369	0.0244441	9	Corticoliberin, Galpha(i)-specific peptide GPCRs, Serotonin receptor, Galpha(i)-specific amine GPCRs, Galpha(q)-specific peptide GPCRs, Galpha(s)-specific amine GPCRs, Galpha(s)-specific peptide GPCRs, nAChR beta-2, nAChR beta
biological_process	olfactory bulb development	49	0.00146926	0.0244441	10	ARX, WNT5A, ATF/CREB, Ephrin-A, Exostosin-1, WNT, Ski, Exostosin complex, ATF-5, CEP-68
biological_process	ncRNA processing	280	0.00147028	0.0244441	33	UTP23, FLJ12525, RRP41, NOL9, Sirtuin, DDX56, RRP40, Clp1, Sirtuin1, PM/SCL-100, NSUN4, 2310079F23Rik, FLJ31818, TRUB1, WDSOF1, NPWBP, QTRT1, NEP1, CTU2, MTR3, PRPK, RP1-112K5.2, RRP46, GRSF1, TARBP2, NNP-1, INTS4, LCMT2, PAPD5, TRNT1, QTRTD1, U3-55k, NOL11
biological_process	DNA-templated transcription, elongation	112	0.00147208	0.0244441	17	TFIID 30 kDa subunit, Cyclin H, POLR3E, XPB, ELL3, ADRM1, TFIIE, alpha subunit, POLR3H, TAFs, CTDP1, ELP3, HYPB, NELF-A, POLR3GL, XPD, TAFII70, ELP4
biological_process	negative regulation of protein import into nucleus	75	0.00152642	0.0252478	13	G3BP2, TAZ, ERK5 (MAPK7), BMP7, CaBP1, ATF/CREB, PP2C, PP2A catalytic, KEAP1, PP2A cat (alpha), NFKBIL2, PSMD10 (Gankyrin), Frizzled
biological_process	transmembrane receptor protein serine/threonine kinase signaling pathway	303	0.00152701	0.0252478	35	RhoA, TGF-beta 2, SMURF, EGR1, Noggin, AML1/TRPS1 fusion protein, TGF-beta, TGIF2, TAZ, IRAK1/2, Cingulin, Activin beta A, BMP7, ATF/CREB, PP2C, TWSG1, RBM14, Activin A, DLX5, Vimentin, Tcf(Lef), Wfikkn2, Chordin-like 1, WNT, MEGF8, TGF-beta receptor type II, BMP4, Histone deacetylase class I, Ski, SMURF2, IRAK1, Activin, Phosphatase regulator (inhibitor), PPM1L, PMEPA1
biological_process	RNA transport	173	0.00155902	0.0255745	23	CPSF1, G3BP2, NUP43, TPR, Huntingtin, SFRS2 (SC-35), NUP62, ALY, Srp40, PNPase(old-35), PABP2, Kinesin heavy chain, NUP98/HHEX fusion protein, NUP88, SFRS9, MVP, Zc3h3, ALKBH5, NUP98, MLN51, NUP98/HOXA9 fusion protein, NUP188, NXT2
biological_process	establishment of RNA localization	173	0.00155902	0.0255745	23	CPSF1, G3BP2, NUP43, TPR, Huntingtin, SFRS2 (SC-35), NUP62, ALY, Srp40, PNPase(old-35), PABP2, Kinesin heavy chain, NUP98/HHEX fusion protein, NUP88, SFRS9, MVP, Zc3h3, ALKBH5, NUP98, MLN51, NUP98/HOXA9 fusion protein, NUP188, NXT2
biological_process	nucleic acid transport	173	0.00155902	0.0255745	23	CPSF1, G3BP2, NUP43, TPR, Huntingtin, SFRS2 (SC-35), NUP62, ALY, Srp40, PNPase(old-35), PABP2, Kinesin heavy chain, NUP98/HHEX fusion protein, NUP88, SFRS9, MVP, Zc3h3, ALKBH5, NUP98, MLN51, NUP98/HOXA9 fusion protein, NUP188, NXT2
biological_process	regulation of cysteine-type endopeptidase activity	281	0.00155999	0.0255745	33	MGMT, Peroxiredoxin, JWA, RhoA, Bcl-XL, PRDX3, SH3RF, Sirtuin, Galpha(i)-specific class A orphan/other GPCRs, Sirtuin1, HIF-prolyl hydroxylase, Bcl-10, Galpha(q)-specific peptide GPCRs, Huntingtin, Gas6, PP2C, PP2A catalytic, RBM15/MKL1 fusion protein, Aif, TL1A(TNFSF15), DNAJA3 (TID1), D53, PP2A cat (alpha), eIF2AK3, Thrombospondin 1, IGBP1, Tcf(Lef), SFRP2, WNT, RAIDD, MAP2K5 (MEK5), HERP, CARD8
biological_process	response to estradiol	237	0.00156533	0.0256079	29	WFDC1, WNT4, IL-1 beta, TGF-beta 2, CYP1A2, SG2NA, Galpha(i)-specific peptide GPCRs, Galpha(i)-specific class A orphan/other GPCRs, TGF-beta, Serotonin receptor, IBP2, Galpha(i)-specific amine GPCRs, WNT5A, TXNIP (VDUP1), BMP7, NCOA1 (SRC1), Galpha(q)-specific peptide GPCRs, Galpha(s)-specific amine GPCRs, K(+) channel, subfamily J, DCUP, Vimentin, ETS, ETS1, WNT, BMP4, ERK7 (MAPK15), IBP, HTR6, …
biological_process	regulation of apoptotic signaling pathway	489	0.00157704	0.025733	51	Peroxiredoxin, WNT4, IL-1 beta, Bcl-XL, SH3RF, TGF-beta 2, GAS1, Sirtuin, Galpha(i)-specific peptide GPCRs, Noggin, AML1/TRPS1 fusion protein, Galpha(i)-specific class A orphan/other GPCRs, EBP50, TGF-beta, TMBIM1, ELL3, ERK5 (MAPK7), Sirtuin1, Activin beta A, Bcl-10, Galpha(q)-specific peptide GPCRs, Huntingtin, PCGF2 (Mel-18), C2orf18, TAFs, RBM15/MKL1 fusion protein, NME5, Mrg2, D53, eIF2AK3, …
biological_process	regulation of signal transduction	2986	0.00157972	0.025733	242	IRAK2, Corticoliberin, G3BP2, Prolylcarboxypeptidase, Peroxiredoxin, RNF6, GAB2, GIPC, FZD8, Cezanne, REV-ERBalpha, JWA, NENF, Alpha-2C-1 adrenergic receptor, WNT4, RhoA, IL-1 beta, CrkL, Acid sphingomyelinase, CYP26B1, RICH2, ETV6/NTRK3 fusion protein, NPFF receptor 2, MAN1, Bcl-XL, Sharpin, Lunatic fringe, CNG-beta, GARNL4, ATP6V0C, SH3RF, SHOX2, TGF-beta 2, Rich1, SMURF, GAS1, ORP-family, CNGB…
biological_process	chromatin modification	585	0.00158296	0.025733	59	HDAC8, TFIID 30 kDa subunit, C/EBP, hSPT3, HCF1, TRF2, Sirtuin, PAF65A, JHDM1D, DDB1, BAF57, FALZ, Sirtuin1, NCOA1 (SRC1), BAP1, BHC80, DMAP1, PCGF2 (Mel-18), ATF/CREB, PP2C, PP5, SETDB1, BAZ1A, TAFs, CTR9, SET1A, BRPF3, SETMAR, MeCP2, p66beta, CXXC1, RBM14, TFIIIC90, BRCC36, EMSY, RBBP5, CTCF, BAT3, PRR6, ELP3, Tcf(Lef), HYPB, USP21, ASH2L, ADA3-like protein, SrCap, Histone deacetylase class I, …
biological_process	regulation of cellular biosynthetic process	4691	0.00159233	0.0258311	365	IRAK2, BHLHB4, Corticoliberin, HDAC8, TFIID 30 kDa subunit, ZFP36L2, Peroxiredoxin, SERP1, ATBF1, RNF6, FZD8, PDP2, Cezanne, REV-ERBalpha, En2, NS4ATP2, PMF1, ZNF281, PUR-alpha, WNT4, RhoA, IL-1 beta, BACE2, ADAM33, C/EBP, Cyclin H, ETV6/NTRK3 fusion protein, INSIG2, TIF1-beta, NPFF receptor 2, CAR, MafK, hSPT3, CCDC95, PRDX3, SHOX2, AMPK gamma subunit, HCF1, TRF2, IKBZ, SMURF, ZNF513, SOLH, SG2N…
biological_process	rRNA metabolic process	163	0.00160346	0.0259573	22	UTP23, FLJ12525, RRP41, NOL9, Sirtuin, DDX56, RRP40, DIS3L, Sirtuin1, PM/SCL-100, NSUN4, FLJ31818, WDSOF1, NPWBP, NEP1, MTR3, RP1-112K5.2, RRP46, NNP-1, PAPD5, U3-55k, NOL11
biological_process	negative regulation of purine nucleotide metabolic process	58	0.00162938	0.0262669	11	Galpha(i)-specific peptide GPCRs, ChREBP, Serotonin receptor, ERK5 (MAPK7), PDE2A, Galpha(i)-specific amine GPCRs, HIF-prolyl hydroxylase, Galpha(q)-specific peptide GPCRs, PDE, GBR1, EGLN1
biological_process	negative regulation of I-kappaB kinase/NF-kappaB signaling	58	0.00162938	0.0262669	11	G3BP2, Cezanne, RhoA, Sirtuin, Sirtuin1, PP2C, DNAJA3 (TID1), TRIM59, PSMD10 (Gankyrin), Histone deacetylase class I, CARD8
biological_process	rRNA processing	153	0.00163861	0.0263495	21	UTP23, FLJ12525, RRP41, NOL9, Sirtuin, DDX56, RRP40, Sirtuin1, PM/SCL-100, NSUN4, FLJ31818, WDSOF1, NPWBP, NEP1, MTR3, RP1-112K5.2, RRP46, NNP-1, PAPD5, U3-55k, NOL11
biological_process	regulation of circadian sleep/wake cycle	34	0.0016585	0.0263495	8	Corticoliberin, Galpha(i)-specific peptide GPCRs, Serotonin receptor, Galpha(i)-specific amine GPCRs, Galpha(q)-specific peptide GPCRs, Galpha(s)-specific amine GPCRs, nAChR beta-2, nAChR beta
biological_process	regulation of circadian sleep/wake cycle, sleep	34	0.0016585	0.0263495	8	Corticoliberin, Galpha(i)-specific peptide GPCRs, Serotonin receptor, Galpha(i)-specific amine GPCRs, Galpha(q)-specific peptide GPCRs, Galpha(s)-specific amine GPCRs, nAChR beta-2, nAChR beta
biological_process	regulation of hair follicle development	20	0.00165872	0.0263495	6	TGF-beta 2, TGF-beta, Activin beta A, Activin A, WNT, Activin
biological_process	regulation of glomerulus development	20	0.00165872	0.0263495	6	EGR1, Galpha(i)-specific peptide GPCRs, Noggin, BMP7, Galpha(q)-specific peptide GPCRs, BMP4
biological_process	polysaccharide metabolic process	123	0.0016589	0.0263495	18	REV-ERBalpha, AMPK gamma subunit, CHST7, Galpha(i)-specific amine GPCRs, AMPK gamma3, PHK beta, Galpha(s)-specific amine GPCRs, 2-OST, Exostosin-1, Exostosin-2, PRPK, Tcf(Lef), Carbohydrate sulfotransferases, Exostosin complex, GNMT, Phosphatase regulator (inhibitor), p23 co-chaperone, CMAS
biological_process	multicellular organism growth	123	0.0016589	0.0263495	18	TFIID 30 kDa subunit, PEG3, ICMT, ATF/CREB, NKCC1, TAFs, SLITRK1, iASPP, NUP98/HHEX fusion protein, PDE, p57, Tcf(Lef), HEG1, NDUFS6, XPD, ATF-5, CCM2, GCN5
biological_process	histone acetylation	143	0.00166174	0.0263495	20	TFIID 30 kDa subunit, hSPT3, HCF1, PAF65A, NCOA1 (SRC1), DMAP1, PCGF2 (Mel-18), ATF/CREB, TAFs, BRPF3, MeCP2, TFIIIC90, ELP3, Tcf(Lef), ADA3-like protein, SrCap, MGEA5 (GLCNACase), KIAA1267, ELP4, GCN5
biological_process	regulation of synaptic plasticity	195	0.00167741	0.0265435	25	Corticoliberin, ANAPC2, GIPC, EGR1, NELF, CPEB3, IP3KA, SYP, Serotonin receptor, Galpha(i)-specific amine GPCRs, CDK5, CaBP1, RASGRF1, Huntingtin, Galpha(s)-specific amine GPCRs, MeCP2, GFAP, K(+) channel, subfamily J, Kir1.2, PLAT (TPA), SDFR1, SNAP-25, Galpha(q)-specific amine GPCRs, MUNC13, HTR6
biological_process	regulation of nervous system development	858	0.00168198	0.0265615	81	BIN1 (Amphiphysin II), ANAPC2, ATBF1, RNF6, Alpha-2C-1 adrenergic receptor, RhoA, IL-1 beta, ETV6/NTRK3 fusion protein, GARNL4, TMEM30A, SHOX2, SMURF, Sirtuin, BMAL1, Galpha(i)-specific peptide GPCRs, NELF, Noggin, CPEB3, Galpha(i)-specific class A orphan/other GPCRs, IP3KA, PP2A regulatory, TGF-beta, TGIF2, Serotonin receptor, ELL3, Galpha(i)-specific amine GPCRs, WNT5A, CDK5, SCP1, BMP7, NCOA1 …
biological_process	hemoglobin biosynthetic process	14	0.00172373	0.0271102	5	Activin beta A, SNX3, Activin A, Activin, ETV6/LYN fusion protein
biological_process	amyloid precursor protein catabolic process	14	0.00172373	0.0271102	5	Nicastrin, ABCG1, APH-1, TMP21, APH-1A
biological_process	cellular response to gonadotropin stimulus	42	0.00175211	0.0273343	9	EGR1, NELF, Activin beta A, PP2A catalytic, PP2A cat (alpha), Activin A, Activin, HSD17B3, CYP11A1
biological_process	heme metabolic process	42	0.00175211	0.0273343	9	Hemopexin, SNX3, CYP2A6, UGT1A1, CPOX, DCUP, SLC25A38, UGT, C1orf69
biological_process	negative regulation of developmental growth	42	0.00175211	0.0273343	9	RNF6, WNT5A, CDK5, Galpha(q)-specific peptide GPCRs, AATK, Reticulon 4, RYK, WNT, BMP4
biological_process	mitotic nuclear envelope disassembly	42	0.00175211	0.0273343	9	NEK9, NUP43, TPR, NUP62, NUP98/HHEX fusion protein, NUP88, NUP98, NUP98/HOXA9 fusion protein, NUP188
biological_process	positive regulation of neurotransmitter transport	27	0.00176297	0.0274484	7	Galpha(i)-specific class A orphan/other GPCRs, Serotonin receptor, Galpha(i)-specific amine GPCRs, Galpha(q)-specific peptide GPCRs, Nat8l, Galpha(q)-specific amine GPCRs, MUNC13
biological_process	signal transduction by phosphorylation	340	0.00179679	0.0278905	38	IRAK2, IL-1 beta, CrkL, TGF-beta 2, MKP-2, Galpha(i)-specific peptide GPCRs, HIP55(Abp1), PP2A regulatory, TGF-beta, Serotonin receptor, NUMA1, IRAK1/2, ERK5 (MAPK7), Galpha(i)-specific amine GPCRs, WNT5A, Nephrin, TPR, Bcl-10, Galpha(q)-specific peptide GPCRs, ATF/CREB, PP2C, c-Mos, CaSR, DAB2, KCNH2, WNT, TGF-beta receptor type II, Galpha(q)-specific amine GPCRs, Tyro3, Gab, ERK7 (MAPK15), IRAK…
biological_process	peptidyl-amino acid modification	810	0.00179858	0.0278905	77	TFIID 30 kDa subunit, Peroxiredoxin, ETV6/NTRK3 fusion protein, hSPT3, PRDX3, HCF1, PTPA, Sirtuin, PAF65A, PP2A regulatory, ERK5 (MAPK7), Sirtuin1, KIAA0152, B4GT2, CDK5, HIF-prolyl hydroxylase, EGLN2, Wee1B, NCOA1 (SRC1), DOLK, Galpha(q)-specific peptide GPCRs, DMAP1, PCGF2 (Mel-18), EDEM2, MVD, MSP receptor (RON), Gas6, ATF/CREB, AATK, SETDB1, FIH-1, TAFs, CTR9, SET1A, BRPF3, EDEM, MeCP2, OST48…
biological_process	glial cell development	124	0.00181998	0.028166	18	eIF2B3, Sirtuin, CDK5, Galpha(s)-specific amine GPCRs, FA2H, GFAP, K(+) channel, subfamily J, SERA, Kir1.2, Vimentin, Integrin, Tcf(Lef), Ski, XPD, ETV6/LYN fusion protein, Dystroglycan, eIF2B4, Clusterin
molecular_function	protein binding	10119	1.52855e-15	2.24021e-12	842	FBXO45, FTS, IRAK2, CPSF1, TTC19, BHLHB4, XAB2, Corticoliberin, BIN1 (Amphiphysin II), COMMD5, Ephrin-B1, HDAC8, ATP6V1G1, G3BP2, TTC17, Sts-1, Prp8, Prolylcarboxypeptidase, SPAG6, TFIID 30 kDa subunit, ALPL, Carom, Syntaxin 8, Cereblon, IHPK1, ANAPC2, KGUA, PDCD2, SEC22C, ZFR, ATBF1, RNF6, TMEM1, GAB2, PSMB5, GIPC, Tensin, NUCB2, Neuropeptide B, COMMD2, Protocadherin LKC, FZD8, CORO7, ZNF294, Ce…
molecular_function	binding	14632	2.14785e-15	2.24021e-12	1130	SPEB, FBXO45, UTP23, FTS, IRAK2, MGMT, CPSF1, TTC19, NPEPL1, BHLHB4, XAB2, Corticoliberin, BIN1 (Amphiphysin II), COMMD5, Ephrin-B1, HDAC8, CYP51A1, ATP6V1G1, ZNF598, G3BP2, TTC17, Sts-1, Prp8, Prolylcarboxypeptidase, SPAG6, TFIID 30 kDa subunit, ALPL, Carom, Syntaxin 8, RHBDL1, Cereblon, IHPK1, C1orf52, ANAPC2, ZFP36L2, KGUA, PDCD2, SEC22C, LONRF1, ZFR, ATBF1, RNF6, TMEM1, GAB2, ABCA3, PSMB5, AB…
molecular_function	catalytic activity	6164	2.83593e-10	1.97192e-07	533	SPEB, FTS, IRAK2, MGMT, NPEPL1, COQ5, HDAC8, CYP51A1, ATP6V1G1, Sts-1, FLJ10986, Prolylcarboxypeptidase, TFIID 30 kDa subunit, ALPL, RHBDL1, Cereblon, TfR2, IHPK1, ANAPC2, KGUA, LONRF1, RNF6, ABCA3, PSMB5, ABCA5, PDP2, ENDOD1, ZNF294, Cezanne, ATG4D, NEK9, MSRA, ENDOGL1, RNF36, PPAPDC1B, PNMT, RhoA, TIMM50, FUS2, BACE2, KLHL21, ADAM33, Acid sphingomyelinase, CYP26B1, Cyclin H, Prolidase, TIF1-bet…
molecular_function	RNA binding	1692	2.55798e-06	0.00110328	166	UTP23, CPSF1, ZNF598, G3BP2, Prp8, C1orf52, ZFP36L2, ZFR, Tensin, WDR43, FLJ12525, hnRNP U, PUR-alpha, TIMM50, CrkL, TIF1-beta, PRPF38B, Collagen XIV, RRP41, TBRG4, NOL9, eIF2B3, DDX56, TBL2, PNUTS, CPEB3, MRPL4, DDX30, TD-60, SNRPB (Sm-B), RBM12B, BAF57, DDX18, TDRKH, ELL3, hnRNP A0, RRP40, KIAA0802, MEX3D, RP11 (PRP31), DIS3L, NSUN6, PM/SCL-100, eIF3S5, TPR, ARGBP2, USP10, NSUN4, CEP4, KIAA1429…
molecular_function	methyltransferase activity	217	2.6445e-06	0.00110328	35	MGMT, COQ5, PNMT, PIMT, NSUN6, ICMT, NSUN4, 2310079F23Rik, DMAP1, SETDB1, METTL3, FLJ31818, SET1A, ZNF298, SETMAR, CXXC1, PRMT10, GCSH, NEP1, RBBP5, ZCCHC4, FTSJD1, METTL12, HYPB, ASH2L, PRD10, SMYD5, MLL4, LCMT2, THUMPD3, GNMT, PDPR, NNMT, SETD4, C1orf69
molecular_function	transferase activity, transferring one-carbon groups	224	5.49867e-06	0.0019117	35	MGMT, COQ5, PNMT, PIMT, NSUN6, ICMT, NSUN4, 2310079F23Rik, DMAP1, SETDB1, METTL3, FLJ31818, SET1A, ZNF298, SETMAR, CXXC1, PRMT10, GCSH, NEP1, RBBP5, ZCCHC4, FTSJD1, METTL12, HYPB, ASH2L, PRD10, SMYD5, MLL4, LCMT2, THUMPD3, GNMT, PDPR, NNMT, SETD4, C1orf69
molecular_function	poly(A) RNA binding	1223	7.32302e-06	0.00218226	125	UTP23, CPSF1, ZNF598, G3BP2, Prp8, C1orf52, ZFP36L2, ZFR, Tensin, WDR43, FLJ12525, hnRNP U, PUR-alpha, CrkL, TIF1-beta, PRPF38B, Collagen XIV, TBRG4, DDX56, TBL2, PNUTS, CPEB3, MRPL4, DDX30, TD-60, SNRPB (Sm-B), RBM12B, DDX18, hnRNP A0, KIAA0802, MEX3D, RP11 (PRP31), PM/SCL-100, TPR, ARGBP2, USP10, CEP4, KIAA1429, SF3B4, PRNPIP, C17orf42, SFRS2 (SC-35), RPS18, FIP1L1, eIF3S10, WDR6, C17orf85, MAP…
molecular_function	transferase activity	2356	8.40701e-06	0.00219213	216	IRAK2, MGMT, COQ5, FLJ10986, TFIID 30 kDa subunit, IHPK1, ANAPC2, KGUA, RNF6, ZNF294, NEK9, RNF36, PNMT, FUS2, KLHL21, Cyclin H, TIF1-beta, MBOAT1, Lunatic fringe, hSPT3, TBRG4, HCF1, TGF-beta 2, RNF130, NOL9, DGAT1, PI4Kbeta, eIF2B3, RNF141, ATHL1, FBXL14, PAN3, PIMT, PAF65A, IP3KA, RNF5, ELOVL7, CHST7, BAF57, B3GNTL1, POMT2, POLR3E, GALT, XPB, Clp1, GGPS1, ERK5 (MAPK7), PI4K2B, Sirtuin1, NSUN6,…
molecular_function	exoribonuclease activity	32	4.0284e-05	0.00933693	10	RRP41, PAN3, RRP40, 2'-PDE, DIS3L, PM/SCL-100, PNPase(old-35), MTR3, RRP46, CNOT1
molecular_function	histone acetyltransferase activity	60	4.8773e-05	0.010174	14	TFIID 30 kDa subunit, hSPT3, HCF1, PAF65A, NCOA1 (SRC1), BAZ1A, TFIIIC90, ELP3, ADA3-like protein, SrCap, MGEA5 (GLCNACase), KIAA1267, ELP4, GCN5
molecular_function	3'-5'-exoribonuclease activity	28	7.66011e-05	0.0145263	9	RRP41, PAN3, RRP40, 2'-PDE, DIS3L, PM/SCL-100, PNPase(old-35), RRP46, CNOT1
molecular_function	exoribonuclease activity, producing 5'-phosphomonoesters	29	0.000104249	0.018122	9	RRP41, PAN3, RRP40, 2'-PDE, DIS3L, PM/SCL-100, PNPase(old-35), RRP46, CNOT1
molecular_function	organic cyclic compound binding	6480	0.000193199	0.031001	511	UTP23, IRAK2, MGMT, CPSF1, BHLHB4, CYP51A1, ZNF598, G3BP2, Prp8, TFIID 30 kDa subunit, IHPK1, C1orf52, ZFP36L2, KGUA, PDCD2, ZFR, ATBF1, RNF6, ABCA3, ABCA5, Tensin, NUCB2, ENDOD1, Cezanne, NEK9, REV-ERBalpha, En2, WDR43, FLJ12525, NS4ATP2, ENDOGL1, ZNF281, hnRNP U, NENF, PUR-alpha, Alpha-2C-1 adrenergic receptor, RhoA, TIMM50, CrkL, CYP26B1, TOE1, TIF1-beta, CAR, MAN1, MafK, PRPF38B, Collagen XIV…
molecular_function	heterocyclic compound binding	6389	0.000215072	0.0320457	504	UTP23, IRAK2, MGMT, CPSF1, BHLHB4, CYP51A1, ZNF598, G3BP2, Prp8, TFIID 30 kDa subunit, IHPK1, C1orf52, ZFP36L2, KGUA, PDCD2, ZFR, ATBF1, RNF6, ABCA3, ABCA5, Tensin, NUCB2, ENDOD1, Cezanne, NEK9, REV-ERBalpha, En2, WDR43, FLJ12525, NS4ATP2, ENDOGL1, ZNF281, hnRNP U, NENF, PUR-alpha, RhoA, TIMM50, CrkL, CYP26B1, TOE1, TIF1-beta, CAR, MAN1, MafK, PRPF38B, Collagen XIV, RRP41, Rhotekin, SHOX2, TBRG4,…
molecular_function	ligase activity, forming carbon-nitrogen bonds	333	0.000267568	0.0372098	41	FTS, RNF6, ZNF294, RNF36, TIF1-beta, SH3RF, RNF130, FAAH2, RNF5, PPCS, MID1, KPC1, ASNSD1, ADSSL1, MARCH4, FLJ25076, SAE2, UBE2J2, ZNRF1, KIAA0317, UBR7, ZNRF3, Makorin-3, ZNF313, Mahogunin, ASNS, TRIM62, HARI, HUWE1, 4933426K21Rik, SMURF2, FLJ13855, RNF149, RING1, APG12, Gtrgeo22, Itch, HECTD3, MARCH5, AMFR, FAAH
cellular_component	organelle	13938	3.84755e-47	3.19731e-44	1137	SPEB, FBXO45, UTP23, FTS, IRAK2, MGMT, CPSF1, TTC19, NPEPL1, COQ5, BHLHB4, XAB2, BIN1 (Amphiphysin II), Ephrin-B1, COMMD5, HDAC8, CYP51A1, ATP6V1G1, TTC17, Sts-1, Prp8, Prolylcarboxypeptidase, SPAG6, TFIID 30 kDa subunit, ALPL, Syntaxin 8, Cereblon, IHPK1, ENTHD2, ANAPC2, ZFP36L2, KGUA, SEC22C, PDCD2, SERP1, ATBF1, ZFR, RNF6, TMEM1, ABCA3, PSMB5, ABCA5, GIPC, Tensin, NUCB2, MRPS18A, Protocadherin…
cellular_component	membrane-bounded organelle	13007	2.22736e-46	9.25466e-44	1082	SPEB, UTP23, FTS, IRAK2, MGMT, CPSF1, TTC19, NPEPL1, COQ5, BHLHB4, XAB2, BIN1 (Amphiphysin II), Ephrin-B1, COMMD5, HDAC8, CYP51A1, ATP6V1G1, Sts-1, Prp8, Prolylcarboxypeptidase, SPAG6, TFIID 30 kDa subunit, ALPL, Syntaxin 8, Cereblon, IHPK1, ENTHD2, ANAPC2, ZFP36L2, KGUA, SEC22C, PDCD2, SERP1, ATBF1, ZFR, RNF6, TMEM1, ABCA3, PSMB5, ABCA5, GIPC, NUCB2, MRPS18A, Protocadherin LKC, FZD8, PDP2, ENDOD…
cellular_component	intracellular organelle	12996	2.39653e-41	5.69764e-39	1067	SPEB, FBXO45, UTP23, FTS, IRAK2, MGMT, CPSF1, TTC19, NPEPL1, COQ5, BHLHB4, XAB2, BIN1 (Amphiphysin II), Ephrin-B1, COMMD5, HDAC8, CYP51A1, ATP6V1G1, TTC17, Sts-1, Prp8, Prolylcarboxypeptidase, SPAG6, TFIID 30 kDa subunit, Syntaxin 8, Cereblon, IHPK1, ENTHD2, ANAPC2, ZFP36L2, KGUA, SEC22C, PDCD2, SERP1, ATBF1, ZFR, RNF6, TMEM1, ABCA3, PSMB5, ABCA5, GIPC, Tensin, NUCB2, MRPS18A, FZD8, PDP2, CORO7, …
cellular_component	intracellular membrane-bounded organelle	11790	2.74255e-41	5.69764e-39	995	SPEB, UTP23, FTS, IRAK2, MGMT, CPSF1, TTC19, NPEPL1, COQ5, BHLHB4, XAB2, BIN1 (Amphiphysin II), Ephrin-B1, COMMD5, HDAC8, CYP51A1, ATP6V1G1, Sts-1, Prp8, Prolylcarboxypeptidase, SPAG6, TFIID 30 kDa subunit, Syntaxin 8, Cereblon, IHPK1, ENTHD2, ANAPC2, ZFP36L2, KGUA, SEC22C, PDCD2, SERP1, ATBF1, ZFR, RNF6, TMEM1, ABCA3, PSMB5, ABCA5, GIPC, NUCB2, MRPS18A, FZD8, PDP2, CORO7, Cezanne, ATG4D, REV-ERB…
cellular_component	intracellular organelle part	7913	6.01707e-34	1.00004e-31	721	FBXO45, UTP23, FTS, IRAK2, MGMT, CPSF1, TTC19, XAB2, BIN1 (Amphiphysin II), HDAC8, CYP51A1, ATP6V1G1, Prp8, SPAG6, TFIID 30 kDa subunit, Syntaxin 8, Cereblon, IHPK1, ANAPC2, KGUA, SEC22C, SERP1, ZFR, RNF6, ABCA3, PSMB5, ABCA5, NUCB2, MRPS18A, PDP2, CORO7, ATG4D, REV-ERBalpha, WDR43, ES1, FLJ12525, VAMP1, NS4ATP2, RNF36, ENDOGL1, JWA, PMF1, ZNF281, hnRNP U, PUR-alpha, WNT4, TIMM50, KLHL21, Acid sp…
cellular_component	organelle part	8104	4.29758e-33	5.95214e-31	731	FBXO45, UTP23, FTS, IRAK2, MGMT, CPSF1, TTC19, XAB2, BIN1 (Amphiphysin II), HDAC8, CYP51A1, ATP6V1G1, Prp8, SPAG6, TFIID 30 kDa subunit, Syntaxin 8, Cereblon, IHPK1, ANAPC2, KGUA, SEC22C, SERP1, ZFR, RNF6, ABCA3, PSMB5, ABCA5, GIPC, NUCB2, MRPS18A, PDP2, CORO7, ATG4D, REV-ERBalpha, WDR43, ES1, FLJ12525, VAMP1, NS4ATP2, RNF36, ENDOGL1, JWA, PMF1, ZNF281, hnRNP U, PUR-alpha, WNT4, TIMM50, KLHL21, A…
cellular_component	cytoplasmic part	8239	1.34538e-26	1.59716e-24	716	SPEB, FTS, IRAK2, TTC19, COQ5, BIN1 (Amphiphysin II), HDAC8, CYP51A1, ATP6V1G1, Prolylcarboxypeptidase, SPAG6, TFIID 30 kDa subunit, Syntaxin 8, IHPK1, ENTHD2, ANAPC2, KGUA, SEC22C, SERP1, ATBF1, GAB2, TMEM1, ABCA3, PSMB5, ABCA5, GIPC, NUCB2, GSKIP, MRPS18A, FZD8, PDP2, CORO7, ITGB4, ATG4D, NEK9, ES1, MSRA, VAMP1, ENDOGL1, JWA, PMF1, CASC4, hnRNP U, PNMT, Alpha-2C-1 adrenergic receptor, NBEAL2, W…
cellular_component	intracellular part	17131	4.19626e-19	4.35886e-17	1226	SPEB, FBXO45, UTP23, FTS, IRAK2, MGMT, CPSF1, TTC19, NPEPL1, COQ5, BHLHB4, XAB2, Corticoliberin, BIN1 (Amphiphysin II), Ephrin-B1, COMMD5, HDAC8, CYP51A1, ATP6V1G1, TTC17, G3BP2, PGF2aR, Sts-1, Prp8, Prolylcarboxypeptidase, SPAG6, TFIID 30 kDa subunit, Syntaxin 8, Cereblon, TfR2, IHPK1, ENTHD2, ANAPC2, ZFP36L2, KGUA, SEC22C, PDCD2, Peroxiredoxin, SERP1, ATBF1, ZFR, RNF6, GAB2, TMEM1, ABCA3, PSMB5…
cellular_component	intracellular	17481	7.69211e-19	6.4619e-17	1244	SPEB, FBXO45, UTP23, FTS, IRAK2, MGMT, CPSF1, TTC19, NPEPL1, COQ5, BHLHB4, XAB2, Corticoliberin, BIN1 (Amphiphysin II), Ephrin-B1, COMMD5, HDAC8, CYP51A1, ATP6V1G1, ZNF598, TTC17, G3BP2, PGF2aR, Sts-1, Prp8, Prolylcarboxypeptidase, SPAG6, TFIID 30 kDa subunit, Syntaxin 8, Cereblon, TfR2, IHPK1, ENTHD2, ANAPC2, ZFP36L2, KGUA, SEC22C, PDCD2, Peroxiredoxin, SERP1, ATBF1, ZFR, RNF6, GAB2, TMEM1, ABCA…
cellular_component	membrane-enclosed lumen	3953	7.77606e-19	6.4619e-17	381	UTP23, FTS, MGMT, CPSF1, XAB2, HDAC8, Prp8, TFIID 30 kDa subunit, Cereblon, IHPK1, ANAPC2, KGUA, ZFR, RNF6, PSMB5, MRPS18A, PDP2, ATG4D, REV-ERBalpha, WDR43, FLJ12525, NS4ATP2, RNF36, ZNF281, hnRNP U, PUR-alpha, WNT4, TIMM50, Acid sphingomyelinase, Cyclin H, TOE1, TIF1-beta, PSMB9, CAR, Bcl-XL, MafK, hSPT3, CCDC95, Collagen XIV, PRDX3, RRP41, HCF1, TGF-beta 2, TRF2, PTPA, COL28A1, SPATA2, Vezatin…
cellular_component	organelle lumen	3887	1.42533e-18	1.07677e-16	375	UTP23, FTS, MGMT, CPSF1, XAB2, HDAC8, Prp8, TFIID 30 kDa subunit, Cereblon, IHPK1, ANAPC2, KGUA, ZFR, RNF6, PSMB5, MRPS18A, PDP2, ATG4D, REV-ERBalpha, WDR43, FLJ12525, NS4ATP2, RNF36, ZNF281, hnRNP U, PUR-alpha, WNT4, TIMM50, Acid sphingomyelinase, Cyclin H, TOE1, TIF1-beta, PSMB9, CAR, Bcl-XL, MafK, hSPT3, CCDC95, Collagen XIV, PRDX3, RRP41, HCF1, TGF-beta 2, TRF2, PTPA, COL28A1, SPATA2, Vezatin…
cellular_component	intracellular organelle lumen	3823	1.59106e-18	1.10181e-16	370	UTP23, FTS, MGMT, CPSF1, XAB2, HDAC8, Prp8, TFIID 30 kDa subunit, Cereblon, IHPK1, ANAPC2, KGUA, ZFR, RNF6, PSMB5, MRPS18A, PDP2, ATG4D, REV-ERBalpha, WDR43, FLJ12525, NS4ATP2, RNF36, ZNF281, hnRNP U, PUR-alpha, WNT4, TIMM50, Acid sphingomyelinase, Cyclin H, TOE1, TIF1-beta, PSMB9, CAR, Bcl-XL, MafK, hSPT3, CCDC95, Collagen XIV, PRDX3, RRP41, HCF1, TRF2, PTPA, COL28A1, SPATA2, Vezatin, NOL9, PPM1…
cellular_component	nuclear lumen	3170	3.61895e-15	2.31334e-13	307	UTP23, FTS, MGMT, CPSF1, XAB2, HDAC8, Prp8, TFIID 30 kDa subunit, Cereblon, IHPK1, ANAPC2, KGUA, ZFR, RNF6, PSMB5, REV-ERBalpha, WDR43, FLJ12525, NS4ATP2, RNF36, ZNF281, hnRNP U, PUR-alpha, TIMM50, Cyclin H, TOE1, TIF1-beta, PSMB9, CAR, Bcl-XL, MafK, hSPT3, CCDC95, RRP41, HCF1, TRF2, PTPA, SPATA2, Vezatin, NOL9, SG2NA, MIER1, MKP-2, EGR1, BMAL1, GCKR, DDX56, PNUTS, FBXL14, NELF, SUR-8, PAF65A, WD…
cellular_component	nuclear part	3565	2.6657e-14	1.58228e-12	333	UTP23, FTS, MGMT, CPSF1, XAB2, HDAC8, Prp8, TFIID 30 kDa subunit, Cereblon, IHPK1, ANAPC2, KGUA, ZFR, RNF6, PSMB5, NUCB2, REV-ERBalpha, WDR43, FLJ12525, NS4ATP2, RNF36, ZNF281, hnRNP U, PUR-alpha, TIMM50, Cyclin H, TOE1, TIF1-beta, PSMB9, CAR, MAN1, Bcl-XL, MafK, hSPT3, GARNL4, PRPF38B, CCDC95, RRP41, HCF1, TRF2, PTPA, SPATA2, Vezatin, NOL9, SG2NA, MIER1, MKP-2, EGR1, BMAL1, GCKR, DDX56, PNUTS, F…
cellular_component	organelle membrane	3054	5.23928e-13	2.90256e-11	289	IRAK2, TTC19, CYP51A1, ATP6V1G1, Syntaxin 8, SEC22C, SERP1, RNF6, ABCA3, ABCA5, GIPC, NUCB2, CORO7, VAMP1, ENDOGL1, JWA, TIMM50, CYP26B1, C6orf64, INSIG2, MBOAT1, MAN1, Bcl-XL, ZIP7 (SLC39A7), Lunatic fringe, GORASP2(GRASP55), SGPP1, PEX11A, SLC25A37, Synaptotagmin IV, GARNL4, TMEM30A, ATP6V0C, CYP1A2, APG16L1, PQLC2, DMBT1, DGAT1, PI4Kbeta, VIP36L, Chromogranin A, NDUFS4, HIP55(Abp1), KIAA0692, …
cellular_component	nucleus	7503	8.7064e-13	4.52189e-11	602	UTP23, FTS, MGMT, CPSF1, NPEPL1, BHLHB4, XAB2, BIN1 (Amphiphysin II), Ephrin-B1, COMMD5, HDAC8, Sts-1, Prp8, SPAG6, TFIID 30 kDa subunit, Cereblon, IHPK1, ANAPC2, ZFP36L2, KGUA, PDCD2, ATBF1, ZFR, RNF6, PSMB5, NUCB2, Cezanne, REV-ERBalpha, NEK9, En2, WDR43, MSRA, FLJ12525, NS4ATP2, RNF36, PMF1, ZNF281, hnRNP U, PUR-alpha, RhoA, TIMM50, C/EBP, Cyclin H, TOE1, TIF1-beta, PSMB9, CAR, MAN1, Bcl-XL, M…
cellular_component	cytoplasm	13507	4.44111e-11	2.17092e-09	976	SPEB, FTS, IRAK2, TTC19, NPEPL1, COQ5, Corticoliberin, BIN1 (Amphiphysin II), Ephrin-B1, HDAC8, CYP51A1, ATP6V1G1, TTC17, G3BP2, PGF2aR, Sts-1, Prolylcarboxypeptidase, SPAG6, TFIID 30 kDa subunit, Syntaxin 8, Cereblon, TfR2, IHPK1, ENTHD2, ANAPC2, ZFP36L2, KGUA, SEC22C, PDCD2, Peroxiredoxin, SERP1, ATBF1, ZFR, RNF6, GAB2, TMEM1, ABCA3, PSMB5, ABCA5, GIPC, Tensin, NUCB2, GSKIP, MRPS18A, FZD8, PDP2…
cellular_component	intracellular non-membrane-bounded organelle	4826	1.09587e-10	4.79299e-09	406	FBXO45, UTP23, FTS, TTC19, BIN1 (Amphiphysin II), HDAC8, TTC17, SPAG6, Cereblon, IHPK1, KGUA, SERP1, ZFR, PSMB5, Tensin, MRPS18A, CORO7, Cezanne, REV-ERBalpha, WDR43, ES1, FLJ12525, NS4ATP2, IPP, JWA, PMF1, ZNF281, hnRNP U, PUR-alpha, RhoA, KLHL21, Cyclin H, TOE1, C19orf21, TIF1-beta, NPFF receptor 2, CAR, Bcl-XL, KIAA1043, Sharpin, hSPT3, SGPP1, DCLRE1B, GARNL4, CCDC95, RRP41, HCF1, C1orf89, TRF…
cellular_component	non-membrane-bounded organelle	4826	1.09587e-10	4.79299e-09	406	FBXO45, UTP23, FTS, TTC19, BIN1 (Amphiphysin II), HDAC8, TTC17, SPAG6, Cereblon, IHPK1, KGUA, SERP1, ZFR, PSMB5, Tensin, MRPS18A, CORO7, Cezanne, REV-ERBalpha, WDR43, ES1, FLJ12525, NS4ATP2, IPP, JWA, PMF1, ZNF281, hnRNP U, PUR-alpha, RhoA, KLHL21, Cyclin H, TOE1, C19orf21, TIF1-beta, NPFF receptor 2, CAR, Bcl-XL, KIAA1043, Sharpin, hSPT3, SGPP1, DCLRE1B, GARNL4, CCDC95, RRP41, HCF1, C1orf89, TRF…
cellular_component	nucleolus	2071	2.78174e-10	1.15581e-08	202	UTP23, FTS, Cereblon, IHPK1, KGUA, ZFR, PSMB5, WDR43, FLJ12525, NS4ATP2, ZNF281, Cyclin H, TOE1, TIF1-beta, CAR, Bcl-XL, hSPT3, CCDC95, RRP41, HCF1, TRF2, PTPA, SPATA2, Vezatin, NOL9, MIER1, EGR1, DDX56, PNUTS, FBXL14, SUR-8, WDR26, TRN-SR2, PRCC, TD-60, JHDM1D, GPKOW, TGIF2, BAF57, FALZ, ETV6(TEL1), DDX18, POLR3E, C1orf124, CD2BP2, TAZ, ZBED6, XPB, ELL3, C20orf112, RRP40, NUMA1, HP1-BP74 protein…
cellular_component	endomembrane system	3900	4.07939e-10	1.61427e-08	337	FTS, IRAK2, CYP51A1, Syntaxin 8, SEC22C, SERP1, RNF6, TMEM1, ABCA3, ABCA5, NUCB2, FZD8, CORO7, JWA, CASC4, Alpha-2C-1 adrenergic receptor, NBEAL2, WNT4, IL-1 beta, BACE2, CrkL, Acid sphingomyelinase, CYP26B1, RICH2, INSIG2, MBOAT1, MAN1, Bcl-XL, ZIP7 (SLC39A7), Lunatic fringe, GORASP2(GRASP55), SGPP1, Synaptotagmin IV, GARNL4, TMEM30A, Collagen XIV, ATP6V0C, PRDX3, SH3RF, TGF-beta 2, CYP1A2, LRP1…
cellular_component	bounding membrane of organelle	2330	4.41956e-10	1.66939e-08	221	IRAK2, CYP51A1, ATP6V1G1, Syntaxin 8, SEC22C, SERP1, ABCA3, ABCA5, NUCB2, CORO7, VAMP1, JWA, CYP26B1, INSIG2, MBOAT1, Bcl-XL, ZIP7 (SLC39A7), Lunatic fringe, GORASP2(GRASP55), SGPP1, PEX11A, Synaptotagmin IV, TMEM30A, ATP6V0C, CYP1A2, APG16L1, PQLC2, DMBT1, DGAT1, PI4Kbeta, VIP36L, Chromogranin A, HIP55(Abp1), KIAA0692, FMO2, RETSAT, RNF5, SLC36A1, SYP, JPH2, FLJ20489, ELOVL7, STIM1, CHST7, SEC22…
cellular_component	nucleoplasm	1564	1.64545e-09	5.94509e-08	159	MGMT, CPSF1, XAB2, HDAC8, Prp8, TFIID 30 kDa subunit, IHPK1, ANAPC2, RNF6, PSMB5, REV-ERBalpha, FLJ12525, RNF36, hnRNP U, TIMM50, Cyclin H, TOE1, TIF1-beta, PSMB9, CAR, MafK, hSPT3, HCF1, TRF2, SG2NA, MKP-2, EGR1, BMAL1, GCKR, PAF65A, UNG2, ChREBP, SNRPB (Sm-B), DDB1, TRAP25, TGIF2, POLR3E, C1orf124, CD2BP2, TAZ, ZNF143, XPB, ELL3, hnRNP A0, NUMA1, TOP3A, Clp1, RP11 (PRP31), ERK5 (MAPK7), ERF, Si…
cellular_component	mitochondrion	1924	3.17381e-09	1.09893e-07	186	SPEB, TTC19, COQ5, ATBF1, MRPS18A, PDP2, ATG4D, NEK9, ES1, MSRA, VAMP1, ENDOGL1, RhoA, TIMM50, FUS2, Bcl-XL, SGPP1, SLC25A37, PRDX3, TBRG4, HCF1, PI4Kbeta, PPM1K, GCKR, HAOX2, NDUFS4, MMACHC, MRPL4, DDX30, RNF5, COQ6, CLN2 (Tripeptidyl-peptidase I), TDRKH, SDHC, L2HGDH, PDE2A, KIAA1279, MCT1 (SLC16A1), 2'-PDE, Sirtuin1, TXNIP (VDUP1), GALC, COX11, TCP1-eta, C19orf12, IDH3B, PLSCR3, COX Va, NSUN4,…
cellular_component	macromolecular complex	5086	3.78514e-09	1.25818e-07	415	FBXO45, UTP23, FTS, CPSF1, XAB2, BIN1 (Amphiphysin II), HDAC8, ATP6V1G1, Prp8, SPAG6, TFIID 30 kDa subunit, Syntaxin 8, Cereblon, ANAPC2, SEC22C, SERP1, ATBF1, GAB2, PSMB5, GJB7, MRPS18A, PDP2, ITGB4, FLJ12525, VAMP1, PMF1, hnRNP U, PUR-alpha, FBXW4, TIMM50, KLHL21, Cyclin H, INSIG2, C7, PSMB9, Bcl-XL, Sharpin, hSPT3, PEX11A, PRPF38B, CCDC95, Collagen XIV, C1qa, ATP6V0C, PRDX3, RRP41, HCF1, IMPG2…
cellular_component	catalytic complex	888	4.10668e-09	1.31256e-07	102	FBXO45, HDAC8, TFIID 30 kDa subunit, Cereblon, ANAPC2, PDP2, FLJ12525, FBXW4, KLHL21, Cyclin H, Sharpin, hSPT3, CCDC95, PRDX3, HCF1, PTPA, PPM1K, SG2NA, NDUFS4, Fbxl19, PNUTS, SUR-8, PAF65A, SNRPB (Sm-B), DDB1, ATP12A, SDHC, POLR3E, XPB, Clp1, RP11 (PRP31), Sirtuin1, TPR, IDH3B, Gigaxonin, SAP30, BHC80, DMAP1, PCGF2 (Mel-18), POLR3H, WDR42A, AMPK gamma3, PHK beta, ODP2, METTL3, CTR9, PI3K reg (p8…
cellular_component	protein complex	4407	4.61641e-09	1.42083e-07	367	FBXO45, FTS, CPSF1, BIN1 (Amphiphysin II), HDAC8, ATP6V1G1, SPAG6, TFIID 30 kDa subunit, Syntaxin 8, Cereblon, ANAPC2, SEC22C, SERP1, ATBF1, GAB2, PSMB5, GJB7, PDP2, ITGB4, FLJ12525, VAMP1, PMF1, hnRNP U, PUR-alpha, FBXW4, TIMM50, KLHL21, Cyclin H, INSIG2, C7, PSMB9, Bcl-XL, Sharpin, hSPT3, PEX11A, CCDC95, Collagen XIV, C1qa, ATP6V0C, PRDX3, RRP41, HCF1, IMPG2, TRF2, PTPA, COL28A1, Vezatin, CNGB1…
cellular_component	cell	20104	6.88842e-08	2.04438e-06	1340	SPEB, FBXO45, UTP23, FTS, IRAK2, MGMT, CPSF1, TTC19, NPEPL1, COQ5, BHLHB4, XAB2, Corticoliberin, BIN1 (Amphiphysin II), Ephrin-B1, COMMD5, HDAC8, CYP51A1, ATP6V1G1, ZNF598, TTC17, G3BP2, PGF2aR, Sts-1, Prp8, Prolylcarboxypeptidase, SPAG6, TFIID 30 kDa subunit, ALPL, Syntaxin 8, RHBDL1, Cereblon, MCT8, TfR2, IHPK1, ENTHD2, ANAPC2, ZFP36L2, KGUA, SEC22C, PDCD2, Peroxiredoxin, SERP1, ATBF1, ZFR, RNF…
cellular_component	cell part	20093	8.43546e-08	2.4172e-06	1339	SPEB, FBXO45, UTP23, FTS, IRAK2, MGMT, CPSF1, TTC19, NPEPL1, COQ5, BHLHB4, XAB2, Corticoliberin, BIN1 (Amphiphysin II), Ephrin-B1, COMMD5, HDAC8, CYP51A1, ATP6V1G1, ZNF598, TTC17, G3BP2, PGF2aR, Sts-1, Prp8, Prolylcarboxypeptidase, SPAG6, TFIID 30 kDa subunit, ALPL, Syntaxin 8, RHBDL1, Cereblon, MCT8, TfR2, IHPK1, ENTHD2, ANAPC2, ZFP36L2, KGUA, SEC22C, PDCD2, Peroxiredoxin, SERP1, ATBF1, ZFR, RNF…
cellular_component	endoplasmic reticulum membrane	967	8.77009e-08	2.42932e-06	104	CYP51A1, SEC22C, SERP1, JWA, CYP26B1, INSIG2, MBOAT1, ZIP7 (SLC39A7), SGPP1, CYP1A2, DGAT1, PI4Kbeta, VIP36L, KIAA0692, FMO2, RETSAT, RNF5, JPH2, ELOVL7, STIM1, SEC22A, POMT2, KAR, ATPase VC, KIAA0152, ICMT, C19orf12, SEL1L, CYP2A6, DOLK, PLD6, EDEM2, UGT1A1, SRBP1, P4H-TM, EDEM, EBPL, UBE2J2, NOC4, FA2H, OST48, MPDU1, ZMPSTE24, VKDGC, PTSS2, eIF2AK3, TXNDC11, Hepsin, FAM62A, PIGS, UGTREL7, PIGO,…
cellular_component	nucleoplasm part	690	1.3635e-07	3.65507e-06	80	CPSF1, HDAC8, Prp8, TFIID 30 kDa subunit, RNF6, FLJ12525, RNF36, TIMM50, Cyclin H, TOE1, hSPT3, HCF1, BMAL1, PAF65A, TRAP25, POLR3E, C1orf124, CD2BP2, XPB, ELL3, TOP3A, Clp1, RP11 (PRP31), ERK5 (MAPK7), Sirtuin1, SAP30, BHC80, DMAP1, PCGF2 (Mel-18), POLR3H, SFRS2 (SC-35), FIP1L1, METTL3, CTR9, NRB54, SET1A, BRPF3, XPF, ALY, Srp40, RPRD1B, Gemin8, p66beta, CXXC1, EG1, RBM14, SIP1, MMS19L, NPWBP, N…
cellular_component	nuclear outer membrane-endoplasmic reticulum membrane network	990	1.51766e-07	3.94117e-06	105	CYP51A1, SEC22C, SERP1, NUCB2, JWA, CYP26B1, INSIG2, MBOAT1, ZIP7 (SLC39A7), SGPP1, CYP1A2, DGAT1, PI4Kbeta, VIP36L, KIAA0692, FMO2, RETSAT, RNF5, JPH2, ELOVL7, STIM1, SEC22A, POMT2, KAR, ATPase VC, KIAA0152, ICMT, C19orf12, SEL1L, CYP2A6, DOLK, PLD6, EDEM2, UGT1A1, SRBP1, P4H-TM, EDEM, EBPL, UBE2J2, NOC4, FA2H, OST48, MPDU1, ZMPSTE24, VKDGC, PTSS2, eIF2AK3, TXNDC11, Hepsin, FAM62A, PIGS, UGTREL7…
cellular_component	membrane region	1472	1.40295e-06	3.53289e-05	139	CYP51A1, SEC22C, SERP1, NUCB2, Protocadherin LKC, ITGB4, JWA, CYP26B1, INSIG2, MBOAT1, ZIP7 (SLC39A7), SGPP1, TMEM30A, CYP1A2, DGAT1, PI4Kbeta, VIP36L, KIAA0692, PDZK1, FMO2, RETSAT, RNF5, FR-alpha, EBP50, JPH2, ELOVL7, ATP12A, STIM1, SEC22A, POMT2, KIAA0802, IBP2, KAR, ATPase VC, KIAA0152, Kv1.1, ICMT, CNNM2, C19orf12, SEL1L, Matriptase, CYP2A6, DOLK, PLD6, OA1, EDEM2, UGT1A1, SRBP1, P4H-TM, NKC…
cellular_component	cytosol	2908	1.4753e-06	3.60581e-05	245	IRAK2, HDAC8, ATP6V1G1, IHPK1, ENTHD2, ANAPC2, KGUA, GAB2, PSMB5, GIPC, NUCB2, CORO7, ATG4D, NEK9, PMF1, PNMT, RhoA, IL-1 beta, CrkL, RICH2, PSMB9, CAR, Bcl-XL, Sharpin, GARNL4, PRDX3, SH3RF, RRP41, Rich1, PHOSPHO1, PI4Kbeta, eIF2B3, Tuberin, GCKR, MMACHC, SELENBP1, PAN3, HIP55(Abp1), IP3KA, Ciao 1, TD-60, ChREBP, SNRPB (Sm-B), TUB, PPCS, POLR3E, CCDC99, GALT, TAZ, NUP43, p120GAP, RRP40, NUMA1, C…
cellular_component	endoplasmic reticulum part	1155	1.68246e-06	3.99464e-05	114	CYP51A1, SEC22C, SERP1, JWA, WNT4, CYP26B1, INSIG2, MBOAT1, ZIP7 (SLC39A7), SGPP1, Collagen XIV, CYP1A2, COL28A1, DGAT1, PI4Kbeta, VIP36L, SUMF1, KIAA0692, FMO2, RETSAT, RNF5, JPH2, ELOVL7, STIM1, SEC22A, POMT2, KAR, ATPase VC, WNT5A, KIAA0152, KDELC1, ICMT, C19orf12, SEL1L, CYP2A6, DOLK, PLD6, EDEM2, Gas6, UGT1A1, SRBP1, P4H-TM, TXNDC5, EDEM, EBPL, UBE2J2, KIAA1344, NOC4, FA2H, OST48, MPDU1, ZMP…
cellular_component	transferase complex	597	2.21342e-06	5.10931e-05	68	FBXO45, TFIID 30 kDa subunit, Cereblon, ANAPC2, FLJ12525, FBXW4, KLHL21, Cyclin H, Sharpin, hSPT3, PRDX3, HCF1, Fbxl19, PAF65A, SNRPB (Sm-B), DDB1, POLR3E, XPB, RP11 (PRP31), Sirtuin1, Gigaxonin, DMAP1, PCGF2 (Mel-18), POLR3H, WDR42A, AMPK gamma3, PHK beta, METTL3, CTR9, PI3K reg (p87-gamma), KLHL2, SET1A, BRPF3, XPF, DNAJA3 (TID1), OST48, RPRD1B, KEAP1, WDSOF1, CXXC1, MMS19L, BRCC36, DAB2, RBBP5…
cellular_component	mitochondrial part	945	3.4393e-06	7.72449e-05	96	TTC19, MRPS18A, PDP2, ATG4D, VAMP1, ENDOGL1, TIMM50, Bcl-XL, SLC25A37, PRDX3, PI4Kbeta, PPM1K, NDUFS4, DDX30, RNF5, SDHC, L2HGDH, PDE2A, 2'-PDE, TXNIP (VDUP1), COX11, C19orf12, IDH3B, PLSCR3, COX Va, NSUN4, SLC25A46, CRLS1, MOSC1, PLD6, EFHA1, SPIN1, C17orf42, DHE3, ODP2, ACADVL, CPOX, MRPL38, Aif, SMCR7, BRP44, DNAJA3 (TID1), NT5M, YARS2, COX VIIa-2L, ETFB, MARS2, CYC1, PDIP38, TIMM8B, PNPase(ol…
cellular_component	endoplasmic reticulum	1734	1.78824e-05	0.00039106	153	CYP51A1, Syntaxin 8, SEC22C, SERP1, NUCB2, JWA, NBEAL2, WNT4, BACE2, CYP26B1, INSIG2, MBOAT1, ZIP7 (SLC39A7), SGPP1, TMEM30A, Collagen XIV, CYP1A2, COL28A1, DGAT1, PI4Kbeta, VIP36L, SUMF1, CLEC2D, PIMT, KIAA0692, FMO2, RETSAT, RNF5, SLC36A1, JPH2, ELOVL7, STIM1, SEC22A, AGA, POMT2, CLN5, PDE2A, KAR, ATPase VC, WNT5A, KIAA0152, KDELC1, ICMT, CRLR, SULF2, C19orf12, SEL1L, CYP2A6, SLC39A6, DOLK, B3G…
cellular_component	mitochondrial matrix	361	2.65465e-05	0.000565644	44	MRPS18A, PDP2, ATG4D, Bcl-XL, PRDX3, PPM1K, DDX30, PDE2A, 2'-PDE, IDH3B, NSUN4, C17orf42, DHE3, ODP2, ACADVL, MRPL38, DNAJA3 (TID1), NT5M, YARS2, ETFB, MARS2, PDIP38, NDUFAB1, GC1QBP, DUSP21, NFS1, ACDS, ALKBH7, GRSF1, GSHR, IARS2, Mcl-1, MRPL47, ClpP, MRPL37, PDH beta, PDPR, AUMH, MMSA, MPP alpha, MRPL35, AATM, Proline oxidase 1, CYP11A1
cellular_component	Set1C/COMPASS complex	9	0.000104727	0.00217571	5	HCF1, SET1A, CXXC1, RBBP5, ASH2L
cellular_component	membrane-bounded vesicle	3396	0.000151875	0.00307824	265	SPEB, BIN1 (Amphiphysin II), Ephrin-B1, ATP6V1G1, Prolylcarboxypeptidase, ALPL, ENTHD2, PDCD2, ABCA3, PSMB5, GIPC, NUCB2, Protocadherin LKC, ENDOD1, CORO7, ITGB4, MSRA, VAMP1, JWA, RhoA, IL-1 beta, CrkL, Acid sphingomyelinase, Prolidase, C6orf64, C7, PSMB9, Bcl-XL, COCH, Synaptotagmin IV, TMEM30A, Collagen XIV, C1qa, ATP6V0C, PRDX3, TGF-beta 2, PTPA, Maspin, Vezatin, PRSS16, DMBT1, VMO1, KIFC2, V…
cellular_component	transcriptionally active chromatin	10	0.000198463	0.00383765	5	RRP41, RRP40, PM/SCL-100, CTR9, RRP46
cellular_component	mRNA cleavage factor complex	15	0.000198579	0.00383765	6	CPSF1, Clp1, FIP1L1, CPSF6, CPSF4, Zc3h3
cellular_component	exosome (RNase complex)	21	0.000218025	0.0041177	7	RRP41, RRP40, DIS3L, PM/SCL-100, PNPase(old-35), MTR3, RRP46
cellular_component	vesicle	3509	0.00024835	0.0045862	271	SPEB, BIN1 (Amphiphysin II), Ephrin-B1, ATP6V1G1, Prolylcarboxypeptidase, ALPL, ENTHD2, PDCD2, ABCA3, PSMB5, GIPC, NUCB2, Protocadherin LKC, ENDOD1, CORO7, ITGB4, MSRA, VAMP1, JWA, RhoA, IL-1 beta, CrkL, Acid sphingomyelinase, Prolidase, C6orf64, C7, PSMB9, Bcl-XL, COCH, Synaptotagmin IV, TMEM30A, Collagen XIV, C1qa, Synaptotagmin, ATP6V0C, PRDX3, TGF-beta 2, PTPA, Maspin, Vezatin, PRSS16, DMBT1,…
cellular_component	extracellular membrane-bounded organelle	2573	0.000325053	0.00571506	205	SPEB, Ephrin-B1, ATP6V1G1, Prolylcarboxypeptidase, ALPL, PDCD2, PSMB5, GIPC, NUCB2, Protocadherin LKC, ENDOD1, ITGB4, MSRA, JWA, RhoA, CrkL, Acid sphingomyelinase, Prolidase, C7, PSMB9, COCH, Collagen XIV, C1qa, ATP6V0C, PRDX3, PTPA, PHOSPHO1, Maspin, DMBT1, VMO1, HAOX2, SELENBP1, HIP55(Abp1), PIMT, PDZK1, Hemopexin, FR-alpha, EBP50, PLEKHA7, SNRPB (Sm-B), DDB1, CNFN, PPCS, CLN2 (Tripeptidyl-pept…
cellular_component	extracellular organelle	2573	0.000325053	0.00571506	205	SPEB, Ephrin-B1, ATP6V1G1, Prolylcarboxypeptidase, ALPL, PDCD2, PSMB5, GIPC, NUCB2, Protocadherin LKC, ENDOD1, ITGB4, MSRA, JWA, RhoA, CrkL, Acid sphingomyelinase, Prolidase, C7, PSMB9, COCH, Collagen XIV, C1qa, ATP6V0C, PRDX3, PTPA, PHOSPHO1, Maspin, DMBT1, VMO1, HAOX2, SELENBP1, HIP55(Abp1), PIMT, PDZK1, Hemopexin, FR-alpha, EBP50, PLEKHA7, SNRPB (Sm-B), DDB1, CNFN, PPCS, CLN2 (Tripeptidyl-pept…
cellular_component	MLL1/2 complex	29	0.000336989	0.00571506	8	FLJ12525, HCF1, RP11 (PRP31), RBBP5, ASH2L, PELP1, KIAA1267, TAFII70
cellular_component	MLL1 complex	29	0.000336989	0.00571506	8	FLJ12525, HCF1, RP11 (PRP31), RBBP5, ASH2L, PELP1, KIAA1267, TAFII70
cellular_component	intrinsic component of organelle membrane	279	0.00044306	0.00736365	33	INSIG2, MAN1, Lunatic fringe, PEX11A, PQLC2, KIAA0692, SYP, STIM1, L2HGDH, ECE1, CHST2, DOLK, EDEM, NOC4, FAM62A, PIGS, Exostosin-1, DUSP21, Exostosin-2, Reticulon 4, STAMP1, FITM2, EXTL3, SIAT4B, Derlin1, Reticulon-2, Impas 1, PIGT, KIAA0090, AMFR, TMEM70, PTPMT1, GPAA1
cellular_component	nuclear transcription factor complex	89	0.00046231	0.00750819	15	TFIID 30 kDa subunit, Cyclin H, hSPT3, XPB, NFYB, TFIIIC102, XPF, TFIIIC110, SOX14, MMS19L, TFIIIC90, ADA3-like protein, XPD, TAFII70, GCN5
cellular_component	endosome	748	0.000478249	0.00750819	71	IRAK2, Syntaxin 8, ABCA5, Alpha-2C-1 adrenergic receptor, BACE2, CrkL, RICH2, ATP6V0C, PRDX3, TGF-beta 2, PRSS16, PI4Kbeta, FR-alpha, FLJ20489, TMBIM1, CHMP2A, ECE1, SCAMP1, CRLR, ZnT3, USP10, UVRAG, SNX3, Huntingtin, ACAP1(CENTB1), CHMP4B, RIN3, AATK, VAC14, SNX17, ZNRF1, C20orf29, GPR161, MUNC13-4, D53, RILP (Rab interacting lysosomal protein), FGD5, Rab12, WDFY1, Mahogunin, ANKRD13A, TJAP1, C3…
cellular_component	ubiquitin ligase complex	191	0.000478862	0.00750819	25	FBXO45, Cereblon, ANAPC2, FBXW4, KLHL21, Sharpin, Fbxl19, DDB1, Gigaxonin, PCGF2 (Mel-18), WDR42A, KLHL2, KEAP1, WDSOF1, BRCC36, WDR40A, HARI, FBXL12, Derlin1, SMURF2, RING1, EDR2, Itch, FBXO21, AMFR
cellular_component	extracellular vesicular exosome	2565	0.000494844	0.00761511	203	SPEB, Ephrin-B1, ATP6V1G1, Prolylcarboxypeptidase, ALPL, PDCD2, PSMB5, GIPC, NUCB2, Protocadherin LKC, ENDOD1, ITGB4, MSRA, JWA, RhoA, CrkL, Acid sphingomyelinase, Prolidase, C7, PSMB9, COCH, Collagen XIV, C1qa, ATP6V0C, PRDX3, PTPA, Maspin, DMBT1, VMO1, HAOX2, SELENBP1, HIP55(Abp1), PIMT, PDZK1, Hemopexin, FR-alpha, EBP50, PLEKHA7, SNRPB (Sm-B), DDB1, CNFN, PPCS, CLN2 (Tripeptidyl-peptidase I), …
cellular_component	intrinsic component of endoplasmic reticulum membrane	140	0.000557714	0.00836546	20	INSIG2, KIAA0692, STIM1, DOLK, EDEM, NOC4, FAM62A, PIGS, Exostosin-1, Exostosin-2, Reticulon 4, FITM2, EXTL3, Derlin1, Reticulon-2, Impas 1, PIGT, KIAA0090, AMFR, GPAA1
cellular_component	nuclear DNA-directed RNA polymerase complex	120	0.000573804	0.00836546	18	TFIID 30 kDa subunit, Cyclin H, hSPT3, POLR3E, XPB, POLR3H, CTR9, XPF, RPRD1B, MMS19L, ELP3, INTS4, ADA3-like protein, POLR3GL, XPD, TAFII70, ELP4, GCN5
cellular_component	DNA-directed RNA polymerase complex	120	0.000573804	0.00836546	18	TFIID 30 kDa subunit, Cyclin H, hSPT3, POLR3E, XPB, POLR3H, CTR9, XPF, RPRD1B, MMS19L, ELP3, INTS4, ADA3-like protein, POLR3GL, XPD, TAFII70, ELP4, GCN5
cellular_component	envelope	1088	0.000676553	0.00969338	96	TTC19, RNF6, NUCB2, VAMP1, ENDOGL1, TIMM50, MAN1, Bcl-XL, SLC25A37, GARNL4, PI4Kbeta, NDUFS4, NELF, RETSAT, RNF5, SDHC, NUP43, L2HGDH, Sirtuin1, TXNIP (VDUP1), TPR, COX11, C19orf12, PLSCR3, COX Va, SLC25A46, Akirin 1, CRLS1, MOSC1, PLD6, EFHA1, SPIN1, DHE3, SRBP1, ACADVL, CPOX, NUP62, Aif, SMCR7, BRP44, ZMPSTE24, COX VIIa-2L, Hepsin, CYC1, TIMM8B, PNPase(old-35), NDUFAB1, DUSP21, ACDS, APEH, SDHB…
cellular_component	RNA polymerase complex	122	0.000701253	0.00987697	18	TFIID 30 kDa subunit, Cyclin H, hSPT3, POLR3E, XPB, POLR3H, CTR9, XPF, RPRD1B, MMS19L, ELP3, INTS4, ADA3-like protein, POLR3GL, XPD, TAFII70, ELP4, GCN5
cellular_component	microtubule cytoskeleton	1080	0.000795497	0.0110176	95	TTC19, BIN1 (Amphiphysin II), SPAG6, SERP1, Cezanne, ES1, FLJ12525, KLHL21, Bcl-XL, KIAA1043, DCLRE1B, GARNL4, C1orf89, KIFC2, PAN3, Ciao 1, TD-60, EBP50, PLEKHA7, NEIL2, STIM1, KIAA1787, MID1, FALZ, AGA, POLR3E, CCDC99, CCDC46, NUMA1, KIAA0802, HPIP, MCT1 (SLC16A1), DIS3L, KIF3B, KIFC3, TPR, TCP1-eta, Wee1B, DCTN3, CYP2A6, PSMB7, Bcl-10, DCXR, MARCKS, BLU, CEP4, Azi1, POLR3H, C14orf61, KIF19, NU…
cellular_component	organelle envelope	1082	0.000843937	0.0114969	95	TTC19, RNF6, NUCB2, VAMP1, ENDOGL1, TIMM50, MAN1, Bcl-XL, SLC25A37, GARNL4, PI4Kbeta, NDUFS4, NELF, RETSAT, RNF5, SDHC, NUP43, L2HGDH, Sirtuin1, TXNIP (VDUP1), TPR, COX11, C19orf12, PLSCR3, COX Va, SLC25A46, Akirin 1, CRLS1, MOSC1, PLD6, EFHA1, SPIN1, DHE3, SRBP1, ACADVL, CPOX, NUP62, Aif, SMCR7, BRP44, ZMPSTE24, COX VIIa-2L, Hepsin, CYC1, TIMM8B, PNPase(old-35), NDUFAB1, DUSP21, ACDS, APEH, SDHB…
cellular_component	integral component of endoplasmic reticulum membrane	126	0.00103027	0.013809	18	INSIG2, KIAA0692, STIM1, DOLK, EDEM, NOC4, FAM62A, PIGS, Exostosin-1, Reticulon 4, FITM2, Derlin1, Reticulon-2, Impas 1, PIGT, KIAA0090, AMFR, GPAA1
cellular_component	mitochondrial membrane	640	0.00104856	0.0138309	61	TTC19, VAMP1, ENDOGL1, TIMM50, Bcl-XL, SLC25A37, PI4Kbeta, NDUFS4, RNF5, SDHC, L2HGDH, COX11, C19orf12, PLSCR3, COX Va, SLC25A46, CRLS1, MOSC1, PLD6, EFHA1, SPIN1, DHE3, ACADVL, CPOX, Aif, SMCR7, BRP44, COX VIIa-2L, CYC1, TIMM8B, NDUFAB1, DUSP21, ACDS, SDHB, SLC25A45, SLC25A38, PGS1, Mcl-1, VAT-1, Nat8l, UQCRFS1, NDUFS6, GBR1, CAC, Barkor, UQCRC1, ARLY, PGAM5, CYP24A1, MPP alpha, MARCH5, TMEM70, …
cellular_component	growth cone	149	0.00123336	0.0160145	20	Tuberin, STIM1, BOC, Fe65-like, CDK5, RASGRF1, SRBP1, AATK, SAP102, GDPD5, TIMP2, Shootin1 (KIAA1598), SNAP-25, Rac3, Fascin, AMFR, PREX1, KPTN, CEP-68, Clusterin
cellular_component	methyltransferase complex	88	0.00126741	0.0162034	14	FLJ12525, HCF1, SNRPB (Sm-B), RP11 (PRP31), Sirtuin1, METTL3, SET1A, CXXC1, RBBP5, ASH2L, MLL4, PELP1, KIAA1267, TAFII70
cellular_component	nuclear body	346	0.00139176	0.0175235	37	Prp8, RNF6, RNF36, TIMM50, TOE1, BMAL1, C1orf124, CD2BP2, TOP3A, RP11 (PRP31), ERK5 (MAPK7), Sirtuin1, PCGF2 (Mel-18), SFRS2 (SC-35), METTL3, CTR9, NRB54, SET1A, ALY, Srp40, Gemin8, p66beta, CXXC1, SIP1, NPWBP, CPSF6, HSPB7, FLJ11806, U5-102 kDa, Ski, Nac1, MAML1, RING1, ALKBH5, Trp53inp2, RDM1, MLN51
cellular_component	vacuole	571	0.00142583	0.0176846	55	ATP6V1G1, Prolylcarboxypeptidase, Syntaxin 8, ABCA5, Acid sphingomyelinase, ATP6V0C, APG16L1, PRSS16, PQLC2, IP-30, SLC36A1, FLJ20489, CLN2 (Tripeptidyl-peptidase I), AGA, TMBIM1, CLN5, ECE1, CRLR, GALC, UVRAG, Raptor, Bcl-10, Huntingtin, OA1, SPIN1, DIRC2, TXNDC5, VAC14, C2orf18, DPP7, ZNRF1, C20orf29, MUNC13-4, RILP (Rab interacting lysosomal protein), KIAA1609, HEXB, Rab12, ATP13A2, DAB2, PPA5…
cellular_component	mitochondrial envelope	678	0.0016331	0.0199575	63	TTC19, VAMP1, ENDOGL1, TIMM50, Bcl-XL, SLC25A37, PI4Kbeta, NDUFS4, RNF5, SDHC, L2HGDH, TXNIP (VDUP1), COX11, C19orf12, PLSCR3, COX Va, SLC25A46, CRLS1, MOSC1, PLD6, EFHA1, SPIN1, DHE3, ACADVL, CPOX, Aif, SMCR7, BRP44, COX VIIa-2L, CYC1, TIMM8B, PNPase(old-35), NDUFAB1, DUSP21, ACDS, SDHB, SLC25A45, SLC25A38, PGS1, Mcl-1, VAT-1, Nat8l, UQCRFS1, NDUFS6, GBR1, CAC, Barkor, UQCRC1, ARLY, PGAM5, CYP24…
cellular_component	site of polarized growth	153	0.00170809	0.0202894	20	Tuberin, STIM1, BOC, Fe65-like, CDK5, RASGRF1, SRBP1, AATK, SAP102, GDPD5, TIMP2, Shootin1 (KIAA1598), SNAP-25, Rac3, Fascin, AMFR, PREX1, KPTN, CEP-68, Clusterin
cellular_component	nuclear speck	186	0.00170909	0.0202894	23	Prp8, RNF36, TIMM50, TOE1, C1orf124, CD2BP2, RP11 (PRP31), SFRS2 (SC-35), METTL3, CTR9, NRB54, SET1A, ALY, Srp40, p66beta, CXXC1, NPWBP, FLJ11806, U5-102 kDa, MAML1, RING1, ALKBH5, MLN51
cellular_component	integral component of organelle membrane	255	0.00175112	0.0204955	29	INSIG2, MAN1, Lunatic fringe, PEX11A, PQLC2, KIAA0692, SYP, STIM1, L2HGDH, DOLK, EDEM, NOC4, FAM62A, PIGS, Exostosin-1, DUSP21, Reticulon 4, STAMP1, FITM2, SIAT4B, Derlin1, Reticulon-2, Impas 1, PIGT, KIAA0090, AMFR, TMEM70, PTPMT1, GPAA1
cellular_component	STAGA complex	15	0.00180877	0.0208762	5	TFIID 30 kDa subunit, hSPT3, PAF65A, ADA3-like protein, GCN5
cellular_component	organelle inner membrane	477	0.00194745	0.0219234	47	TTC19, ENDOGL1, TIMM50, MAN1, Bcl-XL, SLC25A37, NDUFS4, SDHC, L2HGDH, Sirtuin1, COX11, COX Va, SLC25A46, CRLS1, MOSC1, EFHA1, SPIN1, DHE3, SRBP1, ACADVL, CPOX, Aif, BRP44, ZMPSTE24, COX VIIa-2L, CYC1, TIMM8B, NDUFAB1, DUSP21, SDHB, SLC25A45, SLC25A38, PGS1, UQCRFS1, NDUFS6, CAC, UQCRC1, CYP24A1, MPP alpha, TMEM70, SLC25A28, PTPMT1, DNAJC15, AATM, Proline oxidase 1, CYP11A1, SLC25A1
cellular_component	DNA-directed RNA polymerase II, holoenzyme	102	0.00195226	0.0219234	15	TFIID 30 kDa subunit, Cyclin H, hSPT3, XPB, CTR9, XPF, RPRD1B, MMS19L, ELP3, INTS4, ADA3-like protein, XPD, TAFII70, ELP4, GCN5
cellular_component	histone methyltransferase complex	73	0.00206745	0.0229073	12	FLJ12525, HCF1, RP11 (PRP31), Sirtuin1, SET1A, CXXC1, RBBP5, ASH2L, MLL4, PELP1, KIAA1267, TAFII70
cellular_component	RNA polymerase II transcription factor complex	64	0.00217275	0.0237573	11	TFIID 30 kDa subunit, Cyclin H, hSPT3, XPB, NFYB, XPF, MMS19L, ADA3-like protein, XPD, TAFII70, GCN5
cellular_component	SAGA-type complex	30	0.00230721	0.024477	7	TFIID 30 kDa subunit, hSPT3, HCF1, PAF65A, ADA3-like protein, TAFII70, GCN5
cellular_component	MMXD complex	5	0.00232693	0.024477	3	Ciao 1, MMS19L, XPD
cellular_component	GPI-anchor transamidase complex	5	0.00232693	0.024477	3	PIGS, PIGT, GPAA1
cellular_component	mitochondrial inner membrane	432	0.0024481	0.025389	43	TTC19, ENDOGL1, TIMM50, Bcl-XL, SLC25A37, NDUFS4, SDHC, L2HGDH, COX11, COX Va, SLC25A46, CRLS1, MOSC1, EFHA1, SPIN1, DHE3, ACADVL, CPOX, Aif, BRP44, COX VIIa-2L, CYC1, TIMM8B, NDUFAB1, DUSP21, SDHB, SLC25A45, SLC25A38, PGS1, UQCRFS1, NDUFS6, CAC, UQCRC1, CYP24A1, MPP alpha, TMEM70, SLC25A28, PTPMT1, DNAJC15, AATM, Proline oxidase 1, CYP11A1, SLC25A1
cellular_component	transcription factor TFTC complex	16	0.00249427	0.025389	5	TFIID 30 kDa subunit, hSPT3, ADA3-like protein, TAFII70, GCN5
cellular_component	mRNA cleavage and polyadenylation specificity factor complex	10	0.00250529	0.025389	4	CPSF1, FIP1L1, CPSF4, Zc3h3
cellular_component	serine/threonine protein kinase complex	56	0.00254243	0.0254549	10	Cyclin H, PRDX3, XPB, AMPK gamma3, PHK beta, DNAJA3 (TID1), MMS19L, DAB2, TGF-beta receptor type II, XPD
cellular_component	lysosome	512	0.00285883	0.0279492	49	ATP6V1G1, Prolylcarboxypeptidase, Syntaxin 8, ABCA5, Acid sphingomyelinase, ATP6V0C, PRSS16, PQLC2, IP-30, SLC36A1, FLJ20489, CLN2 (Tripeptidyl-peptidase I), AGA, TMBIM1, CLN5, ECE1, CRLR, GALC, UVRAG, Raptor, Bcl-10, OA1, SPIN1, DIRC2, TXNDC5, C2orf18, DPP7, ZNRF1, C20orf29, MUNC13-4, RILP (Rab interacting lysosomal protein), KIAA1609, HEXB, Rab12, ATP13A2, DAB2, PPA5, Nicastrin, LAPTm5, C9orf72…
cellular_component	lytic vacuole	512	0.00285883	0.0279492	49	ATP6V1G1, Prolylcarboxypeptidase, Syntaxin 8, ABCA5, Acid sphingomyelinase, ATP6V0C, PRSS16, PQLC2, IP-30, SLC36A1, FLJ20489, CLN2 (Tripeptidyl-peptidase I), AGA, TMBIM1, CLN5, ECE1, CRLR, GALC, UVRAG, Raptor, Bcl-10, OA1, SPIN1, DIRC2, TXNDC5, C2orf18, DPP7, ZNRF1, C20orf29, MUNC13-4, RILP (Rab interacting lysosomal protein), KIAA1609, HEXB, Rab12, ATP13A2, DAB2, PPA5, Nicastrin, LAPTm5, C9orf72…
cellular_component	vacuolar part	364	0.00333334	0.0322094	37	ATP6V1G1, Syntaxin 8, ABCA5, Acid sphingomyelinase, ATP6V0C, APG16L1, PQLC2, IP-30, SLC36A1, FLJ20489, CLN2 (Tripeptidyl-peptidase I), TMBIM1, CLN5, ECE1, GALC, Raptor, OA1, SPIN1, DIRC2, TXNDC5, VAC14, C2orf18, C20orf29, RILP (Rab interacting lysosomal protein), KIAA1609, HEXB, Rab12, ATP13A2, DAB2, Nicastrin, LAPTm5, WDR41, CLCN6, FLJ20323, TMEM165, Cathepsin B, Perlecan
cellular_component	complement component C1 complex	2	0.00403945	0.0385837	2	C1qa, C1qb
cellular_component	ribonucleoprotein complex	748	0.00440734	0.0413992	66	UTP23, XAB2, Prp8, SERP1, MRPS18A, hnRNP U, PRPF38B, BMAL1, PAN3, MRPL4, SNRPB (Sm-B), TDRKH, CD2BP2, hnRNP A0, RP11 (PRP31), eIF3S5, NSUN4, Huntingtin, SF3B4, C17orf42, SFRS2 (SC-35), RPS18, eIF3S10, TEP1, NUP62, SF3B3, RPS9, MRPL38, MRPL14, ALY, WDSOF1, RPS6KL1, RBM14, LSM14A, SIP1, PABP2, Makorin-3, TNRC6A, CPSF6, WTIP, DAX1, ABBP1, MRPS30, RPS23, GPATCH1, TARBP2, U5-102 kDa, NNP-1, CNOT1, MVP…
cellular_component	transcription factor TFIIIC complex	6	0.00443385	0.0413992	3	TFIIIC102, TFIIIC110, TFIIIC90
cellular_component	holo TFIIH complex	12	0.00532972	0.0492111	4	Cyclin H, XPB, MMS19L, XPD
