# Supplementary material for: Transcriptomes reveal the genetic mechanisms underlying ionic regulatory adaptations to salt in the crab-eating frog
Source: Sci Rep. 2015 Dec 1;5:17551. doi: 10.1038/srep17551 (PMC4664912; doi:10.1038/srep17551)
Supplement: Supplementary Dataset 13 [file srep17551-s13.xls]

## Sheet: Dataset 13
Dataset 13. GO enrichment analyses of nineteen positively selected genes with the increased levels of expression in ventral skin and kidney of F. cancrivora
Taxonomy	GO name	Total	p-value	FDR	In Data
biological_process	platelet degranulation	112	1.53063e-06	0.00107519	Tubulin alpha, Cofilin, non-muscle, Cofilin, Albumin
biological_process	platelet activation	293	2.37087e-06	0.00107519	Tubulin alpha, Cofilin, non-muscle, Cofilin, PL scramblase 1, Albumin
biological_process	fatty acid beta-oxidation	62	1.47584e-05	0.00383527	Tubulin alpha, ECHP, Tubulin alpha 8
biological_process	actin filament depolymerization	9	2.08051e-05	0.00383527	Cofilin, non-muscle, Cofilin
biological_process	positive regulation of actin filament depolymerization	10	2.59944e-05	0.00383527	Cofilin, non-muscle, Cofilin
biological_process	fatty acid catabolic process	81	3.29887e-05	0.00383527	Tubulin alpha, ECHP, Tubulin alpha 8
biological_process	response to amino acid	244	3.33208e-05	0.00383527	Cofilin, non-muscle, Cofilin, TCF8, HMBS
biological_process	neural fold formation	12	3.809e-05	0.00383527	Cofilin, non-muscle, Cofilin
biological_process	fatty acid oxidation	86	3.94736e-05	0.00383527	Tubulin alpha, ECHP, Tubulin alpha 8
biological_process	lipid oxidation	88	4.22852e-05	0.00383527	Tubulin alpha, ECHP, Tubulin alpha 8
biological_process	negative regulation of cell size	14	5.24695e-05	0.0039466	Cofilin, non-muscle, Cofilin
biological_process	thioester metabolic process	97	5.65664e-05	0.0039466	Tubulin alpha, ECHP, Tubulin alpha 8
biological_process	acyl-CoA metabolic process	97	5.65664e-05	0.0039466	Tubulin alpha, ECHP, Tubulin alpha 8
biological_process	monocarboxylic acid catabolic process	102	6.57144e-05	0.00425735	Tubulin alpha, ECHP, Tubulin alpha 8
biological_process	response to acid	599	7.46866e-05	0.00451605	Cofilin, non-muscle, GDAP2, Cofilin, TCF8, HMBS
biological_process	positive regulation of protein depolymerization	19	9.83692e-05	0.0055763	Cofilin, non-muscle, Cofilin
biological_process	blood coagulation	670	0.000126701	0.00635097	Tubulin alpha, Cofilin, non-muscle, Cofilin, PL scramblase 1, Albumin
biological_process	coagulation	670	0.000126701	0.00635097	Tubulin alpha, Cofilin, non-muscle, Cofilin, PL scramblase 1, Albumin
biological_process	hemostasis	677	0.000133041	0.00635097	Tubulin alpha, Cofilin, non-muscle, Cofilin, PL scramblase 1, Albumin
biological_process	cofactor metabolic process	356	0.000144163	0.00649972	Tubulin alpha, ECHP, Tubulin alpha 8, HMBS
biological_process	exocytosis	360	0.00015049	0.00649972	Tubulin alpha, Cofilin, non-muscle, Cofilin, Albumin
biological_process	response to virus	371	0.000168927	0.00678673	Cofilin, non-muscle, Cofilin, PL scramblase 1, CD13
biological_process	positive regulation of protein complex disassembly	25	0.0001721	0.00678673	Cofilin, non-muscle, Cofilin
biological_process	morphogenesis of an epithelial fold	28	0.000216546	0.0078563	Cofilin, non-muscle, Cofilin
biological_process	mitotic cytokinesis	28	0.000216546	0.0078563	Cofilin, non-muscle, Cofilin
biological_process	protein depolymerization	30	0.00024897	0.00837403	Cofilin, non-muscle, Cofilin
biological_process	internal protein amino acid acetylation	160	0.000249282	0.00837403	Tubulin alpha, ECHP, Tubulin alpha 8
biological_process	protein acetylation	176	0.000329796	0.010683	Tubulin alpha, ECHP, Tubulin alpha 8
biological_process	lipid modification	181	0.00035801	0.0111971	Tubulin alpha, ECHP, Tubulin alpha 8
biological_process	regulation of body fluid levels	859	0.000402847	0.0121794	Tubulin alpha, Cofilin, non-muscle, Cofilin, PL scramblase 1, Albumin
biological_process	wound healing	874	0.000436257	0.012764	Tubulin alpha, Cofilin, non-muscle, Cofilin, PL scramblase 1, Albumin
biological_process	cellular lipid catabolic process	202	0.000493449	0.0139862	Tubulin alpha, ECHP, Tubulin alpha 8
biological_process	cell activation	914	0.000535705	0.0147238	Tubulin alpha, Cofilin, non-muscle, Cofilin, PL scramblase 1, Albumin
biological_process	protein acylation	217	0.000607932	0.0162175	Tubulin alpha, ECHP, Tubulin alpha 8
biological_process	actin polymerization or depolymerization	48	0.000640265	0.016592	Cofilin, non-muscle, Cofilin
biological_process	cellular protein modification process	2829	0.00067948	0.0166564	Tubulin alpha, ECHP, Cofilin, non-muscle, Tetraspanin-8, Cofilin, ARID4B, Tubulin alpha 8, HMBS
biological_process	protein modification process	2829	0.00067948	0.0166564	Tubulin alpha, ECHP, Cofilin, non-muscle, Tetraspanin-8, Cofilin, ARID4B, Tubulin alpha 8, HMBS
biological_process	peptidyl-pyrromethane cofactor linkage	1	0.000784857	0.018676	HMBS
biological_process	regulation of actin filament depolymerization	55	0.000840185	0.018676	Cofilin, non-muscle, Cofilin
biological_process	organic acid catabolic process	243	0.000844231	0.018676	Tubulin alpha, ECHP, Tubulin alpha 8
biological_process	carboxylic acid catabolic process	243	0.000844231	0.018676	Tubulin alpha, ECHP, Tubulin alpha 8
biological_process	cellular protein metabolic process	3769	0.000914816	0.0197557	Tubulin alpha, ECHP, Cofilin, non-muscle, Tetraspanin-8, Cofilin, ARID4B, CD13, Tubulin alpha 8, HMBS
biological_process	cell cycle	1600	0.000978357	0.0199043	Tubulin alpha, Sestrin 1, Cofilin, non-muscle, CENP-T, Cofilin, BS69
biological_process	macromolecule modification	2994	0.000999532	0.0199043	Tubulin alpha, ECHP, Cofilin, non-muscle, Tetraspanin-8, Cofilin, ARID4B, Tubulin alpha 8, HMBS
biological_process	secretion by cell	595	0.0010088	0.0199043	Tubulin alpha, Cofilin, non-muscle, Cofilin, Albumin
biological_process	protein metabolic process	4721	0.00100948	0.0199043	Tubulin alpha, ECHP, Cofilin, non-muscle, Tetraspanin-8, Cofilin, ARID4B, CD13, Tubulin alpha 8, HMBS, Albumin
biological_process	neural crest cell migration	66	0.00120746	0.0230187	Cofilin, non-muscle, Cofilin
biological_process	monocarboxylic acid metabolic process	626	0.00121819	0.0230187	Tubulin alpha, ECHP, Tubulin alpha 8, Albumin
biological_process	coenzyme metabolic process	280	0.00127066	0.0235202	Tubulin alpha, ECHP, Tubulin alpha 8
biological_process	Rho protein signal transduction	70	0.00135694	0.0243066	Cofilin, non-muscle, Cofilin
biological_process	carboxylic acid metabolic process	1124	0.00136674	0.0243066	Tubulin alpha, ECHP, PL scramblase 1, Tubulin alpha 8, Albumin
biological_process	positive regulation of DNA topoisomerase (ATP-hydrolyzing) activity	2	0.00156913	0.0258647	PL scramblase 1
biological_process	regulation of DNA topoisomerase (ATP-hydrolyzing) activity	2	0.00156913	0.0258647	PL scramblase 1
biological_process	maintenance of mitochondrion location	2	0.00156913	0.0258647	Albumin
biological_process	cellular response to lead ion	2	0.00156913	0.0258647	HMBS
biological_process	protein polymerization	76	0.00159694	0.0258647	Tubulin alpha, Tubulin alpha 8
biological_process	lipid catabolic process	322	0.00189617	0.0297712	Tubulin alpha, ECHP, Tubulin alpha 8
biological_process	neural crest cell development	87	0.00208559	0.0297712	Cofilin, non-muscle, Cofilin
biological_process	small molecule catabolic process	335	0.00212257	0.0297712	Tubulin alpha, ECHP, Tubulin alpha 8
biological_process	oxoacid metabolic process	1253	0.00221485	0.0297712	Tubulin alpha, ECHP, PL scramblase 1, Tubulin alpha 8, Albumin
biological_process	cell cycle process	1263	0.00229384	0.0297712	Tubulin alpha, Sestrin 1, Cofilin, non-muscle, CENP-T, Cofilin
biological_process	cellular protein complex assembly	347	0.00234596	0.0297712	Tubulin alpha, CENP-T, Tubulin alpha 8
biological_process	cytolysis in other organism involved in symbiotic interaction	3	0.00235283	0.0297712	Albumin
biological_process	positive regulation of isomerase activity	3	0.00235283	0.0297712	PL scramblase 1
biological_process	hemolysis by symbiont of host erythrocytes	3	0.00235283	0.0297712	Albumin
biological_process	regulation of isomerase activity	3	0.00235283	0.0297712	PL scramblase 1
biological_process	cytolysis in other organism	3	0.00235283	0.0297712	Albumin
biological_process	hemolysis in other organism involved in symbiotic interaction	3	0.00235283	0.0297712	Albumin
biological_process	cytolysis by symbiont of host cells	3	0.00235283	0.0297712	Albumin
biological_process	hemolysis in other organism	3	0.00235283	0.0297712	Albumin
biological_process	secretion	751	0.00237841	0.0297712	Tubulin alpha, Cofilin, non-muscle, Cofilin, Albumin
biological_process	organic acid metabolic process	1278	0.00241621	0.0297712	Tubulin alpha, ECHP, PL scramblase 1, Tubulin alpha 8, Albumin
biological_process	macromolecule metabolic process	8636	0.00242724	0.0297712	Tubulin alpha, ECHP, Cofilin, non-muscle, Tetraspanin-8, Cofilin, BS69, PL scramblase 1, ARID4B, CD13, Tubulin alpha 8, TCF8, HMBS, Albumin
biological_process	regulation of protein depolymerization	94	0.00242896	0.0297712	Cofilin, non-muscle, Cofilin
biological_process	response to external stimulus	2657	0.00262845	0.0310544	Cofilin, non-muscle, Cofilin, PL scramblase 1, CD13, TCF8, HMBS, Albumin
biological_process	establishment of cell polarity	98	0.00263637	0.0310544	Cofilin, non-muscle, Cofilin
biological_process	neural crest cell differentiation	98	0.00263637	0.0310544	Cofilin, non-muscle, Cofilin
biological_process	single-organism organelle organization	1962	0.00282103	0.0328035	Tubulin alpha, Cofilin, non-muscle, CENP-T, Cofilin, ARID4B, Tubulin alpha 8
biological_process	response to organic substance	3525	0.00295947	0.0334624	Tubulin alpha, Cofilin, non-muscle, GDAP2, Cofilin, PL scramblase 1, TCF8, HMBS, Albumin
biological_process	fatty acid metabolic process	378	0.00298937	0.0334624	Tubulin alpha, ECHP, Tubulin alpha 8
biological_process	cell division	803	0.00303265	0.0334624	Tubulin alpha, Cofilin, non-muscle, CENP-T, Cofilin
biological_process	regulation of protein complex disassembly	107	0.00313255	0.0334624	Cofilin, non-muscle, Cofilin
biological_process	phosphatidylserine biosynthetic process	4	0.00313595	0.0334624	PL scramblase 1
biological_process	phosphatidylserine exposure on apoptotic cell surface	4	0.00313595	0.0334624	PL scramblase 1
biological_process	response to platinum ion	4	0.00313595	0.0334624	Albumin
biological_process	cellular macromolecule metabolic process	7709	0.00353064	0.0369725	Tubulin alpha, ECHP, Cofilin, non-muscle, Tetraspanin-8, Cofilin, BS69, PL scramblase 1, ARID4B, CD13, Tubulin alpha 8, TCF8, HMBS
biological_process	cytokinesis	114	0.00354643	0.0369725	Cofilin, non-muscle, Cofilin
biological_process	establishment of Sertoli cell barrier	5	0.00391849	0.0400782	ARID4B
biological_process	response to oxygen-containing compound	2100	0.00398082	0.0400782	Cofilin, non-muscle, GDAP2, Cofilin, PL scramblase 1, TCF8, HMBS
biological_process	cellular metabolic process	10409	0.00402023	0.0400782	Tubulin alpha, DCTD, ECHP, Cofilin, non-muscle, Tetraspanin-8, Cofilin, BS69, PL scramblase 1, ARID4B, CD13, Tubulin alpha 8, TCF8, HMBS, Albumin
biological_process	regulation of anatomical structure size	420	0.00402107	0.0400782	Cofilin, non-muscle, Cofilin, Albumin
biological_process	lipid metabolic process	1457	0.00427599	0.0418878	Tubulin alpha, ECHP, PL scramblase 1, Tubulin alpha 8, Albumin
biological_process	sulfur compound metabolic process	430	0.004295	0.0418878	Tubulin alpha, ECHP, Tubulin alpha 8
biological_process	primary neural tube formation	127	0.00437907	0.0419095	Cofilin, non-muscle, Cofilin
biological_process	mitotic cell cycle process	890	0.00438964	0.0419095	Tubulin alpha, Cofilin, non-muscle, CENP-T, Cofilin
biological_process	response to wounding	1485	0.00464088	0.042211	Tubulin alpha, Cofilin, non-muscle, Cofilin, PL scramblase 1, Albumin
biological_process	histone H3-K9 trimethylation	6	0.00470045	0.042211	ARID4B
biological_process	positive regulation of circadian sleep/wake cycle, non-REM sleep	6	0.00470045	0.042211	Albumin
biological_process	histone H4-K20 trimethylation	6	0.00470045	0.042211	ARID4B
biological_process	regulation of Fc receptor mediated stimulatory signaling pathway	6	0.00470045	0.042211	PL scramblase 1
biological_process	cellular response to amine stimulus	6	0.00470045	0.042211	HMBS
biological_process	cellular protein complex disassembly	134	0.00486143	0.043015	Cofilin, non-muscle, Cofilin
biological_process	immune response-regulating cell surface receptor signaling pathway involved in phagocytosis	135	0.00493227	0.043015	Cofilin, non-muscle, Cofilin
biological_process	Fc-gamma receptor signaling pathway involved in phagocytosis	135	0.00493227	0.043015	Cofilin, non-muscle, Cofilin
biological_process	Fc-gamma receptor signaling pathway	136	0.00500358	0.0432214	Cofilin, non-muscle, Cofilin
biological_process	Fc receptor mediated stimulatory signaling pathway	137	0.00507537	0.0434279	Cofilin, non-muscle, Cofilin
biological_process	tube morphogenesis	459	0.00515314	0.0435053	Cofilin, non-muscle, Cofilin, TCF8
biological_process	primary metabolic process	10669	0.0053454	0.0435053	Tubulin alpha, DCTD, ECHP, Cofilin, non-muscle, Tetraspanin-8, Cofilin, BS69, PL scramblase 1, ARID4B, CD13, Tubulin alpha 8, TCF8, HMBS, Albumin
biological_process	single-organism nuclear import	141	0.0053673	0.0435053	Cofilin, non-muscle, Cofilin
biological_process	protein targeting to nucleus	141	0.0053673	0.0435053	Cofilin, non-muscle, Cofilin
biological_process	protein import into nucleus	141	0.0053673	0.0435053	Cofilin, non-muscle, Cofilin
biological_process	disruption by symbiont of host cell	7	0.00548184	0.0435053	Albumin
biological_process	killing by symbiont of host cells	7	0.00548184	0.0435053	Albumin
biological_process	phosphorus metabolic process	3023	0.0055149	0.0435053	Tubulin alpha, DCTD, ECHP, Cofilin, non-muscle, Cofilin, PL scramblase 1, Tubulin alpha 8
biological_process	neural tube formation	143	0.00551611	0.0435053	Cofilin, non-muscle, Cofilin
biological_process	regulation of cell size	145	0.00566682	0.0443087	Cofilin, non-muscle, Cofilin
biological_process	nuclear import	146	0.00574288	0.0445196	Cofilin, non-muscle, Cofilin
biological_process	multi-organism process	3059	0.00589576	0.0448839	Cofilin, non-muscle, Cofilin, BS69, PL scramblase 1, ARID4B, CD13, Albumin
biological_process	response to transition metal nanoparticle	148	0.00589642	0.0448839	HMBS, Albumin
biological_process	mitotic cell cycle	969	0.00593834	0.0448839	Tubulin alpha, Cofilin, non-muscle, CENP-T, Cofilin
biological_process	mesenchymal cell development	150	0.00605183	0.0453637	Cofilin, non-muscle, Cofilin
biological_process	regulation of actin polymerization or depolymerization	152	0.00620912	0.0456291	Cofilin, non-muscle, Cofilin
biological_process	maintenance of organelle location	8	0.00626264	0.0456291	Albumin
biological_process	histone H4-K20 methylation	8	0.00626264	0.0456291	ARID4B
biological_process	regulation of actin filament length	153	0.00628847	0.0456291	Cofilin, non-muscle, Cofilin
biological_process	establishment or maintenance of cell polarity	156	0.0065293	0.0470006	Cofilin, non-muscle, Cofilin
biological_process	single-organism cellular process	14081	0.00669922	0.047844	Tubulin alpha, Sestrin 1, DCTD, ECHP, Cofilin, non-muscle, Tetraspanin-8, CENP-T, Cofilin, BS69, PL scramblase 1, ARID4B, CD13, Tubulin alpha 8, TCF8, HMBS, Albumin
biological_process	negative regulation of biological process	4971	0.00686503	0.0483441	Sestrin 1, Cofilin, non-muscle, Tetraspanin-8, Cofilin, BS69, PL scramblase 1, CD13, TCF8, Albumin
biological_process	organelle organization	3144	0.00687584	0.0483441	Tubulin alpha, Cofilin, non-muscle, CENP-T, Cofilin, BS69, ARID4B, Tubulin alpha 8
biological_process	cytoskeleton organization	1013	0.00694374	0.048446	Tubulin alpha, Cofilin, non-muscle, Cofilin, Tubulin alpha 8
biological_process	semicircular canal morphogenesis	9	0.00704287	0.0487625	TCF8
molecular_function	dodecenoyl-CoA delta-isomerase activity	4	2.4679e-06	0.000298616	ECHP, Tubulin alpha 8
molecular_function	enoyl-CoA hydratase activity	6	6.16511e-06	0.000372989	ECHP, Tubulin alpha 8
molecular_function	hydro-lyase activity	66	1.03886e-05	0.000419007	ECHP, Tubulin alpha 8, HMBS
molecular_function	3-hydroxyacyl-CoA dehydrogenase activity	9	1.47796e-05	0.000447081	ECHP, Tubulin alpha 8
molecular_function	carbon-oxygen lyase activity	85	2.22594e-05	0.000538676	ECHP, Tubulin alpha 8, HMBS
molecular_function	cofactor binding	322	4.66808e-05	0.000941396	ECHP, Tubulin alpha 8, HMBS, Albumin
molecular_function	intramolecular oxidoreductase activity, transposing C=C bonds	21	8.58252e-05	0.00148355	ECHP, Tubulin alpha 8
molecular_function	lyase activity	211	0.000331322	0.00501124	ECHP, Tubulin alpha 8, HMBS
molecular_function	coenzyme binding	230	0.000426491	0.00573393	ECHP, Tubulin alpha 8, HMBS
molecular_function	hydroxymethylbilane synthase activity	1	0.000667762	0.00734539	HMBS
molecular_function	dCMP deaminase activity	1	0.000667762	0.00734539	DCTD
molecular_function	intramolecular oxidoreductase activity	63	0.000785646	0.00792193	ECHP, Tubulin alpha 8
molecular_function	uroporphyrinogen-III synthase activity	2	0.00133511	0.0124268	HMBS
molecular_function	zinc ion binding	1651	0.00314341	0.0268999	DCTD, BS69, CD13, TCF8, Albumin
molecular_function	CD4 receptor binding	5	0.0033347	0.0268999	PL scramblase 1
molecular_function	oxidoreductase activity, acting on the CH-OH group of donors, NAD or NADP as acceptor	156	0.00469621	0.0348204	ECHP, Tubulin alpha 8
molecular_function	DNA binding	2682	0.00489212	0.0348204	CENP-T, BS69, PL scramblase 1, ARID4B, TCF8, Albumin
molecular_function	isomerase activity	175	0.00587184	0.0390695	ECHP, Tubulin alpha 8
molecular_function	oxidoreductase activity, acting on CH-OH group of donors	179	0.00613488	0.0390695	ECHP, Tubulin alpha 8
molecular_function	transition metal ion binding	1952	0.0065144	0.0394121	DCTD, BS69, CD13, TCF8, Albumin
molecular_function	amine binding	13	0.00864887	0.0475688	HMBS
molecular_function	toxic substance binding	13	0.00864887	0.0475688	Albumin
molecular_function	phospholipid scramblase activity	14	0.0093113	0.0476771	PL scramblase 1
molecular_function	transcription corepressor activity	224	0.00945662	0.0476771	BS69, TCF8
cellular_component	organelle lumen	3966	0.00073827	0.0458161	ECHP, Cofilin, non-muscle, CENP-T, BS69, PL scramblase 1, CD13, Tubulin alpha 8, TCF8, Albumin
cellular_component	membrane-enclosed lumen	4033	0.000838254	0.0458161	ECHP, Cofilin, non-muscle, CENP-T, BS69, PL scramblase 1, CD13, Tubulin alpha 8, TCF8, Albumin
cellular_component	vesicle lumen	89	0.00186687	0.0458161	CD13, Albumin
cellular_component	organelle	14275	0.00257778	0.0458161	Tubulin alpha, Sestrin 1, DCTD, ECHP, Cofilin, non-muscle, GDAP2, Tetraspanin-8, CENP-T, BS69, PL scramblase 1, ARID4B, CD13, Tubulin alpha 8, TCF8, HMBS, Albumin
cellular_component	nucleolus	2126	0.00283587	0.0458161	ECHP, CENP-T, BS69, PL scramblase 1, Tubulin alpha 8, TCF8
cellular_component	cytosol	2952	0.00305772	0.0458161	DCTD, ECHP, CENP-T, PL scramblase 1, CD13, Tubulin alpha 8, HMBS
cellular_component	non-membrane-bounded organelle	4927	0.00367648	0.0458161	Tubulin alpha, ECHP, Cofilin, non-muscle, CENP-T, BS69, PL scramblase 1, Tubulin alpha 8, TCF8, HMBS
cellular_component	intracellular non-membrane-bounded organelle	4927	0.00367648	0.0458161	Tubulin alpha, ECHP, Cofilin, non-muscle, CENP-T, BS69, PL scramblase 1, Tubulin alpha 8, TCF8, HMBS
cellular_component	microbody	150	0.00519096	0.0458161	ECHP, Tubulin alpha 8
cellular_component	peroxisome	150	0.00519096	0.0458161	ECHP, Tubulin alpha 8
cellular_component	nuclear lumen	3239	0.00520405	0.0458161	ECHP, Cofilin, non-muscle, CENP-T, BS69, PL scramblase 1, Tubulin alpha 8, TCF8
cellular_component	lysosome	524	0.00597458	0.0458161	GDAP2, Tetraspanin-8, CD13
cellular_component	lytic vacuole	524	0.00597458	0.0458161	GDAP2, Tetraspanin-8, CD13
cellular_component	intracellular organelle	13307	0.00609173	0.0458161	Tubulin alpha, Sestrin 1, ECHP, Cofilin, non-muscle, GDAP2, Tetraspanin-8, CENP-T, BS69, PL scramblase 1, ARID4B, CD13, Tubulin alpha 8, TCF8, HMBS, Albumin
cellular_component	membrane-bounded organelle	13321	0.00617397	0.0458161	Sestrin 1, DCTD, ECHP, Cofilin, non-muscle, GDAP2, Tetraspanin-8, CENP-T, BS69, PL scramblase 1, ARID4B, CD13, Tubulin alpha 8, TCF8, HMBS, Albumin
cellular_component	intracellular part	17483	0.00678911	0.0458161	Tubulin alpha, Sestrin 1, DCTD, ECHP, Cofilin, non-muscle, GDAP2, Tetraspanin-8, CENP-T, Cofilin, BS69, PL scramblase 1, ARID4B, CD13, Tubulin alpha 8, TCF8, HMBS, Albumin
cellular_component	nucleus	7689	0.00695422	0.0458161	Sestrin 1, ECHP, Cofilin, non-muscle, CENP-T, BS69, PL scramblase 1, ARID4B, Tubulin alpha 8, TCF8, HMBS, Albumin
cellular_component	vacuole	583	0.00801819	0.0484979	GDAP2, Tetraspanin-8, CD13
cellular_component	intracellular membrane-bounded organelle	12074	0.00886352	0.0484979	Sestrin 1, ECHP, Cofilin, non-muscle, GDAP2, Tetraspanin-8, CENP-T, BS69, PL scramblase 1, ARID4B, CD13, Tubulin alpha 8, TCF8, HMBS, Albumin
cellular_component	condensed chromosome	200	0.00904951	0.0484979	CENP-T, HMBS
cellular_component	cytoplasm	13752	0.00924275	0.0484979	DCTD, ECHP, Cofilin, non-muscle, GDAP2, Tetraspanin-8, CENP-T, Cofilin, BS69, PL scramblase 1, ARID4B, CD13, Tubulin alpha 8, TCF8, HMBS, Albumin
cellular_component	intracellular	17840	0.00957462	0.0484979	Tubulin alpha, Sestrin 1, DCTD, ECHP, Cofilin, non-muscle, GDAP2, Tetraspanin-8, CENP-T, Cofilin, BS69, PL scramblase 1, ARID4B, CD13, Tubulin alpha 8, TCF8, HMBS, Albumin
cellular_component	nuclear part	3639	0.00995938	0.0484979	ECHP, Cofilin, non-muscle, CENP-T, BS69, PL scramblase 1, Tubulin alpha 8, TCF8
cellular_component	intracellular organelle part	8085	0.0106031	0.0494811	Tubulin alpha, ECHP, Cofilin, non-muscle, GDAP2, CENP-T, BS69, PL scramblase 1, CD13, Tubulin alpha 8, TCF8, Albumin
cellular_component	lamellipodium membrane	16	0.0115409	0.0517034	Cofilin, non-muscle
cellular_component	organelle part	8280	0.0129101	0.0556125	Tubulin alpha, ECHP, Cofilin, non-muscle, GDAP2, CENP-T, BS69, PL scramblase 1, CD13, Tubulin alpha 8, TCF8, Albumin
cellular_component	intracellular organelle lumen	3902	0.0145352	0.0572277	ECHP, Cofilin, non-muscle, CENP-T, BS69, PL scramblase 1, Tubulin alpha 8, TCF8
cellular_component	cytoplasmic part	8407	0.0146226	0.0572277	DCTD, ECHP, Cofilin, non-muscle, GDAP2, Tetraspanin-8, CENP-T, PL scramblase 1, CD13, Tubulin alpha 8, HMBS, Albumin
cellular_component	lysosomal membrane	259	0.0148179	0.0572277	GDAP2, CD13
cellular_component	vacuolar membrane	296	0.019062	0.0693592	GDAP2, CD13
cellular_component	chromosome	806	0.0191976	0.0693592	CENP-T, BS69, HMBS
cellular_component	vacuolar part	372	0.0291742	0.101913	GDAP2, CD13
cellular_component	cortical actin cytoskeleton	42	0.030028	0.101913	Cofilin, non-muscle
cellular_component	extracellular vesicular exosome	2618	0.0339163	0.103869	DCTD, Cofilin, non-muscle, PL scramblase 1, CD13, Albumin
cellular_component	platelet alpha granule lumen	48	0.0342478	0.103869	Albumin
cellular_component	extracellular organelle	2626	0.0343137	0.103869	DCTD, Cofilin, non-muscle, PL scramblase 1, CD13, Albumin
cellular_component	extracellular membrane-bounded organelle	2626	0.0343137	0.103869	DCTD, Cofilin, non-muscle, PL scramblase 1, CD13, Albumin
cellular_component	microtubule	418	0.0361369	0.106509	Tubulin alpha, Tubulin alpha 8
cellular_component	platelet alpha granule	62	0.0440268	0.126436	Albumin
cellular_component	extracellular matrix	476	0.0457411	0.127854	PL scramblase 1, Albumin
cellular_component	secretory granule lumen	66	0.0468037	0.127854	Albumin
cellular_component	cortical cytoskeleton	69	0.0488814	0.13035	Cofilin, non-muscle
